# Supplementary material for: Transcriptomic-based evaluation of trichloroethylene glutathione and cysteine conjugates demonstrate phenotype-dependent stress responses in a panel of human in vitro models
Source: Arch Toxicol. 2022 Dec 28;97(2):523–45. doi: 10.1007/s00204-022-03436-6 (PMC9859926; doi:10.1007/s00204-022-03436-6)
Supplement: Supplementary file 2 — Supplementary file2 (Pathway analysis) (XLSX 41 KB) [file 204_2022_3436_MOESM2_ESM.xlsx]

## Sheet: Pathway analysis low conc
Ranking	p-value	q-value	pathway	source	external_id	members_input_overlap	members_input_overlap_geneids	size	effective_size
1	3.01395e-09	1.95907e-07	NRF2 pathway	Wikipathways	WP2884	SQSTM1; GCLM; HMOX1; SLC7A11; NQO1; ME1; UGT1A6; SRXN1	8878; 140809; 4199; 1728; 23657; 3162; 2730; 54578	143	77
2	3.81469e-07	1.23977e-05	Phytochemical activity on NRF2 transcriptional activation	Wikipathways	WP3	GCLM; HMOX1; SLC7A11; NQO1	2730; 1728; 23657; 3162	15	12
3	1.29411e-06	2.24715e-05	Nuclear Receptors Meta-Pathway	Wikipathways	WP2882	SQSTM1; GCLM; HMOX1; SLC7A11; NQO1; ME1; UGT1A6; SRXN1	4199; 8878; 140809; 1728; 23657; 3162; 2730; 54578	317	165
4	1.38286e-06	2.24715e-05	NRF2-ARE regulation	Wikipathways	WP4357	GCLM; HMOX1; SLC7A11; NQO1	2730; 23657; 3162; 1728	23	16
5	2.91392e-06	3.7881e-05	Photodynamic therapy-induced NFE2L2 (NRF2) survival signaling	Wikipathways	WP3612	SRXN1; HMOX1; GCLM; NQO1	140809; 2730; 3162; 1728	23	19
6	5.44119e-06	5.89462e-05	Porphyrin and chlorophyll metabolism - Homo sapiens (human)	KEGG	path:hsa00860	HMOX1; UGT1A6; UGT1A8; UGT1A10	54575; 54576; 54578; 3162	42	22
7	4.58167e-05	0.000425441	Glucuronidation	Reactome	R-HSA-156588	UGT1A6; UGT1A8; UGT1A10	54578; 54576; 54575	25	13
8	5.81033e-05	0.000472089	Codeine and Morphine Metabolism	Wikipathways	WP1604	UGT1A6; UGT1A8; UGT1A10	54578; 54575; 54576	16	14
9	8.87503e-05	0.000576877	Glucuronidation	Wikipathways	WP698	UGT1A6; UGT1A8; UGT1A10	54575; 54576; 54578	26	16
10	8.87503e-05	0.000576877	Pentose and glucuronate interconversions - Homo sapiens (human)	KEGG	path:hsa00040	UGT1A6; UGT1A8; UGT1A10	54575; 54576; 54578	34	16
11	0.000111472	0.000658341	Phase II - Conjugation of compounds	Reactome	R-HSA-156580	UGT1A6; GCLM; UGT1A8; UGT1A10	54575; 54578; 2730; 54576	111	46
12	0.000128397	0.000658341	Ascorbate and aldarate metabolism - Homo sapiens (human)	KEGG	path:hsa00053	UGT1A6; UGT1A8; UGT1A10	54575; 54576; 54578	30	18
13	0.000151925	0.000658341	Ferroptosis - Homo sapiens (human)	KEGG	path:hsa04216	GCLM; HMOX1; SLC7A11	2730; 3162; 23657	41	19
14	0.000151925	0.000658341	Ferroptosis	Wikipathways	WP4313	GCLM; HMOX1; SLC7A11	23657; 2730; 3162	40	19
15	0.000151925	0.000658341	Porphyrin metabolism	EHMN	Porphyrin metabolism	UGT1A6; HMOX1; UGT1A10	54578; 3162; 54575	34	19
16	0.000207032	0.000841069	Oxidative Stress	Wikipathways	WP408	UGT1A6; HMOX1; NQO1	3162; 1728; 54578	33	21
17	0.000675026	0.00258098	Retinol metabolism - Homo sapiens (human)	KEGG	path:hsa00830	UGT1A6; UGT1A8; UGT1A10	54575; 54576; 54578	68	31
18	0.000889001	0.00321028	Steroid hormone biosynthesis - Homo sapiens (human)	KEGG	path:hsa00140	UGT1A6; UGT1A8; UGT1A10	54578; 54575; 54576	61	34
19	0.0012354	0.00422635	Apoptosis-related network due to altered Notch3 in ovarian cancer	Wikipathways	WP2864	TNFRSF10B; SQSTM1; NQO1	8795; 1728; 8878	53	38
20	0.0014365	0.00466862	Drug metabolism - other enzymes - Homo sapiens (human)	KEGG	path:hsa00983	UGT1A6; UGT1A8; UGT1A10	54575; 54576; 54578	80	40
21	0.00165718	0.00512936	Drug metabolism - cytochrome P450 - Homo sapiens (human)	KEGG	path:hsa00982	UGT1A6; UGT1A8; UGT1A10	54575; 54576; 54578	72	42
22	0.00189813	0.0056081	Metabolism of xenobiotics by cytochrome P450 - Homo sapiens (human)	KEGG	path:hsa00980	UGT1A6; UGT1A8; UGT1A10	54575; 54576; 54578	78	44
23	0.00229179	0.00647679	Biological oxidations	Reactome	R-HSA-211859	UGT1A6; GCLM; UGT1A8; UGT1A10	54575; 54578; 2730; 54576	219	101
24	0.00274914	0.00744558	Bile secretion - Homo sapiens (human)	KEGG	path:hsa04976	UGT1A6; UGT1A8; UGT1A10	54575; 54576; 54578	90	50
25	0.00307759	0.00781085	Chemical carcinogenesis - Homo sapiens (human)	KEGG	path:hsa05204	UGT1A6; UGT1A8; UGT1A10	54575; 54578; 54576	83	52
26	0.00324451	0.00781085	Estrogen metabolism	Wikipathways	WP697	UGT1A6; NQO1	1728; 54578	18	15
27	0.00324451	0.00781085	oxidative stress induced gene expression via nrf2	BioCarta	arenrf2pathway	UGT1A6; HMOX1	3162; 54578	18	15
28	0.00369533	0.00828264	Heme degradation	Reactome	R-HSA-189483	UGT1A6; HMOX1	3162; 54578	17	16
29	0.00369533	0.00828264	Vitamin A (retinol) metabolism	EHMN	Vitamin A (retinol) metabolism	UGT1A6; UGT1A10	54578; 54575	26	16
30	0.00467939	0.0101387	CAMKK2 Pathway	Wikipathways	WP4874	SQSTM1; HMOX1	3162; 8878	33	18
31	0.00577136	0.0121012	Tamoxifen metabolism	Wikipathways	WP691	UGT1A8; UGT1A10	54575; 54576	21	20
32	0.00635708	0.0129128	Metabolism of porphyrins	Reactome	R-HSA-189445	UGT1A6; HMOX1	54578; 3162	29	21
33	0.00895812	0.0176448	Validated transcriptional targets of TAp63 isoforms	PID	tap63pathway	GDF15; NQO1	9518; 1728	55	25
34	0.00999327	0.0191048	Direct p53 effectors	PID	p53downstreampathway	CCNG1; GDF15; TNFRSF10B	900; 9518; 8795	142	79

## Sheet: Pathway analysis high conc
Ranking	p-value	q-value	pathway	source	external_id	members_input_overlap	members_input_overlap_geneids	size	effective_size
1	2.23624e-08	3.89776e-05	NRF2 pathway	Wikipathways	WP2884	GSR; G6PD; GSTA4; SLC2A3; SLC6A8; PRDX1; NQO1; ME1; UGT1A6; MAFF; MAFG; GCLM; NFE2L2; DNAJB1; EGR1; GCLC; HSP90AB1; NRG1; FTH1; TXNRD1; FTL; SQSTM1; GSTM3; HMOX1; SLC7A11; SLC2A1; KEAP1; GSTP1; HSP90AA1; SRXN1	3320; 3326; 4780; 23764; 3337; 1958; 8878; 2495; 4097; 140809; 6513; 6515; 4199; 2936; 1728; 23657; 6535; 3162; 3084; 7296; 2950; 2512; 2730; 2947; 5052; 9817; 2941; 2729; 2539; 54578	143	77
2	6.68499e-08	5.82597e-05	Photodynamic therapy-induced NFE2L2 (NRF2) survival signaling	Wikipathways	WP3612	EPHX1; ABCG2; GCLM; FOS; NFE2L2; HMOX1; GCLC; NQO1; KEAP1; GSTP1; JUN; MAPK12; SRXN1	140809; 2730; 3162; 4780; 2052; 9817; 9429; 6300; 2729; 3725; 2950; 1728; 2353	23	19
3	3.42151e-07	0.00019879	Photodynamic therapy-induced unfolded protein response	Wikipathways	WP3613	DNAJB9; DDIT3; HSPA5; NFE2L2; EDEM1; ASNS; WARS1; PPP1R15A; TRIB3; ATF4; BBC3; XBP1	4189; 3309; 4780; 7453; 7494; 468; 440; 23645; 27113; 57761; 1649; 9695	27	18
4	7.05739e-07	0.000285382	Response of EIF2AK1 (HRI) to heme deficiency	Reactome	R-HSA-9648895	CEBPB; DDIT3; ASNS; PPP1R15A; TRIB3; ATF5; ATF4; CHAC1; EIF2S2	468; 57761; 1051; 440; 8894; 22809; 1649; 79094; 23645	14	11
5	8.2331e-07	0.000285382	Cellular responses to stress	Reactome	R-HSA-2262752	HSF1; NCF2; ATP6V1F; NUP133; BAG3; CBX4; HSPA9; HSPA8; RPL3; PRDX1; FKBP4; HSPA1B; RPS5; GSR; TRIB3; HSPA5; EIF2S2; CEBPB; RPL7A; RPL8; NFE2L2; DNAJB1; JUN; HSP90AB1; RPL13A; ETS1; NFKB1; RELA; CDKN1A; TXNRD1; ATP6V0B; NR3C1; DDIT3; FOS; H2AC6; PRKCD; TNFRSF21; RPL17; RAE1; HSP90AA1; LY96; MDM2; HSPA13; RPSA; CXCL8; HMOX1; ASNS; ID1; PPP1R15A; KEAP1; GSTP1; CDK6; RAD50; ATF5; ATF4; CHAC1; ABCC1	4193; 4780; 3312; 3576; 23521; 6130; 55746; 8480; 4688; 533; 22809; 1051; 3326; 2353; 23643; 9531; 3397; 27242; 9296; 5052; 468; 3320; 5970; 2908; 8334; 440; 9817; 3313; 10111; 3725; 57761; 5580; 1649; 2288; 4790; 2113; 6132; 2936; 4363; 3304; 6122; 6193; 1026; 3297; 3921; 7296; 3309; 8535; 6782; 6139; 79094; 23645; 1021; 8894; 3162; 2950; 3337	554	224
6	9.82383e-07	0.000285382	Cellular responses to external stimuli	Reactome	R-HSA-8953897	HSF1; NCF2; ATP6V1F; MT2A; NUP133; BAG3; CBX4; HSPA9; HSPA8; RPL3; PRDX1; FKBP4; HSPA1B; RPS5; GSR; TRIB3; HSPA5; EIF2S2; CEBPB; RPL7A; RPL8; NFE2L2; DNAJB1; JUN; HSP90AB1; RPL13A; ETS1; NFKB1; RELA; CDKN1A; TXNRD1; ATP6V0B; NR3C1; DDIT3; FOS; H2AC6; PRKCD; CSRP1; TNFRSF21; RPL17; RAE1; HSP90AA1; LY96; MDM2; HSPA13; RPSA; CXCL8; HMOX1; ASNS; ID1; PPP1R15A; KEAP1; GSTP1; CDK6; RAD50; ATF5; ATF4; C…	3397; 4193; 4780; 3312; 3576; 4688; 23521; 6130; 55746; 8480; 533; 22809; 1051; 3326; 2353; 23643; 9531; 27242; 1465; 9296; 5052; 468; 3320; 5970; 2908; 8334; 440; 9817; 3313; 10111; 3725; 57761; 5580; 1649; 2288; 4790; 2113; 6132; 2936; 4363; 3304; 6122; 6193; 1026; 3297; 3921; 7296; 3309; 8535; 6782; 6139; 79094; 23645; 1021; 8894; 3162; 2950; 4502; 3337	569	236
7	1.79732e-06	0.000447533	Nuclear Receptors Meta-Pathway	Wikipathways	WP2882	GSR; KTN1; G6PD; GSTA4; HMOX1; SLC7A5; JUNB; BIRC2; PRDX1; NQO1; ME1; SLC2A1; UGT1A6; MAFF; MAFG; NCOA3; GCLM; BHLHE40; NFE2L2; GADD45B; EGR1; JUN; GCLC; HSP90AB1; ALAS1; NRG1; MYC; FTH1; TXNRD1; NR3C1; SLC6A8; TSC22D3; BAX; SNAI2; FTL; SQSTM1; GSTM3; SLC2A3; SLC7A11; TNFAIP3; KEAP1; GSTP1; HSP90AA1; SRXN1; DNAJB1	211; 4609; 6515; 3320; 3326; 4780; 1831; 2950; 4199; 8140; 23764; 7128; 1958; 329; 8878; 140809; 6591; 2495; 2908; 6513; 8202; 5052; 581; 2936; 1728; 2512; 23657; 6535; 3162; 3084; 3895; 7296; 3725; 3726; 2730; 2947; 2941; 9817; 4616; 4097; 2729; 8553; 54578; 2539; 3337	317	165
8	2.29782e-06	0.000500637	Protein processing in endoplasmic reticulum - Homo sapiens (human)	KEGG	path:hsa04141	HSP90AB1; SEL1L; DDIT3; EDEM1; HSPA5; HYOU1; UBQLN2; NFE2L2; DNAJB1; HSPA8; ERO1B; HERPUD1; BAX; PPP1R15A; HSPA1B; CRYAB; ATF4; HSP90AA1; TXNDC5; CANX; XBP1	581; 23645; 1649; 81567; 4780; 56605; 3304; 3309; 3312; 3320; 3326; 6400; 3337; 29978; 10525; 821; 7494; 1410; 468; 9695; 9709	171	53
9	8.00915e-06	0.001396	Ferroptosis - Homo sapiens (human)	KEGG	path:hsa04216	SAT1; GCLM; SLC3A2; PRNP; HMOX1; GCLC; SLC7A11; FTH1; VDAC2; MAP1LC3B; FTL	6303; 2729; 2730; 2512; 7417; 3162; 81631; 23657; 5621; 6520; 2495	41	19
10	8.00915e-06	0.001396	Ferroptosis	Wikipathways	WP4313	SAT1; GCLM; SLC3A2; HMOX1; PRNP; SLC7A11; GCLC; MAP1LC3B; VDAC2; FTH1; FTL	23657; 2730; 3162; 5621; 7417; 6303; 2729; 6520; 2495; 81631; 2512	40	19
11	1.35377e-05	0.00214511	IL-17 signaling pathway - Homo sapiens (human)	KEGG	path:hsa04657	CXCL1; CEBPB; CXCL2; FOS; CXCL8; JUN; CHUK; CASP8; HSP90AA1; HSP90AB1; TNFAIP3; FOSL1; IKBKG; MAPK12; NFKB1; TRAF3IP2; RELA; CSF3; CSF2; MMP1	10758; 1051; 1147; 3725; 6300; 4790; 4312; 3320; 3326; 2353; 8517; 841; 5970; 2919; 2920; 8061; 1437; 1440; 7128; 3576	94	54
12	1.75416e-05	0.00254792	trans-Golgi Network Vesicle Budding	Reactome	R-HSA-199992	VAMP2; APP; HSPA8; STX4; ACBD3; PIK3C2A; CLTC; FTH1; TXNDC5; FTL	6810; 3312; 2495; 351; 64746; 1213; 5286; 2512; 81567; 6844	72	17
13	2.78732e-05	0.00373715	VEGFA-VEGFR2 Signaling Pathway	Wikipathways	WP3888	NCF2; CCN1; CCN2; HDAC9; PSMD4; GAPDH; CLTC; NDRG1; DNAJB4; TXNDC5; EPS15; HERPUD1; HYOU1; EGR1; JUN; ARF4; RPL13A; ETS1; CXCL8; TRAF3IP2; RELA; ANXA1; SHC1; CSK; DNAJB9; PLAU; PRKCD; CSRP1; MAPK12; VEGFA; NFKB1; ALDOA; MDM2; F3; LRRFIP2; IGFBP3; PNP; EIF4G1; ATF4; GRB10; ASCC3; HSP90AA1; CHAC1; EIF3D	1490; 4688; 4193; 9734; 79094; 2597; 9209; 5580; 2152; 4860; 10525; 9709; 1958; 378; 81567; 10973; 4189; 2887; 1465; 2113; 10397; 5710; 11080; 10758; 2060; 3491; 3576; 5328; 23521; 1213; 3725; 8664; 4790; 5970; 3320; 3486; 6300; 301; 7422; 1981; 226; 468; 1445; 6464	433	176
14	3.64377e-05	0.00417477	Phytochemical activity on NRF2 transcriptional activation	Wikipathways	WP3	CEBPB; GCLM; GCLC; HMOX1; SLC7A11; NQO1; KEAP1; NFE2L2	1051; 9817; 2730; 1728; 2729; 23657; 3162; 4780	15	12
15	3.64377e-05	0.00417477	Golgi Associated Vesicle Biogenesis	Reactome	R-HSA-432722	VAMP2; HSPA8; ACBD3; PIK3C2A; CLTC; FTH1; TXNDC5; FTL	3312; 2495; 1213; 64746; 5286; 2512; 81567; 6844	56	12
16	3.83226e-05	0.00417477	oxidative stress induced gene expression via nrf2	BioCarta	arenrf2pathway	HMOX1; FOS; NFE2L2; POR; KEAP1; JUN; UGT1A6; MAFF; MAFG	23764; 3162; 4097; 4780; 3725; 5447; 54578; 2353; 9817	18	15
17	4.87874e-05	0.0044756	Beta-mercaptolactate-cysteine disulfiduria	SMPDB	SMP00499	CARS1; GOT1; GCLM; CTH; GCLC	2729; 2730; 2805; 1491; 833	9	5
18	4.87874e-05	0.0044756	Cysteine Metabolism	SMPDB	SMP00013	CARS1; GOT1; GCLM; CTH; GCLC	2729; 2730; 2805; 1491; 833	9	5
19	4.87874e-05	0.0044756	Cystinosis, ocular nonnephropathic	SMPDB	SMP00722	CARS1; GOT1; GCLM; CTH; GCLC	2729; 2730; 2805; 1491; 833	9	5
20	5.74563e-05	0.00500732	p53 signaling pathway - Homo sapiens (human)	KEGG	path:hsa04115	PPM1D; BBC3; SESN2; TNFRSF10B; GADD45A; CDKN1A; BID; THBS1; SERPINE1; IGFBP3; CCNG2; RRM2B; BAX; CDK6; AIFM2; CASP8; MDM2; GADD45B	1026; 4616; 8493; 7057; 84883; 3486; 901; 50484; 5054; 637; 581; 841; 8795; 4193; 27113; 1647; 83667; 1021	73	50
21	7.09357e-05	0.00588766	Apoptosis-related network due to altered Notch3 in ovarian cancer	Wikipathways	WP2864	NQO1; AXIN1; HSPA5; TNFRSF10B; CDKN1A; GCLC; THBS1; HSPD1; TNFRSF21; ETS1; SQSTM1; NRG1; NFKB1; IER3; APP	3309; 3329; 27242; 7057; 3084; 2113; 2729; 8312; 4790; 8795; 8870; 1026; 1728; 8878; 351	53	38
22	0.000189456	0.0150101	Oxidative Stress	Wikipathways	WP408	GSR; FOS; NFE2L2; JUNB; HMOX1; GCLC; NQO1; NFKB1; UGT1A6; TXNRD1	3162; 4780; 7296; 2936; 2729; 3726; 4790; 1728; 2353; 54578	33	21
23	0.000200351	0.0151831	Fluid shear stress and atherosclerosis - Homo sapiens (human)	KEGG	path:hsa05418	NCF2; GSTA4; ARHGEF2; NQO1; IKBKG; MAPK12; ASS1; NFE2L2; JUN; HSP90AB1; NFKB1; RELA; DUSP1; CTSL; FOS; CHUK; VEGFA; SQSTM1; SDC1; GSTM3; HMOX1; KEAP1; GSTP1; HSP90AA1	3162; 4688; 9817; 1147; 3725; 6300; 4780; 8878; 4790; 1728; 6382; 3320; 3326; 2353; 1843; 8517; 5970; 2941; 2947; 2950; 445; 9181; 1514; 7422	139	83
24	0.000215988	0.0156861	Validated transcriptional targets of TAp63 isoforms	PID	tap63pathway	BBC3; PRKCD; GADD45A; CDKN1A; CHUK; BAX; NQO1; IGFBP3; GDF15; MDM2; AEN	9518; 3486; 1647; 581; 1026; 1728; 4193; 1147; 27113; 64782; 5580	55	25
25	0.000253198	0.017653	Unfolded protein response	Wikipathways	WP4925	DDIT3; HSPA5; NFE2L2; BID; PPP1R15A; TNFRSF10B; ATF4; BBC3; XBP1	3309; 4780; 7494; 468; 637; 23645; 8795; 27113; 1649	22	18
26	0.00031676	0.0212351	p53 transcriptional gene network	Wikipathways	WP4963	NCF2; PRKAB2; SESN2; SAT1; GADD45A; CDKN1A; SLC7A11; SLC2A1; THBS1; RRM2B; BAX; BBC3; SERPINE1	50484; 7057; 5054; 83667; 6513; 23657; 581; 1647; 1026; 27113; 5565; 4688; 6303	72	34
27	0.000385595	0.0248923	nsp1 from SARS-CoV-2 inhibits translation initiation in the host cell	Wikipathways	WP5027	EIF1; EIF3C; EIF3D; EIF5; EIF3A; EIF2S2	1983; 8894; 8661; 8663; 8664; 10209	16	9
28	0.0005275	0.0328369	Salmonella infection - Homo sapiens (human)	KEGG	path:hsa05132	BIRC2; BAX; TNFRSF10B; IKBKG; MAPK12; JUN; HSP90AB1; NFKB1; MYC; FOS; CHUK; GAPDH; PIK3C2A; HSP90AA1; LY96; PIK3C3; TUBB2A; RELA; IL18; CXCL8; CASP8; ACBD3; FLNA; RALA	4609; 3606; 5286; 581; 7280; 5289; 4790; 8795; 1147; 64746; 3320; 3326; 5898; 2316; 6300; 2353; 329; 3725; 5970; 3576; 23643; 8517; 841; 2597	249	88
29	0.000569769	0.0342451	NRF2-ARE regulation	Wikipathways	WP4357	CEBPB; GCLM; NFE2L2; HMOX1; SLC7A11; GCLC; KEAP1; NQO1	2730; 23657; 3162; 4780; 1051; 9817; 2729; 1728	23	16
30	0.00060695	0.0352638	Epithelial cell signaling in Helicobacter pylori infection - Homo sapiens (human)	KEGG	path:hsa05120	CXCL1; ATP6V0B; ATP6V1F; CSK; CXCL8; JUN; CHUK; MET; CXCL2; IKBKG; MAPK12; NFKB1; RELA	9296; 4233; 3725; 1147; 6300; 1445; 4790; 8517; 5970; 2919; 2920; 3576; 533	70	36
31	0.00065816	0.0370056	Direct p53 effectors	PID	p53downstreampathway	CDKN1A; BAX; HSPA1B; NDRG1; BBC3; SERPINE1; GADD45A; BID; JUN; RRM2B; GDF15; DUSP1; CTSD; IGFBP3; TP53BP2; SNAI2; MDM2; AFP; TNFRSF10B; MET; SPP1; AIFM2	3725; 6591; 1647; 581; 10397; 4193; 1509; 4233; 5054; 50484; 9518; 3486; 637; 8795; 6696; 3304; 174; 7159; 1026; 84883; 27113; 1843	142	79
32	0.000694929	0.0371124	AP-1 transcription factor network	PID	ap1_pathway	NR3C1; EGR1; MT2A; CCN1; FOS; CXCL8; JUNB; JUN; CSF2; ETS1; FOSL1; PLAU; MYC; MAFG; DUSP1; MMP1	3725; 4312; 2908; 8061; 2113; 3576; 2353; 1437; 3491; 4502; 3726; 4609; 1958; 4097; 1843; 5328	70	50
33	0.000722526	0.0371124	Autophagy	Reactome	R-HSA-9612973	HSF1; SQSTM1; MAP1LC3B; GABARAPL1; MTERF3; HSPA8; HSP90AB1; ATG3; TOMM20; HSP90AA1; PINK1; PRKAB2; PIK3C3; CSNK2A2	23710; 5289; 81631; 3326; 3312; 5565; 64422; 1459; 8878; 3320; 3297; 51001; 65018; 9804	113	41
34	0.000730065	0.0371124	HSP90 chaperone cycle for steroid hormone receptors (SHR)	Reactome	R-HSA-3371497	FKBP4; NR3C1; DNAJB1; HSPA8; HSP90AB1; HSPA1B; HSP90AA1	3320; 3326; 2288; 2908; 3312; 3304; 3337	20	13
35	0.000745229	0.0371124	Glucocorticoid receptor regulatory network	PID	reg_gr_pathway	KRT17; NR3C1; FOS; CXCL8; CDKN1A; EGR1; JUN; IRF1; BAX; FKBP4; CSF2; HSP90AA1; NFKB1; MDM2; AFP; RELA; MMP1	174; 3576; 3725; 4312; 2908; 2288; 4790; 4193; 5970; 581; 2353; 1437; 3320; 3872; 1958; 1026; 3659	80	55
36	0.000805287	0.0386731	eukaryotic protein translation	BioCarta	eifpathway	EIF1; EIF4G1; EIF3A; EIF5; EIF2S2	10209; 8894; 1983; 8661; 1981	16	7
37	0.000820944	0.0386731	Macroautophagy	Reactome	R-HSA-1632852	HSF1; SQSTM1; MAP1LC3B; PRKAB2; MTERF3; HSPA8; ATG3; TOMM20; HSP90AA1; PINK1; GABARAPL1; PIK3C3; CSNK2A2	23710; 5289; 81631; 3312; 5565; 64422; 1459; 8878; 3320; 3297; 51001; 65018; 9804	106	37
38	0.000880258	0.040376	IL-18 signaling pathway	Wikipathways	WP4754	ACTA2; NCF2; BAX; NFKBIZ; CASP8; REL; CEBPB; BID; JUN; AARS1; RELA; FOS; PRKCD; HSPB8; CHUK; VEGFA; RAE1; CLDN1; KITLG; IL18; IRF1; CXCL2; CXCL8; HMOX1; NFKB1; TNFAIP3; IER3; SPP1; EEF2; MMP1	9076; 1147; 3659; 2920; 8870; 7128; 16; 3576; 5966; 581; 4254; 1938; 841; 7422; 5970; 5580; 3162; 3606; 637; 64332; 3725; 4688; 2353; 6696; 26353; 1051; 59; 4312; 4790; 8480	274	123
39	0.000948291	0.0423813	Attenuation phase	Reactome	R-HSA-3371568	HSF1; HSP90AB1; DNAJB1; HSPA8; FKBP4; HSPA1B; TNFRSF21; HSP90AA1	3312; 3320; 27242; 3297; 3326; 2288; 3304; 3337	29	17
40	0.00104281	0.0454384	Translation Factors	Wikipathways	WP107	EIF1; EIF4G1; EIF3C; EIF3D; EIF5; ETF1; EIF3A; EEF2; EIF2S2	8894; 1981; 1938; 10209; 1983; 8661; 8663; 8664; 2107	50	21
41	0.0010949	0.0454384	Legionellosis - Homo sapiens (human)	KEGG	path:hsa05134	IL18; HSF1; CXCL2; BCL2L13; HSPA1B; CXCL1; HSPA8; CASP8; HSPD1; CLK1; NFKB1; RELA; CXCL8	3329; 3606; 1195; 4790; 841; 2920; 3297; 3304; 23786; 2919; 5970; 3312; 3576	57	38
42	0.0010949	0.0454384	TNF	INOH	None	CASP8; PSMD8; NFKBIB; PSMD4; BID; JUN; CHUK; BAX; PSMD12; PSMA1; IKBKG; NFKB1; RELA	5682; 637; 5710; 5714; 581; 4790; 8517; 5718; 3725; 1147; 4793; 5970; 841	67	38
43	0.00128877	0.0522403	HSF1 activation	Reactome	R-HSA-3371511	HSF1; HSP90AB1; DNAJB1; FKBP4; HSPA1B; TNFRSF21; HSP90AA1	2288; 3320; 27242; 3297; 3304; 3326; 3337	25	14
44	0.00149777	0.0557896	Glutathione metabolism - Homo sapiens (human)	KEGG	path:hsa00480	GCLM; G6PD; GSTA4; GSTM3; GCLC; SRM; GSTP1; GSR; RRM2B; CHAC1	2947; 2950; 6723; 2730; 50484; 79094; 2539; 2729; 2936; 2941	57	26
45	0.00150437	0.0557896	HSF1-dependent transactivation	Reactome	R-HSA-3371571	HSF1; HSP90AB1; DNAJB1; HSPA8; FKBP4; HSPA1B; TNFRSF21; HSP90AA1	3312; 3320; 27242; 3297; 3326; 2288; 3304; 3337	37	18
46	0.00150437	0.0557896	hypoxia and p53 in the cardiovascular system	BioCarta	p53hypoxiapathway	HSPA1B; NFKBIB; GADD45A; CDKN1A; BAX; IGFBP3; HSP90AA1; MDM2	3486; 1647; 3320; 581; 1026; 4193; 4793; 3304	22	18
47	0.00150437	0.0557896	TNF receptor signaling pathway	PID	tnfpathway	SQSTM1; BIRC2; TNFAIP3; CHUK; CASP8; IKBKG; NFKB1; RELA	8878; 7128; 5970; 4790; 8517; 329; 841; 1147	46	18
48	0.00159015	0.0577423	Cellular response to heat stress	Reactome	R-HSA-3371556	HSPA13; FKBP4; HSF1; HSPA5; NUP133; BAG3; HSPA9; HSPA8; HSP90AB1; HSPA1B; TNFRSF21; RAE1; HSP90AA1; DNAJB1	3309; 3326; 2288; 6782; 55746; 9531; 8480; 27242; 3312; 3304; 3320; 3297; 3313; 3337	97	44
49	0.0019051	0.0664117	Canonical NF-KB pathway	Wikipathways	WP4562	NFKB1; RELA; IKBKG; REL; CHUK	8517; 1147; 5970; 4790; 5966	8	8
50	0.0019051	0.0664117	Amino acid transport across the plasma membrane	Reactome	R-HSA-352230	SLC3A2; SLC7A7; SLC7A5; SLC38A1; SLC7A11	81539; 6520; 23657; 9056; 8140	32	8
51	0.00218321	0.0738952	Senescence and Autophagy in Cancer	Wikipathways	WP615	CXCL1; SQSTM1; IRF1; PIK3C3; GABARAPL1; CEBPB; ATG3; CXCL8; CDKN1A; JUN; SH3GLB1; PLAU; THBS1; IGFBP3; MDM2; MAP1LC3B; SERPINE1	3659; 7057; 2919; 3486; 8878; 81631; 3576; 64422; 4193; 5328; 51100; 23710; 3725; 1026; 5054; 1051; 5289	106	60
52	0.00224696	0.0738952	TP53 Regulates Transcription of Cell Death Genes	Reactome	R-HSA-5633008	IGFBP3; BID; BAX; RABGGTB; TNFRSF10B; TP53BP2; AIFM2; NDRG1; BBC3	637; 5876; 8795; 581; 10397; 7159; 84883; 27113; 3486	44	23
53	0.00224696	0.0738952	Selective autophagy	Reactome	R-HSA-9663891	HSF1; SQSTM1; MTERF3; HSPA8; TOMM20; PINK1; HSP90AA1; MAP1LC3B; CSNK2A2	8878; 3312; 3297; 81631; 51001; 3320; 65018; 9804; 1459	59	23
54	0.00233719	0.0754394	Lipid and atherosclerosis - Homo sapiens (human)	KEGG	path:hsa05417	NCF2; HSPA5; HSPA8; BAX; HSPA1B; IKBKG; MAPK12; XBP1; NFE2L2; BID; JUN; HSP90AB1; HSPD1; NFKB1; RELA; CXCL1; DDIT3; FOS; CHUK; HSP90AA1; LY96; IL18; CXCL2; TNFRSF10B; CXCL8; CASP8; ATF4; MMP1	8795; 581; 4688; 23643; 637; 3329; 3725; 6300; 1649; 4780; 4790; 4312; 1147; 3304; 3309; 3312; 3320; 468; 3326; 3606; 2353; 8517; 7494; 841; 2919; 2920; 5970; 3576	215	119
55	0.00289839	0.0913823	NOD-like receptor signaling pathway - Homo sapiens (human)	KEGG	path:hsa04621	IL18; CXCL1; CXCL2; GABARAPL1; NFKBIB; CXCL8; PRKCD; JUN; CHUK; CASP8; BIRC2; HSP90AB1; TNFAIP3; NAMPT; IKBKG; MAPK12; VDAC2; NFKB1; RELA; HSP90AA1	3606; 1147; 3725; 6300; 23710; 4790; 4793; 7417; 3326; 8517; 329; 5970; 2919; 2920; 10135; 841; 5580; 3320; 7128; 3576	181	77
56	0.00293598	0.0913823	Activation of NF-kappaB in B cells	Reactome	R-HSA-1169091	NFKBIB; CHUK; IKBKG; REL; NFKB1; RELA	5966; 5970; 4793; 4790; 8517; 1147	18	12
57	0.0033497	0.100664	TP53 network	Wikipathways	WP1742	BBC3; GADD45A; CDKN1A; BAX; BID; MYC; MDM2	1647; 1026; 581; 637; 4193; 4609; 27113	20	16
58	0.0033497	0.100664	miRNA regulation of p53 pathway in prostate cancer	Wikipathways	WP3982	BID; BAX; SERPINE1; TNFRSF10B; CASP8; BBC3; MDM2	5054; 637; 581; 4193; 8795; 27113; 841	32	16
59	0.00365239	0.106371	Regulation of HSF1-mediated heat shock response	Reactome	R-HSA-3371453	HSF1; BAG3; NUP133; HSPA13; HSPA5; HSPA9; HSPA8; FKBP4; HSPA1B; TNFRSF21; RAE1; DNAJB1	9531; 2288; 3312; 8480; 27242; 3297; 3313; 3309; 6782; 3304; 3337; 55746	81	38
60	0.00380447	0.106371	Lysosome Vesicle Biogenesis	Reactome	R-HSA-432720	APP; HSPA8; TXNDC5; CLTC; VAMP2	3312; 351; 6844; 1213; 81567	35	9
61	0.00380447	0.106371	TRAF6 mediated NF-kB activation	Reactome	R-HSA-933542	NFKBIB; NFKB1; RELA; CHUK; IKBKG	5970; 1147; 4793; 8517; 4790	16	9
62	0.00384472	0.106371	Glucocorticoid Receptor Pathway	Wikipathways	WP2880	NR3C1; KTN1; BHLHE40; TSC22D3; JUN; BIRC2; TNFAIP3; SNAI2; HSP90AA1; GADD45B	6591; 2908; 3320; 4616; 1831; 329; 3895; 8553; 7128; 3725	71	29
63	0.00384472	0.106371	DDX58/IFIH1-mediated induction of interferon-alpha/beta	Reactome	R-HSA-168928	NFKBIB; CHUK; TNFAIP3; HSP90AB1; CASP8; HERC5; IKBKG; HSP90AA1; NFKB1; RELA	7128; 4790; 3320; 5970; 8517; 51191; 841; 1147; 4793; 3326	61	29
64	0.00392306	0.106842	Metabolism of RNA	Reactome	R-HSA-8953854	NOP56; RPL8; IGF2BP2; HSPA8; RPL3; HSPA1B; RPS5; NHP2; CPSF4; BCAS2; RPL7A; NCBP2; PLRG1; SRSF9; ETF1; RPL13A; TUT7; RNMT; PUS1; NUP133; RPP40; PRKCD; RPL17; RAE1; SNRPA; NOP58; RPSA; EIF4G1; EXOSC8; CDK7; PPIE; CNOT4	1981; 23521; 6130; 55746; 10450; 5356; 10644; 8683; 10799; 10898; 3312; 8731; 79670; 2107; 5580; 22916; 6626; 6132; 80324; 1022; 3304; 6122; 6193; 3921; 11340; 10286; 10528; 8480; 51602; 55651; 6139; 4850	584	146
65	0.00425043	0.113977	MAPK pathway in congenital thyroid cancer	Wikipathways	WP4928	MYC; JUN; SHC1; FOS	6464; 2353; 4609; 3725	14	6
66	0.00432623	0.114252	TLR NFkB	INOH	None	PSMD8; NFKBIB; PSMD4; JUN; CHUK; PSMD12; PSMA1; IKBKG; LY96; NFKB1; RELA	3725; 5682; 5710; 5714; 4793; 4790; 8517; 5718; 1147; 5970; 23643	69	34
67	0.00473178	0.123097	Apoptosis	Wikipathways	WP254	IRF1; MYC; BBC3; NFKBIB; BID; JUN; CHUK; CASP8; BIRC2; TNFRSF10B; TNFRSF21; BAX; NFKB1; MDM2; RELA; IKBKG	1147; 3659; 8517; 581; 4193; 841; 5970; 27242; 637; 4609; 3725; 329; 4790; 8795; 4793; 27113	87	59
68	0.00482704	0.123728	Cellular response to starvation	Reactome	R-HSA-9711097	ATP6V0B; CEBPB; RPL17; DDIT3; RPL7A; RPL8; RPL3; ASNS; RPL13A; RPS5; ATP6V1F; RPSA; TRIB3; ATF4; EIF2S2	57761; 1051; 1649; 9296; 23521; 6130; 6132; 6139; 468; 533; 8894; 6122; 6193; 3921; 440	145	54
69	0.00543761	0.137359	Transcriptional misregulation in cancer - Homo sapiens (human)	KEGG	path:hsa05202	RELA; CEBPB; DDIT3; REL; CSF2; IGFBP3; GADD45A; GADD45B; BIRC2; BAX; NFKBIZ; MET; RUNX1; PLAU; CDKN1A; CXCL8; MITF; NFKB1; MYC; MDM2	4609; 1026; 4616; 1051; 581; 4193; 4233; 1647; 1649; 4790; 4286; 64332; 5328; 329; 5966; 5970; 861; 1437; 3486; 3576	192	81
70	0.00587106	0.145379	Mitophagy - animal - Homo sapiens (human)	KEGG	path:hsa04137	SQSTM1; GABARAPL1; BCL2L13; JUN; PINK1; MITF; ATF4; RELA; CSNK2A2	23710; 8878; 1459; 4286; 3725; 5970; 468; 23786; 65018	68	26
71	0.00592192	0.145379	TNF-alpha signaling pathway	Wikipathways	WP231	NFKBIB; BID; JUN; CHUK; BAX; BIRC2; GLUL; CASP8; TNFAIP3; REL; NFKB1; HSP90AA1; PYGL; IKBKG	1147; 3320; 7128; 5966; 8517; 581; 841; 637; 3725; 2752; 329; 4790; 4793; 5836	93	50
72	0.00659414	0.152943	Photodynamic therapy-induced NF-kB survival signaling	Wikipathways	WP3617	CXCL2; CXCL8; CHUK; CSF2; BIRC2; VEGFA; REL; NFKB1; RELA; MMP1	1147; 2920; 3576; 329; 5966; 4312; 4790; 1437; 7422; 5970	35	31
73	0.00659414	0.152943	IL-1 NFkB	INOH	None	PSMD8; NFKBIB; PSMD4; JUN; CHUK; PSMD12; PSMA1; IKBKG; NFKB1; RELA	3725; 5682; 5710; 5714; 4793; 4790; 8517; 5718; 1147; 5970	64	31
74	0.00675651	0.152943	bone remodeling	BioCarta	ranklpathway	RELA; FOS; FOSL1; CHUK; IKBKG	1147; 5970; 8517; 2353; 8061	16	10
75	0.00675651	0.152943	Doxorubicin Metabolism Pathway	SMPDB	SMP00650	ABCG2; AKR1C3; POR; ABCC1; NQO1	1728; 5447; 4363; 9429; 8644	17	10
76	0.00675651	0.152943	RIP-mediated NFkB activation via ZBP1	Reactome	R-HSA-1810476	NFKBIB; NFKB1; RELA; IKBKG; CHUK	5970; 4793; 8517; 1147; 4790	11	10
77	0.00675651	0.152943	ZBP1(DAI) mediated induction of type I IFNs	Reactome	R-HSA-1606322	NFKBIB; NFKB1; RELA; IKBKG; CHUK	5970; 4793; 8517; 1147; 4790	13	10
78	0.00722958	0.156845	Head and Neck Squamous Cell Carcinoma	Wikipathways	WP4674	REL; SESN2; NFE2L2; CDKN1A; BIRC2; CASP8; KEAP1; FAT1; VEGFA; CDK6; NFKB1; RELA	2195; 9817; 329; 5966; 1021; 4790; 5970; 1026; 841; 4780; 7422; 83667	74	41
79	0.00722958	0.156845	Lung fibrosis	Wikipathways	WP3624	CEBPB; CXCL2; MT2A; CCN2; CXCL8; HMOX1; PLAU; CSF3; SPP1; CSF2; NFE2L2; FGF2	2920; 1051; 4780; 3162; 3576; 1440; 2247; 1490; 4502; 5328; 1437; 6696	64	41
80	0.00726108	0.156845	Response of EIF2AK4 (GCN2) to amino acid deficiency	Reactome	R-HSA-9633012	CEBPB; RPL17; DDIT3; RPSA; RPL8; RPL3; ASNS; RPL13A; RPS5; RPL7A; TRIB3; ATF4; EIF2S2	57761; 1051; 23521; 1649; 6130; 6132; 6139; 468; 8894; 6122; 6193; 3921; 440	111	46
81	0.00748025	0.156845	Vitamin D in inflammatory diseases	Wikipathways	WP4482	NR3C1; CHUK; IKBKG; NFKB1; RELA; DUSP1	1147; 2908; 8517; 4790; 1843; 5970	22	14
82	0.00748025	0.156845	STING pathway in Kawasaki-like disease and COVID-19	Wikipathways	WP4961	F3; CHUK; IKBKG; REL; NFKB1; RELA	4790; 1147; 8517; 5966; 2152; 5970	21	14
83	0.00748025	0.156845	Trans-sulfuration and one-carbon metabolism	Wikipathways	WP2525	GCLM; MTHFD2; GCLC; PSAT1; PHGDH; CTH	29968; 2730; 10797; 2729; 1491; 26227	31	14
84	0.00755881	0.156845	Necroptosis - Homo sapiens (human)	KEGG	path:hsa04217	SQSTM1; H2AC6; BID; SLC25A6; BAX; BIRC2; HSP90AB1; TNFRSF10B; GLUL; TNFAIP3; CASP8; VPS4B; VDAC2; HSP90AA1; FTH1; PYGL; FTL	581; 8795; 3320; 637; 8878; 2752; 5836; 7417; 3326; 293; 9525; 841; 8334; 329; 2495; 2512; 7128	159	67
85	0.00776155	0.159157	Translation	Reactome	R-HSA-72766	RPL3; IARS1; RPL7A; RPSA; RPL8; EIF3A; EIF4G1; EIF3C; EIF3D; EIF5; WARS1; ETF1; RPL13A; RPS5; RPL17; CARS1; AARS1; SRP72; MRPL58; EEF2; EIF2S2	2107; 1983; 8663; 8664; 1938; 16; 23521; 6130; 1981; 8661; 6731; 6132; 6139; 7453; 3376; 833; 8894; 6122; 6193; 3396; 3921	307	89
86	0.0078855	0.159339	Metabolism of amino acids and derivatives	Reactome	R-HSA-71291	SAT1; GSR; RPL8; SLC7A5; RPL3; NQO1; RPS5; GLUL; ASS1; IARS1; RPL7A; CTH; RPL13A; GOT1; TXNRD1; SLC6A8; SEPHS2; SRM; RPL17; PHGDH; RPSA; SLC3A2; ASNS; PSAT1	7296; 445; 8140; 2752; 1728; 23521; 6130; 6132; 6520; 6535; 22928; 6139; 3376; 2936; 26227; 6303; 2805; 440; 29968; 6122; 6193; 3921; 6723; 1491	339	106
87	0.00795322	0.159339	Genotoxicity pathway	Wikipathways	WP4286	E2F7; SERTAD1; SEL1L; PPM1D; PRKAB2; BLOC1S2; LRRFIP2; GADD45A; CDKN1A; ACTA2; ITPKC; RRM2B; DUSP14; MDM2; PHLDA3; AEN	64782; 9209; 144455; 23612; 5565; 8493; 50484; 80271; 29950; 4193; 6400; 1026; 59; 1647; 282991; 11072	64	62
88	0.00831062	0.162263	Small cell lung cancer	Wikipathways	WP4658	LAMB3; NFKBIB; GADD45A; CDKN1A; CHUK; CASP8; BID; GADD45B; BAX; CDK6; BIRC2; NFKB1; RELA; MYC; IKBKG	1147; 1026; 8517; 581; 1647; 841; 5970; 4609; 1021; 4616; 637; 329; 3914; 4790; 4793	96	57
89	0.00879467	0.162263	Integrated breast cancer pathway	Wikipathways	WP1984	ANXA1; NCOA3; GADD45A; JUN; BAX; ITPKC; FOSL1; CASP8; CDK7; VEGFA; MYC	581; 8202; 301; 1647; 8061; 4609; 3725; 841; 1022; 7422; 80271	67	37
90	0.00881715	0.162263	HIF-1-alpha transcription factor network	PID	hif1_tfpathway	ABCG2; FOS; BHLHE40; HMOX1; HK1; JUN; SLC2A1; ETS1; VEGFA; ALDOA; NDRG1; ADM; SERPINE1	3098; 3725; 133; 226; 2113; 5054; 2353; 8553; 3162; 10397; 9429; 7422; 6513	66	47
91	0.00881715	0.162263	Chronic myeloid leukemia - Homo sapiens (human)	KEGG	path:hsa05220	RELA; SHC1; GADD45A; GADD45B; CHUK; BAX; RUNX1; MDM2; IKBKG; CDK6; NFKB1; MYC; CDKN1A	4609; 1026; 4616; 4790; 6464; 8517; 5970; 861; 4193; 581; 1647; 1147; 1021	76	47
92	0.0088375	0.162263	TNF signaling pathway - Homo sapiens (human)	KEGG	path:hsa04668	CXCL1; CEBPB; IRF1; CXCL2; FOS; JUNB; JUN; CHUK; CASP8; BIRC2; TNFAIP3; IKBKG; MAPK12; ATF4; NFKB1; RELA; CSF2	1051; 3659; 2919; 1147; 3725; 3726; 6300; 4790; 468; 2353; 8517; 841; 5970; 2920; 1437; 329; 7128	112	68
93	0.00884395	0.162263	Insertion of tail-anchored proteins into the endoplasmic reticulum membrane	Reactome	R-HSA-9609523	HMOX1; APP; VAMP2; PRNP	5621; 351; 3162; 6844	22	7
94	0.00884395	0.162263	NLR Proteins	Wikipathways	WP288	AREG; RELA; IKBKG; CHUK	8517; 1147; 374; 5970	10	7
95	0.00884395	0.162263	Supression of HMGB1 mediated inflammation by THBD	Wikipathways	WP4479	NFKB1; RELA; IKBKG; CHUK	8517; 1147; 5970; 4790	9	7
96	0.00935344	0.166358	Ethanol metabolism resulting in production of ROS by CYP2E1	Wikipathways	WP4269	NFE2L2; MAFF; MAFG	4097; 23764; 4780	9	4
97	0.00935344	0.166358	Dissolution of Fibrin Clot	Reactome	R-HSA-75205	SERPINE2; SERPINE1; PLAU	5054; 5328; 5270	11	4
98	0.00935344	0.166358	Metabolism of polyamines	Reactome	R-HSA-351202	SAT1; NQO1; SRM	6723; 1728; 6303	13	4
