# Supplementary material for: Transcriptomic-based evaluation of trichloroethylene glutathione and cysteine conjugates demonstrate phenotype-dependent stress responses in a panel of human in vitro models
Source: Arch Toxicol. 2022 Dec 28;97(2):523–45. doi: 10.1007/s00204-022-03436-6 (PMC9859926; doi:10.1007/s00204-022-03436-6)
Supplement: Supplementary file 3 — Supplementary file3 (DRCs 26 DEGs) (XLSX 75 KB) [file 204_2022_3436_MOESM3_ESM.xlsx]

## Sheet: SI info
Transcriptomic-based evaluation of trichloroethylene glutathione and cysteine conjugates demonstrates phenotype-dependent stress responses in a panel of human in vitro models.
Liliana Capinha1*, Yaran Zhang1,2, Anna-Katharina Holzer3, Anna-Katharina Ückert3, Melinda Zana4, Giada Carta1, Cormac Murphy1, Jenna Baldovini1, Zahra Mazidi5, Johannes Grillari5, Andras Dinnyes4,6, Bob van der Water7, Marcel Leist3, Jan N. M. Commandeur1 and Paul Jennings1
Affiliations
1 Division of Molecular and Computational Toxicology, Amsterdam Institute for Molecules, Medicines and Systems, Vrije Universiteit Amsterdam, De Boelelaan 1108, 1081 HZ Amsterdam, The Netherlands
2 Genomics of Neurodegenerative Diseases and Aging, Human Genetics, Vrije Universiteit Amsterdam, Amsterdam UMC location VUmc, Amsterdam, The Netherlands
3In Vitro Toxicology and Biomedicine, Dept Inaugurated by the Doerenkamp-Zbinden Foundation, University of Konstanz, 78457 Konstanz, Germany
4 BioTalentum Ltd, Godollo, 2100, Hungary
5 Evercyte GmbH, Vienna, Austria; Institute of Molecular Biotechnology, Department of Biotechnology, BOKU - University of Natural Resource and Life science (BOKU), Vienna, Austria.
6Hungarian University of Agriculture and Life Sciences, Institute of Physiology and Animal Nutrition, Department of Physiology and Animal Health, Gödöllő, 2100 Hungary
7Division of Drug Discovery and Safety, Leiden Academic Centre for Drug Research (LACDR), Leiden University, Leiden, The Netherlands.
*Corresponding author
Liliana Capinha, l.santoscapinha@vu.nl

## Sheet: DEG info
Gene	Gene product	Protein function(s)*
ALAS1	5'-Aminolevulinate Synthase 1	Mitochondrial enzyme which is catalyzing the rate-limiting step in heme (iron-protoporphyrin) biosynthesis. The enzyme encoded by this gene is the housekeeping enzyme; a separate gene encodes a form of the enzyme that is specific for erythroid tissue. The level of the mature encoded protein is regulated by heme: high levels of heme down-regulate the mature enzyme in mitochondria while low heme le…
ASNS	Asparagine Synthetase (Glutamine-Hydrolyzing)	Enzyme involved in the synthesis of asparagine.
ATF5	Activating Transcription Factor 5	Transcription factor that either stimulates or represses gene transcription through binding of different DNA regulatory elements such as cAMP response element (CRE) Critically involved, often in a cell type-dependent manner, in cell survival, proliferation, and differentiation
CEBPB	CCAAT/Enhancer Binding Protein (C/EBP), Beta	Important transcription factor regulating the expression of genes involved in immune and inflammatory responses
CHAC1	Glutathione-Specific Gamma-Glutamylcyclotransferase 1	Member of the gamma-glutamylcyclotransferase family of proteins. The encoded protein has been shown to promote neuronal differentiation by deglycination of the Notch receptor, which prevents receptor maturation and inhibits Notch signaling. This protein may also play a role in the unfolded protein response, and in regulation of glutathione levels and oxidative balance in the cell.
DDIT3	DNA Damage Inducible Transcript 3	Plays an essential role in the response to a wide variety of cell stresses and induces cell cycle arrest and apoptosis in response to ER stress
FTL	Ferritin Light Chain	Ferritin is the major intracellular iron storage protein.
GADD45A	Growth Arrest And DNA Damage-Inducible Protein	Gene whose transcript level is increased following stressful growth arrest conditions and treatment with DNA-damaging agents. The DNA damage-induced transcription of this gene is mediated by both p53-dependent and -independent mechanisms.
GCLM	Glutamate-Cysteine Ligase Modifier Subunit	Glutamate-cysteine ligase, also known as gamma-glutamylcysteine synthetase, is the first rate limiting enzyme of glutathione synthesis.
GDF15	Growth Differentiation Factor 15	The protein is expressed in a broad range of cell types, acts as a pleiotropic cytokine and is involved in the stress response program of cells after cellular injury. Increased protein levels are associated with disease states such as tissue hypoxia, inflammation, acute injury and oxidative stress.
HMOX1	Heme Oxygenase 1	Heme oxygenase, an essential enzyme in heme catabolism, cleaves heme to form biliverdin.Affords protection against programmed cell death and this cytoprotective effect relies on its ability to catabolize free heme and prevent it from sensitizing cells to undergo apoptosis
MDM2	MDM2 Proto-Oncogene, E3 Ubiquitin Protein Ligase	The encoded protein can promote tumor formation by targeting tumor suppressor proteins, such as p53, for proteasomal degradation. This gene is itself transcriptionally-regulated by p53. Overexpression or amplification of this locus is detected in a variety of different cancers
ME1	Malic Enzyme 1	NADP-dependent enzyme that generates NADPH for fatty acid biosynthesis.The activity of this enzyme, the reversible oxidative decarboxylation of malate, links the glycolytic and citric acid cycles.
NMRAL2P	NmrA Like Redox Sensor 2, Pseudogene	Functional pseudogene regulated by Nrf2 and serves as a coactivator of NQO1
NQO1	NAD(P)H Quinone Dehydrogenase 1	Cytoplasmic 2-electron reductase. This FAD-binding protein forms homodimers and reduces quinones to hydroquinones. This activity prevents the one electron reduction of quinones that results in the production of radical species. Regulates cellular redox state primarily through quinone detoxification. Reduces components of plasma membrane redox system such as coenzyme Q and vitamin quinones, produc…
OSGIN1	Oxidative Stress Induced Growth Inhibitor 1	Oxidative stress response protein that regulates cell death. Expression of the gene is regulated by p53 and is induced by DNA damage. The protein regulates apoptosis by inducing cytochrome c release from mitochondria. It also appears to be a key regulator of both inflammatory and anti-inflammatory molecules.
SLC7A11	Solute Carrier Family 7 Member 11	Sodium-independent, anionic amino acid transport system that is highly specific for cysteine and glutamate.
SLC7A5	Solute Carrier Family 7 Member 5	Sodium-independent, high-affinity transporter that mediates uptake of large neutral amino acids such as phenylalanine, tyrosine, L-DOPA, leucine, histidine, methionine and tryptophan
SNAI2	Snail Family Transcriptional Repressor 2	The encoded protein acts as a transcriptional repressor that binds to E-box motifs. This protein is involved in epithelial-mesenchymal transitions and has antiapoptotic activity. Involved in the generation and migration of neural crest cells.
SRXN1	Sulfiredoxin 1	Enzyme with oxidoreductase activity, acting on a sulfur group of donors. Involved in response to oxidative stress. Contributes to oxidative stress resistance by reducing cysteine-sulfinic acid formed under exposure to oxidants in the peroxiredoxins PRDX1, PRDX2, PRDX3 and PRDX4
TNFRSF10B	TNF Receptor Superfamily Member 10b	Member of the TNF-receptor superfamily, and contains an intracellular death domain. This receptor can be activated by tumor necrosis factor-related apoptosis inducing ligand (TNFSF10/TRAIL/APO-2L), and transduces an apoptosis signal.
TRIB3	Tribbles Pseudokinase 3	Putative protein kinase that is induced by the transcription factor NF-kappaB. The encoded protein is a negative regulator of NF-kappaB and can also sensitize cells to TNF- and TRAIL-induced apoptosis. Acts as a regulator of the integrated stress response (ISR), a process for adaptation to various stress
TRIM16L	Tripartite Motif Containing 16 Like	Belongs to the TRIM/RBCC family.
TXNRD1	Thioredoxin Reductase 1	Reduce disulfide thioredoxins to its dithiol-containing form. Plays a key role in redox homoeostasis, growth and differentiation. Contains a selenocysteine residue at the C-terminal active site that is essential for catalysis (Probable). Also has reductase activity on hydrogen peroxide (H2O2)
UGT1A10	UDP Glucuronosyltransferase Family 1 Member A10	UDP-glucuronosyltransferase 1A10, an enzyme of the glucuronidation pathway that transforms small lipophilic molecules, such as steroids, bilirubin, hormones, and drugs, into water-soluble, excretable metabolites.
UGT1A6	UDP Glucuronosyltransferase Family 1 Member A6	UDP-glucuronosyltransferase 1A6, an enzyme of the glucuronidation pathway that transforms small lipophilic molecules, such as steroids, bilirubin, hormones, and drugs, into water-soluble, excretable metabolites.
UGT1A8	UDP Glucuronosyltransferase Family 1 Member A9	UDP-glucuronosyltransferase 1A8, an enzyme of the glucuronidation pathway that transforms small lipophilic molecules, such as steroids, bilirubin, hormones, and drugs, into water-soluble, excretable metabolites.
	*Protein function(s) information from https://www.genecards.org/

## Sheet: HMOX1  GCLM  FTL
	Fold change of 26 selected genes across cell models and concentrations (µM)
		HMOX1 - RPTEC/TERT1						HMOX1 - HepaRG						HMOX1 - HUVEC/TERT2
	µM	1,2-DCVC	1,2-DCVG	2,2-DCVC	2,2-DCVG		µM	1,2-DCVC	1,2-DCVG	2,2-DCVC	2,2-DCVG		µM	1,2-DCVC	1,2-DCVG	2,2-DCVC	2,2-DCVG
	3	2	2	< 1,5	< 1,5		3	< 1,5	< 1,5	< 1,5	< 1,5		3	< 1,5	< 1,5	< 1,5	< 1,5
	9.3	5.6	7	< 1,5	< 1,5		9.3	3.9	2.9	< 1,5	< 1,5		9.3	1.6	< 1,5	< 1,5	< 1,5
	29.8	18	17	1.9	< 1,5		29.8	9.5	5.4	< 1,5	< 1,5		29.8	2.7	1.6	< 1,5	< 1,5
	62.5	23	20	4.4	2.8		62.5	13	8.6	< 1,5	< 1,5		62.5	3.9	2	< 1,5	< 1,5
	125	n.t.	37	7.8	6.1		125	28	6.8	< 1,5	< 1,5		125	7.3	2.2	< 1,5	< 1,5
	250	n.t.	n.t.	7.8	11.4		250	n.t.	8.3	< 1,5	< 1,5		250	n.t.	2.6	1.9	< 1,5
	500	n.t.	n.t.	16	17		500	n.t.	11	6.4	< 1,5		500	n.t.	2.9	2.8	< 1,5
		HMOX1 - LUHMES						HMOX1 - UKN5						HMOX1 - BCC42
	µM	1,2-DCVC	1,2-DCVG	2,2-DCVC	2,2-DCVG		µM	1,2-DCVC	1,2-DCVG	2,2-DCVC	2,2-DCVG		µM	1,2-DCVC	1,2-DCVG	2,2-DCVC	2,2-DCVG
	3	n.t.	n.t.	n.t.	n.t.		3	n.t.	n.t.	n.t.	n.t.		3	< 1,5	< 1,5	< 1,5	< 1,5
	9.3	< 1,5	n.t.	n.t.	n.t.		9.3	n.t.	n.t.	n.t.	n.t.		9.3	< 1,5	< 1,5	< 1,5	< 1,5
	29.8	2.3	n.t.	n.t.	n.t.		29.8	n.t.	n.t.	n.t.	n.t.		29.8	5.9	< 1,5	< 1,5	< 1,5
	62.5	22.2	< 1,5	< 1,5	< 1,5		62.5	2	n.t.	n.t.	n.t.		62.5	35	< 1,5	< 1,5	< 1,5
	125	n.t.	< 1,5	< 1,5	< 1,5		125	2.9	n.t.	< 1.5	n.t.		125	118	< 1,5	< 1,5	< 1,5
	250	n.t.	n.t.	n.t.	n.t.		250	n.t.	n.t.	n.t.	n.t.		250	n.t.	< 1,5	4.6	< 1,5
	500	n.t.	n.t.	n.t.	n.t.		500	n.t.	n.t.	n.t.	n.t.		500	n.t.	3.1	10	< 1,5
	n.t. - not tested
	values in orange - cytotoxicity > 25 %
		GCLM - RPTEC/TERT1						GCLM - HepaRG						GCLM - HUVEC/TERT2
	µM	1,2-DCVC	1,2-DCVG	2,2-DCVC	2,2-DCVG		µM	1,2-DCVC	1,2-DCVG	2,2-DCVC	2,2-DCVG		µM	1,2-DCVC	1,2-DCVG	2,2-DCVC	2,2-DCVG
	3	1.6	1.7	< 1,5	< 1,5		3	< 1,5	< 1,5	< 1,5	< 1,5		3	< 1,5	< 1,5	< 1,5	< 1,5
	9.3	2.5	2.5	< 1,5	< 1,5		9.3	1.7	1.8	< 1,5	< 1,5		9.3	< 1,5	< 1,5	< 1,5	< 1,5
	29.8	4.7	4.5	< 1,5	< 1,5		29.8	2	2.1	< 1,5	< 1,5		29.8	1.5	1.3	< 1,5	< 1,5
	62.5	6	5.8	1.9	< 1,5		62.5	2.4	2.2	< 1,5	< 1,5		62.5	1.9	1.5	< 1,5	< 1,5
	125	n.t.	9.3	2.5	1.8		125	2.7	2.2	1.6	< 1,5		125	2.2	1.6	< 1,5	< 1,5
	250	n.t.	n.t.	3	2.3		250	n.t.	2.5	2.3	< 1,5		250	n.t.	1.6	< 1,5	< 1,5
	500	n.t.	n.t.	3.8	3.1		500	n.t.	2.4	2.3	< 1,5		500	n.t.	1.7	1.6	< 1,5
		GCLM - LUHMES						GCLM - UKN5						GCLM - BCC42
	µM	1,2-DCVC	1,2-DCVG	2,2-DCVC	2,2-DCVG		µM	1,2-DCVC	1,2-DCVG	2,2-DCVC	2,2-DCVG		µM	1,2-DCVC	1,2-DCVG	2,2-DCVC	2,2-DCVG
	3	n.t.	n.t.	n.t.	n.t.		3	n.t.	n.t.	n.t.	n.t.		3	< 1,5	< 1,5	< 1,5	< 1,5
	9.3	< 1,5	n.t.	n.t.	n.t.		9.3	n.t.	n.t.	n.t.	n.t.		9.3	< 1,5	< 1,5	< 1,5	< 1,5
	29.8	2	n.t.	n.t.	n.t.		29.8	n.t.	n.t.	n.t.	n.t.		29.8	2.9	< 1,5	< 1,5	< 1,5
	62.5	8.1	< 1,5	< 1,5	< 1,5		62.5	< 1.5	n.t.	n.t.	n.t.		62.5	6.1	< 1,5	< 1,5	< 1,5
	125	n.t.	< 1,5	< 1,5	< 1,5		125	2.2	n.t.	< 1.5	n.t.		125	12	< 1,5	< 1,5	< 1,5
	250	n.t.	n.t.	n.t.	n.t.		250	n.t.	n.t.	n.t.	n.t.		250	n.t.	< 1,5	2.4	< 1,5
	500	n.t.	n.t.	n.t.	n.t.		500	n.t.	n.t.	n.t.	n.t.		500	n.t.	2.2	3.5	< 1,5
	n.t. - not tested
	values in orange - cytotoxicity > 25 %
		FTL - RPTEC/TERT1						FTL - HepaRG						FTL - HUVEC/TERT2
	µM	1,2-DCVC	1,2-DCVG	2,2-DCVC	2,2-DCVG		µM	1,2-DCVC	1,2-DCVG	2,2-DCVC	2,2-DCVG		µM	1,2-DCVC	1,2-DCVG	2,2-DCVC	2,2-DCVG
	3	1	< 1,5	< 1,5	< 1,5		3	< 1,5	< 1,5	< 1,5	< 1,5		3	< 1,5	< 1,5	< 1,5	< 1,5
	9.3	2.2	2.2	< 1,5	< 1,5		9.3	< 1,5	< 1,5	< 1,5	< 1,5		9.3	< 1,5	< 1,5	< 1,5	< 1,5
	29.8	4.9	3.6	< 1,5	< 1,5		29.8	1.8	< 1,5	< 1,5	< 1,5		29.8	< 1,5	< 1,5	< 1,5	< 1,5
	62.5	4.6	4.9	2.3	< 1,5		62.5	2.5	1.7	< 1,5	< 1,5		62.5	1.7	< 1,5	< 1,5	< 1,5
	125	n.t.	9.6	2.2	< 1,5		125	3.2	1.7	< 1,5	< 1,5		125	2.2	< 1,5	< 1,5	< 1,5
	250	n.t.	n.t.	2.7	2.7		250	n.t.	1.7	2.2	< 1,5		250	n.t.	< 1,5	< 1,5	< 1,5
	500	n.t.	n.t.	2.7	2.7		500	n.t.	2	2	< 1,5		500	n.t.	< 1,5	< 1,5	< 1,5
		FTL - LUHMES						FTL - UKN5						FTL - - BCC42
	µM	1,2-DCVC	1,2-DCVG	2,2-DCVC	2,2-DCVG		µM	1,2-DCVC	1,2-DCVG	2,2-DCVC	2,2-DCVG		µM	1,2-DCVC	1,2-DCVG	2,2-DCVC	2,2-DCVG
	3	n.t.	n.t.	n.t.	n.t.		3	n.t.	n.t.	n.t.	n.t.		3	< 1,5	< 1,5	< 1,5	< 1,5
	9.3	< 1,5	n.t.	n.t.	n.t.		9.3	n.t.	n.t.	n.t.	n.t.		9.3	< 1,5	< 1,5	< 1,5	< 1,5
	29.8	2.1	n.t.	n.t.	n.t.		29.8	n.t.	n.t.	n.t.	n.t.		29.8	1.9	< 1,5	< 1,5	< 1,5
	62.5	4.1	< 1,5	< 1,5	< 1,5		62.5	< 1.5	n.t.	n.t.	n.t.		62.5	3.9	< 1,5	< 1,5	< 1,5
	125	n.t.	< 1,5	< 1,5	< 1,5		125	1.8	n.t.	< 1.5	n.t.		125	6.8	< 1,5	< 1,5	< 1,5
	250	n.t.	n.t.	n.t.	n.t.		250	n.t.	n.t.	n.t.	n.t.		250	n.t.	< 1,5	2.2	< 1,5
	500	n.t.	n.t.	n.t.	n.t.		500	n.t.	n.t.	n.t.	n.t.		500	n.t.	< 1,5	3.2	< 1,5
	n.t. - not tested
	values in orange - cytotoxicity > 25 %

## Sheet: DDIT3  TRIB3  ASNS
	Fold change of 26 selected genes across cell models and concentrations (µM)
		DDIT3 - RPTEC/TERT1						DDIT3 - HepaRG						DDIT3 - HUVEC/TERT2
	µM	1,2-DCVC	1,2-DCVG	2,2-DCVC	2,2-DCVG		µM	1,2-DCVC	1,2-DCVG	2,2-DCVC	2,2-DCVG		µM	1,2-DCVC	1,2-DCVG	2,2-DCVC	2,2-DCVG
	3	< 1,5	< 1,5	< 1,5	< 1,5		3	< 1,5	< 1,5	< 1,5	< 1,5		3	< 1,5	< 1,5	< 1,5	< 1,5
	9.3	< 1,5	< 1,5	< 1,5	< 1,5		9.3	< 1,5	< 1,5	< 1,5	< 1,5		9.3	< 1,5	< 1,5	< 1,5	< 1,5
	29.8	< 1,5	< 1,5	< 1,5	< 1,5		29.8	1.9	< 1,5	< 1,5	< 1,5		29.8	< 1,5	< 1,5	< 1,5	< 1,5
	62.5	7.7	5.3	< 1,5	< 1,5		62.5	4.4	1.7	< 1,5	< 1,5		62.5	< 1,5	< 1,5	< 1,5	< 1,5
	125	n.t.	12.5	< 1,5	< 1,5		125	13	< 1,5	< 1,5	< 1,5		125	2	< 1,5	< 1,5	< 1,5
	250	n.t.	n.t.	< 1,5	< 1,5		250	n.t.	1.9	< 1,5	< 1,5		250	n.t.	< 1,5	< 1,5	< 1,5
	500	n.t.	n.t.	< 1,5	< 1,5		500	n.t.	2.2	1.7	< 1,5		500	n.t.	< 1,5	< 1,5	< 1,5
		DDIT3 - LUHMES						DDIT3 - UKN5						DDIT3 - BCC42
	µM	1,2-DCVC	1,2-DCVG	2,2-DCVC	2,2-DCVG		µM	1,2-DCVC	1,2-DCVG	2,2-DCVC	2,2-DCVG		µM	1,2-DCVC	1,2-DCVG	2,2-DCVC	2,2-DCVG
	3	n.t.	n.t.	n.t.	n.t.		3	n.t.	n.t.	n.t.	n.t.		3	< 1,5	< 1,5	< 1,5	< 1,5
	9.3	< 1,5	n.t.	n.t.	n.t.		9.3	n.t.	n.t.	n.t.	n.t.		9.3	< 1,5	< 1,5	< 1,5	< 1,5
	29.8	< 1,5	n.t.	n.t.	n.t.		29.8	n.t.	n.t.	n.t.	n.t.		29.8	3.3	< 1,5	< 1,5	< 1,5
	62.5	17	< 1,5	< 1,5	< 1,5		62.5	< 1.5	n.t.	n.t.	n.t.		62.5	5.8	< 1,5	< 1,5	< 1,5
	125	n.t.	< 1,5	< 1,5	< 1,5		125	2.3	n.t.	< 1.5	n.t.		125	7	< 1,5	< 1,5	< 1,5
	250	n.t.	n.t.	n.t.	n.t.		250	n.t.	n.t.	n.t.	n.t.		250	n.t.	< 1,5	< 1,5	< 1,5
	500	n.t.	n.t.	n.t.	n.t.		500	n.t.	n.t.	n.t.	n.t.		500	n.t.	< 1,5	< 1,5	< 1,5
	n.t. - not tested
	values in orange - cytotoxicity > 25 %
		TRIB3 - RPTEC/TERT1						TRIB3 - HepaRG						TRIB3 - HUVEC/TERT2
	µM	1,2-DCVC	1,2-DCVG	2,2-DCVC	2,2-DCVG		µM	1,2-DCVC	1,2-DCVG	2,2-DCVC	2,2-DCVG		µM	1,2-DCVC	1,2-DCVG	2,2-DCVC	2,2-DCVG
	3	< 1,5	< 1,5	< 1,5	< 1,5		3	< 1,5	< 1,5	< 1,5	< 1,5		3	< 1,5	< 1,5	< 1,5	< 1,5
	9.3	< 1,5	< 1,5	< 1,5	< 1,5		9.3	< 1,5	< 1,5	< 1,5	< 1,5		9.3	< 1,5	< 1,5	< 1,5	< 1,5
	29.8	< 1,5	< 1,5	< 1,5	< 1,5		29.8	< 1,5	< 1,5	< 1,5	< 1,5		29.8	< 1,5	< 1,5	< 1,5	< 1,5
	62.5	4.5	3.6	< 1,5	< 1,5		62.5	5.3	1.8	< 1,5	< 1,5		62.5	< 1,5	< 1,5	< 1,5	< 1,5
	125	n.t.	9.8	< 1,5	< 1,5		125	22	< 1,5	< 1,5	< 1,5		125	2.4	< 1,5	< 1,5	< 1,5
	250	n.t.	n.t.	< 1,5	< 1,5		250	n.t.	< 1,5	< 1,5	< 1,5		250	n.t.	< 1,5	< 1,5	< 1,5
	500	n.t.	n.t.	< 1,5	< 1,5		500	n.t.	2.3	2.5	< 1,5		500	n.t.	< 1,5	< 1,5	< 1,5
		TRIB3 - LUHMES						TRIB3 - UKN5						TRIB3 - BCC42
	µM	1,2-DCVC	1,2-DCVG	2,2-DCVC	2,2-DCVG		µM	1,2-DCVC	1,2-DCVG	2,2-DCVC	2,2-DCVG		µM	1,2-DCVC	1,2-DCVG	2,2-DCVC	2,2-DCVG
	3	n.t.	n.t.	n.t.	n.t.		3	n.t.	n.t.	n.t.	n.t.		3	< 1,5	< 1,5	< 1,5	< 1,5
	9.3	< 1,5	n.t.	n.t.	n.t.		9.3	n.t.	n.t.	n.t.	n.t.		9.3	< 1,5	< 1,5	< 1,5	< 1,5
	29.8	< 1,5	n.t.	n.t.	n.t.		29.8	n.t.	n.t.	n.t.	n.t.		29.8	3.1	< 1,5	< 1,5	< 1,5
	62.5	70	< 1,5	< 1,5	< 1,5		62.5	< 1.5	n.t.	n.t.	n.t.		62.5	10	< 1,5	< 1,5	< 1,5
	125	n.t.	< 1,5	< 1,5	< 1,5		125	4.1	n.t.	< 1.5	n.t.		125	10	< 1,5	< 1,5	< 1,5
	250	n.t.	n.t.	n.t.	n.t.		250	n.t.	n.t.	n.t.	n.t.		250	n.t.	< 1,5	< 1,5	< 1,5
	500	n.t.	n.t.	n.t.	n.t.		500	n.t.	n.t.	n.t.	n.t.		500	n.t.	< 1,5	< 1,5	< 1,5
	n.t. - not tested
	values in orange - cytotoxicity > 25 %
		ASNS - RPTEC/TERT1						ASNS - HepaRG						ASNS - HUVEC/TERT2
	µM	1,2-DCVC	1,2-DCVG	2,2-DCVC	2,2-DCVG		µM	1,2-DCVC	1,2-DCVG	2,2-DCVC	2,2-DCVG		µM	1,2-DCVC	1,2-DCVG	2,2-DCVC	2,2-DCVG
	3	< 1,5	< 1,5	< 1,5	< 1,5		3	< 1,5	< 1,5	< 1,5	< 1,5		3	< 1,5	< 1,5	< 1,5	< 1,5
	9.3	< 1,5	< 1,5	< 1,5	< 1,5		9.3	< 1,5	< 1,5	< 1,5	< 1,5		9.3	< 1,5	< 1,5	< 1,5	< 1,5
	29.8	1.7	< 1,5	< 1,5	< 1,5		29.8	< 1,5	< 1,5	< 1,5	< 1,5		29.8	< 1,5	< 1,5	< 1,5	< 1,5
	62.5	5.3	4.3	< 1,5	< 1,5		62.5	3.1	< 1,5	< 1,5	< 1,5		62.5	< 1,5	< 1,5	< 1,5	< 1,5
	125	n.t.	7.2	< 1,5	< 1,5		125	3.8	< 1,5	< 1,5	< 1,5		125	10.4	< 1,5	< 1,5	< 1,5
	250	n.t.	n.t.	< 1,5	< 1,5		250	n.t.	< 1,5	< 1,5	< 1,5		250	n.t.	< 1,5	< 1,5	< 1,5
	500	n.t.	n.t.	< 1,5	< 1,5		500	n.t.	< 1,5	< 1,5	< 1,5		500	n.t.	< 1,5	< 1,5	< 1,5
		ASNS - LUHMES						ASNS - UKN5						ASNS - BCC42
	µM	1,2-DCVC	1,2-DCVG	2,2-DCVC	2,2-DCVG		µM	1,2-DCVC	1,2-DCVG	2,2-DCVC	2,2-DCVG		µM	1,2-DCVC	1,2-DCVG	2,2-DCVC	2,2-DCVG
	3	n.t.	n.t.	n.t.	n.t.		3	n.t.	n.t.	n.t.	n.t.		3	< 1,5	< 1,5	< 1,5	< 1,5
	9.3	< 1,5	n.t.	n.t.	n.t.		9.3	n.t.	n.t.	n.t.	n.t.		9.3	< 1,5	< 1,5	< 1,5	< 1,5
	29.8	< 1,5	n.t.	n.t.	n.t.		29.8	n.t.	n.t.	n.t.	n.t.		29.8	2.5	< 1,5	< 1,5	< 1,5
	62.5	7.8	< 1,5	< 1,5	< 1,5		62.5	< 1.5	n.t.	n.t.	n.t.		62.5	4	< 1,5	< 1,5	< 1,5
	125	n.t.	< 1,5	< 1,5	< 1,5		125	2.2	n.t.	< 1.5	n.t.		125	4.2	< 1,5	< 1,5	< 1,5
	250	n.t.	n.t.	n.t.	n.t.		250	n.t.	n.t.	n.t.	n.t.		250	n.t.	< 1,5	< 1,5	< 1,5
	500	n.t.	n.t.	n.t.	n.t.		500	n.t.	n.t.	n.t.	n.t.		500	n.t.	< 1,5	< 1,5	< 1,5
	n.t. - not tested
	values in orange - cytotoxicity > 25 %

## Sheet: GADD45A  MDM2  SNAI2
	Fold change of 26 selected genes across cell models and concentrations (µM)
		GADD45A - RPTEC/TERT1						GADD45A - HepaRG						GADD45A - HUVEC/TERT2
	µM	1,2-DCVC	1,2-DCVG	2,2-DCVC	2,2-DCVG		µM	1,2-DCVC	1,2-DCVG	2,2-DCVC	2,2-DCVG		µM	1,2-DCVC	1,2-DCVG	2,2-DCVC	2,2-DCVG
	3	< 1,5	< 1,5	< 1,5	< 1,5		3	< 1,5	< 1,5	< 1,5	< 1,5		3	< 1,5	< 1,5	< 1,5	< 1,5
	9.3	< 1,5	< 1,5	< 1,5	< 1,5		9.3	< 1,5	< 1,5	< 1,5	< 1,5		9.3	< 1,5	< 1,5	< 1,5	< 1,5
	29.8	2.2	2.9	< 1,5	< 1,5		29.8	< 1,5	1.6	< 1,5	< 1,5		29.8	< 1,5	< 1,5	< 1,5	< 1,5
	62.5	11	7.6	< 1,5	< 1,5		62.5	1.8	< 1,5	< 1,5	< 1,5		62.5	< 1,5	< 1,5	< 1,5	< 1,5
	125	n.t.	33	< 1,5	< 1,5		125	2.4	1.7	< 1,5	< 1,5		125	< 1,5	< 1,5	< 1,5	< 1,5
	250	n.t.	n.t.	< 1,5	< 1,5		250	n.t.	1.6	< 1,5	< 1,5		250	n.t.	< 1,5	< 1,5	< 1,5
	500	n.t.	n.t.	1.9	< 1,5		500	n.t.	< 1,5	< 1,5	< 1,5		500	n.t.	< 1,5	< 1,5	< 1,5
		GADD45A - LUHMES						GADD45A - UKN5						GADD45A - BCC42
	µM	1,2-DCVC	1,2-DCVG	2,2-DCVC	2,2-DCVG		µM	1,2-DCVC	1,2-DCVG	2,2-DCVC	2,2-DCVG		µM	1,2-DCVC	1,2-DCVG	2,2-DCVC	2,2-DCVG
	3	n.t.	n.t.	n.t.	n.t.		3	n.t.	n.t.	n.t.	n.t.		3	< 1,5	< 1,5	< 1,5	< 1,5
	9.3	< 1,5	n.t.	n.t.	n.t.		9.3	n.t.	n.t.	n.t.	n.t.		9.3	< 1,5	< 1,5	< 1,5	< 1,5
	29.8	< 1,5	n.t.	n.t.	n.t.		29.8	n.t.	n.t.	n.t.	n.t.		29.8	< 1,5	< 1,5	< 1,5	< 1,5
	62.5	< 1,5	< 1,5	< 1,5	< 1,5		62.5	< 1.5	n.t.	n.t.	n.t.		62.5	5.7	< 1,5	< 1,5	< 1,5
	125	n.t.	< 1,5	< 1,5	< 1,5		125	< 1.5	n.t.	< 1.5	n.t.		125	9	< 1,5	< 1,5	< 1,5
	250	n.t.	n.t.	n.t.	n.t.		250	n.t.	n.t.	n.t.	n.t.		250	n.t.	< 1,5	< 1,5	< 1,5
	500	n.t.	n.t.	n.t.	n.t.		500	n.t.	n.t.	n.t.	n.t.		500	n.t.	< 1,5	< 1,5	< 1,5
	n.t. - not tested
	values in orange - cytotoxicity > 25 %
		MDM2 - RPTEC/TERT1						MDM2 - HepaRG						MDM2 - HUVEC/TERT2
	µM	1,2-DCVC	1,2-DCVG	2,2-DCVC	2,2-DCVG		µM	1,2-DCVC	1,2-DCVG	2,2-DCVC	2,2-DCVG		µM	1,2-DCVC	1,2-DCVG	2,2-DCVC	2,2-DCVG
	3	< 1,5	< 1,5	< 1,5	< 1,5		3	< 1,5	< 1,5	< 1,5	< 1,5		3	< 1,5	< 1,5	< 1,5	< 1,5
	9.3	1.7	< 1,5	< 1,5	< 1,5		9.3	< 1,5	< 1,5	< 1,5	< 1,5		9.3	< 1,5	< 1,5	< 1,5	< 1,5
	29.8	1.6	1.9	< 1,5	< 1,5		29.8	< 1,5	< 1,5	< 1,5	< 1,5		29.8	< 1,5	< 1,5	< 1,5	< 1,5
	62.5	2.3	2.5	< 1,5	< 1,5		62.5	< 1,5	< 1,5	< 1,5	< 1,5		62.5	1.6	< 1,5	< 1,5	< 1,5
	125	n.t.	3	< 1,5	< 1,5		125	1.7	< 1,5	< 1,5	< 1,5		125	1.9	< 1,5	< 1,5	< 1,5
	250	n.t.	n.t.	< 1,5	< 1,5		250	n.t.	< 1,5	< 1,5	< 1,5		250	n.t.	< 1,5	< 1,5	< 1,5
	500	n.t.	n.t.	1.6	< 1,5		500	n.t.	< 1,5	1.7	< 1,5		500	n.t.	< 1,5	1.5	< 1,5
		MDM2 - LUHMES						MDM2 - UKN5						MDM2 - BCC42
	µM	1,2-DCVC	1,2-DCVG	2,2-DCVC	2,2-DCVG		µM	1,2-DCVC	1,2-DCVG	2,2-DCVC	2,2-DCVG		µM	1,2-DCVC	1,2-DCVG	2,2-DCVC	2,2-DCVG
	3	n.t.	n.t.	n.t.	n.t.		3	n.t.	n.t.	n.t.	n.t.		3	< 1,5	< 1,5	< 1,5	< 1,5
	9.3	< 1,5	n.t.	n.t.	n.t.		9.3	n.t.	n.t.	n.t.	n.t.		9.3	< 1,5	< 1,5	< 1,5	< 1,5
	29.8	< 1,5	n.t.	n.t.	n.t.		29.8	n.t.	n.t.	n.t.	n.t.		29.8	< 1,5	< 1,5	< 1,5	< 1,5
	62.5	< 1,5	< 1,5	< 1,5	< 1,5		62.5	< 1.5	n.t.	n.t.	n.t.		62.5	5.1	< 1,5	< 1,5	< 1,5
	125	n.t.	< 1,5	< 1,5	< 1,5		125	< 1.5	n.t.	< 1.5	n.t.		125	9.7	< 1,5	< 1,5	< 1,5
	250	n.t.	n.t.	n.t.	n.t.		250	n.t.	n.t.	n.t.	n.t.		250	n.t.	< 1,5	< 1,5	< 1,5
	500	n.t.	n.t.	n.t.	n.t.		500	n.t.	n.t.	n.t.	n.t.		500	n.t.	< 1,5	< 1,5	< 1,5
	n.t. - not tested
	values in orange - cytotoxicity > 25 %
		SNAI2 - RPTEC/TERT1						SNAI2 - HepaRG						SNAI2 - HUVEC/TERT2
	µM	1,2-DCVC	1,2-DCVG	2,2-DCVC	2,2-DCVG		µM	1,2-DCVC	1,2-DCVG	2,2-DCVC	2,2-DCVG		µM	1,2-DCVC	1,2-DCVG	2,2-DCVC	2,2-DCVG
	3	< 1,5	< 1,5	< 1,5	< 1,5		3	< 1,5	< 1,5	< 1,5	< 1,5		3	< 1,5	< 1,5	< 1,5	< 1,5
	9.3	< 1,5	< 1,5	< 1,5	< 1,5		9.3	< 1,5	< 1,5	< 1,5	< 1,5		9.3	< 1,5	< 1,5	< 1,5	< 1,5
	29.8	2.3	2.2	< 1,5	< 1,5		29.8	< 1,5	< 1,5	< 1,5	< 1,5		29.8	< 1,5	< 1,5	< 1,5	< 1,5
	62.5	4.3	4.2	< 1,5	< 1,5		62.5	2.1	1.7	< 1,5	< 1,5		62.5	< 1,5	< 1,5	< 1,5	< 1,5
	125	n.t.	6.3	< 1,5	< 1,5		125	3.6	< 1,5	< 1,5	< 1,5		125	< 1,5	< 1,5	< 1,5	< 1,5
	250	n.t.	n.t.	< 1,5	< 1,5		250	n.t.	1.7	< 1,5	< 1,5		250	n.t.	< 1,5	< 1,5	< 1,5
	500	n.t.	n.t.	< 1,5	< 1,5		500	n.t.	1.8	1.7	< 1,5		500	n.t.	< 1,5	< 1,5	< 1,5
		SNAI2 - LUHMES						SNAI2 - UKN5						SNAI2 - BCC42
	µM	1,2-DCVC	1,2-DCVG	2,2-DCVC	2,2-DCVG		µM	1,2-DCVC	1,2-DCVG	2,2-DCVC	2,2-DCVG		µM	1,2-DCVC	1,2-DCVG	2,2-DCVC	2,2-DCVG
	3	n.t.	n.t.	n.t.	n.t.		3	n.t.	n.t.	n.t.	n.t.		3	< 1,5	< 1,5	< 1,5	< 1,5
	9.3	< 1,5	n.t.	n.t.	n.t.		9.3	n.t.	n.t.	n.t.	n.t.		9.3	< 1,5	< 1,5	< 1,5	< 1,5
	29.8	< 1,5	n.t.	n.t.	n.t.		29.8	n.t.	n.t.	n.t.	n.t.		29.8	< 1,5	< 1,5	< 1,5	< 1,5
	62.5	< 1,5	< 1,5	< 1,5	< 1,5		62.5	< 1.5	n.t.	n.t.	n.t.		62.5	< 1,5	< 1,5	< 1,5	< 1,5
	125	n.t.	< 1,5	< 1,5	< 1,5		125	< 1.5	n.t.	< 1.5	n.t.		125	< 1,5	< 1,5	< 1,5	< 1,5
	250	n.t.	n.t.	n.t.	n.t.		250	n.t.	n.t.	n.t.	n.t.		250	n.t.	< 1,5	< 1,5	< 1,5
	500	n.t.	n.t.	n.t.	n.t.		500	n.t.	n.t.	n.t.	n.t.		500	n.t.	< 1,5	< 1,5	< 1,5
	n.t. - not tested
	values in orange - cytotoxicity > 25 %

## Sheet: NQO1   TRIM16L  NMRAL2P
	Fold change of 26 selected genes across cell models and concentrations (µM)
		NQO1 - RPTEC/TERT1						NQO1 - HepaRG						NQO1 - HUVEC/TERT2
	µM	1,2-DCVC	1,2-DCVG	2,2-DCVC	2,2-DCVG		µM	1,2-DCVC	1,2-DCVG	2,2-DCVC	2,2-DCVG		µM	1,2-DCVC	1,2-DCVG	2,2-DCVC	2,2-DCVG
	3	2.9	2.5	< 1,5	< 1,5		3	< 1,5	< 1,5	< 1,5	< 1,5		3	< 1,5	< 1,5	< 1,5	< 1,5
	9.3	4.6	4.9	< 1,5	< 1,5		9.3	< 1,5	< 1,5	< 1,5	< 1,5		9.3	1.5	< 1,5	< 1,5	< 1,5
	29.8	8.2	7.8	< 1,5	< 1,5		29.8	< 1,5	< 1,5	< 1,5	< 1,5		29.8	2.2	1.4	< 1,5	< 1,5
	62.5	8.4	9.8	2.6	2		62.5	< 1,5	< 1,5	< 1,5	< 1,5		62.5	2.6	1.5	< 1,5	< 1,5
	125	n.t.	8.2	4.1	2.4		125	< 1,5	< 1,5	< 1,5	< 1,5		125	3.6	1.7	< 1,5	< 1,5
	250	n.t.	n.t.	6.2	5.1		250	n.t.	< 1,5	< 1,5	< 1,5		250	n.t.	2	1.7	< 1,5
	500	n.t.	n.t.	8.6	6.3		500	n.t.	< 1,5	< 1,5	< 1,5		500	n.t.	2	2.4	< 1,5
		NQO1 - LUHMES						NQO1 - UKN5						NQO1 - BCC42
	µM	1,2-DCVC	1,2-DCVG	2,2-DCVC	2,2-DCVG		µM	1,2-DCVC	1,2-DCVG	2,2-DCVC	2,2-DCVG		µM	1,2-DCVC	1,2-DCVG	2,2-DCVC	2,2-DCVG
	3	n.t.	n.t.	n.t.	n.t.		3	n.t.	n.t.	n.t.	n.t.		3	< 1,5	< 1,5	< 1,5	< 1,5
	9.3	5.1	n.t.	n.t.	n.t.		9.3	n.t.	n.t.	n.t.	n.t.		9.3	< 1,5	< 1,5	< 1,5	< 1,5
	29.8	6.8	n.t.	n.t.	n.t.		29.8	n.t.	n.t.	n.t.	n.t.		29.8	3	< 1,5	< 1,5	< 1,5
	62.5	15	< 1,5	2	< 1,5		62.5	2.3	n.t.	n.t.	n.t.		62.5	4.4	< 1,5	< 1,5	< 1,5
	125	n.t.	< 1,5	3.4	< 1,5		125	3.8	n.t.	< 1.5	n.t.		125	16	< 1,5	< 1,5	< 1,5
	250	n.t.	n.t.	n.t.	n.t.		250	n.t.	n.t.	n.t.	n.t.		250	n.t.	< 1,5	2.6	< 1,5
	500	n.t.	n.t.	n.t.	n.t.		500	n.t.	n.t.	n.t.	n.t.		500	n.t.	2.4	4.8	< 1,5
	n.t. - not tested
	values in orange - cytotoxicity > 25 %
		TRIM16L - RPTEC/TERT1						TRIM16L - HepaRG						TRIM16L - HUVEC/TERT2
	µM	1,2-DCVC	1,2-DCVG	2,2-DCVC	2,2-DCVG		µM	1,2-DCVC	1,2-DCVG	2,2-DCVC	2,2-DCVG		µM	1,2-DCVC	1,2-DCVG	2,2-DCVC	2,2-DCVG
	3	2.1	2.1	< 1,5	< 1,5		3	< 1,5	< 1,5	< 1,5	< 1,5		3	< 1,5	< 1,5	< 1,5	< 1,5
	9.3	3.2	3.6	< 1,5	< 1,5		9.3	< 1,5	< 1,5	< 1,5	< 1,5		9.3	< 1,5	< 1,5	< 1,5	< 1,5
	29.8	7.1	5.4	< 1,5	< 1,5		29.8	1.6	1.5	< 1,5	< 1,5		29.8	2.6	< 1,5	< 1,5	< 1,5
	62.5	6.6	7.9	2	< 1,5		62.5	1.5	1.8	< 1,5	< 1,5		62.5	3.8	1.9	< 1,5	< 1,5
	125	n.t.	6.9	3.2	2.2		125	1.8	1.7	< 1,5	< 1,5		125	6.2	2.6	< 1,5	< 1,5
	250	n.t.	n.t.	4.8	3.1		250	n.t.	< 1,5	1.7	< 1,5		250	n.t.	2.9	1.8	< 1,5
	500	n.t.	n.t.	5.7	4.2		500	n.t.	1.9	2.4	< 1,5		500	n.t.	3.2	2.6	< 1,5
		TRIM16L - LUHMES						TRIM16L - UKN5						TRIM16L - BCC42
	µM	1,2-DCVC	1,2-DCVG	2,2-DCVC	2,2-DCVG		µM	1,2-DCVC	1,2-DCVG	2,2-DCVC	2,2-DCVG		µM	1,2-DCVC	1,2-DCVG	2,2-DCVC	2,2-DCVG
	3	n.t.	n.t.	n.t.	n.t.		3	n.t.	n.t.	n.t.	n.t.		3	< 1,5	< 1,5	< 1,5	< 1,5
	9.3	< 1,5	n.t.	n.t.	n.t.		9.3	n.t.	n.t.	n.t.	n.t.		9.3	2.6	< 1,5	< 1,5	< 1,5
	29.8	2	n.t.	n.t.	n.t.		29.8	n.t.	n.t.	n.t.	n.t.		29.8	5	< 1,5	< 1,5	< 1,5
	62.5	6.3	< 1,5	< 1,5	< 1,5		62.5	< 1.5	n.t.	n.t.	n.t.		62.5	8.1	< 1,5	< 1,5	< 1,5
	125	n.t.	< 1,5	< 1,5	< 1,5		125	< 1.5	n.t.	< 1.5	n.t.		125	9.8	< 1,5	< 1,5	< 1,5
	250	n.t.	n.t.	n.t.	n.t.		250	n.t.	n.t.	n.t.	n.t.		250	n.t.	2.4	2.9	< 1,5
	500	n.t.	n.t.	n.t.	n.t.		500	n.t.	n.t.	n.t.	n.t.		500	n.t.	2.6	4.3	< 1,5
	n.t. - not tested
	values in orange - cytotoxicity > 25 %
		NMRAL2P - RPTEC/TERT1						NMRAL2P - HepaRG						NMRAL2P - HUVEC/TERT2
	µM	1,2-DCVC	1,2-DCVG	2,2-DCVC	2,2-DCVG		µM	1,2-DCVC	1,2-DCVG	2,2-DCVC	2,2-DCVG		µM	1,2-DCVC	1,2-DCVG	2,2-DCVC	2,2-DCVG
	3	2.1	2.1	< 1,5	< 1,5		3	< 1,5	< 1,5	< 1,5	< 1,5		3	< 1,5	< 1,5	< 1,5	< 1,5
	9.3	4.5	9.2	< 1,5	< 1,5		9.3	< 1,5	< 1,5	< 1,5	< 1,5		9.3	< 1,5	< 1,5	< 1,5	< 1,5
	29.8	20	13	< 1,5	< 1,5		29.8	< 1,5	< 1,5	< 1,5	< 1,5		29.8	5.4	2.8	< 1,5	< 1,5
	62.5	25	18	6.3	< 1,5		62.5	< 1,5	4.6	< 1,5	< 1,5		62.5	9.2	3.8	< 1,5	< 1,5
	125	n.t.	13	5	< 1,5		125	5.4	< 1,5	< 1,5	< 1,5		125	11.3	4.4	< 1,5	< 1,5
	250	n.t.	n.t.	7.4	< 1,5		250	n.t.	< 1,5	< 1,5	< 1,5		250	n.t.	4.9	3	< 1,5
	500	n.t.	n.t.	8.9	8.1		500	n.t.	4.4	11	< 1,5		500	n.t.	4.9	4.8	< 1,5
		NMRAL2P - LUHMES						NMRAL2P - UKN5						NMRAL2P - BCC42
	µM	1,2-DCVC	1,2-DCVG	2,2-DCVC	2,2-DCVG		µM	1,2-DCVC	1,2-DCVG	2,2-DCVC	2,2-DCVG		µM	1,2-DCVC	1,2-DCVG	2,2-DCVC	2,2-DCVG
	3	n.t.	n.t.	n.t.	n.t.		3	n.t.	n.t.	n.t.	n.t.		3	< 1,5	< 1,5	< 1,5	< 1,5
	9.3	< 1,5	< 1,5	< 1,5	< 1,5		9.3	n.t.	n.t.	n.t.	n.t.		9.3	< 1,5	< 1,5	< 1,5	< 1,5
	29.8	< 1,5	< 1,5	< 1,5	< 1,5		29.8	n.t.	n.t.	n.t.	n.t.		29.8	17	< 1,5	< 1,5	< 1,5
	62.5	< 1,5	< 1,5	< 1,5	< 1,5		62.5	< 1.5	n.t.	n.t.	n.t.		62.5	33	< 1,5	< 1,5	< 1,5
	125	n.t.	< 1,5	< 1,5	< 1,5		125	< 1.5	n.t.	< 1.5	n.t.		125	50	< 1,5	< 1,5	< 1,5
	250	n.t.	n.t.	n.t.	n.t.		250	n.t.	n.t.	n.t.	n.t.		250	n.t.	< 1,5	< 1,5	< 1,5
	500	n.t.	n.t.	n.t.	n.t.		500	n.t.	n.t.	n.t.	n.t.		500	n.t.	< 1,5	< 1,5	< 1,5
	n.t. - not tested
	values in orange - cytotoxicity > 25 %

## Sheet: SRXN1  TXNRD1  OSGIN1
	Fold change of 26 selected genes across cell models and concentrations (µM)
		SRXN1 - RPTEC/TERT1						SRXN1 - HepaRG						SRXN1 - HUVEC/TERT2
	µM	1,2-DCVC	1,2-DCVG	2,2-DCVC	2,2-DCVG		µM	1,2-DCVC	1,2-DCVG	2,2-DCVC	2,2-DCVG		µM	1,2-DCVC	1,2-DCVG	2,2-DCVC	2,2-DCVG
	3	< 1,5	< 1,5	< 1,5	< 1,5		3	1.7	< 1,5	< 1,5	< 1,5		3	< 1,5	< 1,5	< 1,5	< 1,5
	9.3	2	2	< 1,5	< 1,5		9.3	2.5	2	< 1,5	< 1,5		9.3	< 1,5	< 1,5	< 1,5	< 1,5
	29.8	3.5	3.8	< 1,5	< 1,5		29.8	3.4	2.7	< 1,5	< 1,5		29.8	1.6	< 1,5	< 1,5	< 1,5
	62.5	7	5.7	< 1,5	< 1,5		62.5	4.6	< 1,5	< 1,5	< 1,5		62.5	1.7	< 1,5	< 1,5	< 1,5
	125	n.t.	11	< 1,5	< 1,5		125	5.8	3.2	1.9	< 1,5		125	1.7	< 1,5	< 1,5	< 1,5
	250	n.t.	n.t.	3.4	< 1,5		250	n.t.	3.6	2.2	< 1,5		250	n.t.	< 1,5	< 1,5	< 1,5
	500	n.t.	n.t.	< 1,5	< 1,5		500	n.t.	< 1,5	3.7	< 1,5		500	n.t.	< 1,5	< 1,5	< 1,5
		SRXN1 - LUHMES						SRXN1 - UKN5						SRXN1 - BCC42
	µM	1,2-DCVC	1,2-DCVG	2,2-DCVC	2,2-DCVG		µM	1,2-DCVC	1,2-DCVG	2,2-DCVC	2,2-DCVG		µM	1,2-DCVC	1,2-DCVG	2,2-DCVC	2,2-DCVG
	3	< 1,5	< 1,5	< 1,5	< 1,5		3	< 1,5	< 1,5	< 1,5	< 1,5		3	< 1,5	< 1,5	< 1,5	< 1,5
	9.3	< 1,5	< 1,5	< 1,5	< 1,5		9.3	< 1,5	< 1,5	< 1,5	< 1,5		9.3	< 1,5	< 1,5	< 1,5	< 1,5
	29.8	< 1,5	< 1,5	< 1,5	< 1,5		29.8	< 1,5	< 1,5	< 1,5	< 1,5		29.8	6.7	< 1,5	< 1,5	< 1,5
	62.5	< 1,5	< 1,5	< 1,5	< 1,5		62.5	< 1,5	< 1,5	< 1,5	< 1,5		62.5	21	< 1,5	< 1,5	< 1,5
	125	< 1,5	< 1,5	< 1,5	< 1,5		125	< 1,5	< 1,5	< 1,5	< 1,5		125	45	< 1,5	< 1,5	< 1,5
	250	< 1,5	< 1,5	< 1,5	< 1,5		250	< 1,5	< 1,5	< 1,5	< 1,5		250	n.t.	2.1	3.2	< 1,5
	500	< 1,5	< 1,5	< 1,5	< 1,5		500	< 1,5	< 1,5	< 1,5	< 1,5		500	n.t.	2.1	4.7	< 1,5
	n.t. - not tested
	values in orange - cytotoxicity > 25 %
		TXNRD1 - RPTEC/TERT1						TXNRD1 - HepaRG						TXNRD1 - HUVEC/TERT2
	µM	1,2-DCVC	1,2-DCVG	2,2-DCVC	2,2-DCVG		µM	1,2-DCVC	1,2-DCVG	2,2-DCVC	2,2-DCVG		µM	1,2-DCVC	1,2-DCVG	2,2-DCVC	2,2-DCVG
	3	< 1,5	< 1,5	< 1,5	< 1,5		3	< 1,5	< 1,5	< 1,5	< 1,5		3	< 1,5	< 1,5	< 1,5	< 1,5
	9.3	5.3	< 1,5	< 1,5	< 1,5		9.3	< 1,5	< 1,5	< 1,5	< 1,5		9.3	< 1,5	< 1,5	< 1,5	< 1,5
	29.8	5.2	7.4	< 1,5	< 1,5		29.8	< 1,5	< 1,5	< 1,5	< 1,5		29.8	1.9	< 1,5	< 1,5	< 1,5
	62.5	21	11	< 1,5	< 1,5		62.5	< 1,5	< 1,5	< 1,5	< 1,5		62.5	1.9	< 1,5	< 1,5	< 1,5
	125	n.t.	14	< 1,5	< 1,5		125	< 1,5	< 1,5	< 1,5	< 1,5		125	2.4	1.7	< 1,5	< 1,5
	250	n.t.	n.t.	4.3	< 1,5		250	n.t.	< 1,5	< 1,5	< 1,5		250	n.t.	1.5	< 1,5	< 1,5
	500	n.t.	n.t.	7.9	4.6		500	n.t.	< 1,5	1.9	< 1,5		500	n.t.	1.8	< 1,5	< 1,5
		TXNRD1 - LUHMES						TXNRD1 - UKN5						TXNRD1 - BCC42
	µM	1,2-DCVC	1,2-DCVG	2,2-DCVC	2,2-DCVG		µM	1,2-DCVC	1,2-DCVG	2,2-DCVC	2,2-DCVG		µM	1,2-DCVC	1,2-DCVG	2,2-DCVC	2,2-DCVG
	3	n.t.	n.t.	n.t.	n.t.		3	n.t.	n.t.	n.t.	n.t.		3	< 1,5	< 1,5	< 1,5	< 1,5
	9.3	< 1,5	n.t.	n.t.	n.t.		9.3	n.t.	n.t.	n.t.	n.t.		9.3	< 1,5	< 1,5	< 1,5	< 1,5
	29.8	< 1,5	n.t.	n.t.	n.t.		29.8	n.t.	n.t.	n.t.	n.t.		29.8	< 1,5	< 1,5	< 1,5	< 1,5
	62.5	3	< 1,5	< 1,5	< 1,5		62.5	< 1.5	n.t.	n.t.	n.t.		62.5	4.3	< 1,5	< 1,5	< 1,5
	125	n.t.	< 1,5	< 1,5	< 1,5		125	< 1.5	n.t.	< 1.5	n.t.		125	10	< 1,5	< 1,5	< 1,5
	250	n.t.	n.t.	n.t.	n.t.		250	n.t.	n.t.	n.t.	n.t.		250	n.t.	< 1,5	< 1,5	< 1,5
	500	n.t.	n.t.	n.t.	n.t.		500	n.t.	n.t.	n.t.	n.t.		500	n.t.	< 1,5	4.1	< 1,5
	n.t. - not tested
	values in orange - cytotoxicity > 25 %
		OSGIN1 - RPTEC/TERT1						OSGIN1 - HepaRG						OSGIN1 - HUVEC/TERT2
	µM	1,2-DCVC	1,2-DCVG	2,2-DCVC	2,2-DCVG		µM	1,2-DCVC	1,2-DCVG	2,2-DCVC	2,2-DCVG		µM	1,2-DCVC	1,2-DCVG	2,2-DCVC	2,2-DCVG
	3	< 1,5	< 1,5	< 1,5	< 1,5		3	< 1,5	< 1,5	< 1,5	< 1,5		3	< 1,5	< 1,5	< 1,5	< 1,5
	9.3	< 1,5	4.1	< 1,5	< 1,5		9.3	< 1,5	2.5	< 1,5	< 1,5		9.3	< 1,5	< 1,5	< 1,5	< 1,5
	29.8	9	6.8	< 1,5	< 1,5		29.8	3.4	3.3	< 1,5	< 1,5		29.8	< 1,5	< 1,5	< 1,5	< 1,5
	62.5	14	12	2.7	< 1,5		62.5	3.9	5.7	< 1,5	< 1,5		62.5	2.3	< 1,5	< 1,5	< 1,5
	125	n.t.	23	< 1,5	< 1,5		125	8.2	3.3	< 1,5	< 1,5		125	3.1	< 1,5	< 1,5	< 1,5
	250	n.t.	n.t.	3.3	< 1,5		250	n.t.	4.3	< 1,5	< 1,5		250	n.t.	2.2	< 1,5	< 1,5
	500	n.t.	n.t.	< 1,5	< 1,5		500	n.t.	5.7	7.9	< 1,5		500	n.t.	2.1	< 1,5	< 1,5
		OSGIN1 - LUHMES						OSGIN1 - UKN5						OSGIN1 - BCC42
	µM	1,2-DCVC	1,2-DCVG	2,2-DCVC	2,2-DCVG		µM	1,2-DCVC	1,2-DCVG	2,2-DCVC	2,2-DCVG		µM	1,2-DCVC	1,2-DCVG	2,2-DCVC	2,2-DCVG
	3	< 1,5	< 1,5	< 1,5	< 1,5		3	< 1,5	< 1,5	< 1,5	< 1,5		3	< 1,5	< 1,5	< 1,5	< 1,5
	9.3	< 1,5	< 1,5	< 1,5	< 1,5		9.3	< 1,5	< 1,5	< 1,5	< 1,5		9.3	< 1,5	< 1,5	< 1,5	< 1,5
	29.8	< 1,5	< 1,5	< 1,5	< 1,5		29.8	< 1,5	< 1,5	< 1,5	< 1,5		29.8	17	< 1,5	< 1,5	< 1,5
	62.5	< 1,5	< 1,5	< 1,5	< 1,5		62.5	< 1,5	< 1,5	< 1,5	< 1,5		62.5	30	< 1,5	< 1,5	< 1,5
	125	< 1,5	< 1,5	< 1,5	< 1,5		125	< 1,5	< 1,5	< 1,5	< 1,5		125	67	< 1,5	< 1,5	< 1,5
	250	< 1,5	< 1,5	< 1,5	< 1,5		250	< 1,5	< 1,5	< 1,5	< 1,5		250	n.t.	< 1,5	< 1,5	< 1,5
	500	< 1,5	< 1,5	< 1,5	< 1,5		500	< 1,5	< 1,5	< 1,5	< 1,5		500	n.t.	< 1,5	6.1	< 1,5
	n.t. - not tested
	values in orange - cytotoxicity > 25 %

## Sheet: CHAC1  ALAS1
	Fold change of 26 selected genes across cell models and concentrations (µM)
		CHAC1 - RPTEC/TERT1						CHAC1 - HepaRG						CHAC1 - HUVEC/TERT2
	µM	1,2-DCVC	1,2-DCVG	2,2-DCVC	2,2-DCVG		µM	1,2-DCVC	1,2-DCVG	2,2-DCVC	2,2-DCVG		µM	1,2-DCVC	1,2-DCVG	2,2-DCVC	2,2-DCVG
	3	< 1,5	< 1,5	< 1,5	< 1,5		3	< 1,5	< 1,5	< 1,5	< 1,5		3	< 1,5	< 1,5	< 1,5	< 1,5
	9.3	< 1,5	< 1,5	< 1,5	< 1,5		9.3	< 1,5	< 1,5	< 1,5	< 1,5		9.3	< 1,5	< 1,5	< 1,5	< 1,5
	29.8	< 1,5	< 1,5	< 1,5	< 1,5		29.8	< 1,5	< 1,5	< 1,5	< 1,5		29.8	< 1,5	< 1,5	< 1,5	< 1,5
	62.5	< 1,5	< 1,5	< 1,5	< 1,5		62.5	< 1,5	< 1,5	< 1,5	< 1,5		62.5	< 1,5	< 1,5	< 1,5	< 1,5
	125	n.t.	< 1,5	< 1,5	< 1,5		125	< 1,5	< 1,5	< 1,5	< 1,5		125	< 1,5	< 1,5	< 1,5	< 1,5
	250	n.t.	n.t.	< 1,5	< 1,5		250	< 1,5	< 1,5	< 1,5	< 1,5		250	n.t.	< 1,5	< 1,5	< 1,5
	500	n.t.	n.t.	< 1,5	< 1,5		500	< 1,5	< 1,5	< 1,5	< 1,5		500	n.t.	< 1,5	< 1,5	< 1,5
		CHAC1 - LUHMES						CHAC1 - UKN5						CHAC1 - BCC42
	µM	1,2-DCVC	1,2-DCVG	2,2-DCVC	2,2-DCVG		µM	1,2-DCVC	1,2-DCVG	2,2-DCVC	2,2-DCVG		µM	1,2-DCVC	1,2-DCVG	2,2-DCVC	2,2-DCVG
	3	n.t.	n.t.	n.t.	n.t.		3	n.t.	n.t.	n.t.	n.t.		3	< 1,5	< 1,5	< 1,5	< 1,5
	9.3	< 1,5	n.t.	n.t.	n.t.		9.3	n.t.	n.t.	n.t.	n.t.		9.3	< 1,5	< 1,5	< 1,5	< 1,5
	29.8	< 1,5	n.t.	n.t.	n.t.		29.8	n.t.	n.t.	n.t.	n.t.		29.8	6.7	< 1,5	< 1,5	< 1,5
	62.5	< 1,5	< 1,5	< 1,5	< 1,5		62.5	< 1.5	n.t.	n.t.	n.t.		62.5	21	< 1,5	< 1,5	< 1,5
	125	n.t.	< 1,5	< 1,5	< 1,5		125	2.5	n.t.	< 1.5	n.t.		125	45	< 1,5	< 1,5	< 1,5
	250	n.t.	n.t.	n.t.	n.t.		250	n.t.	n.t.	n.t.	n.t.		250	n.t.	2.1	3.2	n.t.
	500	n.t.	n.t.	n.t.	n.t.		500	n.t.	n.t.	n.t.	n.t.		500	n.t.	2.1	4.7	n.t.
	n.t. - not tested
	values in orange - cytotoxicity > 25 %
		ALAS1 - RPTEC/TERT1						ALAS1 - HepaRG						ALAS1 - HUVEC/TERT2
	µM	1,2-DCVC	1,2-DCVG	2,2-DCVC	2,2-DCVG		µM	1,2-DCVC	1,2-DCVG	2,2-DCVC	2,2-DCVG		µM	1,2-DCVC	1,2-DCVG	2,2-DCVC	2,2-DCVG
	3	< 1,5	< 1,5	< 1,5	< 1,5		3	1.6	< 1,5	< 1,5	< 1,5		3	< 1,5	< 1,5	< 1,5	< 1,5
	9.3	< 1,5	< 1,5	< 1,5	< 1,5		9.3	1.7	< 1,5	< 1,5	< 1,5		9.3	< 1,5	< 1,5	< 1,5	< 1,5
	29.8	< 1,5	1.6	< 1,5	< 1,5		29.8	1.9	< 1,5	< 1,5	< 1,5		29.8	< 1,5	< 1,5	< 1,5	< 1,5
	62.5	< 1,5	1.5	< 1,5	< 1,5		62.5	1.8	< 1,5	< 1,5	< 1,5		62.5	1.5	< 1,5	< 1,5	< 1,5
	125	n.t.	1.5	< 1,5	< 1,5		125	1.7	1.7	< 1,5	< 1,5		125	1.6	< 1,5	< 1,5	< 1,5
	250	n.t.	n.t.	< 1,5	< 1,5		250	n.t.	1.9	1.6	< 1,5		250	n.t.	< 1,5	< 1,5	< 1,5
	500	n.t.	n.t.	< 1,5	< 1,5		500	n.t.	2	2.8	< 1,5		500	n.t.	< 1,5	1.6	< 1,5
		ALAS1 - LUHMES						ALAS1 - UKN5						ALAS1 - BCC42
	µM	1,2-DCVC	1,2-DCVG	2,2-DCVC	2,2-DCVG		µM	1,2-DCVC	1,2-DCVG	2,2-DCVC	2,2-DCVG		µM	1,2-DCVC	1,2-DCVG	2,2-DCVC	2,2-DCVG
	3	n.t.	n.t.	n.t.	n.t.		3	n.t.	n.t.	n.t.	n.t.		3	< 1,5	< 1,5	< 1,5	< 1,5
	9.3	< 1,5	n.t.	n.t.	n.t.		9.3	n.t.	n.t.	n.t.	n.t.		9.3	< 1,5	< 1,5	< 1,5	< 1,5
	29.8	< 1,5	n.t.	n.t.	n.t.		29.8	n.t.	n.t.	n.t.	n.t.		29.8	< 1,5	< 1,5	< 1,5	< 1,5
	62.5	< 1,5	< 1,5	< 1,5	< 1,5		62.5	< 1,5	n.t.	n.t.	n.t.		62.5	< 1,5	< 1,5	< 1,5	< 1,5
	125	n.t.	< 1,5	< 1,5	< 1,5		125	< 1,5	n.t.	< 1,5	n.t.		125	< 1,5	< 1,5	< 1,5	< 1,5
	250	n.t.	n.t.	n.t.	n.t.		250	n.t.	n.t.	n.t.	n.t.		250	n.t.	< 1,5	< 1,5	< 1,5
	500	n.t.	n.t.	n.t.	n.t.		500	n.t.	n.t.	n.t.	n.t.		500	n.t.	< 1,5	< 1,5	< 1,5
	n.t. - not tested
	values in orange - cytotoxicity > 25 %

## Sheet: UGT1A6 1A8 1A10
	Fold change of 26 selected genes across cell models and concentrations (µM)
		UGT1A6 - RPTEC/TERT1						UGT1A6 - HepaRG						UGT1A6 - HUVEC/TERT2
	µM	1,2-DCVC	1,2-DCVG	2,2-DCVC	2,2-DCVG		µM	1,2-DCVC	1,2-DCVG	2,2-DCVC	2,2-DCVG		µM	1,2-DCVC	1,2-DCVG	2,2-DCVC	2,2-DCVG
	3	4.1	3.9	< 1,5	< 1,5		3	< 1,5	< 1,5	< 1,5	< 1,5		3	< 1,5	< 1,5	< 1,5	< 1,5
	9.3	7.1	5.9	< 1,5	< 1,5		9.3	< 1,5	< 1,5	< 1,5	< 1,5		9.3	< 1,5	< 1,5	< 1,5	< 1,5
	29.8	11	8	2.7	< 1,5		29.8	< 1,5	< 1,5	< 1,5	< 1,5		29.8	< 1,5	< 1,5	< 1,5	< 1,5
	62.5	8.7	8	5.4	3.3		62.5	< 1,5	< 1,5	< 1,5	< 1,5		62.5	< 1,5	< 1,5	< 1,5	< 1,5
	125	n.t.	5.8	8.9	6.7		125	< 1,5	< 1,5	< 1,5	< 1,5		125	< 1,5	< 1,5	< 1,5	< 1,5
	250	n.t.	n.t.	14	11		250	n.t.	< 1,5	< 1,5	< 1,5		250	n.t.	< 1,5	< 1,5	< 1,5
	500	n.t.	n.t.	20	15		500	n.t.	< 1,5	< 1,5	< 1,5		500	n.t.	< 1,5	< 1,5	< 1,5
		UGT1A6 - LUHMES						UGT1A6 - UKN5						UGT1A6 - BCC42
	µM	1,2-DCVC	1,2-DCVG	2,2-DCVC	2,2-DCVG		µM	1,2-DCVC	1,2-DCVG	2,2-DCVC	2,2-DCVG		µM	1,2-DCVC	1,2-DCVG	2,2-DCVC	2,2-DCVG
	3	n.t.	n.t.	n.t.	n.t.		3	n.t.	n.t.	n.t.	n.t.		3	< 1,5	< 1,5	< 1,5	< 1,5
	9.3	< 1,5	n.t.	n.t.	n.t.		9.3	n.t.	n.t.	n.t.	n.t.		9.3	< 1,5	< 1,5	< 1,5	< 1,5
	29.8	< 1,5	n.t.	n.t.	n.t.		29.8	n.t.	n.t.	n.t.	n.t.		29.8	< 1,5	< 1,5	< 1,5	< 1,5
	62.5	< 1,5	< 1,5	< 1,5	< 1,5		62.5	< 1,5	n.t.	n.t.	n.t.		62.5	< 1,5	< 1,5	< 1,5	< 1,5
	125	n.t.	< 1,5	< 1,5	< 1,5		125	< 1,5	n.t.	< 1,5	n.t.		125	< 1,5	< 1,5	< 1,5	< 1,5
	250	n.t.	n.t.	n.t.	n.t.		250	n.t.	n.t.	n.t.	n.t.		250	n.t.	< 1,5	< 1,5	< 1,5
	500	n.t.	n.t.	n.t.	n.t.		500	n.t.	n.t.	n.t.	n.t.		500	n.t.	< 1,5	< 1,5	< 1,5
	n.t. - not tested
	values in orange - cytotoxicity > 25 %
		UGT1A8 - RPTEC/TERT1						UGT1A8 - HepaRG						UGT1A8 - HUVEC/TERT2
	µM	1,2-DCVC	1,2-DCVG	2,2-DCVC	2,2-DCVG		µM	1,2-DCVC	1,2-DCVG	2,2-DCVC	2,2-DCVG		µM	1,2-DCVC	1,2-DCVG	2,2-DCVC	2,2-DCVG
	3	3.8	4	< 1,5	< 1,5		3	< 1,5	< 1,5	< 1,5	< 1,5		3	< 1,5	< 1,5	< 1,5	< 1,5
	9.3	7.7	5.6	< 1,5	< 1,5		9.3	< 1,5	< 1,5	< 1,5	< 1,5		9.3	< 1,5	< 1,5	< 1,5	< 1,5
	29.8	9.1	8.4	2.5	< 1,5		29.8	< 1,5	< 1,5	< 1,5	< 1,5		29.8	< 1,5	< 1,5	< 1,5	< 1,5
	62.5	7.8	8.2	3.8	3.1		62.5	< 1,5	< 1,5	< 1,5	< 1,5		62.5	< 1,5	< 1,5	< 1,5	< 1,5
	125	n.t.	5.9	7.4	5.5		125	< 1,5	< 1,5	< 1,5	< 1,5		125	< 1,5	< 1,5	< 1,5	< 1,5
	250	n.t.	n.t.	10	11		250	n.t.	< 1,5	< 1,5	< 1,5		250	n.t.	< 1,5	< 1,5	< 1,5
	500	n.t.	n.t.	< 1,5	16		500	n.t.	< 1,5	< 1,5	< 1,5		500	n.t.	< 1,5	< 1,5	< 1,5
		UGT1A8 - LUHMES						UGT1A8 - UKN5						UGT1A8 - BCC42/TERT2
	µM	1,2-DCVC	1,2-DCVG	2,2-DCVC	2,2-DCVG		µM	1,2-DCVC	1,2-DCVG	2,2-DCVC	2,2-DCVG		µM	1,2-DCVC	1,2-DCVG	2,2-DCVC	2,2-DCVG
	3	n.t.	n.t.	n.t.	n.t.		3	n.t.	n.t.	n.t.	n.t.		3	< 1,5	< 1,5	< 1,5	< 1,5
	9.3	< 1,5	n.t.	n.t.	n.t.		9.3	n.t.	n.t.	n.t.	n.t.		9.3	< 1,5	< 1,5	< 1,5	< 1,5
	29.8	< 1,5	n.t.	n.t.	n.t.		29.8	n.t.	n.t.	n.t.	n.t.		29.8	< 1,5	< 1,5	< 1,5	< 1,5
	62.5	< 1,5	< 1,5	< 1,5	< 1,5		62.5	< 1,5	n.t.	n.t.	n.t.		62.5	< 1,5	< 1,5	< 1,5	< 1,5
	125	n.t.	< 1,5	< 1,5	< 1,5		125	< 1,5	n.t.	< 1,5	n.t.		125	< 1,5	< 1,5	< 1,5	< 1,5
	250	n.t.	n.t.	n.t.	n.t.		250	n.t.	n.t.	n.t.	n.t.		250	n.t.	< 1,5	< 1,5	< 1,5
	500	n.t.	n.t.	n.t.	n.t.		500	n.t.	n.t.	n.t.	n.t.		500	n.t.	< 1,5	< 1,5	< 1,5
	n.t. - not tested
	values in orange - cytotoxicity > 25 %
		UGT1A10 - RPTEC/TERT1						UGT1A10 - HepaRG						UGT1A10 - HUVEC
	µM	1,2-DCVC	1,2-DCVG	2,2-DCVC	2,2-DCVG		µM	1,2-DCVC	1,2-DCVG	2,2-DCVC	2,2-DCVG		µM	1,2-DCVC	1,2-DCVG	2,2-DCVC	2,2-DCVG
	3	3.4	2.9	< 1,5	< 1,5		3	< 1,5	< 1,5	< 1,5	< 1,5		3	< 1,5	< 1,5	< 1,5	< 1,5
	9.3	6	5.2	< 1,5	< 1,5		9.3	< 1,5	< 1,5	< 1,5	< 1,5		9.3	< 1,5	< 1,5	< 1,5	< 1,5
	29.8	8.7	7.2	2.5	< 1,5		29.8	< 1,5	< 1,5	< 1,5	< 1,5		29.8	< 1,5	< 1,5	< 1,5	< 1,5
	62.5	7.9	7.2	4.4	2.7		62.5	< 1,5	< 1,5	< 1,5	< 1,5		62.5	< 1,5	< 1,5	< 1,5	< 1,5
	125	n.t.	5.2	8.1	4.9		125	< 1,5	< 1,5	< 1,5	< 1,5		125	< 1,5	< 1,5	< 1,5	< 1,5
	250	n.t.	n.t.	12	9.1		250	n.t.	< 1,5	< 1,5	< 1,5		250	n.t.	< 1,5	< 1,5	< 1,5
	500	n.t.	n.t.	16	12		500	n.t.	< 1,5	< 1,5	< 1,5		500	n.t.	< 1,5	< 1,5	< 1,5
		UGT1A10 - LUHMES						UGT1A10 - UKN5						UGT1A10 - BCC42
	µM	1,2-DCVC	1,2-DCVG	2,2-DCVC	2,2-DCVG		µM	1,2-DCVC	1,2-DCVG	2,2-DCVC	2,2-DCVG		µM	1,2-DCVC	1,2-DCVG	2,2-DCVC	2,2-DCVG
	3	n.t.	n.t.	n.t.	n.t.		3	n.t.	n.t.	n.t.	n.t.		3	< 1,5	< 1,5	< 1,5	< 1,5
	9.3	< 1,5	n.t.	n.t.	n.t.		9.3	n.t.	n.t.	n.t.	n.t.		9.3	< 1,5	< 1,5	< 1,5	< 1,5
	29.8	< 1,5	n.t.	n.t.	n.t.		29.8	n.t.	n.t.	n.t.	n.t.		29.8	< 1,5	< 1,5	< 1,5	< 1,5
	62.5	< 1,5	< 1,5	< 1,5	< 1,5		62.5	< 1,5	n.t.	n.t.	n.t.		62.5	< 1,5	< 1,5	< 1,5	< 1,5
	125	n.t.	< 1,5	< 1,5	< 1,5		125	< 1,5	n.t.	< 1,5	n.t.		125	< 1,5	< 1,5	< 1,5	< 1,5
	250	n.t.	n.t.	n.t.	n.t.		250	n.t.	n.t.	n.t.	n.t.		250	n.t.	< 1,5	< 1,5	< 1,5
	500	n.t.	n.t.	n.t.	n.t.		500	n.t.	n.t.	n.t.	n.t.		500	n.t.	< 1,5	< 1,5	< 1,5
	n.t. - not tested
	values in orange - cytotoxicity > 25 %

## Sheet: SLC7A5  SLC7A11
	Fold change of 26 selected genes across cell models and concentrations (µM)
		SLC7A5 - RPTEC/TERT1						SLC7A5 - HepaRG						SLC7A5 - HUVEC/TERT2
	µM	1,2-DCVC	1,2-DCVG	2,2-DCVC	2,2-DCVG		µM	1,2-DCVC	1,2-DCVG	2,2-DCVC	2,2-DCVG		µM	1,2-DCVC	1,2-DCVG	2,2-DCVC	2,2-DCVG
	3	< 1,5	< 1,5	< 1,5	< 1,5		3	< 1,5	< 1,5	< 1,5	< 1,5		3	< 1,5	< 1,5	< 1,5	< 1,5
	9.3	< 1,5	< 1,5	< 1,5	< 1,5		9.3	< 1,5	< 1,5	< 1,5	< 1,5		9.3	< 1,5	< 1,5	< 1,5	< 1,5
	29.8	1.9	< 1,5	< 1,5	< 1,5		29.8	3.2	2.3	< 1,5	< 1,5		29.8	3.1	< 1,5	< 1,5	< 1,5
	62.5	4.7	4	2.1	< 1,5		62.5	5.1	3.6	< 1,5	< 1,5		62.5	5.5	< 1,5	< 1,5	< 1,5
	125	n.t.	6.2	< 1,5	< 1,5		125	8.9	3	< 1,5	< 1,5		125	5.3	< 1,5	< 1,5	< 1,5
	250	n.t.	n.t.	2.1	< 1,5		250	n.t.	2.9	< 1,5	< 1,5		250	n.t.	< 1,5	< 1,5	< 1,5
	500	n.t.	n.t.	< 1,5	< 1,5		500	n.t.	4.7	3	< 1,5		500	n.t.	< 1,5	1.9	< 1,5
		SLC7A5 - LUHMES						SLC7A5 - UKN5						SLC7A5 - BCC42
	µM	1,2-DCVC	1,2-DCVG	2,2-DCVC	2,2-DCVG		µM	1,2-DCVC	1,2-DCVG	2,2-DCVC	2,2-DCVG		µM	1,2-DCVC	1,2-DCVG	2,2-DCVC	2,2-DCVG
	3	n.t.	n.t.	n.t.	n.t.		3	n.t.	n.t.	n.t.	n.t.		3	< 1,5	< 1,5	< 1,5	< 1,5
	9.3	< 1,5	n.t.	n.t.	n.t.		9.3	n.t.	n.t.	n.t.	n.t.		9.3	< 1,5	< 1,5	< 1,5	< 1,5
	29.8	< 1,5	n.t.	n.t.	n.t.		29.8	n.t.	n.t.	n.t.	n.t.		29.8	< 1,5	3.1	< 1,5	< 1,5
	62.5	< 1,5	< 1,5	< 1,5	< 1,5		62.5	< 1,5	n.t.	n.t.	n.t.		62.5	< 1,5	< 1,5	< 1,5	< 1,5
	125	n.t.	< 1,5	< 1,5	< 1,5		125	< 1,5	n.t.	< 1,5	n.t.		125	< 1,5	< 1,5	< 1,5	< 1,5
	250	n.t.	n.t.	n.t.	n.t.		250	n.t.	n.t.	n.t.	n.t.		250	n.t.	< 1,5	< 1,5	< 1,5
	500	n.t.	n.t.	n.t.	n.t.		500	n.t.	n.t.	n.t.	n.t.		500	n.t.	< 1,5	< 1,5	< 1,5
	n.t. - not tested
	values in orange - cytotoxicity > 25 %
		SLC7A11 - RPTEC/TERT1						SLC7A11 - HepaRG						SLC7A11 - HUVEC/TERT2
	µM	1,2-DCVC	1,2-DCVG	2,2-DCVC	2,2-DCVG		µM	1,2-DCVC	1,2-DCVG	2,2-DCVC	2,2-DCVG		µM	1,2-DCVC	1,2-DCVG	2,2-DCVC	2,2-DCVG
	3	< 1,5	< 1,5	< 1,5	< 1,5		3	2.4	< 1,5	< 1,5	< 1,5		3	< 1,5	< 1,5	< 1,5	< 1,5
	9.3	< 1,5	< 1,5	< 1,5	< 1,5		9.3	2.9	< 1,5	< 1,5	< 1,5		9.3	< 1,5	< 1,5	< 1,5	< 1,5
	29.8	< 1,5	< 1,5	< 1,5	< 1,5		29.8	4.8	3.7	< 1,5	< 1,5		29.8	2.3	< 1,5	< 1,5	< 1,5
	62.5	< 1,5	< 1,5	< 1,5	< 1,5		62.5	7.7	3.6	< 1,5	< 1,5		62.5	2.7	< 1,5	< 1,5	< 1,5
	125	n.t.	< 1,5	< 1,5	< 1,5		125	12	4	< 1,5	< 1,5		125	3.9	1.8	< 1,5	< 1,5
	250	n.t.	n.t.	< 1,5	< 1,5		250	n.t.	4	< 1,5	< 1,5		250	n.t.	1.9	< 1,5	< 1,5
	500	n.t.	n.t.	5.9	< 1,5		500	n.t.	4.9	3	< 1,5		500	n.t.	2	1.8	< 1,5
		SLC7A11 - LUHMES						SLC7A11 - UKN5						SLC7A11 - BCC42
	µM	1,2-DCVC	1,2-DCVG	2,2-DCVC	2,2-DCVG		µM	1,2-DCVC	1,2-DCVG	2,2-DCVC	2,2-DCVG		µM	1,2-DCVC	1,2-DCVG	2,2-DCVC	2,2-DCVG
	3	n.t.	n.t.	n.t.	n.t.		3	n.t.	n.t.	n.t.	n.t.		3	< 1,5	< 1,5	< 1,5	< 1,5
	9.3	< 1,5	n.t.	n.t.	n.t.		9.3	n.t.	n.t.	n.t.	n.t.		9.3	< 1,5	< 1,5	< 1,5	< 1,5
	29.8	< 1,5	n.t.	n.t.	n.t.		29.8	n.t.	n.t.	n.t.	n.t.		29.8	3	< 1,5	< 1,5	< 1,5
	62.5	< 1,5	< 1,5	< 1,5	< 1,5		62.5	< 1,5	n.t.	n.t.	n.t.		62.5	5.6	< 1,5	< 1,5	< 1,5
	125	n.t.	< 1,5	< 1,5	< 1,5		125	< 1,5	n.t.	< 1,5	n.t.		125	10	< 1,5	< 1,5	< 1,5
	250	n.t.	n.t.	n.t.	n.t.		250	n.t.	n.t.	n.t.	n.t.		250	n.t.	< 1,5	< 1,5	< 1,5
	500	n.t.	n.t.	n.t.	n.t.		500	n.t.	n.t.	n.t.	n.t.		500	n.t.	< 1,5	4.2	< 1,5
	n.t. - not tested
	values in orange - cytotoxicity > 25 %

[truncated: 2 more sheets: GDF15   CEBPB   ME1, ATF5   TNFRSF10B]
