# Supplementary material for: Transcriptomic-based evaluation of trichloroethylene glutathione and cysteine conjugates demonstrate phenotype-dependent stress responses in a panel of human in vitro models
Source: Arch Toxicol. 2022 Dec 28;97(2):523–45. doi: 10.1007/s00204-022-03436-6 (PMC9859926; doi:10.1007/s00204-022-03436-6)
Supplement: Supplementary file 5 — Supplementary file5 (TempoSeq HUVEC/TERT2) (XLSX 8194 KB) [file 204_2022_3436_MOESM5_ESM.xlsx]

## Sheet: 12DCVC
0,28 µM 1,2-DCVC	baseMean	log2FoldChange	lfcSE	stat	pvalue	padj		0,91 µM 1,2-DCVC	baseMean	log2FoldChange	lfcSE	stat	pvalue	padj		2,9 µM 1,2-DCVC	baseMean	log2FoldChange	lfcSE	stat	pvalue	padj		9,3 µM 1,2-DCVC	baseMean	log2FoldChange	lfcSE	stat	pvalue	padj		30 µM 1,2-DCVC	baseMean	log2FoldChange	lfcSE	stat	pvalue	padj		62,5 µM 1,2-DCVC	baseMean	log2FoldChange	lfcSE	stat	pvalue	padj		125 µM 1,2-DCVC	baseMean
A2M_1	0.988629	-1.15753	1.5346	-0.754286	0.450677	1		A2M_1	0.988629	-0.845389	1.43652	-0.588497	0.556199	1		A2M_1	0.988629	0.111632	1.3232	0.084365	0.932766	NA		A2M_1	0.988629	-0.142171	1.33905	-0.106174	0.915445	NA		A2M_1	0.988629	-0.11685	1.31493	-0.0888643	0.92919	NA		A2M_1	0.988629	-0.987458	1.44236	-0.684612	0.493589	NA		A2M_1	0.988629
AARS1_3	314.55	-0.00917494	0.154516	-0.0593785	0.952651	1		AARS1_3	314.55	-0.0524879	0.15239	-0.344432	0.730521	1		AARS1_3	314.55	0.148586	0.152045	0.977246	0.328448	0.999091		AARS1_3	314.55	0.0889098	0.151839	0.585553	0.558176	0.969027		AARS1_3	314.55	-0.201459	0.152301	-1.32277	0.185913	0.35687		AARS1_3	314.55	0.00754086	0.151665	0.0497205	0.960345	0.993328		AARS1_3	314.55
AATF_4	28.3698	0.562086	0.270479	2.07812	0.0376987	1		AATF_4	28.3698	0.176144	0.271887	0.647856	0.517078	1		AATF_4	28.3698	0.420904	0.268533	1.56742	0.117016	NA		AATF_4	28.3698	0.274136	0.269427	1.01748	0.308926	NA		AATF_4	28.3698	0.160922	0.266993	0.602722	0.546694	NA		AATF_4	28.3698	0.00137396	0.273845	0.0050173	0.995997	0.999448		AATF_4	28.3698
ABCB1_12	17.4805	0.310627	0.33588	0.924815	0.355062	1		ABCB1_12	17.4805	-0.264458	0.347239	-0.761601	0.446298	1		ABCB1_12	17.4805	0.628743	0.317142	1.98253	0.0474201	NA		ABCB1_12	17.4805	-0.142191	0.34188	-0.415909	0.677476	NA		ABCB1_12	17.4805	-0.706123	0.359733	-1.96291	0.0496567	NA		ABCB1_12	17.4805	0.218645	0.32281	0.677318	0.498204	0.817018		ABCB1_12	17.4805
ABCC2_22	6.92809	0.0293636	0.586206	0.050091	0.96005	1		ABCC2_22	6.92809	0.058443	0.562901	0.103825	0.917309	1		ABCC2_22	6.92809	0.282719	0.557513	0.507107	0.61208	NA		ABCC2_22	6.92809	0.190481	0.556392	0.34235	0.732087	NA		ABCC2_22	6.92809	-0.338898	0.575662	-0.588709	0.556056	NA		ABCC2_22	6.92809	0.950367	0.519764	1.82846	0.0674806	0.368738		ABCC2_22	6.92809
ABCC5_26	115.906	-0.111866	0.164128	-0.681579	0.495506	1		ABCC5_26	115.906	-0.117014	0.159138	-0.7353	0.462157	1		ABCC5_26	115.906	-0.0736196	0.160257	-0.459384	0.645958	0.999091		ABCC5_26	115.906	-0.0158377	0.158151	-0.100143	0.920231	0.993359		ABCC5_26	115.906	-0.152936	0.157421	-0.971512	0.331294	0.52588		ABCC5_26	115.906	0.0626988	0.155909	0.40215	0.687574	0.914875		ABCC5_26	115.906
ABCF1_35	379.728	-0.0567251	0.0879761	-0.644778	0.519071	1		ABCF1_35	379.728	-0.0284658	0.0850233	-0.3348	0.737776	1		ABCF1_35	379.728	0.113072	0.0849428	1.33115	0.18314	0.999091		ABCF1_35	379.728	0.139418	0.0840669	1.65842	0.0972336	0.749071		ABCF1_35	379.728	0.0769143	0.0832562	0.923826	0.355577	0.55113		ABCF1_35	379.728	0.080472	0.0836908	0.961539	0.336281	0.717204		ABCF1_35	379.728
ABCF3_36	22.9258	-0.0327276	0.304237	-0.107573	0.914335	1		ABCF3_36	22.9258	-0.14656	0.29676	-0.493868	0.6214	1		ABCF3_36	22.9258	-0.075123	0.298558	-0.251619	0.801336	NA		ABCF3_36	22.9258	-0.348309	0.30389	-1.14617	0.251726	NA		ABCF3_36	22.9258	-0.391341	0.298567	-1.31073	0.189948	NA		ABCF3_36	22.9258	-0.144549	0.293499	-0.492503	0.622364	0.884963		ABCF3_36	22.9258
ABCG1_37	5.25506	0.249907	0.578979	0.431634	0.666007	1		ABCG1_37	5.25506	-0.159893	0.584698	-0.273462	0.784498	1		ABCG1_37	5.25506	0.256401	0.565244	0.453611	0.650109	NA		ABCG1_37	5.25506	0.154792	0.564413	0.274254	0.78389	NA		ABCG1_37	5.25506	-0.0138607	0.562358	-0.0246475	0.980336	NA		ABCG1_37	5.25506	0.260412	0.551423	0.472254	0.636745	0.895093		ABCG1_37	5.25506
ABCC3_38	1.17521	2.17059	1.55904	1.39226	0.163843	1		ABCC3_38	1.17521	-1.09359	1.8197	-0.600975	0.547857	1		ABCC3_38	1.17521	2.21119	1.53042	1.44482	0.148508	NA		ABCC3_38	1.17521	2.23521	1.51849	1.472	0.141021	NA		ABCC3_38	1.17521	2.41943	1.48914	1.62472	0.104223	NA		ABCC3_38	1.17521	0.568648	1.73187	0.328344	0.742652	NA		ABCC3_38	1.17521
ABCG2_39	157.503	0.282476	0.144453	1.95549	0.0505254	1		ABCG2_39	157.503	0.251738	0.140884	1.78684	0.0739631	1		ABCG2_39	157.503	0.241394	0.142273	1.6967	0.0897537	0.844593		ABCG2_39	157.503	0.374714	0.139969	2.67712	0.00742587	0.283371		ABCG2_39	157.503	0.717884	0.135919	5.2817	1.27987e-07	9.39231e-06		ABCG2_39	157.503	0.567178	0.137461	4.1261	3.68968e-05	0.00147752		ABCG2_39	157.503
ABCG2_40	0.512418	-1.86506	2.39893	-0.777454	0.436891	1		ABCG2_40	0.512418	0.235646	2.24989	0.104736	0.916585	1		ABCG2_40	0.512418	-0.0251667	2.29738	-0.0109545	0.99126	NA		ABCG2_40	0.512418	-2.19841	2.39913	-0.916339	0.359489	NA		ABCG2_40	0.512418	-0.831111	2.36246	-0.351799	0.724989	NA		ABCG2_40	0.512418	-1.35701	2.39913	-0.565629	0.571646	NA		ABCG2_40	0.512418
ABCG2_41	73.4467	-0.110438	0.183968	-0.600309	0.5483	1		ABCG2_41	73.4467	-0.0745513	0.177055	-0.421063	0.673709	1		ABCG2_41	73.4467	0.126632	0.175917	0.719838	0.471625	0.999091		ABCG2_41	73.4467	-0.137877	0.178386	-0.772915	0.439573	0.956678		ABCG2_41	73.4467	-0.0279551	0.173627	-0.161006	0.872089	0.932182		ABCG2_41	73.4467	0.107531	0.17285	0.622104	0.533873	0.838134		ABCG2_41	73.4467
ABHD6_45	29.6658	-0.0750003	0.282338	-0.26564	0.790516	1		ABHD6_45	29.6658	-0.0820491	0.272584	-0.301004	0.763411	1		ABHD6_45	29.6658	-0.0213073	0.274409	-0.0776478	0.938108	NA		ABHD6_45	29.6658	-0.23053	0.277115	-0.831896	0.405468	NA		ABHD6_45	29.6658	-0.635202	0.28329	-2.24223	0.0249462	NA		ABHD6_45	29.6658	-0.0202083	0.268433	-0.0752826	0.93999	0.991077		ABHD6_45	29.6658
ABL1_46	9.5458	0.465598	0.446891	1.04186	0.297476	1		ABL1_46	9.5458	-0.0867451	0.458495	-0.189195	0.84994	1		ABL1_46	9.5458	0.0564958	0.457591	0.123464	0.90174	NA		ABL1_46	9.5458	0.784932	0.420367	1.86726	0.0618659	NA		ABL1_46	9.5458	0.264099	0.432293	0.610925	0.541249	NA		ABL1_46	9.5458	-0.228023	0.460162	-0.495528	0.620227	0.883734		ABL1_46	9.5458
ACADL_49	0.0694838	-0.857577	9.97384	-0.0859826	0.93148	1		ACADL_49	0.0694838	-2.19334	9.98897	-0.219576	0.826201	1		ACADL_49	0.0694838	-2.06516	9.98897	-0.206744	0.83621	NA		ACADL_49	0.0694838	-2.18008	9.98897	-0.218249	0.827235	NA		ACADL_49	0.0694838	-2.38275	9.98897	-0.238538	0.811464	NA		ACADL_49	0.0694838	-2.30047	9.98897	-0.230301	0.817858	NA		ACADL_49	0.0694838
ACAT2_56	266.177	-0.046358	0.11712	-0.395816	0.692241	1		ACAT2_56	266.177	-0.00402806	0.11429	-0.0352443	0.971885	1		ACAT2_56	266.177	-0.0505831	0.115364	-0.438464	0.66105	0.999091		ACAT2_56	266.177	-0.229596	0.115843	-1.98197	0.0474829	0.591246		ACAT2_56	266.177	-0.448038	0.11598	-3.86306	0.000111975	0.00234779		ACAT2_56	266.177	-0.601145	0.117654	-5.10945	3.23106e-07	2.34295e-05		ACAT2_56	266.177
ACBD3_59	136.492	0.090484	0.147798	0.612214	0.540396	1		ACBD3_59	136.492	-0.00327962	0.144529	-0.0226918	0.981896	1		ACBD3_59	136.492	-0.00133717	0.14601	-0.00915802	0.992693	0.999175		ACBD3_59	136.492	0.157065	0.143046	1.098	0.272203	0.912		ACBD3_59	136.492	-0.201509	0.144744	-1.39217	0.16387	0.326372		ACBD3_59	136.492	0.0697237	0.142709	0.488573	0.625144	0.886691		ACBD3_59	136.492
ACD_60	38.5843	0.269176	0.242134	1.11168	0.266276	1		ACD_60	38.5843	0.136172	0.237162	0.574173	0.565851	1		ACD_60	38.5843	-0.150528	0.247314	-0.608649	0.542757	NA		ACD_60	38.5843	0.277838	0.234593	1.18434	0.236278	0.903472		ACD_60	38.5843	-0.0150685	0.236473	-0.0637216	0.949192	0.973687		ACD_60	38.5843	0.240569	0.232962	1.03266	0.301765	0.695127		ACD_60	38.5843
ACE_61	0.281475	0.721736	4.18808	0.172331	0.863177	1		ACE_61	0.281475	0	4.19242	0	1	1		ACE_61	0.281475	1.6277	4.13141	0.393982	0.693594	NA		ACE_61	0.281475	1.38576	4.14232	0.334537	0.737974	NA		ACE_61	0.281475	0.162099	4.1921	0.0386677	0.969155	NA		ACE_61	0.281475	0	4.19242	0	1	NA		ACE_61	0.281475
ACHE_63	0.0245835	0	9.98101	0	1	1		ACHE_63	0.0245835	0	9.99473	0	1	1		ACHE_63	0.0245835	0	9.99473	0	1	NA		ACHE_63	0.0245835	0	9.99473	0	1	NA		ACHE_63	0.0245835	0	9.99473	0	1	NA		ACHE_63	0.0245835	0	9.99473	0	1	NA		ACHE_63	0.0245835
ACLY_66	344.062	0.00348394	0.134399	0.0259224	0.979319	1		ACLY_66	344.062	0.100956	0.131921	0.765272	0.44411	1		ACLY_66	344.062	0.001408	0.132953	0.0105902	0.99155	0.999175		ACLY_66	344.062	-0.0172349	0.132561	-0.130014	0.896555	0.991067		ACLY_66	344.062	0.0702482	0.131391	0.534649	0.592893	0.750159		ACLY_66	344.062	-0.0574845	0.132216	-0.434778	0.663724	0.902428		ACLY_66	344.062
ACOT9_69	9.52734	-0.567506	0.441397	-1.2857	0.198546	1		ACOT9_69	9.52734	-0.223002	0.403382	-0.552831	0.580379	1		ACOT9_69	9.52734	-0.796865	0.444307	-1.7935	0.0728931	NA		ACOT9_69	9.52734	-0.412215	0.413472	-0.996959	0.318784	NA		ACOT9_69	9.52734	-0.620342	0.413704	-1.49948	0.133748	NA		ACOT9_69	9.52734	-0.298455	0.401767	-0.742857	0.457568	0.791015		ACOT9_69	9.52734
ACSL1_75	48.7897	-0.187402	0.226932	-0.825808	0.408913	1		ACSL1_75	48.7897	-0.272273	0.220439	-1.23514	0.216779	1		ACSL1_75	48.7897	-0.155709	0.220719	-0.70546	0.480524	NA		ACSL1_75	48.7897	0.188732	0.211037	0.894306	0.371158	0.949126		ACSL1_75	48.7897	0.0154162	0.210538	0.0732231	0.941629	0.971305		ACSL1_75	48.7897	0.0196552	0.211924	0.0927468	0.926105	0.986333		ACSL1_75	48.7897
ACTN2_90	2.49669	2.1839	1.02128	2.13839	0.0324851	1		ACTN2_90	2.49669	1.27958	1.06697	1.19926	0.230426	1		ACTN2_90	2.49669	2.11567	1.01145	2.09173	0.036463	NA		ACTN2_90	2.49669	1.48177	1.0496	1.41175	0.158024	NA		ACTN2_90	2.49669	1.80597	1.0112	1.78597	0.0741042	NA		ACTN2_90	2.49669	1.20597	1.06337	1.1341	0.256751	NA		ACTN2_90	2.49669
ADAM10_102	1114.26	-0.0291213	0.0982594	-0.296372	0.766946	1		ADAM10_102	1114.26	-0.078495	0.097385	-0.806027	0.420227	1		ADAM10_102	1114.26	0.0879029	0.0973177	0.903257	0.366389	0.999091		ADAM10_102	1114.26	0.0084366	0.0972751	0.0867292	0.930887	0.994294		ADAM10_102	1114.26	-0.259913	0.0974224	-2.6679	0.00763269	0.0455099		ADAM10_102	1114.26	-0.0858481	0.0972295	-0.882943	0.377267	0.745916		ADAM10_102	1114.26
ADAT1_113	1.57779	-1.53966	1.55085	-0.99278	0.320817	1		ADAT1_113	1.57779	0.742945	1.16267	0.638998	0.522824	1		ADAT1_113	1.57779	0.685643	1.18095	0.580588	0.561518	NA		ADAT1_113	1.57779	0.0480634	1.24438	0.0386244	0.96919	NA		ADAT1_113	1.57779	0.454765	1.17265	0.387811	0.698156	NA		ADAT1_113	1.57779	0.298657	1.19744	0.249413	0.803041	NA		ADAT1_113	1.57779
COQ8A_114	25.0153	-0.133741	0.304789	-0.438798	0.660808	1		COQ8A_114	25.0153	-0.139792	0.293459	-0.476359	0.633819	1		COQ8A_114	25.0153	-0.0148245	0.29356	-0.0504991	0.959725	NA		COQ8A_114	25.0153	-0.245446	0.297341	-0.82547	0.409105	NA		COQ8A_114	25.0153	-0.350472	0.294173	-1.19138	0.233504	NA		COQ8A_114	25.0153	0.233958	0.280356	0.834504	0.403997	0.760856		COQ8A_114	25.0153
ADH1A_126	0.0733746	0.679044	9.98028	0.0680386	0.945755	1		ADH1A_126	0.0733746	0	9.99473	0	1	1		ADH1A_126	0.0733746	0	9.99473	0	1	NA		ADH1A_126	0.0733746	0	9.99473	0	1	NA		ADH1A_126	0.0733746	0	9.99473	0	1	NA		ADH1A_126	0.0733746	0	9.99473	0	1	NA		ADH1A_126	0.0733746
ADI1_135	156.551	-0.0871482	0.218683	-0.398513	0.690252	1		ADI1_135	156.551	0.131938	0.214485	0.61514	0.538462	1		ADI1_135	156.551	-0.236412	0.217648	-1.08621	0.277385	0.999091		ADI1_135	156.551	0.114196	0.21475	0.531762	0.594891	0.975404		ADI1_135	156.551	0.215206	0.213274	1.00906	0.312947	0.509908		ADI1_135	156.551	-0.0854443	0.21521	-0.397028	0.691347	0.916402		ADI1_135	156.551
ADM_140	82.4793	-0.0646475	0.166802	-0.387569	0.698335	1		ADM_140	82.4793	-0.175415	0.162728	-1.07796	0.281049	1		ADM_140	82.4793	-0.335348	0.167873	-1.99763	0.045757	0.771425		ADM_140	82.4793	0.0274932	0.159846	0.171997	0.86344	0.991067		ADM_140	82.4793	-0.111908	0.158968	-0.703961	0.481457	0.666633		ADM_140	82.4793	-0.35319	0.163923	-2.1546	0.0311928	0.253834		ADM_140	82.4793
ADO_144	85.6493	-0.083725	0.161762	-0.517581	0.604751	1		ADO_144	85.6493	0.126086	0.152605	0.826222	0.408678	1		ADO_144	85.6493	-0.146941	0.159054	-0.923842	0.355568	0.999091		ADO_144	85.6493	0.00602338	0.154618	0.0389564	0.968925	0.994294		ADO_144	85.6493	0.0162218	0.151575	0.107021	0.914772	0.9631		ADO_144	85.6493	0.0628438	0.152023	0.413383	0.679326	0.909043		ADO_144	85.6493
ADORA2A_146	5.63603	0.264092	0.582317	0.453519	0.650175	1		ADORA2A_146	5.63603	-0.60651	0.622973	-0.973575	0.330268	1		ADORA2A_146	5.63603	-0.154725	0.596772	-0.25927	0.795427	NA		ADORA2A_146	5.63603	0.430046	0.55464	0.775361	0.438127	NA		ADORA2A_146	5.63603	-0.527915	0.600721	-0.878802	0.379508	NA		ADORA2A_146	5.63603	-0.436659	0.599999	-0.727765	0.466757	0.800185		ADORA2A_146	5.63603
ADRB2_151	5.20139	-0.224415	0.67407	-0.332925	0.739191	1		ADRB2_151	5.20139	-0.118489	0.638259	-0.185644	0.852724	1		ADRB2_151	5.20139	-0.759449	0.709314	-1.07068	0.284313	NA		ADRB2_151	5.20139	0.184577	0.618566	0.298394	0.765402	NA		ADRB2_151	5.20139	-0.163534	0.628005	-0.260403	0.794553	NA		ADRB2_151	5.20139	0.813813	0.580961	1.4008	0.161273	0.544051		ADRB2_151	5.20139
ADSL_153	18.099	-0.420401	0.35892	-1.17129	0.241481	1		ADSL_153	18.099	-0.0694872	0.327846	-0.211951	0.832145	1		ADSL_153	18.099	-0.360929	0.346116	-1.0428	0.297041	NA		ADSL_153	18.099	-0.0321773	0.326857	-0.0984445	0.921579	NA		ADSL_153	18.099	-0.144573	0.323518	-0.446879	0.654963	NA		ADSL_153	18.099	0.0762127	0.318693	0.239142	0.810996	0.963404		ADSL_153	18.099
AFP_158	0.384839	-1.28567	9.97972	-0.128828	0.897494	1		AFP_158	0.384839	-1.63322	9.99345	-0.163429	0.87018	1		AFP_158	0.384839	-1.50504	9.99345	-0.150602	0.880289	NA		AFP_158	0.384839	-1.61996	9.99345	-0.162102	0.871226	NA		AFP_158	0.384839	-1.82263	9.99345	-0.182382	0.855283	NA		AFP_158	0.384839	-1.74034	9.99345	-0.174148	0.861749	NA		AFP_158	0.384839
AGL_162	56.7609	0.322057	0.200335	1.60759	0.107925	1		AGL_162	56.7609	0.0028083	0.199708	0.0140621	0.98878	1		AGL_162	56.7609	0.266142	0.197222	1.34946	0.177191	0.999091		AGL_162	56.7609	0.0251846	0.199593	0.12618	0.89959	0.991067		AGL_162	56.7609	-0.27818	0.201588	-1.37994	0.167604	0.332766		AGL_162	56.7609	0.29051	0.193021	1.50507	0.132307	0.505667		AGL_162	56.7609
GPAT3_164	0.786051	-0.214088	1.7305	-0.123715	0.901541	1		GPAT3_164	0.786051	0.714798	1.57098	0.455001	0.649108	1		GPAT3_164	0.786051	-0.513507	1.7697	-0.290166	0.771689	NA		GPAT3_164	0.786051	0.0322616	1.65362	0.0195097	0.984435	NA		GPAT3_164	0.786051	0.344736	1.59031	0.216773	0.828385	NA		GPAT3_164	0.786051	1.82676	1.49226	1.22416	0.220893	NA		GPAT3_164	0.786051
AIFM1_183	139.314	0.0901177	0.127112	0.708964	0.478347	1		AIFM1_183	139.314	-0.00388723	0.123826	-0.0313927	0.974956	1		AIFM1_183	139.314	0.22952	0.122568	1.8726	0.0611238	0.771425		AIFM1_183	139.314	-0.0137416	0.12414	-0.110695	0.911859	0.991919		AIFM1_183	139.314	-0.14668	0.123301	-1.18961	0.234201	0.417623		AIFM1_183	139.314	0.12766	0.121101	1.05417	0.291807	0.683523		AIFM1_183	139.314
AKAP8_195	324.164	0.155972	0.141554	1.10186	0.270522	1		AKAP8_195	324.164	0.152031	0.139601	1.08903	0.276139	1		AKAP8_195	324.164	-0.0964177	0.141399	-0.681885	0.495311	0.999091		AKAP8_195	324.164	0.127151	0.139835	0.909297	0.363193	0.949126		AKAP8_195	324.164	-0.0741572	0.139858	-0.530234	0.59595	0.752032		AKAP8_195	324.164	0.0493317	0.139663	0.35322	0.723923	0.929768		AKAP8_195	324.164
AKAP8L_196	40.7715	-0.331477	0.22172	-1.49502	0.134908	1		AKAP8L_196	40.7715	-0.0961835	0.205356	-0.468375	0.639517	1		AKAP8L_196	40.7715	0.124658	0.203012	0.614041	0.539188	NA		AKAP8L_196	40.7715	-0.112015	0.206014	-0.543727	0.586629	0.973662		AKAP8L_196	40.7715	0.0199196	0.19812	0.100543	0.919913	0.964923		AKAP8L_196	40.7715	-0.105863	0.202814	-0.521968	0.601693	0.875816		AKAP8L_196	40.7715
AKR1B1_197	414.984	-0.0177345	0.103551	-0.171263	0.864017	1		AKR1B1_197	414.984	0.0124171	0.10095	0.123002	0.902106	1		AKR1B1_197	414.984	0.0776718	0.10132	0.766598	0.44332	0.999091		AKR1B1_197	414.984	0.143916	0.10039	1.43357	0.151696	0.853594		AKR1B1_197	414.984	0.291756	0.0988075	2.95277	0.00314935	0.0253543		AKR1B1_197	414.984	0.386302	0.0987384	3.91238	9.13923e-05	0.0034536		AKR1B1_197	414.984
AKR1C3_203	77.8792	-0.247701	0.216417	-1.14456	0.252393	1		AKR1C3_203	77.8792	-0.254709	0.210593	-1.20949	0.226476	1		AKR1C3_203	77.8792	-0.22226	0.212027	-1.04826	0.294517	0.999091		AKR1C3_203	77.8792	-0.222963	0.210473	-1.05934	0.289446	0.912		AKR1C3_203	77.8792	0.40355	0.20144	2.00332	0.0451425	0.140433		AKR1C3_203	77.8792	0.418977	0.201969	2.07446	0.0380364	0.275816		AKR1C3_203	77.8792
AKT1_210	49.7828	-0.277339	0.230301	-1.20425	0.228494	1		AKT1_210	49.7828	-0.125967	0.218815	-0.57568	0.564832	1		AKT1_210	49.7828	0.0479109	0.21793	0.219846	0.825991	NA		AKT1_210	49.7828	0.0940916	0.215024	0.437587	0.661685	0.991067		AKT1_210	49.7828	-0.0071345	0.213335	-0.0334428	0.973322	0.985721		AKT1_210	49.7828	-0.308207	0.220413	-1.39831	0.162019	0.544051		AKT1_210	49.7828
ALB_217	8.10326	0.707282	0.590153	1.19847	0.230733	1		ALB_217	8.10326	0.42888	0.586155	0.731684	0.464362	1		ALB_217	8.10326	0.17439	0.606256	0.287651	0.773614	NA		ALB_217	8.10326	0.537953	0.582106	0.924151	0.355408	NA		ALB_217	8.10326	-0.155782	0.607201	-0.256558	0.79752	NA		ALB_217	8.10326	0.304984	0.587165	0.519418	0.603469	0.875816		ALB_217	8.10326
ALDH2_225	717.821	0.030223	0.107816	0.280321	0.779231	1		ALDH2_225	717.821	0.0125646	0.106439	0.118046	0.906032	1		ALDH2_225	717.821	0.237334	0.106168	2.23545	0.025388	0.708999		ALDH2_225	717.821	0.211245	0.105959	1.99365	0.0461904	0.579811		ALDH2_225	717.821	0.0267133	0.105929	0.252181	0.800901	0.893114		ALDH2_225	717.821	0.154772	0.105796	1.46293	0.143487	0.523065		ALDH2_225	717.821
ALDH7A1_227	3.49116	0.942407	0.763534	1.23427	0.217102	1		ALDH7A1_227	3.49116	1.26179	0.715443	1.76365	0.0777907	1		ALDH7A1_227	3.49116	1.29121	0.721779	1.78893	0.0736269	NA		ALDH7A1_227	3.49116	0.0330788	0.828584	0.0399221	0.968155	NA		ALDH7A1_227	3.49116	1.20561	0.707292	1.70454	0.0882801	NA		ALDH7A1_227	3.49116	1.04204	0.722449	1.44237	0.149199	0.530965		ALDH7A1_227	3.49116
ALDH9A1_231	561.312	0.0294931	0.0996127	0.296078	0.767171	1		ALDH9A1_231	561.312	0.00670822	0.0979063	0.0685168	0.945374	1		ALDH9A1_231	561.312	-0.0485939	0.098698	-0.492349	0.622472	0.999091		ALDH9A1_231	561.312	0.0976709	0.0976633	1.00008	0.317273	0.921375		ALDH9A1_231	561.312	0.0644492	0.097074	0.663918	0.506743	0.687182		ALDH9A1_231	561.312	0.0597209	0.097363	0.613384	0.539622	0.840988		ALDH9A1_231	561.312
ALDOA_232	2265.14	0.0188835	0.0596698	0.316466	0.751649	1		ALDOA_232	2265.14	-0.00437865	0.0589312	-0.0743011	0.940771	1		ALDOA_232	2265.14	-0.0566115	0.0592547	-0.955393	0.339379	0.999091		ALDOA_232	2265.14	0.000738506	0.0589738	0.0125226	0.990009	0.996275		ALDOA_232	2265.14	0.117909	0.0585023	2.01546	0.0438566	0.137629		ALDOA_232	2265.14	0.106149	0.0586271	1.81058	0.0702054	0.37597		ALDOA_232	2265.14
ALDOC_233	4.61982	-0.0306343	0.63147	-0.0485127	0.961308	1		ALDOC_233	4.61982	-0.517915	0.64466	-0.803393	0.421748	1		ALDOC_233	4.61982	0.014756	0.613059	0.0240694	0.980797	NA		ALDOC_233	4.61982	0.035446	0.604077	0.0586779	0.953209	NA		ALDOC_233	4.61982	-0.100142	0.599927	-0.166923	0.86743	NA		ALDOC_233	4.61982	-0.0540013	0.602035	-0.0896979	0.928527	0.987534		ALDOC_233	4.61982
ALG8_238	116.235	0.151519	0.151493	1.00017	0.317228	1		ALG8_238	116.235	0.0461348	0.148048	0.31162	0.755329	1		ALG8_238	116.235	-0.0200386	0.150718	-0.132955	0.894229	0.999175		ALG8_238	116.235	0.242814	0.145884	1.66443	0.0960261	0.749071		ALG8_238	116.235	0.0350286	0.145973	0.239966	0.810357	0.900501		ALG8_238	116.235	0.340467	0.14353	2.3721	0.0176872	0.18683		ALG8_238	116.235
AMDHD2_248	86.3977	0.140698	0.212973	0.660638	0.508845	1		AMDHD2_248	86.3977	0.131374	0.207964	0.631714	0.527574	1		AMDHD2_248	86.3977	0.172231	0.209072	0.823787	0.410061	0.999091		AMDHD2_248	86.3977	0.177455	0.207713	0.854326	0.392924	0.949126		AMDHD2_248	86.3977	-0.325692	0.211652	-1.53881	0.12385	0.277779		AMDHD2_248	86.3977	0.00644042	0.208319	0.0309161	0.975336	0.993328		AMDHD2_248	86.3977
AMY2A_256	1.96843	-0.299287	1.11723	-0.267883	0.788789	1		AMY2A_256	1.96843	0.167734	1.00848	0.166324	0.867902	1		AMY2A_256	1.96843	-0.415934	1.10576	-0.37615	0.706805	NA		AMY2A_256	1.96843	0.278498	0.997907	0.279082	0.780182	NA		AMY2A_256	1.96843	0.109429	0.99445	0.110039	0.912378	NA		AMY2A_256	1.96843	1.16322	0.919037	1.26569	0.205623	NA		AMY2A_256	1.96843
ANKRD10_277	457.626	-0.00102971	0.120201	-0.00856656	0.993165	1		ANKRD10_277	457.626	0.0668106	0.11812	0.565614	0.571656	1		ANKRD10_277	457.626	-0.0184391	0.118988	-0.154966	0.876848	0.999091		ANKRD10_277	457.626	0.0613423	0.118254	0.518734	0.603946	0.975404		ANKRD10_277	457.626	-0.0714422	0.11802	-0.605342	0.544952	0.717778		ANKRD10_277	457.626	-0.185411	0.118759	-1.56124	0.118467	0.487245		ANKRD10_277	457.626
ANKRD20A17P_283	4.14277	0.970288	0.739559	1.31198	0.189527	1		ANKRD20A17P_283	4.14277	0.890867	0.721431	1.23486	0.216883	1		ANKRD20A17P_283	4.14277	1.3307	0.702142	1.8952	0.0580657	NA		ANKRD20A17P_283	4.14277	0.80598	0.728163	1.10687	0.268351	NA		ANKRD20A17P_283	4.14277	1.31805	0.686761	1.91923	0.0549558	NA		ANKRD20A17P_283	4.14277	1.08179	0.702905	1.53903	0.123796	0.497223		ANKRD20A17P_283	4.14277
ANKRD36B_290	42.7364	-0.0997518	0.324159	-0.307725	0.758292	1		ANKRD36B_290	42.7364	0.433441	0.305738	1.41769	0.156282	1		ANKRD36B_290	42.7364	0.185079	0.312214	0.592796	0.553317	NA		ANKRD36B_290	42.7364	0.176638	0.310395	0.569074	0.569306	0.969027		ANKRD36B_290	42.7364	0.350388	0.304453	1.15088	0.249783	0.434841		ANKRD36B_290	42.7364	0.596371	0.30219	1.97349	0.0484393	0.314679		ANKRD36B_290	42.7364
ANO10_292	260.485	-0.199877	0.118061	-1.69299	0.0904565	1		ANO10_292	260.485	-0.0522348	0.113805	-0.458986	0.646245	1		ANO10_292	260.485	-0.185444	0.115787	-1.60159	0.109246	0.911941		ANO10_292	260.485	-0.15726	0.114731	-1.37068	0.170476	0.865658		ANO10_292	260.485	-0.102129	0.112987	-0.903899	0.366049	0.560173		ANO10_292	260.485	0.0158579	0.112735	0.140665	0.888135	0.979759		ANO10_292	260.485
ANXA2P2_305	30826.7	0.0161005	0.055673	0.289198	0.77243	1		ANXA2P2_305	30826.7	0.0126464	0.0556106	0.22741	0.820105	1		ANXA2P2_305	30826.7	0.0113233	0.0556276	0.203555	0.838701	0.999091		ANXA2P2_305	30826.7	0.00769775	0.0556155	0.13841	0.889916	0.991067		ANXA2P2_305	30826.7	0.0552879	0.0555881	0.9946	0.319931	0.517254		ANXA2P2_305	30826.7	-0.0174479	0.0556046	-0.313785	0.753684	0.942357		ANXA2P2_305	30826.7
ANXA5_309	1263.47	-0.117154	0.101179	-1.15789	0.246909	1		ANXA5_309	1263.47	-0.0440759	0.100171	-0.440008	0.659931	1		ANXA5_309	1263.47	-0.0246628	0.100371	-0.245718	0.805901	0.999091		ANXA5_309	1263.47	-0.0464144	0.100231	-0.463075	0.64331	0.985722		ANXA5_309	1263.47	-0.126394	0.10004	-1.26344	0.206431	0.384264		ANXA5_309	1263.47	-0.14183	0.100193	-1.41557	0.156901	0.541008		ANXA5_309	1263.47
ANXA7_312	443.02	0.130001	0.107942	1.20436	0.22845	1		ANXA7_312	443.02	0.0180093	0.106475	0.169141	0.865686	1		ANXA7_312	443.02	0.0291389	0.107056	0.272184	0.78548	0.999091		ANXA7_312	443.02	0.143154	0.10604	1.35001	0.177014	0.867142		ANXA7_312	443.02	0.288745	0.104711	2.75755	0.00582371	0.0380535		ANXA7_312	443.02	0.245194	0.105148	2.3319	0.019706	0.19386		ANXA7_312	443.02
AP2M1_322	43.8721	-0.451205	0.259837	-1.73649	0.0824772	1		AP2M1_322	43.8721	-0.460562	0.251496	-1.83129	0.0670576	1		AP2M1_322	43.8721	0.135823	0.242703	0.559627	0.575734	NA		AP2M1_322	43.8721	-0.448722	0.251666	-1.78301	0.0745851	0.69589		AP2M1_322	43.8721	-0.643819	0.251559	-2.55932	0.0104878	0.0568392		AP2M1_322	43.8721	-0.54565	0.251144	-2.17265	0.0298065	0.24913		AP2M1_322	43.8721
APBB2_336	242.783	0.0347419	0.11243	0.309008	0.757315	1		APBB2_336	242.783	0.136226	0.108558	1.25487	0.209526	1		APBB2_336	242.783	0.0181446	0.110464	0.164259	0.869527	0.999091		APBB2_336	242.783	0.0456221	0.10939	0.417061	0.676634	0.991067		APBB2_336	242.783	0.0370534	0.108033	0.342983	0.731611	0.85013		APBB2_336	242.783	-0.00571816	0.108876	-0.05252	0.958114	0.993328		APBB2_336	242.783
APLN_345	162	-0.513208	0.195809	-2.62097	0.00876808	1		APLN_345	162	-0.391452	0.191991	-2.03891	0.0414592	1		APLN_345	162	-0.436706	0.193122	-2.26129	0.0237412	0.708999		APLN_345	162	-0.524929	0.193026	-2.71948	0.0065385	0.278776		APLN_345	162	-0.285573	0.190504	-1.49904	0.133863	0.291566		APLN_345	162	-0.922248	0.195058	-4.72807	2.26664e-06	0.000121628		APLN_345	162
APOBEC3G_355	12.3438	0.378332	0.437835	0.864096	0.387535	1		APOBEC3G_355	12.3438	0.563325	0.414148	1.3602	0.173766	1		APOBEC3G_355	12.3438	0.355177	0.428922	0.82807	0.407631	NA		APOBEC3G_355	12.3438	0.379676	0.42242	0.898812	0.368753	NA		APOBEC3G_355	12.3438	0.996859	0.393696	2.53205	0.0113397	NA		APOBEC3G_355	12.3438	1.15952	0.391482	2.96188	0.00305769	0.0573691		APOBEC3G_355	12.3438
APOE_358	1.28409	-0.662912	1.57497	-0.420904	0.673825	1		APOE_358	1.28409	1.19676	1.23797	0.966708	0.33369	1		APOE_358	1.28409	2.50752	1.13928	2.20097	0.0277378	NA		APOE_358	1.28409	0.910801	1.27573	0.713944	0.475262	NA		APOE_358	1.28409	0.197898	1.35711	0.145823	0.884061	NA		APOE_358	1.28409	0.991615	1.24924	0.793777	0.427325	NA		APOE_358	1.28409
APP_367	2737.81	0.0369505	0.181633	0.203435	0.838795	1		APP_367	2737.81	-0.00619196	0.181415	-0.0341314	0.972772	1		APP_367	2737.81	0.200637	0.181382	1.10615	0.26866	0.999091		APP_367	2737.81	0.304271	0.181299	1.67829	0.0932907	0.749071		APP_367	2737.81	-0.0722578	0.181374	-0.398392	0.690341	0.818119		APP_367	2737.81	0.118588	0.181326	0.654005	0.513108	0.827326		APP_367	2737.81
APPBP2_370	447.418	-0.0430821	0.0943516	-0.456612	0.64795	1		APPBP2_370	447.418	0.00911183	0.0918696	0.0991822	0.920994	1		APPBP2_370	447.418	-0.1093	0.0932049	-1.17268	0.240923	0.999091		APPBP2_370	447.418	-0.102694	0.0925764	-1.10929	0.267304	0.912		APPBP2_370	447.418	0.186567	0.0903312	2.06537	0.0388883	0.128556		APPBP2_370	447.418	0.00317712	0.0914483	0.0347422	0.972285	0.993328		APPBP2_370	447.418
AQP3_373	0.153686	0	9.06229	0	1	1		AQP3_373	0.153686	0.349069	9.07256	0.0384752	0.969309	1		AQP3_373	0.153686	0	9.07256	0	1	NA		AQP3_373	0.153686	0.362333	9.07256	0.0399373	0.968143	NA		AQP3_373	0.153686	0	9.07256	0	1	NA		AQP3_373	0.153686	0	9.07256	0	1	NA		AQP3_373	0.153686
AQP9_378	0.0354604	0.678949	9.98028	0.0680291	0.945763	1		AQP9_378	0.0354604	0	9.99473	0	1	1		AQP9_378	0.0354604	0	9.99473	0	1	NA		AQP9_378	0.0354604	0	9.99473	0	1	NA		AQP9_378	0.0354604	0	9.99473	0	1	NA		AQP9_378	0.0354604	0	9.99473	0	1	NA		AQP9_378	0.0354604
AREG_385	2.61897	-0.742765	1.55109	-0.478868	0.632033	1		AREG_385	2.61897	0.784513	1.25143	0.626895	0.530728	1		AREG_385	2.61897	1.30621	1.2002	1.08833	0.276451	NA		AREG_385	2.61897	0.833949	1.24538	0.669632	0.503092	NA		AREG_385	2.61897	0.950214	1.20426	0.789043	0.430087	NA		AREG_385	2.61897	0.724987	1.24356	0.582992	0.559898	0.854012		AREG_385	2.61897
ARFIP2_405	67.807	-0.289563	0.190571	-1.51945	0.12865	1		ARFIP2_405	67.807	-0.144406	0.18031	-0.800875	0.423204	1		ARFIP2_405	67.807	0.0348104	0.179375	0.194065	0.846125	0.999091		ARFIP2_405	67.807	0.0446504	0.177241	0.251919	0.801103	0.991067		ARFIP2_405	67.807	0.189238	0.172016	1.10012	0.271281	0.462146		ARFIP2_405	67.807	-0.0818976	0.177323	-0.461856	0.644185	0.896446		ARFIP2_405	67.807
ARHGAP1_411	37.6501	-0.466857	0.235159	-1.98528	0.0471129	1		ARHGAP1_411	37.6501	-0.393684	0.223281	-1.76318	0.0778709	1		ARHGAP1_411	37.6501	-0.246281	0.222758	-1.1056	0.2689	NA		ARHGAP1_411	37.6501	-0.370376	0.222991	-1.66094	0.0967247	0.749071		ARHGAP1_411	37.6501	-0.63587	0.224666	-2.83029	0.00465051	0.032622		ARHGAP1_411	37.6501	-0.604247	0.226038	-2.67321	0.00751282	0.10444		ARHGAP1_411	37.6501
ARHGEF12_420	1823.32	0.0420571	0.100867	0.416955	0.676711	1		ARHGEF12_420	1823.32	0.0906949	0.1002	0.905138	0.365392	1		ARHGEF12_420	1823.32	0.0501018	0.100415	0.498947	0.617817	0.999091		ARHGEF12_420	1823.32	0.0407985	0.1003	0.406765	0.684181	0.991067		ARHGEF12_420	1823.32	0.322362	0.0998001	3.23008	0.00123757	0.0140553		ARHGEF12_420	1823.32	0.0988556	0.100097	0.987595	0.323351	0.707121		ARHGEF12_420	1823.32
ARHGEF2_423	284.873	-0.121499	0.107518	-1.13003	0.258462	1		ARHGEF2_423	284.873	0.181276	0.102214	1.7735	0.0761453	1		ARHGEF2_423	284.873	-0.00022411	0.104423	-0.00214617	0.998288	0.999175		ARHGEF2_423	284.873	0.0444701	0.103291	0.430533	0.666808	0.991067		ARHGEF2_423	284.873	0.120575	0.101512	1.1878	0.234913	0.41811		ARHGEF2_423	284.873	0.0788696	0.102249	0.771346	0.440502	0.78011		ARHGEF2_423	284.873
ARHGEF9_427	0.3861	-1.83627	2.96705	-0.618887	0.535991	1		ARHGEF9_427	0.3861	-1.22112	2.96742	-0.411508	0.6807	1		ARHGEF9_427	0.3861	-1.09293	2.96742	-0.368309	0.712643	NA		ARHGEF9_427	0.3861	-2.16964	2.96742	-0.731155	0.464684	NA		ARHGEF9_427	0.3861	-2.37233	2.96742	-0.799457	0.424025	NA		ARHGEF9_427	0.3861	0.51145	2.823	0.181173	0.856232	NA		ARHGEF9_427	0.3861
ARID4B_430	313.559	0.216396	0.117997	1.83391	0.0666672	1		ARID4B_430	313.559	0.0387864	0.116591	0.33267	0.739383	1		ARID4B_430	313.559	0.127226	0.116857	1.08873	0.276271	0.999091		ARID4B_430	313.559	0.145017	0.116114	1.24891	0.211697	0.89121		ARID4B_430	313.559	-0.00782947	0.11586	-0.067577	0.946122	0.972771		ARID4B_430	313.559	0.0773957	0.115818	0.668255	0.503971	0.820332		ARID4B_430	313.559
ARPP19_466	316.14	-0.123899	0.180275	-0.687278	0.491907	1		ARPP19_466	316.14	-0.0659926	0.178224	-0.370279	0.711175	1		ARPP19_466	316.14	-0.0987746	0.178856	-0.552258	0.580772	0.999091		ARPP19_466	316.14	-0.0244541	0.178191	-0.137235	0.890845	0.991067		ARPP19_466	316.14	0.184897	0.176926	1.04505	0.295999	0.48813		ARPP19_466	316.14	-0.197085	0.178391	-1.1048	0.269248	0.66536		ARPP19_466	316.14
ARSL_468	1.13444	1.25782	1.31585	0.955903	0.339121	1		ARSL_468	1.13444	0.579147	1.33724	0.433091	0.664948	1		ARSL_468	1.13444	-0.109789	1.42439	-0.0770776	0.938562	NA		ARSL_468	1.13444	-1.04269	1.56531	-0.666123	0.505333	NA		ARSL_468	1.13444	-0.102712	1.38545	-0.0741357	0.940902	NA		ARSL_468	1.13444	-0.253537	1.41272	-0.179466	0.857571	NA		ARSL_468	1.13444
ASAH1_474	13.9736	0.350779	0.34634	1.01282	0.311148	1		ASAH1_474	13.9736	-0.955799	0.403602	-2.36817	0.0178762	1		ASAH1_474	13.9736	0.710873	0.325518	2.18382	0.0289753	NA		ASAH1_474	13.9736	0.103614	0.34353	0.301616	0.762944	NA		ASAH1_474	13.9736	-0.214986	0.348471	-0.616942	0.537273	NA		ASAH1_474	13.9736	0.205531	0.334708	0.614061	0.539175	0.840988		ASAH1_474	13.9736
ASCC3_480	213.747	0.131199	0.135231	0.97018	0.331957	1		ASCC3_480	213.747	0.047226	0.132714	0.355847	0.721955	1		ASCC3_480	213.747	0.113419	0.133218	0.851379	0.394559	0.999091		ASCC3_480	213.747	0.0950628	0.132542	0.717228	0.473234	0.964669		ASCC3_480	213.747	-0.0324982	0.132028	-0.246146	0.805569	0.896748		ASCC3_480	213.747	0.239578	0.130721	1.83274	0.0668415	0.367491		ASCC3_480	213.747
ASPM_487	24.2965	-0.0983739	0.327325	-0.300539	0.763766	1		ASPM_487	24.2965	0.553508	0.298851	1.85212	0.0640083	1		ASPM_487	24.2965	0.343992	0.306738	1.12145	0.262096	NA		ASPM_487	24.2965	0.00318719	0.31305	0.0101811	0.991877	NA		ASPM_487	24.2965	0.41552	0.298026	1.39424	0.163245	NA		ASPM_487	24.2965	0.1654	0.305395	0.541594	0.588098	0.867615		ASPM_487	24.2965
ASPN_490	0.0232052	-0.747178	9.98101	-0.07486	0.940326	1		ASPN_490	0.0232052	-1.09355	9.99473	-0.109413	0.912875	1		ASPN_490	0.0232052	-0.965368	9.99473	-0.0965877	0.923054	NA		ASPN_490	0.0232052	-1.08029	9.99473	-0.108086	0.913928	NA		ASPN_490	0.0232052	-1.28296	9.99473	-0.128363	0.897862	NA		ASPN_490	0.0232052	-1.20067	9.99473	-0.120131	0.90438	NA		ASPN_490	0.0232052
ATF1_497	47.3968	0.143465	0.264594	0.542208	0.587675	1		ATF1_497	47.3968	0.151357	0.257674	0.5874	0.556935	1		ATF1_497	47.3968	0.173431	0.259469	0.668406	0.503874	NA		ATF1_497	47.3968	0.16631	0.257816	0.645073	0.51888	0.969027		ATF1_497	47.3968	-0.460912	0.265643	-1.73508	0.0827266	0.210456		ATF1_497	47.3968	-0.34513	0.264878	-1.30298	0.192582	0.584035		ATF1_497	47.3968
ATF3_499	1.62178	0.68666	2.02665	0.338815	0.734749	1		ATF3_499	1.62178	0.349095	2.03101	0.171883	0.86353	1		ATF3_499	1.62178	0	2.03101	0	1	NA		ATF3_499	1.62178	1.18163	1.95908	0.603154	0.546406	NA		ATF3_499	1.62178	0.160827	2.03046	0.0792073	0.936868	NA		ATF3_499	1.62178	1.61544	1.86805	0.864776	0.387162	NA		ATF3_499	1.62178
ATF5_501	119.221	-0.335999	0.17884	-1.87877	0.0602758	1		ATF5_501	119.221	-0.250002	0.172884	-1.44606	0.14816	1		ATF5_501	119.221	-0.0960897	0.172625	-0.556639	0.577774	0.999091		ATF5_501	119.221	0.00524488	0.170473	0.0307666	0.975456	0.994294		ATF5_501	119.221	-0.426928	0.172909	-2.46909	0.0135456	0.0673046		ATF5_501	119.221	-0.579629	0.175681	-3.29933	0.000969171	0.023426		ATF5_501	119.221
ATF6_502	188.786	0.0641943	0.114826	0.559059	0.576122	1		ATF6_502	188.786	0.007876	0.111787	0.0704551	0.943831	1		ATF6_502	188.786	0.0684989	0.112436	0.609226	0.542374	0.999091		ATF6_502	188.786	-0.126874	0.113269	-1.12011	0.262667	0.912		ATF6_502	188.786	-0.195187	0.111995	-1.74283	0.0813636	0.209091		ATF6_502	188.786	-0.150825	0.112318	-1.34284	0.179324	0.570164		ATF6_502	188.786
ATF6B_503	235.335	-0.0257064	0.103142	-0.249234	0.80318	1		ATF6B_503	235.335	-0.0860459	0.100219	-0.858577	0.390574	1		ATF6B_503	235.335	0.0684026	0.0999828	0.684144	0.493884	0.999091		ATF6B_503	235.335	0.111096	0.098636	1.12632	0.260029	0.910338		ATF6B_503	235.335	-0.0196805	0.0980689	-0.20068	0.840949	0.91063		ATF6B_503	235.335	-0.111013	0.0995011	-1.11569	0.264553	0.663981		ATF6B_503	235.335
ATG3_504	470.752	-0.0296939	0.127691	-0.232545	0.816114	1		ATG3_504	470.752	0.096996	0.125492	0.772924	0.439567	1		ATG3_504	470.752	0.0600431	0.126099	0.476159	0.633961	0.999091		ATG3_504	470.752	0.161192	0.125382	1.28561	0.19858	0.881955		ATG3_504	470.752	0.342929	0.124282	2.75929	0.00579278	0.0380535		ATG3_504	470.752	0.117312	0.125143	0.93742	0.348542	0.725538		ATG3_504	470.752
ATIC_507	258.915	0.195688	0.117769	1.66163	0.0965861	1		ATIC_507	258.915	0.0471938	0.115982	0.406907	0.684077	1		ATIC_507	258.915	-0.0493778	0.117721	-0.41945	0.674888	0.999091		ATIC_507	258.915	0.0225128	0.116333	0.19352	0.846551	0.991067		ATIC_507	258.915	0.0322916	0.11491	0.281017	0.778698	0.879666		ATIC_507	258.915	0.215671	0.114256	1.88761	0.0590779	0.344703		ATIC_507	258.915
ATMIN_513	285.06	0.0196162	0.105387	0.186134	0.852339	1		ATMIN_513	285.06	-0.0130712	0.102741	-0.127225	0.898762	1		ATMIN_513	285.06	-0.0500058	0.103981	-0.480914	0.630578	0.999091		ATMIN_513	285.06	0.0160585	0.102696	0.15637	0.875741	0.991067		ATMIN_513	285.06	-0.0452721	0.101778	-0.444811	0.656456	0.797278		ATMIN_513	285.06	0.00337744	0.101968	0.0331225	0.973577	0.993328		ATMIN_513	285.06
ATP11B_517	147.486	0.045624	0.163125	0.279688	0.779717	1		ATP11B_517	147.486	0.208814	0.157827	1.32305	0.185818	1		ATP11B_517	147.486	0.0971992	0.159961	0.607642	0.543425	0.999091		ATP11B_517	147.486	-0.0112352	0.159982	-0.070228	0.944012	0.994294		ATP11B_517	147.486	-0.194314	0.159841	-1.21567	0.22411	0.406466		ATP11B_517	147.486	0.143424	0.1576	0.910054	0.362794	0.737724		ATP11B_517	147.486
ATP1B1_527	171.319	0.047505	0.129274	0.367475	0.713265	1		ATP1B1_527	171.319	-0.17926	0.127756	-1.40314	0.160575	1		ATP1B1_527	171.319	-0.110723	0.128421	-0.862193	0.388582	0.999091		ATP1B1_527	171.319	-0.018624	0.126319	-0.147436	0.882788	0.991067		ATP1B1_527	171.319	-0.0255043	0.124548	-0.204775	0.837748	0.908997		ATP1B1_527	171.319	-0.0880378	0.125823	-0.699693	0.484119	0.806144		ATP1B1_527	171.319
ATP2C1_533	675.829	0.145901	0.0912437	1.59903	0.109814	1		ATP2C1_533	675.829	0.151629	0.0896324	1.69167	0.0907085	1		ATP2C1_533	675.829	0.197734	0.0899369	2.19859	0.0279072	0.734664		ATP2C1_533	675.829	0.0671787	0.0900357	0.746134	0.455586	0.956678		ATP2C1_533	675.829	-0.0200406	0.0896458	-0.223553	0.823105	0.905178		ATP2C1_533	675.829	0.24618	0.0890355	2.76497	0.00569286	0.0872797		ATP2C1_533	675.829
ATP5F1C_537	190.433	-0.07888	0.141081	-0.559112	0.576085	1		ATP5F1C_537	190.433	-0.00354238	0.136928	-0.0258704	0.979361	1		ATP5F1C_537	190.433	0.0152151	0.137846	0.110378	0.91211	0.999175		ATP5F1C_537	190.433	-0.0593807	0.137579	-0.431611	0.666024	0.991067		ATP5F1C_537	190.433	0.270008	0.133875	2.01688	0.0437084	0.137427		ATP5F1C_537	190.433	-0.0387243	0.136466	-0.283766	0.77659	0.948812		ATP5F1C_537	190.433
DMAC2L_554	17.7825	-0.96026	0.392569	-2.44609	0.0144415	1		DMAC2L_554	17.7825	-0.178496	0.335313	-0.532327	0.594499	1		DMAC2L_554	17.7825	0.000637377	0.333375	0.00191189	0.998475	NA		DMAC2L_554	17.7825	-0.130764	0.333995	-0.391514	0.695417	NA		DMAC2L_554	17.7825	-0.165502	0.328041	-0.504516	0.613899	NA		DMAC2L_554	17.7825	0.126227	0.321307	0.392854	0.694427	0.916904		DMAC2L_554	17.7825
ATP6V0B_562	72.423	0.191698	0.200528	0.955969	0.339088	1		ATP6V0B_562	72.423	-0.345593	0.203409	-1.69901	0.0893181	1		ATP6V0B_562	72.423	-0.0961979	0.201319	-0.477838	0.632765	0.999091		ATP6V0B_562	72.423	-0.228855	0.201704	-1.13461	0.256539	0.909687		ATP6V0B_562	72.423	-0.454778	0.202144	-2.24977	0.0244635	0.0970623		ATP6V0B_562	72.423	0.0703218	0.195429	0.359833	0.718972	0.926514		ATP6V0B_562	72.423
ATP6V1D_574	575.787	0.0293668	0.112825	0.260286	0.794643	1		ATP6V1D_574	575.787	-0.0888605	0.111625	-0.796063	0.425996	1		ATP6V1D_574	575.787	0.167944	0.111184	1.51051	0.130914	0.967684		ATP6V1D_574	575.787	0.0124719	0.111368	0.111988	0.910833	0.991919		ATP6V1D_574	575.787	-0.268046	0.111673	-2.40028	0.0163826	0.0764254		ATP6V1D_574	575.787	0.00576108	0.110989	0.0519068	0.958603	0.993328		ATP6V1D_574	575.787
AURKA_586	148.954	0.0476879	0.13615	0.350259	0.726144	1		AURKA_586	148.954	-0.0842119	0.133547	-0.630577	0.528317	1		AURKA_586	148.954	-0.136877	0.135554	-1.00976	0.312612	0.999091		AURKA_586	148.954	0.0250991	0.132656	0.189205	0.849932	0.991067		AURKA_586	148.954	-0.244004	0.133352	-1.82978	0.0672836	0.183836		AURKA_586	148.954	-0.248366	0.13422	-1.85044	0.0642507	0.361837		AURKA_586	148.954
AURKB_587	247.976	0.0576589	0.117214	0.491912	0.622781	1		AURKB_587	247.976	-0.00627888	0.114789	-0.0546995	0.956378	1		AURKB_587	247.976	-0.0260283	0.115882	-0.22461	0.822283	0.999091		AURKB_587	247.976	0.0586837	0.114513	0.512465	0.608326	0.975404		AURKB_587	247.976	0.0515552	0.113305	0.455011	0.649102	0.792563		AURKB_587	247.976	-0.230996	0.115712	-1.9963	0.0459012	0.301846		AURKB_587	247.976
B2M_596	1114.56	-0.151182	0.120854	-1.25094	0.210955	1		B2M_596	1114.56	-0.0574901	0.119883	-0.479551	0.631546	1		B2M_596	1114.56	-0.0483243	0.120082	-0.402428	0.687369	0.999091		B2M_596	1114.56	0.0206807	0.119816	0.172604	0.862963	0.991067		B2M_596	1114.56	0.260635	0.119257	2.18548	0.0288535	0.107656		B2M_596	1114.56	-0.0758722	0.119786	-0.6334	0.526473	0.835435		B2M_596	1114.56
B3GAT1_598	0.0330582	0	9.98101	0	1	1		B3GAT1_598	0.0330582	0	9.99473	0	1	1		B3GAT1_598	0.0330582	0.477247	9.99473	0.0477499	0.961916	NA		B3GAT1_598	0.0330582	0	9.99473	0	1	NA		B3GAT1_598	0.0330582	0	9.99473	0	1	NA		B3GAT1_598	0.0330582	0	9.99473	0	1	NA		B3GAT1_598	0.0330582
B4GAT1_602	3.33876	0.332688	0.739907	0.449634	0.652974	1		B4GAT1_602	3.33876	-0.555365	0.793803	-0.699626	0.484161	1		B4GAT1_602	3.33876	0.986644	0.683807	1.44287	0.149058	NA		B4GAT1_602	3.33876	-0.298764	0.767622	-0.389207	0.697123	NA		B4GAT1_602	3.33876	-0.674107	0.785219	-0.858496	0.390618	NA		B4GAT1_602	3.33876	-0.0142926	0.731977	-0.0195261	0.984421	0.995183		B4GAT1_602	3.33876
B4GALT1_603	2.19277	-0.430323	0.861464	-0.499525	0.61741	1		B4GALT1_603	2.19277	-0.436342	0.824407	-0.52928	0.596612	1		B4GALT1_603	2.19277	-0.139212	0.80661	-0.172589	0.862975	NA		B4GALT1_603	2.19277	0.162981	0.769719	0.211741	0.832309	NA		B4GALT1_603	2.19277	-0.310361	0.79252	-0.391612	0.695345	NA		B4GALT1_603	2.19277	-1.52018	0.963398	-1.57794	0.11458	NA		B4GALT1_603	2.19277
B4GALT5_608	33.2944	-0.439586	0.294554	-1.49238	0.1356	1		B4GALT5_608	33.2944	-0.226322	0.279198	-0.810614	0.417587	1		B4GALT5_608	33.2944	-0.033255	0.277776	-0.119719	0.904706	NA		B4GALT5_608	33.2944	-0.228156	0.279701	-0.815712	0.414665	NA		B4GALT5_608	33.2944	0.113113	0.269097	0.420344	0.674235	NA		B4GALT5_608	33.2944	-0.309999	0.278806	-1.11188	0.266189	0.664162		B4GALT5_608	33.2944
BAAT_614	0.806737	-0.279082	1.92523	-0.14496	0.884742	1		BAAT_614	0.806737	1.75176	1.64736	1.06337	0.287612	1		BAAT_614	0.806737	1.65263	1.66665	0.991585	0.3214	NA		BAAT_614	0.806737	0.719013	1.76355	0.407707	0.683488	NA		BAAT_614	0.806737	0.361694	1.788	0.20229	0.83969	NA		BAAT_614	0.806737	1.86306	1.63246	1.14126	0.253762	NA		BAAT_614	0.806737
BACE2_618	271.553	0.0595001	0.0964792	0.616714	0.537423	1		BACE2_618	271.553	0.0218971	0.0937019	0.233689	0.815227	1		BACE2_618	271.553	0.161966	0.0936165	1.73011	0.0836115	0.83645		BACE2_618	271.553	0.145743	0.0928937	1.56892	0.116666	0.815383		BACE2_618	271.553	0.140491	0.091527	1.53497	0.124791	0.279134		BACE2_618	271.553	0.0836431	0.0924609	0.904632	0.36566	0.739869		BACE2_618	271.553
BAD_619	12.6697	0.258664	0.387595	0.667356	0.504544	1		BAD_619	12.6697	0.206569	0.375602	0.549969	0.58234	1		BAD_619	12.6697	0.14207	0.383687	0.370276	0.711177	NA		BAD_619	12.6697	-0.267733	0.397792	-0.673049	0.500916	NA		BAD_619	12.6697	-0.277427	0.388223	-0.714606	0.474852	NA		BAD_619	12.6697	-0.126509	0.385051	-0.328552	0.742494	0.938188		BAD_619	12.6697
BAG3_629	228.357	0.0128529	0.119312	0.107725	0.914214	1		BAG3_629	228.357	0.0599036	0.115565	0.518356	0.60421	1		BAG3_629	228.357	-0.0769058	0.117867	-0.652479	0.514092	0.999091		BAG3_629	228.357	0.108404	0.115361	0.939692	0.347376	0.943653		BAG3_629	228.357	0.299103	0.11268	2.65444	0.00794399	0.0469261		BAG3_629	228.357	0.0359835	0.114993	0.31292	0.754342	0.942357		BAG3_629	228.357
BAK1_631	7.11005	-0.299815	0.489878	-0.61202	0.540525	1		BAK1_631	7.11005	-0.419558	0.476615	-0.880288	0.378703	1		BAK1_631	7.11005	0.09263	0.454961	0.2036	0.838666	NA		BAK1_631	7.11005	-0.81417	0.504773	-1.61294	0.106757	NA		BAK1_631	7.11005	-1.19335	0.518849	-2.29999	0.0214487	NA		BAK1_631	7.11005	-0.635862	0.483282	-1.31572	0.188269	0.581436		BAK1_631	7.11005
BAMBI_634	6.78912	-0.861646	0.574287	-1.50038	0.133517	1		BAMBI_634	6.78912	-0.243489	0.496306	-0.490602	0.623708	1		BAMBI_634	6.78912	-0.500537	0.524416	-0.954465	0.339848	NA		BAMBI_634	6.78912	-0.51924	0.516425	-1.00545	0.31468	NA		BAMBI_634	6.78912	-0.0527651	0.473679	-0.111394	0.911304	NA		BAMBI_634	6.78912	-0.0145832	0.475965	-0.0306392	0.975557	0.993328		BAMBI_634	6.78912
BANF1_635	413.126	0.118659	0.101035	1.17443	0.240221	1		BANF1_635	413.126	-0.0391948	0.0997766	-0.392825	0.694449	1		BANF1_635	413.126	-0.0605373	0.100564	-0.601981	0.547187	0.999091		BANF1_635	413.126	-0.0809064	0.100118	-0.808108	0.419028	0.949126		BANF1_635	413.126	-0.331373	0.100393	-3.30077	0.000964211	0.0117179		BANF1_635	413.126	-0.0904506	0.0995762	-0.908355	0.363691	0.73867		BANF1_635	413.126
BBC3_640	25.5549	-0.294087	0.265863	-1.10616	0.268657	1		BBC3_640	25.5549	-0.205393	0.25082	-0.818887	0.412851	1		BBC3_640	25.5549	-0.027861	0.249114	-0.11184	0.91095	NA		BBC3_640	25.5549	0.0124562	0.244125	0.0510239	0.959306	NA		BBC3_640	25.5549	-0.0214964	0.239269	-0.089842	0.928413	NA		BBC3_640	25.5549	0.134059	0.237293	0.564954	0.572105	0.858958		BBC3_640	25.5549
BCAT2_651	7.90161	0.349388	0.445477	0.784301	0.432864	1		BCAT2_651	7.90161	-0.238917	0.461308	-0.517912	0.60452	1		BCAT2_651	7.90161	-0.385722	0.480244	-0.803181	0.42187	NA		BCAT2_651	7.90161	-0.0295645	0.449088	-0.0658324	0.947511	NA		BCAT2_651	7.90161	-0.504122	0.465664	-1.08259	0.278992	NA		BCAT2_651	7.90161	-0.502842	0.471227	-1.06709	0.285931	0.678895		BCAT2_651	7.90161
BCL2_658	2.75892	-1.2611	1.08716	-1.15999	0.246053	1		BCL2_658	2.75892	0.515378	0.79543	0.647924	0.517034	1		BCL2_658	2.75892	-0.60583	0.932745	-0.649513	0.516007	NA		BCL2_658	2.75892	-0.248444	0.868911	-0.285926	0.774935	NA		BCL2_658	2.75892	-0.599383	0.88663	-0.676024	0.499026	NA		BCL2_658	2.75892	-0.310521	0.862036	-0.360219	0.718684	0.926514		BCL2_658	2.75892
BCL2L1_660	0.500246	-0.746982	2.46366	-0.3032	0.761737	1		BCL2L1_660	0.500246	-1.0936	2.46387	-0.443854	0.657148	1		BCL2L1_660	0.500246	-0.965405	2.46387	-0.391825	0.695188	NA		BCL2L1_660	0.500246	0.935699	2.37187	0.394499	0.693213	NA		BCL2L1_660	0.500246	-0.319592	2.46338	-0.129737	0.896774	NA		BCL2L1_660	0.500246	2.28171	2.24206	1.01768	0.308829	NA		BCL2L1_660	0.500246
BCL2L11_661	4.75435	0.215755	0.634071	0.34027	0.733653	1		BCL2L11_661	4.75435	0.569661	0.594803	0.95773	0.338199	1		BCL2L11_661	4.75435	0.658222	0.596681	1.10314	0.269966	NA		BCL2L11_661	4.75435	-0.109263	0.633837	-0.172384	0.863136	NA		BCL2L11_661	4.75435	-0.95125	0.686166	-1.38633	0.165647	NA		BCL2L11_661	4.75435	-0.263956	0.636095	-0.414964	0.678168	0.909043		BCL2L11_661	4.75435
BCL2L11_663	4.01274	-0.0270484	0.66456	-0.0407011	0.967534	1		BCL2L11_663	4.01274	-0.309136	0.661326	-0.467449	0.640179	1		BCL2L11_663	4.01274	-0.324128	0.674767	-0.480356	0.630974	NA		BCL2L11_663	4.01274	-0.778011	0.71064	-1.0948	0.273603	NA		BCL2L11_663	4.01274	-1.29613	0.750159	-1.7278	0.0840236	NA		BCL2L11_663	4.01274	-0.335235	0.653526	-0.512964	0.607977	0.87699		BCL2L11_663	4.01274
BCL2L13_664	24.9453	0.0686062	0.310369	0.221047	0.825056	1		BCL2L13_664	24.9453	0.578737	0.286032	2.02333	0.0430388	1		BCL2L13_664	24.9453	0.224191	0.298416	0.75127	0.45249	NA		BCL2L13_664	24.9453	0.336218	0.292242	1.15048	0.249948	NA		BCL2L13_664	24.9453	0.289475	0.288476	1.00346	0.315637	NA		BCL2L13_664	24.9453	0.260357	0.291087	0.894429	0.371092	0.744224		BCL2L13_664	24.9453
BCL2L2_665	33.9657	-0.242227	0.245878	-0.985149	0.324551	1		BCL2L2_665	33.9657	0.133976	0.22416	0.59768	0.550053	1		BCL2L2_665	33.9657	0.128141	0.227746	0.562649	0.573674	NA		BCL2L2_665	33.9657	-0.0580202	0.229697	-0.252595	0.800581	NA		BCL2L2_665	33.9657	0.200365	0.217984	0.919173	0.358005	NA		BCL2L2_665	33.9657	-0.00864234	0.224979	-0.0384139	0.969358	0.993328		BCL2L2_665	33.9657
BCL3_668	5.08789	0.239445	0.622628	0.384572	0.700554	1		BCL3_668	5.08789	0.596636	0.576314	1.03526	0.300547	1		BCL3_668	5.08789	0.359159	0.599075	0.599522	0.548825	NA		BCL3_668	5.08789	0.577238	0.578154	0.998415	0.318078	NA		BCL3_668	5.08789	0.70981	0.561007	1.26524	0.205784	NA		BCL3_668	5.08789	0.53495	0.573756	0.932366	0.351147	0.728494		BCL3_668	5.08789
BCL7B_670	41.7295	0.314871	0.246082	1.27954	0.200708	1		BCL7B_670	41.7295	-0.115826	0.247474	-0.468033	0.639761	1		BCL7B_670	41.7295	0.137251	0.244892	0.560457	0.575168	NA		BCL7B_670	41.7295	-0.403807	0.254714	-1.58534	0.11289	0.806716		BCL7B_670	41.7295	-0.417556	0.250144	-1.66927	0.0950647	0.232543		BCL7B_670	41.7295	-0.0547904	0.244121	-0.224439	0.822415	0.964415		BCL7B_670	41.7295
BDH1_674	2.87794	0.230557	0.776936	0.296751	0.766656	1		BDH1_674	2.87794	0.738405	0.712441	1.03644	0.299995	1		BDH1_674	2.87794	-0.643807	0.856781	-0.751426	0.452397	NA		BDH1_674	2.87794	0.630278	0.720129	0.87523	0.381449	NA		BDH1_674	2.87794	0.240398	0.732821	0.328044	0.742878	NA		BDH1_674	2.87794	0.0448558	0.754208	0.0594741	0.952574	0.993127		BDH1_674	2.87794
BDNF_679	1.19707	1.52565	1.54746	0.985903	0.324181	1		BDNF_679	1.19707	0.349096	1.6748	0.20844	0.834885	1		BDNF_679	1.19707	2.7295	1.35061	2.02094	0.0432864	NA		BDNF_679	1.19707	0	1.6748	0	1	NA		BDNF_679	1.19707	1.74476	1.43548	1.21545	0.224194	NA		BDNF_679	1.19707	2.3592	1.36524	1.72804	0.0839805	NA		BDNF_679	1.19707
BECN1_680	189.309	-0.0481551	0.14832	-0.32467	0.745431	1		BECN1_680	189.309	0.250392	0.142134	1.76166	0.078127	1		BECN1_680	189.309	0.210175	0.143462	1.46502	0.142915	0.998125		BECN1_680	189.309	0.361976	0.141527	2.55766	0.010538	0.354627		BECN1_680	189.309	0.0597551	0.142274	0.42	0.674485	0.809354		BECN1_680	189.309	0.109146	0.142485	0.766016	0.443667	0.782656		BECN1_680	189.309
BHLHE40_689	56.5049	0.248872	0.206404	1.20575	0.227913	1		BHLHE40_689	56.5049	0.135284	0.2021	0.669393	0.503245	1		BHLHE40_689	56.5049	-0.203159	0.210866	-0.963452	0.335321	0.999091		BHLHE40_689	56.5049	0.00922968	0.204557	0.0451203	0.964011	0.994294		BHLHE40_689	56.5049	0.155603	0.199062	0.781679	0.434403	0.621787		BHLHE40_689	56.5049	0.0331662	0.20211	0.1641	0.869653	0.9721		BHLHE40_689	56.5049
BID_696	202.659	-0.102771	0.14877	-0.690805	0.489688	1		BID_696	202.659	-0.116258	0.145601	-0.798469	0.424598	1		BID_696	202.659	0.0350737	0.145454	0.241133	0.809452	0.999091		BID_696	202.659	-0.209067	0.146521	-1.42687	0.153618	0.854192		BID_696	202.659	-0.263677	0.145427	-1.81312	0.0698139	0.188409		BID_696	202.659	-0.0394886	0.144405	-0.273457	0.784502	0.950686		BID_696	202.659
BIRC2_703	116.233	0.126184	0.155378	0.812112	0.416727	1		BIRC2_703	116.233	-0.225894	0.155225	-1.45526	0.145596	1		BIRC2_703	116.233	-0.0516567	0.15462	-0.334088	0.738313	0.999091		BIRC2_703	116.233	-0.0948561	0.153751	-0.616947	0.53727	0.969027		BIRC2_703	116.233	-0.254444	0.153245	-1.66038	0.0968382	0.235974		BIRC2_703	116.233	0.0702296	0.150416	0.466904	0.640569	0.895492		BIRC2_703	116.233
BIRC5_709	255.122	0.0822663	0.121826	0.675275	0.499501	1		BIRC5_709	255.122	-0.116524	0.1205	-0.967002	0.333543	1		BIRC5_709	255.122	-0.113562	0.121361	-0.935738	0.349408	0.999091		BIRC5_709	255.122	-0.124905	0.120723	-1.03465	0.300834	0.916713		BIRC5_709	255.122	-0.455424	0.121628	-3.74439	0.000180834	0.00316542		BIRC5_709	255.122	-0.382006	0.12166	-3.13995	0.00168978	0.0359816		BIRC5_709	255.122
BLMH_719	101.079	-0.110829	0.203155	-0.54554	0.585382	1		BLMH_719	101.079	-0.0186053	0.19721	-0.0943425	0.924837	1		BLMH_719	101.079	0.0740067	0.19763	0.374472	0.708053	0.999091		BLMH_719	101.079	0.0720433	0.196529	0.366579	0.713933	0.991067		BLMH_719	101.079	0.44067	0.191657	2.29927	0.0214898	0.0905818		BLMH_719	101.079	0.24657	0.193776	1.27245	0.203213	0.596093		BLMH_719	101.079
BLNK_720	0.0110315	0	9.98101	0	1	1		BLNK_720	0.0110315	0	9.99473	0	1	1		BLNK_720	0.0110315	0	9.99473	0	1	NA		BLNK_720	0.0110315	0	9.99473	0	1	NA		BLNK_720	0.0110315	0	9.99473	0	1	NA		BLNK_720	0.0110315	0	9.99473	0	1	NA		BLNK_720	0.0110315
BLVRA_731	170.543	0.00419758	0.132123	0.0317702	0.974655	1		BLVRA_731	170.543	0.166828	0.126608	1.31767	0.187614	1		BLVRA_731	170.543	0.00685235	0.129446	0.0529361	0.957783	0.999175		BLVRA_731	170.543	0.0846708	0.127563	0.663755	0.506847	0.969027		BLVRA_731	170.543	0.19679	0.124883	1.5758	0.115071	0.262942		BLVRA_731	170.543	0.287062	0.124788	2.30041	0.0214252	0.206036		BLVRA_731	170.543
BMP4_737	56.3505	-0.271846	0.20693	-1.31371	0.188944	1		BMP4_737	56.3505	-0.115909	0.196586	-0.589611	0.555452	1		BMP4_737	56.3505	0.185275	0.193675	0.956631	0.338754	0.999091		BMP4_737	56.3505	-0.30675	0.200521	-1.52977	0.126075	0.83181		BMP4_737	56.3505	-0.559693	0.201566	-2.77672	0.00549112	0.0367616		BMP4_737	56.3505	-1.09081	0.216647	-5.03498	4.77907e-07	3.20556e-05		BMP4_737	56.3505
BNIP3L_746	333.434	0.109227	0.118677	0.920371	0.357379	1		BNIP3L_746	333.434	0.0459659	0.116657	0.394025	0.693563	1		BNIP3L_746	333.434	0.0446804	0.117414	0.380535	0.703548	0.999091		BNIP3L_746	333.434	0.127513	0.116367	1.09579	0.273173	0.912		BNIP3L_746	333.434	0.279005	0.114729	2.43185	0.0150218	0.0724139		BNIP3L_746	333.434	0.00605317	0.116377	0.0520132	0.958518	0.993328		BNIP3L_746	333.434
BRCA1_757	0.708368	-2.12729	2.3112	-0.920426	0.35735	1		BRCA1_757	0.708368	-0.465882	2.21242	-0.210576	0.833218	1		BRCA1_757	0.708368	-2.34575	2.31138	-1.01487	0.310169	NA		BRCA1_757	0.708368	-1.49888	2.31138	-0.648478	0.516676	NA		BRCA1_757	0.708368	-0.674895	2.21747	-0.304353	0.760859	NA		BRCA1_757	0.708368	0.444271	2.10368	0.211187	0.832741	NA		BRCA1_757	0.708368
BTK_795	1.25266	0.463196	1.19822	0.38657	0.699075	1		BTK_795	1.25266	-1.37663	1.44791	-0.950773	0.34172	1		BTK_795	1.25266	0.0857713	1.2147	0.0706111	0.943707	NA		BTK_795	1.25266	-0.89418	1.34492	-0.664855	0.506143	NA		BTK_795	1.25266	-1.74792	1.4864	-1.17594	0.239618	NA		BTK_795	1.25266	-0.729052	1.29461	-0.563144	0.573337	NA		BTK_795	1.25266
BTN3A2_796	32.4416	0.2128	0.233011	0.913261	0.361105	1		BTN3A2_796	32.4416	0.123123	0.226435	0.543747	0.586616	1		BTN3A2_796	32.4416	0.197631	0.227853	0.867363	0.385743	NA		BTN3A2_796	32.4416	-0.00714069	0.23029	-0.0310074	0.975264	NA		BTN3A2_796	32.4416	-0.0728737	0.226515	-0.321717	0.747667	NA		BTN3A2_796	32.4416	0.241053	0.220793	1.09176	0.274938	0.668584		BTN3A2_796	32.4416
BUB1B_800	74.6167	0.0991205	0.164793	0.601484	0.547518	1		BUB1B_800	74.6167	0.118199	0.15856	0.745455	0.455997	1		BUB1B_800	74.6167	-0.10457	0.164721	-0.634832	0.525538	0.999091		BUB1B_800	74.6167	0.129807	0.158615	0.818381	0.41314	0.949126		BUB1B_800	74.6167	-0.114358	0.159287	-0.717939	0.472795	0.659907		BUB1B_800	74.6167	-0.0991449	0.160355	-0.618285	0.536387	0.838652		BUB1B_800	74.6167
BZW2_805	95.5815	-0.341234	0.199647	-1.70919	0.0874154	1		BZW2_805	95.5815	-0.164868	0.192458	-0.856647	0.39164	1		BZW2_805	95.5815	-0.237636	0.194814	-1.21981	0.222536	0.999091		BZW2_805	95.5815	-0.1653	0.192739	-0.857634	0.391095	0.949126		BZW2_805	95.5815	-0.592139	0.19543	-3.02993	0.00244614	0.0213273		BZW2_805	95.5815	-0.306901	0.192976	-1.59036	0.111754	0.474425		BZW2_805	95.5815
TIGAR_823	220.507	-0.0691546	0.140418	-0.49249	0.622373	1		TIGAR_823	220.507	-0.0318241	0.13714	-0.232055	0.816495	1		TIGAR_823	220.507	-0.114315	0.138667	-0.824385	0.409721	0.999091		TIGAR_823	220.507	-0.076392	0.137625	-0.555074	0.578844	0.970552		TIGAR_823	220.507	0.133839	0.135137	0.990392	0.321983	0.517559		TIGAR_823	220.507	-0.00120621	0.136354	-0.00884614	0.992942	0.999344		TIGAR_823	220.507
MCEMP1_855	0.0307456	-0.747084	9.98101	-0.0748506	0.940334	1		MCEMP1_855	0.0307456	-1.09355	9.99473	-0.109413	0.912875	1		MCEMP1_855	0.0307456	-0.965368	9.99473	-0.0965877	0.923054	NA		MCEMP1_855	0.0307456	-1.08029	9.99473	-0.108086	0.913928	NA		MCEMP1_855	0.0307456	-1.28296	9.99473	-0.128363	0.897862	NA		MCEMP1_855	0.0307456	-1.20067	9.99473	-0.120131	0.90438	NA		MCEMP1_855	0.0307456
C1D_859	56.159	0.120805	0.182095	0.663416	0.507064	1		C1D_859	56.159	-0.0823399	0.179349	-0.459105	0.646159	1		C1D_859	56.159	0.171145	0.176793	0.96805	0.333019	0.999091		C1D_859	56.159	-0.162085	0.181308	-0.893976	0.371335	0.949126		C1D_859	56.159	-0.169941	0.177245	-0.95879	0.337665	0.531409		C1D_859	56.159	-0.158836	0.178648	-0.8891	0.373949	0.744224		C1D_859	56.159
C1orf131_862	169.059	0.241326	0.126714	1.9045	0.0568451	1		C1orf131_862	169.059	0.155013	0.123727	1.25286	0.210256	1		C1orf131_862	169.059	0.190689	0.124709	1.52908	0.126245	0.967684		C1orf131_862	169.059	0.242616	0.123049	1.9717	0.0486434	0.594167		C1orf131_862	169.059	0.296344	0.120771	2.45377	0.0141369	0.0695184		C1orf131_862	169.059	0.346547	0.121008	2.86385	0.00418529	0.0728768		C1orf131_862	169.059
C1QA_867	0.00869032	0	9.98101	0	1	1		C1QA_867	0.00869032	0	9.99473	0	1	1		C1QA_867	0.00869032	0	9.99473	0	1	NA		C1QA_867	0.00869032	0	9.99473	0	1	NA		C1QA_867	0.00869032	0	9.99473	0	1	NA		C1QA_867	0.00869032	0	9.99473	0	1	NA		C1QA_867	0.00869032
C1R_871	3.5408	1.32676	0.841106	1.5774	0.114704	1		C1R_871	3.5408	1.34489	0.819358	1.64139	0.100716	1		C1R_871	3.5408	0.318347	0.905475	0.35158	0.725153	NA		C1R_871	3.5408	0.185695	0.907155	0.2047	0.837806	NA		C1R_871	3.5408	1.5379	0.802466	1.91647	0.0553058	NA		C1R_871	3.5408	0.723808	0.850586	0.850953	0.394796	0.757222		C1R_871	3.5408
CFB_872	2.82442	-0.0345539	0.67505	-0.0511872	0.959176	1		CFB_872	2.82442	0.0699841	0.640755	0.109221	0.913027	1		CFB_872	2.82442	-0.985601	0.759142	-1.29831	0.194181	NA		CFB_872	2.82442	-1.38358	0.798846	-1.73197	0.083279	NA		CFB_872	2.82442	-0.76568	0.695208	-1.10137	0.270736	NA		CFB_872	2.82442	-2.46253	0.986469	-2.49631	0.0125494	0.150313		CFB_872	2.82442
C2CD2_875	119.323	-0.324751	0.15727	-2.06492	0.0389303	1		C2CD2_875	119.323	-0.0366017	0.148662	-0.246207	0.805522	1		C2CD2_875	119.323	-0.0955067	0.150852	-0.633115	0.526659	0.999091		C2CD2_875	119.323	-0.210427	0.150919	-1.39431	0.163225	0.854192		C2CD2_875	119.323	-0.410598	0.150923	-2.72057	0.00651693	0.04131		C2CD2_875	119.323	-0.276097	0.150252	-1.83756	0.066127	0.365812		C2CD2_875	119.323
C2CD2L_878	0.756426	-0.819674	1.85377	-0.442167	0.658369	1		C2CD2L_878	0.756426	0.314581	1.66285	0.189181	0.849951	1		C2CD2L_878	0.756426	0.615794	1.63918	0.375671	0.707162	NA		C2CD2L_878	0.756426	-2.10699	1.85861	-1.13364	0.256948	NA		C2CD2L_878	0.756426	-0.332794	1.73959	-0.191306	0.848286	NA		C2CD2L_878	0.756426	-1.26559	1.85861	-0.680932	0.495915	NA		C2CD2L_878	0.756426
C2CD5_880	148.789	0.267159	0.171079	1.56162	0.118378	1		C2CD5_880	148.789	0.0859425	0.169095	0.50825	0.611278	1		C2CD5_880	148.789	0.208456	0.169172	1.23221	0.217869	0.999091		C2CD5_880	148.789	0.171948	0.168582	1.01997	0.307745	0.921375		C2CD5_880	148.789	-0.103365	0.169251	-0.610718	0.541386	0.715145		C2CD5_880	148.789	0.214563	0.167288	1.2826	0.199634	0.588427		C2CD5_880	148.789
C3_886	0.758755	-1.76888	1.66957	-1.05948	0.289381	1		C3_886	0.758755	-2.10883	1.67505	-1.25897	0.208042	1		C3_886	0.758755	-1.98064	1.67505	-1.18244	0.237032	NA		C3_886	0.758755	-2.09556	1.67505	-1.25105	0.210917	NA		C3_886	0.758755	-2.2975	1.67442	-1.37212	0.170026	NA		C3_886	0.758755	0.0323837	1.35211	0.0239505	0.980892	NA		C3_886	0.758755
C5_890	7.61219	-0.180321	0.49964	-0.360901	0.718174	1		C5_890	7.61219	0.0871736	0.463714	0.18799	0.850884	1		C5_890	7.61219	0.152224	0.467013	0.325952	0.74446	NA		C5_890	7.61219	-0.744606	0.519183	-1.43419	0.151518	NA		C5_890	7.61219	-0.536039	0.488817	-1.0966	0.272815	NA		C5_890	7.61219	-0.0890191	0.467196	-0.190539	0.848887	0.96957		C5_890	7.61219
C6orf62_903	1573.11	-0.0588704	0.0814216	-0.723032	0.46966	1		C6orf62_903	1573.11	0.0488507	0.0803869	0.607695	0.54339	1		C6orf62_903	1573.11	-0.027876	0.0807521	-0.345204	0.729941	0.999091		C6orf62_903	1573.11	0.00891807	0.0805066	0.110774	0.911795	0.991919		C6orf62_903	1573.11	0.247256	0.079868	3.09581	0.00196279	0.0187333		C6orf62_903	1573.11	0.0556804	0.0802423	0.693903	0.487743	0.809285		C6orf62_903	1573.11
CA2_908	0.373059	-1.00707	2.67069	-0.377081	0.706114	1		CA2_908	0.373059	-0.558758	2.62236	-0.213074	0.831269	1		CA2_908	0.373059	-2.20695	2.67584	-0.82477	0.409502	NA		CA2_908	0.373059	-2.32188	2.67584	-0.86772	0.385548	NA		CA2_908	0.373059	-2.52456	2.67584	-0.943465	0.345443	NA		CA2_908	0.373059	-2.44227	2.67584	-0.912713	0.361394	NA		CA2_908	0.373059
CA9_915	0.167723	0	9.98101	0	1	1		CA9_915	0.167723	0	9.99473	0	1	1		CA9_915	0.167723	0.477247	9.99473	0.0477499	0.961916	NA		CA9_915	0.167723	0	9.99473	0	1	NA		CA9_915	0.167723	0	9.99473	0	1	NA		CA9_915	0.167723	1.45627	9.96804	0.146094	0.883847	NA		CA9_915	0.167723
CAB39_918	413.917	-0.102739	0.131241	-0.782828	0.433728	1		CAB39_918	413.917	0.0942065	0.128464	0.733328	0.463359	1		CAB39_918	413.917	0.0458954	0.129179	0.355285	0.722376	0.999091		CAB39_918	413.917	0.0481662	0.128756	0.374089	0.708338	0.991067		CAB39_918	413.917	0.369243	0.127049	2.90631	0.00365721	0.027823		CAB39_918	413.917	0.113269	0.128082	0.884344	0.37651	0.745127		CAB39_918	413.917
CALM1_934	252.933	-0.0359083	0.184371	-0.194761	0.84558	1		CALM1_934	252.933	0.0467374	0.181819	0.257054	0.797137	1		CALM1_934	252.933	-0.0423722	0.182843	-0.231742	0.816739	0.999091		CALM1_934	252.933	-0.0481389	0.182383	-0.263945	0.791823	0.991067		CALM1_934	252.933	0.130112	0.180848	0.719456	0.47186	0.659084		CALM1_934	252.933	-0.159804	0.182353	-0.876343	0.380843	0.749123		CALM1_934	252.933
CALM3_940	28.7596	-0.26417	0.324676	-0.813641	0.415851	1		CALM3_940	28.7596	-0.330545	0.316006	-1.04601	0.295558	1		CALM3_940	28.7596	0.130879	0.307776	0.425242	0.67066	NA		CALM3_940	28.7596	-0.295253	0.315574	-0.935604	0.349477	NA		CALM3_940	28.7596	-0.0364178	0.304793	-0.119484	0.904892	NA		CALM3_940	28.7596	-0.13486	0.308596	-0.437012	0.662102	0.902392		CALM3_940	28.7596
CALR_943	2579.47	-0.583611	0.267883	-2.1786	0.0293613	1		CALR_943	2579.47	-0.468238	0.267641	-1.7495	0.0802046	1		CALR_943	2579.47	-0.921413	0.267895	-3.43946	0.000582885	0.0928907		CALR_943	2579.47	0.283056	0.267443	1.05838	0.289883	0.912		CALR_943	2579.47	-0.991078	0.267786	-3.701	0.000214748	0.00365839		CALR_943	2579.47	-0.624392	0.267668	-2.33271	0.0196635	0.19386		CALR_943	2579.47
CALU_944	64.2589	0.205651	0.209686	0.980756	0.326713	1		CALU_944	64.2589	0.236929	0.203054	1.16683	0.24328	1		CALU_944	64.2589	0.357272	0.203197	1.75825	0.0787045	0.826162		CALU_944	64.2589	0.130017	0.205034	0.634125	0.525999	0.969027		CALU_944	64.2589	-0.0415147	0.204584	-0.202923	0.839195	0.909764		CALU_944	64.2589	-0.115396	0.207107	-0.557182	0.577403	0.863281		CALU_944	64.2589
CAMSAP2_955	346.929	0.103285	0.0968714	1.06621	0.28633	1		CAMSAP2_955	346.929	0.117238	0.0941605	1.24509	0.213098	1		CAMSAP2_955	346.929	0.110955	0.0950507	1.16733	0.243079	0.999091		CAMSAP2_955	346.929	0.0208871	0.0949294	0.220027	0.82585	0.991067		CAMSAP2_955	346.929	-0.0452438	0.0940784	-0.480916	0.630576	0.782275		CAMSAP2_955	346.929	0.126327	0.0935201	1.3508	0.176758	0.568159		CAMSAP2_955	346.929
CANT1_956	157.162	0.0856236	0.121663	0.703777	0.481571	1		CANT1_956	157.162	0.0184379	0.118434	0.155681	0.876284	1		CANT1_956	157.162	-0.148834	0.121811	-1.22184	0.221768	0.999091		CANT1_956	157.162	0.069879	0.118094	0.591725	0.554035	0.969027		CANT1_956	157.162	-0.0905628	0.117693	-0.769482	0.441607	0.628327		CANT1_956	157.162	-0.119169	0.118794	-1.00316	0.315785	0.706678		CANT1_956	157.162
CAPN1_957	79.4492	-0.138837	0.186174	-0.745739	0.455825	1		CAPN1_957	79.4492	0.0287113	0.177422	0.161825	0.871444	1		CAPN1_957	79.4492	0.0509201	0.179018	0.28444	0.776073	0.999091		CAPN1_957	79.4492	-0.111987	0.179833	-0.622728	0.533463	0.969027		CAPN1_957	79.4492	0.144498	0.173557	0.832566	0.405089	0.595463		CAPN1_957	79.4492	-0.0917159	0.177696	-0.51614	0.605757	0.876539		CAPN1_957	79.4492
CASC3_973	32.1349	-0.789293	0.255763	-3.08603	0.00202849	0.688873		CASC3_973	32.1349	0.0064408	0.218919	0.029421	0.976529	1		CASC3_973	32.1349	-0.287981	0.230468	-1.24955	0.211465	NA		CASC3_973	32.1349	-0.184095	0.224102	-0.821477	0.411375	NA		CASC3_973	32.1349	-0.380902	0.223925	-1.70102	0.0889385	NA		CASC3_973	32.1349	-0.0613926	0.217941	-0.281694	0.778178	0.949887		CASC3_973	32.1349
CASK_976	28.7958	0.208908	0.313269	0.666863	0.504859	1		CASK_976	28.7958	0.410023	0.299721	1.36801	0.171308	1		CASK_976	28.7958	0.0705299	0.310709	0.226997	0.820426	NA		CASK_976	28.7958	0.194917	0.304849	0.639389	0.52257	NA		CASK_976	28.7958	0.462742	0.295435	1.56631	0.117277	NA		CASK_976	28.7958	0.512321	0.295935	1.7312	0.0834165	0.415881		CASK_976	28.7958
CASP1_977	3.97358	0.0998188	0.621725	0.160552	0.872447	1		CASP1_977	3.97358	-0.796659	0.673185	-1.18342	0.236643	1		CASP1_977	3.97358	-0.220281	0.631125	-0.349028	0.727068	NA		CASP1_977	3.97358	-0.308733	0.628779	-0.491005	0.623423	NA		CASP1_977	3.97358	-0.203319	0.606003	-0.335508	0.737242	NA		CASP1_977	3.97358	-0.00307182	0.598213	-0.00513501	0.995903	0.999448		CASP1_977	3.97358
CASP10_978	10.6519	0.542994	0.405264	1.33985	0.180293	1		CASP10_978	10.6519	0.0694867	0.412072	0.168628	0.86609	1		CASP10_978	10.6519	-0.357058	0.444336	-0.803578	0.421641	NA		CASP10_978	10.6519	0.167707	0.407819	0.411228	0.680905	NA		CASP10_978	10.6519	-0.00828243	0.406537	-0.0203731	0.983746	NA		CASP10_978	10.6519	0.446642	0.391012	1.14227	0.25334	0.654198		CASP10_978	10.6519
CASP10_979	32.7128	0.157034	0.247869	0.633535	0.526384	1		CASP10_979	32.7128	-0.132805	0.24654	-0.538675	0.590111	1		CASP10_979	32.7128	-0.166161	0.251214	-0.661431	0.508336	NA		CASP10_979	32.7128	0.0266216	0.24268	0.109699	0.912648	NA		CASP10_979	32.7128	-0.181472	0.242829	-0.747324	0.454868	NA		CASP10_979	32.7128	0.374514	0.232316	1.61209	0.106942	0.463083		CASP10_979	32.7128
CASP2_982	222.365	0.022393	0.112238	0.199513	0.841862	1		CASP2_982	222.365	-0.0185662	0.109184	-0.170045	0.864975	1		CASP2_982	222.365	-0.00226104	0.110204	-0.0205168	0.983631	0.999175		CASP2_982	222.365	-0.0980355	0.110072	-0.890645	0.37312	0.949126		CASP2_982	222.365	-0.0282381	0.107793	-0.261966	0.793348	0.887805		CASP2_982	222.365	0.0105727	0.108105	0.0978003	0.922091	0.985921		CASP2_982	222.365
CASP3_983	377.053	0.030531	0.0900764	0.338945	0.734651	1		CASP3_983	377.053	0.0646011	0.0872895	0.740079	0.459252	1		CASP3_983	377.053	0.0437767	0.0882617	0.495988	0.619903	0.999091		CASP3_983	377.053	-0.0375403	0.0880787	-0.426212	0.669953	0.991067		CASP3_983	377.053	0.0481835	0.0863577	0.557952	0.576877	0.739203		CASP3_983	377.053	-0.00352039	0.087105	-0.0404155	0.967762	0.993328		CASP3_983	377.053
CASP7_985	265.921	-0.133066	0.105077	-1.26636	0.205384	1		CASP7_985	265.921	0.020212	0.100617	0.200881	0.840791	1		CASP7_985	265.921	0.00787147	0.10172	0.0773836	0.938318	0.999175		CASP7_985	265.921	-0.0195856	0.101078	-0.193768	0.846358	0.991067		CASP7_985	265.921	-0.0289139	0.0997058	-0.289992	0.771822	0.87641		CASP7_985	265.921	-0.0952547	0.100735	-0.945592	0.344357	0.724381		CASP7_985	265.921
CASP8_989	47.2263	0.43374	0.272618	1.59102	0.111605	1		CASP8_989	47.2263	0.249926	0.269239	0.928271	0.353267	1		CASP8_989	47.2263	0.109677	0.273914	0.400407	0.688857	NA		CASP8_989	47.2263	0.453072	0.266575	1.6996	0.089206	0.749071		CASP8_989	47.2263	0.787251	0.260233	3.02518	0.00248488	0.0213565		CASP8_989	47.2263	0.566869	0.26352	2.15114	0.0314654	0.254282		CASP8_989	47.2263
CASP9_992	42.554	-0.0192706	0.225071	-0.0856204	0.931768	1		CASP9_992	42.554	0.04798	0.214476	0.223708	0.822984	1		CASP9_992	42.554	0.0586652	0.217411	0.269836	0.787286	NA		CASP9_992	42.554	0.358613	0.207864	1.72523	0.0844868	0.732382		CASP9_992	42.554	0.179036	0.207413	0.863189	0.388034	0.578865		CASP9_992	42.554	0.0432443	0.212016	0.203967	0.838379	0.965138		CASP9_992	42.554
CAT_999	523.847	-0.0217803	0.0917389	-0.237417	0.812334	1		CAT_999	523.847	0.0428164	0.0894577	0.478622	0.632208	1		CAT_999	523.847	0.0258147	0.0901317	0.286411	0.774563	0.999091		CAT_999	523.847	0.0599298	0.0894998	0.669609	0.503107	0.969027		CAT_999	523.847	0.0920712	0.0885757	1.03946	0.298589	0.491128		CAT_999	523.847	0.0523342	0.0890315	0.587817	0.556655	0.853431		CAT_999	523.847
CBLB_1005	16.3284	0.590682	0.359839	1.64152	0.10069	1		CBLB_1005	16.3284	0.333389	0.356735	0.934558	0.350016	1		CBLB_1005	16.3284	0.274121	0.362845	0.755479	0.449962	NA		CBLB_1005	16.3284	0.187366	0.361977	0.517618	0.604725	NA		CBLB_1005	16.3284	0.190911	0.355519	0.536991	0.591274	NA		CBLB_1005	16.3284	0.405206	0.351665	1.15225	0.249219	0.652848		CBLB_1005	16.3284
CBR1_1006	378.195	-0.102506	0.096808	-1.05885	0.289666	1		CBR1_1006	378.195	0.0494431	0.0931528	0.530774	0.595576	1		CBR1_1006	378.195	-0.228304	0.09591	-2.38039	0.0172941	0.629968		CBR1_1006	378.195	0.0282194	0.0934215	0.302065	0.762602	0.991067		CBR1_1006	378.195	0.383485	0.0905842	4.23346	2.30119e-05	0.000770292		CBR1_1006	378.195	0.360338	0.0910303	3.95844	7.54418e-05	0.00289157		CBR1_1006	378.195
CBR3_1007	52.4984	-0.0117677	0.211155	-0.05573	0.955557	1		CBR3_1007	52.4984	-0.0250015	0.203641	-0.122773	0.902287	1		CBR3_1007	52.4984	-0.269308	0.212495	-1.26736	0.205026	NA		CBR3_1007	52.4984	0.0435716	0.202513	0.215154	0.829647	0.991067		CBR3_1007	52.4984	0.211144	0.195723	1.07879	0.28068	0.473183		CBR3_1007	52.4984	0.441734	0.19334	2.28475	0.0223272	0.209454		CBR3_1007	52.4984
CBWD1_1009	1853.8	0.0783914	0.0585427	1.33905	0.180556	1		CBWD1_1009	1853.8	0.0866635	0.0576291	1.50381	0.132629	1		CBWD1_1009	1853.8	-0.0457676	0.0581788	-0.786671	0.431474	0.999091		CBWD1_1009	1853.8	0.129267	0.0576051	2.24402	0.0248313	0.475127		CBWD1_1009	1853.8	0.194742	0.0571536	3.40734	0.000655985	0.00881422		CBWD1_1009	1853.8	0.0827617	0.0574728	1.44002	0.149863	0.530965		CBWD1_1009	1853.8
CCDC85B_1030	8.66729	-0.199839	0.508527	-0.392977	0.694337	1		CCDC85B_1030	8.66729	0.473712	0.461349	1.0268	0.304515	1		CCDC85B_1030	8.66729	0.29817	0.472724	0.630748	0.528205	NA		CCDC85B_1030	8.66729	0.140719	0.474637	0.296478	0.766865	NA		CCDC85B_1030	8.66729	0.151302	0.466378	0.324419	0.745621	NA		CCDC85B_1030	8.66729	0.65419	0.452659	1.44522	0.148397	0.530965		CCDC85B_1030	8.66729
CCDC86_1031	45.2559	0.00281434	0.234631	0.0119948	0.99043	1		CCDC86_1031	45.2559	0.23687	0.22221	1.06597	0.286435	1		CCDC86_1031	45.2559	0.246793	0.224424	1.09967	0.271476	NA		CCDC86_1031	45.2559	0.0716425	0.225678	0.317454	0.750899	0.991067		CCDC86_1031	45.2559	-0.138963	0.225875	-0.615222	0.538408	0.71409		CCDC86_1031	45.2559	0.110486	0.222649	0.496232	0.619731	0.883495		CCDC86_1031	45.2559
CCDC92_1033	158.619	-0.221162	0.126951	-1.7421	0.0814904	1		CCDC92_1033	158.619	-0.0781845	0.120942	-0.646464	0.517979	1		CCDC92_1033	158.619	0.0278931	0.121189	0.230163	0.817965	0.999091		CCDC92_1033	158.619	-0.175753	0.122207	-1.43816	0.150389	0.853594		CCDC92_1033	158.619	-0.219828	0.120525	-1.82392	0.0681647	0.185725		CCDC92_1033	158.619	-0.100593	0.120117	-0.837455	0.402337	0.760819		CCDC92_1033	158.619
CCL2_1039	229.925	-0.462719	0.256736	-1.80232	0.0714955	1		CCL2_1039	229.925	-0.454738	0.254588	-1.78617	0.0740716	1		CCL2_1039	229.925	0.130362	0.252949	0.515369	0.606295	0.999091		CCL2_1039	229.925	-0.734005	0.25605	-2.86665	0.00414839	0.228071		CCL2_1039	229.925	-0.744457	0.255149	-2.91774	0.00352579	0.0272356		CCL2_1039	229.925	-0.615981	0.25492	-2.41637	0.0156759	0.17308		CCL2_1039	229.925
CCL3_1043	0.0506083	0	9.98101	0	1	1		CCL3_1043	0.0506083	0	9.99473	0	1	1		CCL3_1043	0.0506083	0	9.99473	0	1	NA		CCL3_1043	0.0506083	0	9.99473	0	1	NA		CCL3_1043	0.0506083	0	9.99473	0	1	NA		CCL3_1043	0.0506083	0	9.99473	0	1	NA		CCL3_1043	0.0506083
CCL4_1045	0.0364675	-0.747113	9.98101	-0.0748534	0.940331	1		CCL4_1045	0.0364675	-1.09355	9.99473	-0.109413	0.912875	1		CCL4_1045	0.0364675	-0.965368	9.99473	-0.0965877	0.923054	NA		CCL4_1045	0.0364675	-1.08029	9.99473	-0.108086	0.913928	NA		CCL4_1045	0.0364675	-0.318427	9.99459	-0.0318599	0.974584	NA		CCL4_1045	0.0364675	-1.20067	9.99473	-0.120131	0.90438	NA		CCL4_1045	0.0364675
CCNA2_1050	302.645	0.00478825	0.194455	0.0246239	0.980355	1		CCNA2_1050	302.645	0.108376	0.192466	0.563089	0.573374	1		CCNA2_1050	302.645	-0.124958	0.193757	-0.644921	0.518979	0.999091		CCNA2_1050	302.645	0.0782827	0.192666	0.406313	0.684513	0.991067		CCNA2_1050	302.645	0.442711	0.191161	2.31591	0.020563	0.0883654		CCNA2_1050	302.645	-0.189896	0.193179	-0.983009	0.325603	0.707121		CCNA2_1050	302.645
CCNB1_1053	355.771	0.00945734	0.104036	0.0909044	0.927569	1		CCNB1_1053	355.771	-0.0544377	0.102085	-0.533256	0.593856	1		CCNB1_1053	355.771	-0.0936846	0.103059	-0.90904	0.363329	0.999091		CCNB1_1053	355.771	0.0319871	0.101766	0.31432	0.753278	0.991067		CCNB1_1053	355.771	-0.0355678	0.101121	-0.351735	0.725037	0.844474		CCNB1_1053	355.771	-0.105351	0.101858	-1.0343	0.300997	0.694988		CCNB1_1053	355.771
CCNB2_1057	285.742	0.031427	0.150081	0.209401	0.834135	1		CCNB2_1057	285.742	0.061848	0.147638	0.418918	0.675276	1		CCNB2_1057	285.742	0.115609	0.148024	0.781013	0.434795	0.999091		CCNB2_1057	285.742	0.0766312	0.14771	0.518793	0.603905	0.975404		CCNB2_1057	285.742	0.383367	0.145648	2.63215	0.00848459	0.0491221		CCNB2_1057	285.742	-0.0170213	0.147591	-0.115327	0.908186	0.98406		CCNB2_1057	285.742
CCND1_1062	40.9529	-0.302898	0.240012	-1.26201	0.206944	1		CCND1_1062	40.9529	-0.239252	0.229894	-1.04071	0.298012	1		CCND1_1062	40.9529	-0.405721	0.237007	-1.71185	0.0869239	NA		CCND1_1062	40.9529	-0.325335	0.232226	-1.40094	0.161232	0.854192		CCND1_1062	40.9529	-0.517039	0.232003	-2.22859	0.025841	0.0998069		CCND1_1062	40.9529	-0.427326	0.231771	-1.84374	0.0652203	0.36435		CCND1_1062	40.9529
CCND2_1063	0.297141	2.38358	4.01474	0.593706	0.552708	1		CCND2_1063	0.297141	0	4.1072	0	1	1		CCND2_1063	0.297141	2.0843	4.01532	0.519087	0.6037	NA		CCND2_1063	0.297141	0	4.1072	0	1	NA		CCND2_1063	0.297141	0	4.1072	0	1	NA		CCND2_1063	0.297141	0.241977	4.1072	0.0589153	0.95302	NA		CCND2_1063	0.297141
CCNE2_1073	170.897	0.0562253	0.128635	0.437094	0.662044	1		CCNE2_1073	170.897	-0.0739513	0.126225	-0.585869	0.557964	1		CCNE2_1073	170.897	-0.0996927	0.127762	-0.7803	0.435214	0.999091		CCNE2_1073	170.897	-0.0754277	0.126441	-0.596543	0.550813	0.969027		CCNE2_1073	170.897	-0.263403	0.126334	-2.08498	0.0370713	0.124916		CCNE2_1073	170.897	-0.101025	0.125564	-0.804574	0.421066	0.769483		CCNE2_1073	170.897
CCNF_1076	133.583	0.123895	0.14689	0.843454	0.398975	1		CCNF_1076	133.583	0.0619814	0.143611	0.431593	0.666037	1		CCNF_1076	133.583	-0.154724	0.147306	-1.05036	0.293553	0.999091		CCNF_1076	133.583	0.00384029	0.144401	0.0265946	0.978783	0.994294		CCNF_1076	133.583	-0.00938862	0.142653	-0.0658142	0.947526	0.97306		CCNF_1076	133.583	0.00648775	0.143217	0.0453002	0.963868	0.993328		CCNF_1076	133.583
CCNG1_1079	1620.1	-0.0190396	0.0782524	-0.24331	0.807765	1		CCNG1_1079	1620.1	-0.123442	0.0776428	-1.58988	0.111863	1		CCNG1_1079	1620.1	-0.056824	0.0777585	-0.730775	0.464917	0.999091		CCNG1_1079	1620.1	-0.0764079	0.0776173	-0.984419	0.32491	0.922951		CCNG1_1079	1620.1	-0.312518	0.0776868	-4.0228	5.75114e-05	0.0016626		CCNG1_1079	1620.1	-0.061238	0.0774032	-0.791156	0.428853	0.769679		CCNG1_1079	1620.1
CD320_1116	529.986	-0.0817724	0.0968475	-0.844342	0.398478	1		CD320_1116	529.986	-0.0648974	0.0948665	-0.684092	0.493917	1		CD320_1116	529.986	-0.188921	0.0960293	-1.96733	0.0491453	0.771425		CD320_1116	529.986	-0.110528	0.0951798	-1.16126	0.245538	0.909687		CD320_1116	529.986	-0.122088	0.094417	-1.29307	0.195987	0.369529		CD320_1116	529.986	-0.0881042	0.0945882	-0.93145	0.351621	0.728494		CD320_1116	529.986
CD3D_1127	0.0850922	-0.746813	9.98101	-0.0748234	0.940355	1		CD3D_1127	0.0850922	-0.131819	9.99473	-0.0131889	0.989477	1		CD3D_1127	0.0850922	-0.965368	9.99473	-0.0965877	0.923054	NA		CD3D_1127	0.0850922	0.988118	9.97123	0.0990969	0.921061	NA		CD3D_1127	0.0850922	-1.28296	9.99473	-0.128363	0.897862	NA		CD3D_1127	0.0850922	-1.20067	9.99473	-0.120131	0.90438	NA		CD3D_1127	0.0850922
CD4_1128	0.46372	-1.26584	2.46441	-0.513648	0.607498	1		CD4_1128	0.46372	-1.61245	2.46462	-0.65424	0.512957	1		CD4_1128	0.46372	-0.522465	2.46462	-0.211986	0.832118	NA		CD4_1128	0.46372	-0.637392	2.46462	-0.258617	0.795931	NA		CD4_1128	0.46372	1.26657	2.26838	0.558359	0.576599	NA		CD4_1128	0.46372	-0.757786	2.46462	-0.307466	0.758489	NA		CD4_1128	0.46372
CD40_1129	17.3212	0.300358	0.336778	0.891856	0.37247	1		CD40_1129	17.3212	0.167476	0.329354	0.508499	0.611103	1		CD40_1129	17.3212	0.360192	0.327131	1.10107	0.270868	NA		CD40_1129	17.3212	0.210392	0.328331	0.640791	0.521658	NA		CD40_1129	17.3212	-0.0776069	0.331315	-0.234239	0.814799	NA		CD40_1129	17.3212	0.036416	0.330136	0.110306	0.912167	0.984658		CD40_1129	17.3212
CD44_1134	1114.58	-0.153783	0.059528	-2.58337	0.00978392	1		CD44_1134	1114.58	-0.0351374	0.0576199	-0.609814	0.541985	1		CD44_1134	1114.58	-0.203916	0.058697	-3.47405	0.000512662	0.0898696		CD44_1134	1114.58	-0.0495037	0.0577502	-0.857204	0.391332	0.949126		CD44_1134	1114.58	-0.0324958	0.0570814	-0.569289	0.56916	0.734748		CD44_1134	1114.58	0.0793699	0.0569833	1.39286	0.163662	0.548195		CD44_1134	1114.58
CD55_1141	732.407	0.182795	0.13695	1.33476	0.181954	1		CD55_1141	732.407	0.308812	0.135464	2.27966	0.0226277	1		CD55_1141	732.407	0.0209287	0.13654	0.153279	0.878178	0.999091		CD55_1141	732.407	0.997166	0.134296	7.42515	1.12648e-13	1.07466e-10		CD55_1141	732.407	0.453011	0.134854	3.35927	0.000781476	0.0100747		CD55_1141	732.407	0.231812	0.135448	1.71145	0.0869977	0.421038		CD55_1141	732.407
CD58_1144	275.822	0.220175	0.10951	2.01053	0.0443746	1		CD58_1144	275.822	0.121357	0.107293	1.13108	0.258023	1		CD58_1144	275.822	0.217753	0.107549	2.02468	0.0429006	0.756295		CD58_1144	275.822	0.158761	0.10718	1.48126	0.138537	0.853594		CD58_1144	275.822	0.374046	0.104484	3.57993	0.00034368	0.00520429		CD58_1144	275.822	0.368245	0.104974	3.50795	0.000451581	0.0128893		CD58_1144	275.822
CD69_1145	0.112891	-0.746612	9.98101	-0.0748033	0.940371	1		CD69_1145	0.112891	-1.09355	9.99473	-0.109413	0.912875	1		CD69_1145	0.112891	-0.965368	9.99473	-0.0965877	0.923054	NA		CD69_1145	0.112891	-1.08029	9.99473	-0.108086	0.913928	NA		CD69_1145	0.112891	-1.28296	9.99473	-0.128363	0.897862	NA		CD69_1145	0.112891	-1.20067	9.99473	-0.120131	0.90438	NA		CD69_1145	0.112891
CD74_1146	0.134295	-1.19157	9.98003	-0.119396	0.904962	1		CD74_1146	0.134295	-1.5385	9.99376	-0.153946	0.877652	1		CD74_1146	0.134295	-1.41031	9.99376	-0.14112	0.887775	NA		CD74_1146	0.134295	-1.52523	9.99376	-0.152619	0.878699	NA		CD74_1146	0.134295	-1.7279	9.99376	-0.172898	0.862731	NA		CD74_1146	0.134295	-1.64562	9.99376	-0.164665	0.869208	NA		CD74_1146	0.134295
CD8A_1152	0.412559	0.234126	2.65235	0.0882712	0.929661	1		CD8A_1152	0.412559	-0.131802	2.65749	-0.0495964	0.960444	1		CD8A_1152	0.412559	-0.00360993	2.65749	-0.0013584	0.998916	NA		CD8A_1152	0.412559	-1.08033	2.65749	-0.406522	0.684359	NA		CD8A_1152	0.412559	-1.28301	2.65749	-0.48279	0.629245	NA		CD8A_1152	0.412559	-1.20072	2.65749	-0.451826	0.651394	NA		CD8A_1152	0.412559
ADGRE5_1154	33.8807	0.556567	0.243004	2.29036	0.0220002	1		ADGRE5_1154	33.8807	0.0235037	0.248149	0.0947159	0.92454	1		ADGRE5_1154	33.8807	0.123677	0.24893	0.496834	0.619306	NA		ADGRE5_1154	33.8807	0.307173	0.241091	1.27409	0.20263	NA		ADGRE5_1154	33.8807	0.0895986	0.24146	0.37107	0.710586	NA		ADGRE5_1154	33.8807	0.0633633	0.244121	0.259557	0.795205	0.955714		ADGRE5_1154	33.8807
CDA_1155	0.966339	-0.631528	1.45377	-0.434406	0.663994	1		CDA_1155	0.966339	-0.986684	1.48959	-0.662388	0.507723	1		CDA_1155	0.966339	-0.88952	1.49676	-0.594298	0.552313	NA		CDA_1155	0.966339	0.640003	1.22628	0.521904	0.601737	NA		CDA_1155	0.966339	-0.0345435	1.27978	-0.0269917	0.978466	NA		CDA_1155	0.966339	-0.575357	1.37657	-0.417964	0.675974	NA		CDA_1155	0.966339
CDC20_1157	105.05	0.0921661	0.172854	0.533202	0.593893	1		CDC20_1157	105.05	0.0272816	0.169218	0.161222	0.871919	1		CDC20_1157	105.05	-0.16643	0.172991	-0.962075	0.336012	0.999091		CDC20_1157	105.05	-0.016979	0.169946	-0.099908	0.920417	0.993359		CDC20_1157	105.05	-0.278541	0.170645	-1.63228	0.102621	0.244445		CDC20_1157	105.05	-0.260914	0.171343	-1.52276	0.127818	0.501826		CDC20_1157	105.05
CDC25A_1158	15.4372	0.238096	0.354809	0.671053	0.502187	1		CDC25A_1158	15.4372	-0.158352	0.357768	-0.44261	0.658048	1		CDC25A_1158	15.4372	0.228482	0.346969	0.658508	0.510212	NA		CDC25A_1158	15.4372	-0.170407	0.358758	-0.474993	0.634792	NA		CDC25A_1158	15.4372	-0.146075	0.349149	-0.418374	0.675674	NA		CDC25A_1158	15.4372	-0.0829573	0.349868	-0.23711	0.812571	0.964082		CDC25A_1158	15.4372
CDC25B_1161	110.166	-0.0724558	0.171295	-0.422989	0.672303	1		CDC25B_1161	110.166	-0.0211596	0.166239	-0.127284	0.898716	1		CDC25B_1161	110.166	-0.167373	0.169369	-0.988213	0.323048	0.999091		CDC25B_1161	110.166	-0.137115	0.167747	-0.817392	0.413704	0.949126		CDC25B_1161	110.166	0.262194	0.162146	1.61702	0.105874	0.248691		CDC25B_1161	110.166	-0.0103087	0.165172	-0.0624122	0.950235	0.993127		CDC25B_1161	110.166
CDC26_1162	291.411	0.131865	0.107132	1.23086	0.218375	1		CDC26_1162	291.411	0.0582224	0.104889	0.555085	0.578837	1		CDC26_1162	291.411	0.128841	0.105301	1.22356	0.22112	0.999091		CDC26_1162	291.411	0.204858	0.104095	1.96799	0.0490688	0.594167		CDC26_1162	291.411	0.134372	0.103334	1.30037	0.193474	0.366948		CDC26_1162	291.411	0.0489216	0.104318	0.468966	0.639094	0.895093		CDC26_1162	291.411
CDC6_1177	267.397	-0.266734	0.0944106	-2.82526	0.00472424	1		CDC6_1177	267.397	0.0274869	0.0883856	0.310989	0.755809	1		CDC6_1177	267.397	-0.166947	0.0911837	-1.83089	0.067117	0.784213		CDC6_1177	267.397	-0.106613	0.089627	-1.18952	0.234237	0.900248		CDC6_1177	267.397	-0.131875	0.0882061	-1.49508	0.134894	0.292808		CDC6_1177	267.397	-0.189577	0.0893013	-2.12289	0.0337629	0.256959		CDC6_1177	267.397
CDCA4_1183	18.1392	0.0753344	0.333334	0.226002	0.8212	1		CDCA4_1183	18.1392	0.0333677	0.322569	0.103443	0.917611	1		CDCA4_1183	18.1392	-0.462645	0.347971	-1.32955	0.183667	NA		CDCA4_1183	18.1392	-0.0382399	0.325526	-0.117471	0.906487	NA		CDCA4_1183	18.1392	-0.0930079	0.320537	-0.290163	0.771692	NA		CDCA4_1183	18.1392	-0.364022	0.333167	-1.09261	0.274564	0.668584		CDCA4_1183	18.1392
CDCA5_1184	61.059	-0.0896977	0.231773	-0.387006	0.698752	1		CDCA5_1184	61.059	-0.104636	0.225938	-0.463115	0.643282	1		CDCA5_1184	61.059	0.0236151	0.225973	0.104504	0.916769	0.999175		CDCA5_1184	61.059	-0.186126	0.2275	-0.818137	0.413279	0.949126		CDCA5_1184	61.059	-0.520119	0.229655	-2.26478	0.023526	0.0951009		CDCA5_1184	61.059	-0.222528	0.226245	-0.983569	0.325327	0.707121		CDCA5_1184	61.059
CDCA8_1185	24.2838	0.303465	0.310577	0.977101	0.328519	1		CDCA8_1185	24.2838	0.209739	0.303844	0.690283	0.490016	1		CDCA8_1185	24.2838	-0.101811	0.315481	-0.322718	0.746909	NA		CDCA8_1185	24.2838	-0.266168	0.317079	-0.839439	0.401223	NA		CDCA8_1185	24.2838	-0.160057	0.308456	-0.518897	0.603832	NA		CDCA8_1185	24.2838	-0.0482749	0.307621	-0.15693	0.8753	0.974762		CDCA8_1185	24.2838
CDH1_1186	0.520903	-1.57819	3.40879	-0.462977	0.643381	1		CDH1_1186	0.520903	-2.91044	3.41335	-0.852662	0.393847	1		CDH1_1186	0.520903	-2.78224	3.41335	-0.815106	0.415011	NA		CDH1_1186	0.520903	-1.3429	3.39151	-0.395959	0.692135	NA		CDH1_1186	0.520903	-0.450979	3.29832	-0.13673	0.891244	NA		CDH1_1186	0.520903	-3.01756	3.41335	-0.884047	0.376671	NA		CDH1_1186	0.520903
CDH3_1191	0.0917034	0.723492	9.9796	0.0724971	0.942206	1		CDH3_1191	0.0917034	0	9.99473	0	1	1		CDH3_1191	0.0917034	0	9.99473	0	1	NA		CDH3_1191	0.0917034	0	9.99473	0	1	NA		CDH3_1191	0.0917034	0.162518	9.99459	0.0162606	0.987026	NA		CDH3_1191	0.0917034	0.241974	9.99473	0.0242101	0.980685	NA		CDH3_1191	0.0917034
CDH5_1192	2803.21	-0.152399	0.110237	-1.38247	0.166828	1		CDH5_1192	2803.21	-0.0391789	0.10979	-0.356854	0.721201	1		CDH5_1192	2803.21	0.0383949	0.109828	0.349592	0.726645	0.999091		CDH5_1192	2803.21	-0.0914852	0.109849	-0.832827	0.404942	0.949126		CDH5_1192	2803.21	-0.246013	0.109821	-2.24012	0.0250833	0.0979258		CDH5_1192	2803.21	-0.268982	0.109893	-2.44768	0.0143779	0.165391		CDH5_1192	2803.21
CDK1_1196	870.122	0.0214378	0.101603	0.210995	0.832891	1		CDK1_1196	870.122	-0.0871973	0.100778	-0.86524	0.386907	1		CDK1_1196	870.122	-0.0661969	0.101052	-0.655078	0.512418	0.999091		CDK1_1196	870.122	-0.0925775	0.100866	-0.917822	0.358712	0.949126		CDK1_1196	870.122	-0.238351	0.100749	-2.3658	0.0179914	0.0808626		CDK1_1196	870.122	-0.055994	0.100513	-0.557082	0.577471	0.863281		CDK1_1196	870.122
CDK19_1201	55.106	-0.00513594	0.219813	-0.0233651	0.981359	1		CDK19_1201	55.106	0.0429612	0.211458	0.203166	0.839005	1		CDK19_1201	55.106	0.253284	0.209971	1.20628	0.22771	0.999091		CDK19_1201	55.106	-0.0729409	0.214059	-0.340752	0.73329	0.991067		CDK19_1201	55.106	0.161406	0.206332	0.782264	0.434059	0.621761		CDK19_1201	55.106	-0.0730372	0.211693	-0.345015	0.730083	0.933657		CDK19_1201	55.106
CDK2_1202	91.6023	-0.13682	0.182626	-0.749179	0.453749	1		CDK2_1202	91.6023	-0.279566	0.179427	-1.5581	0.119209	1		CDK2_1202	91.6023	-0.319702	0.181758	-1.75894	0.0785879	0.826162		CDK2_1202	91.6023	-0.275917	0.179669	-1.5357	0.124612	0.83181		CDK2_1202	91.6023	-0.500328	0.180001	-2.77958	0.00544292	0.0365672		CDK2_1202	91.6023	-0.217981	0.177461	-1.22833	0.219321	0.621372		CDK2_1202	91.6023
CDK4_1203	1934.08	0.00372328	0.065902	0.0564973	0.954946	1		CDK4_1203	1934.08	-0.013243	0.0651516	-0.203264	0.838928	1		CDK4_1203	1934.08	-0.167503	0.0656651	-2.55086	0.0107458	0.509117		CDK4_1203	1934.08	-0.101528	0.0653534	-1.55352	0.120298	0.82336		CDK4_1203	1934.08	-0.148283	0.0651049	-2.2776	0.0227504	0.093005		CDK4_1203	1934.08	-0.183545	0.0652909	-2.81118	0.00493599	0.0802621		CDK4_1203	1934.08
CDK5_1206	115.287	-0.0189652	0.154796	-0.122517	0.902489	1		CDK5_1206	115.287	-0.00644736	0.149834	-0.0430301	0.965678	1		CDK5_1206	115.287	0.0821308	0.150332	0.54633	0.584839	0.999091		CDK5_1206	115.287	-0.0164171	0.150196	-0.109305	0.912961	0.991987		CDK5_1206	115.287	-0.012053	0.147873	-0.0815089	0.935037	0.969066		CDK5_1206	115.287	0.00978047	0.148489	0.0658666	0.947484	0.992232		CDK5_1206	115.287
CDK5R1_1209	20.251	0.559603	0.311857	1.79442	0.0727459	1		CDK5R1_1209	20.251	0.0729702	0.317626	0.229736	0.818297	1		CDK5R1_1209	20.251	0.181145	0.318359	0.568996	0.569359	NA		CDK5R1_1209	20.251	0.196542	0.313398	0.62713	0.530574	NA		CDK5R1_1209	20.251	-0.307093	0.325108	-0.944586	0.34487	NA		CDK5R1_1209	20.251	-0.159349	0.322388	-0.494277	0.621111	0.884522		CDK5R1_1209	20.251
CDK6_1213	154.243	-0.0857174	0.15194	-0.564151	0.572651	1		CDK6_1213	154.243	-0.164754	0.14881	-1.10714	0.268233	1		CDK6_1213	154.243	-0.154859	0.150005	-1.03236	0.301902	0.999091		CDK6_1213	154.243	-0.190871	0.149291	-1.27852	0.201068	0.881955		CDK6_1213	154.243	-0.195693	0.14751	-1.32665	0.184626	0.355946		CDK6_1213	154.243	-0.191568	0.148164	-1.29295	0.196029	0.585232		CDK6_1213	154.243
CDKN1A_1219	18.0806	-0.472615	0.342427	-1.38019	0.167527	1		CDKN1A_1219	18.0806	-0.717522	0.338657	-2.11873	0.0341136	1		CDKN1A_1219	18.0806	-0.565222	0.337552	-1.67447	0.0940377	NA		CDKN1A_1219	18.0806	-0.502875	0.330123	-1.5233	0.127685	NA		CDKN1A_1219	18.0806	-0.194746	0.312667	-0.622855	0.53338	NA		CDKN1A_1219	18.0806	-0.560602	0.327632	-1.71107	0.0870674	0.421038		CDKN1A_1219	18.0806
CDKN1B_1222	295.904	-0.118188	0.100783	-1.17269	0.240919	1		CDKN1B_1222	295.904	-0.00442442	0.0968742	-0.0456719	0.963572	1		CDKN1B_1222	295.904	-0.0275883	0.0980144	-0.281472	0.778349	0.999091		CDKN1B_1222	295.904	0.0395431	0.0967176	0.408851	0.682649	0.991067		CDKN1B_1222	295.904	0.0769625	0.0951874	0.808536	0.418782	0.609486		CDKN1B_1222	295.904	-0.0994728	0.0968445	-1.02714	0.304355	0.69572		CDKN1B_1222	295.904
CEBPA_1240	2.9128	-0.908095	1.23378	-0.736028	0.461714	1		CEBPA_1240	2.9128	0.0668917	1.08597	0.0615964	0.950884	1		CEBPA_1240	2.9128	-0.743342	1.17967	-0.63013	0.52861	NA		CEBPA_1240	2.9128	0.61589	1.05299	0.584899	0.558616	NA		CEBPA_1240	2.9128	-4.1461	1.52791	-2.71358	0.00665602	NA		CEBPA_1240	2.9128	0.473389	1.05419	0.449056	0.653391	0.899922		CEBPA_1240	2.9128
CEBPD_1242	16.0688	0.0209518	0.392526	0.0533769	0.957432	1		CEBPD_1242	16.0688	0.0667216	0.374507	0.178158	0.858599	1		CEBPD_1242	16.0688	0.349706	0.367839	0.950706	0.341754	NA		CEBPD_1242	16.0688	0.296006	0.365354	0.81019	0.417831	NA		CEBPD_1242	16.0688	0.53901	0.350001	1.54002	0.123555	NA		CEBPD_1242	16.0688	0.288485	0.361013	0.799098	0.424234	0.769679		CEBPD_1242	16.0688
CEBPZ_1245	632.642	0.129905	0.0985277	1.31846	0.18735	1		CEBPZ_1245	632.642	0.125351	0.0970015	1.29226	0.196266	1		CEBPZ_1245	632.642	-0.0643443	0.0981846	-0.65534	0.512249	0.999091		CEBPZ_1245	632.642	0.0824604	0.0972461	0.847956	0.396462	0.949126		CEBPZ_1245	632.642	0.376485	0.0957999	3.9299	8.49796e-05	0.00205872		CEBPZ_1245	632.642	0.157347	0.0966189	1.62854	0.103411	0.456435		CEBPZ_1245	632.642
CENPA_1247	19.8624	-0.363246	0.313072	-1.16027	0.24594	1		CENPA_1247	19.8624	0.0669658	0.282148	0.237343	0.812391	1		CENPA_1247	19.8624	0.173795	0.282843	0.614458	0.538913	NA		CENPA_1247	19.8624	-0.120292	0.28919	-0.415963	0.677437	NA		CENPA_1247	19.8624	0.0549885	0.276338	0.19899	0.84227	NA		CENPA_1247	19.8624	-0.314326	0.291963	-1.0766	0.28166	0.674124		CENPA_1247	19.8624
CENPF_1252	101.007	0.158688	0.176624	0.898447	0.368947	1		CENPF_1252	101.007	0.464781	0.16864	2.75606	0.00585028	1		CENPF_1252	101.007	0.0938366	0.174228	0.538585	0.590173	0.999091		CENPF_1252	101.007	0.0989591	0.172812	0.572641	0.566888	0.969027		CENPF_1252	101.007	0.419246	0.167483	2.50321	0.0123072	0.0634654		CENPF_1252	101.007	0.239719	0.169911	1.41085	0.15829	0.541008		CENPF_1252	101.007
CENPW_1256	1241.63	0.132409	0.0682906	1.9389	0.0525131	1		CENPW_1256	1241.63	0.154443	0.0670849	2.3022	0.0213237	1		CENPW_1256	1241.63	0.086212	0.0676095	1.27514	0.202258	0.999091		CENPW_1256	1241.63	0.171769	0.0671139	2.55937	0.0104862	0.354627		CENPW_1256	1241.63	0.216619	0.0665649	3.25425	0.00113691	0.0130676		CENPW_1256	1241.63	0.197836	0.0667738	2.96277	0.00304882	0.0573691		CENPW_1256	1241.63
CEP57_1257	105.88	0.264094	0.1729	1.52744	0.126652	1		CEP57_1257	105.88	0.132894	0.169878	0.782291	0.434044	1		CEP57_1257	105.88	0.0799658	0.172124	0.464583	0.64223	0.999091		CEP57_1257	105.88	0.10669	0.170448	0.62594	0.531355	0.969027		CEP57_1257	105.88	-0.0154884	0.169559	-0.0913455	0.927218	0.967605		CEP57_1257	105.88	0.195293	0.16812	1.16163	0.245385	0.649278		CEP57_1257	105.88
CERK_1258	1.47671	0.554043	1.44724	0.382828	0.701847	1		CERK_1258	1.47671	-0.618942	1.58391	-0.390767	0.695969	1		CERK_1258	1.47671	2.33894	1.18055	1.98122	0.0475668	NA		CERK_1258	1.47671	1.92915	1.2063	1.59923	0.109769	NA		CERK_1258	1.47671	2.36289	1.15645	2.04323	0.0410292	NA		CERK_1258	1.47671	0.682541	1.35774	0.502703	0.615173	NA		CERK_1258	1.47671
CES1_1259	2.15698	0.949303	1.0156	0.934722	0.349931	1		CES1_1259	2.15698	-1.10231	1.32979	-0.828936	0.40714	1		CES1_1259	2.15698	-0.406198	1.19297	-0.340495	0.733484	NA		CES1_1259	2.15698	0.963074	0.983097	0.979633	0.327267	NA		CES1_1259	2.15698	0.100206	1.05462	0.0950161	0.924302	NA		CES1_1259	2.15698	1.22391	0.952621	1.28478	0.198869	NA		CES1_1259	2.15698
CETN3_1262	0.787946	-0.221352	1.54846	-0.14295	0.88633	1		CETN3_1262	0.787946	-3.36583	1.79767	-1.87233	0.061161	1		CETN3_1262	0.787946	-1.35987	1.6942	-0.802664	0.422169	NA		CETN3_1262	0.787946	-0.35948	1.52376	-0.235916	0.813498	NA		CETN3_1262	0.787946	-2.59248	1.79707	-1.44262	0.149127	NA		CETN3_1262	0.787946	-1.68817	1.70707	-0.988933	0.322696	NA		CETN3_1262	0.787946
CFH_1265	4.45495	-0.196659	0.674249	-0.291671	0.770538	1		CFH_1265	4.45495	-0.550393	0.676524	-0.813561	0.415896	1		CFH_1265	4.45495	0.0569595	0.638944	0.0891464	0.928966	NA		CFH_1265	4.45495	-0.122623	0.643461	-0.190567	0.848865	NA		CFH_1265	4.45495	-1.63659	0.777901	-2.10386	0.0353911	NA		CFH_1265	4.45495	-0.538938	0.665943	-0.809286	0.418351	0.76933		CFH_1265	4.45495
CFH_1266	206.803	0.0441599	0.112874	0.391233	0.695625	1		CFH_1266	206.803	0.0421829	0.109157	0.386442	0.699169	1		CFH_1266	206.803	0.205524	0.10883	1.88848	0.0589619	0.771425		CFH_1266	206.803	0.084359	0.108928	0.77445	0.438665	0.956678		CFH_1266	206.803	0.245018	0.105866	2.3144	0.0206457	0.0885214		CFH_1266	206.803	0.0420889	0.108197	0.389001	0.697276	0.917538		CFH_1266	206.803
CFLAR_1269	104.56	-0.227101	0.142724	-1.5912	0.111566	1		CFLAR_1269	104.56	-0.120352	0.135516	-0.888099	0.374487	1		CFLAR_1269	104.56	-0.173748	0.138298	-1.25633	0.208996	0.999091		CFLAR_1269	104.56	-0.238292	0.137499	-1.73305	0.0830866	0.732382		CFLAR_1269	104.56	-0.343106	0.136021	-2.52245	0.011654	0.0613243		CFLAR_1269	104.56	0.0397525	0.131938	0.301297	0.763188	0.946509		CFLAR_1269	104.56
CFLAR_1270	19.4289	-0.57999	0.334823	-1.73223	0.0832329	1		CFLAR_1270	19.4289	0.140374	0.292658	0.479652	0.631475	1		CFLAR_1270	19.4289	-0.00439861	0.301529	-0.0145877	0.988361	NA		CFLAR_1270	19.4289	-0.372987	0.311023	-1.19923	0.23044	NA		CFLAR_1270	19.4289	-0.137771	0.29541	-0.466372	0.640949	NA		CFLAR_1270	19.4289	-0.159073	0.298703	-0.532544	0.594349	0.870832		CFLAR_1270	19.4289
CGA_1272	0.182526	0.724282	8.6737	0.0835033	0.933451	1		CGA_1272	0.182526	0.349096	8.68434	0.0401983	0.967935	1		CGA_1272	0.182526	1.19455	8.67215	0.137746	0.890441	NA		CGA_1272	0.182526	1.39346	8.66012	0.160906	0.872168	NA		CGA_1272	0.182526	0	8.68434	0	1	NA		CGA_1272	0.182526	0	8.68434	0	1	NA		CGA_1272	0.182526
CGRRF1_1278	22.0728	0.0127041	0.31562	0.0402515	0.967893	1		CGRRF1_1278	22.0728	-0.0326885	0.305861	-0.106874	0.914889	1		CGRRF1_1278	22.0728	0.116979	0.305226	0.383252	0.701533	NA		CGRRF1_1278	22.0728	-0.39601	0.318618	-1.2429	0.213905	NA		CGRRF1_1278	22.0728	0.27572	0.293012	0.940986	0.346712	NA		CGRRF1_1278	22.0728	-0.081985	0.304188	-0.269521	0.787529	0.951775		CGRRF1_1278	22.0728
CHAC1_1279	17.4779	-0.186314	0.409657	-0.454806	0.649249	1		CHAC1_1279	17.4779	-0.0881236	0.386556	-0.227971	0.819669	1		CHAC1_1279	17.4779	0.0965619	0.38367	0.251679	0.801289	NA		CHAC1_1279	17.4779	-0.178322	0.391644	-0.455317	0.648881	NA		CHAC1_1279	17.4779	0.358816	0.359525	0.998027	0.318266	NA		CHAC1_1279	17.4779	-0.484235	0.401929	-1.20478	0.228289	0.62885		CHAC1_1279	17.4779
CHEK1_1288	602.145	0.0716319	0.0897941	0.797734	0.425025	1		CHEK1_1288	602.145	0.0865328	0.0880145	0.983165	0.325526	1		CHEK1_1288	602.145	0.127633	0.0883663	1.44436	0.148636	0.999091		CHEK1_1288	602.145	0.0553814	0.0882405	0.627619	0.530254	0.969027		CHEK1_1288	602.145	0.117621	0.0873113	1.34715	0.177933	0.346424		CHEK1_1288	602.145	-0.00513013	0.0880157	-0.0582866	0.95352	0.993127		CHEK1_1288	602.145
CHEK2_1289	13.1456	-0.274322	0.381604	-0.718867	0.472223	1		CHEK2_1289	13.1456	0.34033	0.342312	0.994209	0.320121	1		CHEK2_1289	13.1456	-0.128316	0.364886	-0.351661	0.725092	NA		CHEK2_1289	13.1456	-0.647135	0.384926	-1.6812	0.0927249	NA		CHEK2_1289	13.1456	-0.0510064	0.349158	-0.146084	0.883855	NA		CHEK2_1289	13.1456	-0.259169	0.36026	-0.719393	0.471899	0.802856		CHEK2_1289	13.1456
CHERP_1290	102.954	0.0785278	0.170198	0.461389	0.644519	1		CHERP_1290	102.954	-0.291467	0.170171	-1.71279	0.0867518	1		CHERP_1290	102.954	-0.0763805	0.169041	-0.451846	0.65138	0.999091		CHERP_1290	102.954	-0.110886	0.168109	-0.659605	0.509507	0.969027		CHERP_1290	102.954	-0.584249	0.171761	-3.40153	0.000670106	0.0088789		CHERP_1290	102.954	-0.0712825	0.166235	-0.428804	0.668066	0.903865		CHERP_1290	102.954
CHIC2_1295	323.21	-0.0166303	0.175778	-0.0946097	0.924625	1		CHIC2_1295	323.21	-0.0878962	0.174161	-0.504683	0.613781	1		CHIC2_1295	323.21	0.056267	0.174116	0.323159	0.746575	0.999091		CHIC2_1295	323.21	-0.11011	0.174385	-0.631418	0.527767	0.969027		CHIC2_1295	323.21	-0.451505	0.175031	-2.57958	0.00989212	0.0553495		CHIC2_1295	323.21	-0.232595	0.174404	-1.33366	0.182316	0.576834		CHIC2_1295	323.21
CHMP2B_1301	110.974	-0.181499	0.145544	-1.24704	0.212382	1		CHMP2B_1301	110.974	-0.34636	0.142742	-2.42648	0.0152461	1		CHMP2B_1301	110.974	-0.13836	0.141586	-0.977218	0.328461	0.999091		CHMP2B_1301	110.974	-0.197697	0.140848	-1.40362	0.160431	0.854192		CHMP2B_1301	110.974	-0.464552	0.14176	-3.27702	0.00104908	0.0123559		CHMP2B_1301	110.974	-0.147262	0.13861	-1.06242	0.288043	0.68029		CHMP2B_1301	110.974
CHMP4A_1304	617.429	0.197007	0.086123	2.28751	0.022166	1		CHMP4A_1304	617.429	0.104794	0.0847527	1.23647	0.216286	1		CHMP4A_1304	617.429	0.036069	0.0856327	0.421206	0.673605	0.999091		CHMP4A_1304	617.429	0.16619	0.084612	1.96414	0.0495139	0.594167		CHMP4A_1304	617.429	0.299159	0.0834187	3.58623	0.000335487	0.00512088		CHMP4A_1304	617.429	0.22799	0.0839252	2.71659	0.00659586	0.0953747		CHMP4A_1304	617.429
CHMP6_1311	202.873	-0.0104289	0.149066	-0.0699617	0.944224	1		CHMP6_1311	202.873	0.0477236	0.145372	0.328286	0.742695	1		CHMP6_1311	202.873	0.0314603	0.146478	0.214779	0.829939	0.999091		CHMP6_1311	202.873	-0.0895759	0.146601	-0.611019	0.541187	0.969027		CHMP6_1311	202.873	-0.29371	0.146652	-2.00277	0.0452015	0.140433		CHMP6_1311	202.873	-0.0137019	0.14515	-0.0943977	0.924793	0.985921		CHMP6_1311	202.873
CHN1_1312	46.4078	-0.104984	0.233817	-0.449001	0.653431	1		CHN1_1312	46.4078	-0.258248	0.22918	-1.12683	0.259812	1		CHN1_1312	46.4078	0.296187	0.220712	1.34196	0.179609	NA		CHN1_1312	46.4078	-0.214955	0.228588	-0.940362	0.347032	0.943653		CHN1_1312	46.4078	-0.0941524	0.222144	-0.423836	0.671686	0.809076		CHN1_1312	46.4078	-0.660278	0.236436	-2.79262	0.00522823	0.0823574		CHN1_1312	46.4078
CHRNA4_1328	0.076388	0	9.98101	0	1	1		CHRNA4_1328	0.076388	0	9.99473	0	1	1		CHRNA4_1328	0.076388	0	9.99473	0	1	NA		CHRNA4_1328	0.076388	0	9.99473	0	1	NA		CHRNA4_1328	0.076388	0	9.99473	0	1	NA		CHRNA4_1328	0.076388	0	9.99473	0	1	NA		CHRNA4_1328	0.076388
CHUK_1342	91.1088	0.166342	0.173477	0.958873	0.337623	1		CHUK_1342	91.1088	0.142032	0.168672	0.84206	0.399754	1		CHUK_1342	91.1088	0.177756	0.169917	1.04613	0.295501	0.999091		CHUK_1342	91.1088	0.141248	0.168948	0.836044	0.40313	0.949126		CHUK_1342	91.1088	0.221345	0.165625	1.33642	0.181412	0.351761		CHUK_1342	91.1088	0.0701041	0.168312	0.416513	0.677035	0.908578		CHUK_1342	91.1088
CIAPIN1_1343	37.9741	-0.331258	0.240236	-1.37888	0.167931	1		CIAPIN1_1343	37.9741	-0.515716	0.235869	-2.18645	0.0287824	1		CIAPIN1_1343	37.9741	0.0108177	0.225833	0.0479015	0.961795	NA		CIAPIN1_1343	37.9741	-0.250845	0.229295	-1.09398	0.273962	0.912		CIAPIN1_1343	37.9741	-0.443599	0.229074	-1.93649	0.0528077	0.155694		CIAPIN1_1343	37.9741	-0.306497	0.227723	-1.34592	0.178329	0.569592		CIAPIN1_1343	37.9741
CIRBP_1351	45.1311	-0.100339	0.253235	-0.396231	0.691934	1		CIRBP_1351	45.1311	0.188811	0.2394	0.788684	0.430297	1		CIRBP_1351	45.1311	-0.137163	0.248651	-0.55163	0.581202	NA		CIRBP_1351	45.1311	0.128474	0.240863	0.533389	0.593764	0.975404		CIRBP_1351	45.1311	0.315141	0.234547	1.34362	0.179072	0.348286		CIRBP_1351	45.1311	-0.279115	0.246612	-1.1318	0.25772	0.658537		CIRBP_1351	45.1311
CISD1_1354	113.395	-0.0309572	0.193944	-0.159619	0.873181	1		CISD1_1354	113.395	0.0154202	0.189156	0.0815209	0.935028	1		CISD1_1354	113.395	-0.200743	0.192877	-1.04078	0.297978	0.999091		CISD1_1354	113.395	0.0578759	0.189004	0.306215	0.759441	0.991067		CISD1_1354	113.395	0.39628	0.184731	2.14517	0.0319392	0.114549		CISD1_1354	113.395	0.0635769	0.187869	0.338411	0.735053	0.935158		CISD1_1354	113.395
CKS1B_1362	208.949	0.0495474	0.11131	0.445129	0.656226	1		CKS1B_1362	208.949	0.0342591	0.108207	0.316608	0.751541	1		CKS1B_1362	208.949	-0.168784	0.111151	-1.51851	0.128886	0.967684		CKS1B_1362	208.949	-0.143759	0.109889	-1.30822	0.190798	0.873004		CKS1B_1362	208.949	-0.135793	0.108145	-1.25565	0.209243	0.387107		CKS1B_1362	208.949	-0.0785264	0.108313	-0.724996	0.468455	0.800185		CKS1B_1362	208.949
CLPX_1399	133.422	0.0508932	0.170881	0.297828	0.765835	1		CLPX_1399	133.422	0.128799	0.165633	0.777616	0.436796	1		CLPX_1399	133.422	0.233223	0.165899	1.40581	0.159781	0.999091		CLPX_1399	133.422	0.250832	0.164686	1.52309	0.127736	0.83181		CLPX_1399	133.422	0.611128	0.160279	3.8129	0.000137343	0.00267399		CLPX_1399	133.422	0.359245	0.16269	2.20815	0.0272338	0.236467		CLPX_1399	133.422
CLSTN1_1400	766.829	-0.0145691	0.0984282	-0.148017	0.882329	1		CLSTN1_1400	766.829	-0.0185109	0.0970693	-0.190698	0.848762	1		CLSTN1_1400	766.829	0.0558413	0.0972407	0.574259	0.565793	0.999091		CLSTN1_1400	766.829	0.0481329	0.0969664	0.496388	0.619621	0.975404		CLSTN1_1400	766.829	-0.103352	0.0968436	-1.06721	0.285878	0.47805		CLSTN1_1400	766.829	0.0219664	0.0967153	0.227125	0.820327	0.964082		CLSTN1_1400	766.829
CLTB_1402	319.23	-0.0291167	0.130373	-0.223334	0.823275	1		CLTB_1402	319.23	-0.0421128	0.128009	-0.328982	0.742169	1		CLTB_1402	319.23	0.0127579	0.128434	0.0993342	0.920873	0.999175		CLTB_1402	319.23	-0.0562125	0.128239	-0.438341	0.661139	0.991067		CLTB_1402	319.23	0.349322	0.125494	2.78358	0.00537629	0.0362472		CLTB_1402	319.23	-0.11877	0.127933	-0.928382	0.35321	0.72897		CLTB_1402	319.23
CLTC_1405	2354.3	-0.0485544	0.0737363	-0.658487	0.510226	1		CLTC_1405	2354.3	0.0336846	0.0730054	0.461398	0.644513	1		CLTC_1405	2354.3	0.00471751	0.0732107	0.0644375	0.948622	0.999175		CLTC_1405	2354.3	0.038535	0.0730393	0.527592	0.597782	0.975404		CLTC_1405	2354.3	0.158543	0.0726938	2.18097	0.0291859	0.108176		CLTC_1405	2354.3	-0.0219356	0.0729714	-0.300605	0.763716	0.946509		CLTC_1405	2354.3
CLU_1406	20.753	0.203566	0.377288	0.539553	0.589506	1		CLU_1406	20.753	0.306081	0.362952	0.84331	0.399055	1		CLU_1406	20.753	0.877669	0.352509	2.48978	0.0127822	NA		CLU_1406	20.753	0.381263	0.361512	1.05463	0.291592	NA		CLU_1406	20.753	-0.0388889	0.367635	-0.105781	0.915756	NA		CLU_1406	20.753	0.351597	0.359205	0.978821	0.327669	0.707533		CLU_1406	20.753
CNDP2_1408	0.758253	-0.577861	1.73861	-0.33237	0.73961	1		CNDP2_1408	0.758253	-1.68693	1.84141	-0.916105	0.359612	1		CNDP2_1408	0.758253	0.308844	1.59233	0.193958	0.846209	NA		CNDP2_1408	0.758253	0.754743	1.53847	0.490579	0.623724	NA		CNDP2_1408	0.758253	-2.83814	1.84141	-1.54128	0.123248	NA		CNDP2_1408	0.758253	-0.831382	1.73112	-0.480258	0.631044	NA		CNDP2_1408	0.758253
CNOT4_1427	241.152	0.0598384	0.117659	0.508576	0.61105	1		CNOT4_1427	241.152	0.137869	0.113894	1.21051	0.226084	1		CNOT4_1427	241.152	0.145775	0.114819	1.2696	0.204226	0.999091		CNOT4_1427	241.152	0.0880064	0.114436	0.769044	0.441867	0.956678		CNOT4_1427	241.152	0.196743	0.112324	1.75157	0.0798472	0.207296		CNOT4_1427	241.152	0.108237	0.113417	0.954322	0.339921	0.720404		CNOT4_1427	241.152
CNPY3_1433	140.628	-0.307792	0.130319	-2.36183	0.0181851	1		CNPY3_1433	140.628	-0.225022	0.124288	-1.81049	0.0702202	1		CNPY3_1433	140.628	-0.241353	0.126211	-1.91229	0.0558387	0.771425		CNPY3_1433	140.628	-0.0432467	0.122287	-0.35365	0.723601	0.991067		CNPY3_1433	140.628	-0.0404512	0.120091	-0.336839	0.736238	0.854032		CNPY3_1433	140.628	-0.113239	0.121704	-0.93044	0.352143	0.728494		CNPY3_1433	140.628
COASY_1438	56.5514	0.0942764	0.211264	0.446249	0.655418	1		COASY_1438	56.5514	-0.124459	0.208626	-0.596567	0.550797	1		COASY_1438	56.5514	-0.13374	0.211205	-0.633222	0.526589	0.999091		COASY_1438	56.5514	-0.062746	0.207882	-0.301835	0.762778	0.991067		COASY_1438	56.5514	-0.0567505	0.204541	-0.277453	0.781432	0.881505		COASY_1438	56.5514	-0.0125152	0.205069	-0.0610293	0.951336	0.993127		COASY_1438	56.5514
COG2_1441	151.206	0.0275977	0.115628	0.238677	0.811356	1		COG2_1441	151.206	0.0700318	0.110748	0.632352	0.527157	1		COG2_1441	151.206	0.014092	0.113031	0.124674	0.900781	0.999175		COG2_1441	151.206	0.075406	0.110845	0.680282	0.496326	0.969027		COG2_1441	151.206	-0.0553112	0.110023	-0.502724	0.615159	0.768646		COG2_1441	151.206	0.0201989	0.110078	0.183497	0.854408	0.969739		COG2_1441	151.206
COL12A1_1461	54.4205	-0.0203417	0.222456	-0.0914412	0.927142	1		COL12A1_1461	54.4205	0.0680873	0.213936	0.318259	0.750288	1		COL12A1_1461	54.4205	0.392028	0.21088	1.85901	0.0630259	0.772618		COL12A1_1461	54.4205	0.1735	0.212561	0.816235	0.414366	0.949126		COL12A1_1461	54.4205	-0.0994494	0.213742	-0.465278	0.641732	0.786971		COL12A1_1461	54.4205	-0.338316	0.219503	-1.54128	0.123249	0.497223		COL12A1_1461	54.4205
COL1A1_1466	1.40264	-0.647171	1.66158	-0.389492	0.696912	1		COL1A1_1466	1.40264	0.89116	1.38498	0.643445	0.519935	1		COL1A1_1466	1.40264	1.0111	1.38604	0.729487	0.465704	NA		COL1A1_1466	1.40264	1.02618	1.36973	0.749186	0.453745	NA		COL1A1_1466	1.40264	0.280415	1.44706	0.193782	0.846346	NA		COL1A1_1466	1.40264	2.29324	1.25651	1.82508	0.0679892	NA		COL1A1_1466	1.40264
COL4A1_1472	2104.14	-0.0784589	0.0906752	-0.865274	0.386889	1		COL4A1_1472	2104.14	-0.043518	0.090044	-0.483297	0.628885	1		COL4A1_1472	2104.14	0.234839	0.0898866	2.61261	0.00898533	0.450037		COL4A1_1472	2104.14	0.123863	0.0898982	1.37782	0.16826	0.865658		COL4A1_1472	2104.14	-0.0188825	0.089845	-0.210167	0.833537	0.908997		COL4A1_1472	2104.14	-0.115604	0.0900311	-1.28405	0.199124	0.588427		COL4A1_1472	2104.14
COL4A2_1473	837.197	-0.243349	0.0875096	-2.78082	0.00542212	1		COL4A2_1473	837.197	-0.101949	0.0856195	-1.19072	0.233763	1		COL4A2_1473	837.197	0.0666373	0.0855168	0.77923	0.435844	0.999091		COL4A2_1473	837.197	0.00312939	0.0854093	0.0366399	0.970772	0.994294		COL4A2_1473	837.197	0.0185164	0.0848718	0.218169	0.827297	0.907472		COL4A2_1473	837.197	-0.225087	0.0857188	-2.62588	0.00864256	0.115363		COL4A2_1473	837.197
CERT1_1476	158.369	0.138718	0.142029	0.976688	0.328724	1		CERT1_1476	158.369	0.0621143	0.139055	0.44669	0.655099	1		CERT1_1476	158.369	-0.15194	0.142537	-1.06597	0.286439	0.999091		CERT1_1476	158.369	-0.0361471	0.140194	-0.257837	0.796533	0.991067		CERT1_1476	158.369	0.084487	0.13738	0.614989	0.538562	0.71409		CERT1_1476	158.369	0.0507028	0.138301	0.366611	0.713909	0.924876		CERT1_1476	158.369
COL5A1_1480	338.957	0.0964711	0.100787	0.957175	0.338479	1		COL5A1_1480	338.957	0.0950097	0.0981626	0.967881	0.333104	1		COL5A1_1480	338.957	-0.0499792	0.100043	-0.499578	0.617372	0.999091		COL5A1_1480	338.957	0.094775	0.0983119	0.964024	0.335034	0.931671		COL5A1_1480	338.957	-0.0410129	0.0979236	-0.418825	0.675344	0.809354		COL5A1_1480	338.957	0.0825325	0.0976511	0.845177	0.398012	0.758249		COL5A1_1480	338.957
COL5A2_1483	243.325	0.129627	0.120358	1.07701	0.281474	1		COL5A2_1483	243.325	-0.0436067	0.118704	-0.367356	0.713353	1		COL5A2_1483	243.325	0.111141	0.118527	0.93769	0.348404	0.999091		COL5A2_1483	243.325	-0.0472625	0.11891	-0.397463	0.691026	0.991067		COL5A2_1483	243.325	-0.325019	0.119521	-2.71935	0.00654102	0.0413254		COL5A2_1483	243.325	-0.0271553	0.117899	-0.230326	0.817838	0.964082		COL5A2_1483	243.325
COPB2_1491	315.951	-0.0933471	0.114572	-0.814743	0.41522	1		COPB2_1491	315.951	-0.122923	0.112146	-1.0961	0.273035	1		COPB2_1491	315.951	0.0170681	0.112093	0.152267	0.878976	0.999091		COPB2_1491	315.951	-0.135036	0.112378	-1.20162	0.229509	0.900248		COPB2_1491	315.951	-0.345396	0.112455	-3.0714	0.00213058	0.0194504		COPB2_1491	315.951	-0.182625	0.111942	-1.63143	0.1028	0.455889		COPB2_1491	315.951
COPS5_1497	271.583	-0.210521	0.118317	-1.7793	0.0751902	1		COPS5_1497	271.583	-0.155221	0.114724	-1.35299	0.176058	1		COPS5_1497	271.583	-0.056018	0.114956	-0.487299	0.626047	0.999091		COPS5_1497	271.583	-0.125897	0.114685	-1.09777	0.272307	0.912		COPS5_1497	271.583	-0.275433	0.114337	-2.40895	0.0159986	0.0751072		COPS5_1497	271.583	-0.303273	0.115104	-2.63477	0.00841951	0.1132		COPS5_1497	271.583
COPS7A_1498	23.7249	-0.0821375	0.290016	-0.283217	0.77701	1		COPS7A_1498	23.7249	-0.26851	0.284946	-0.942322	0.346028	1		COPS7A_1498	23.7249	-0.270233	0.289472	-0.933536	0.350543	NA		COPS7A_1498	23.7249	-0.209861	0.283409	-0.740488	0.459004	NA		COPS7A_1498	23.7249	-0.362433	0.281797	-1.28615	0.198391	NA		COPS7A_1498	23.7249	-0.0305956	0.27439	-0.111504	0.911217	0.984658		COPS7A_1498	23.7249
COPZ1_1499	385.999	0.0945944	0.0897495	1.05398	0.291891	1		COPZ1_1499	385.999	0.109764	0.0871514	1.25946	0.207865	1		COPZ1_1499	385.999	0.00237325	0.0886908	0.0267587	0.978652	0.999175		COPZ1_1499	385.999	0.118778	0.0872317	1.36164	0.173313	0.865658		COPZ1_1499	385.999	-0.0147314	0.0868452	-0.169628	0.865303	0.929616		COPZ1_1499	385.999	0.0271598	0.0870577	0.311975	0.755059	0.942357		COPZ1_1499	385.999
COQ5_1506	47.3103	0.112962	0.221119	0.510863	0.609447	1		COQ5_1506	47.3103	0.105034	0.213542	0.491865	0.622814	1		COQ5_1506	47.3103	0.26685	0.21286	1.25364	0.209974	NA		COQ5_1506	47.3103	0.0978795	0.214018	0.457343	0.647425	0.988121		COQ5_1506	47.3103	0.46883	0.203929	2.29898	0.0215061	0.0905818		COQ5_1506	47.3103	-0.0178073	0.213892	-0.0832534	0.93365	0.990112		COQ5_1506	47.3103
CORO1A_1507	1.89497	2.39719	1.04876	2.28574	0.0222695	1		CORO1A_1507	1.89497	-0.554987	1.40818	-0.394115	0.693496	1		CORO1A_1507	1.89497	0.864709	1.16459	0.742498	0.457786	NA		CORO1A_1507	1.89497	0.783031	1.15997	0.675044	0.499648	NA		CORO1A_1507	1.89497	0.877608	1.12579	0.779547	0.435658	NA		CORO1A_1507	1.89497	0.649586	1.16141	0.559309	0.575951	NA		CORO1A_1507	1.89497
COX6B1_1519	96.0504	-0.0412702	0.204001	-0.202304	0.839679	1		COX6B1_1519	96.0504	-0.041323	0.199219	-0.207425	0.835678	1		COX6B1_1519	96.0504	0.105429	0.199048	0.529664	0.596345	0.999091		COX6B1_1519	96.0504	0.156604	0.19743	0.79321	0.427655	0.95049		COX6B1_1519	96.0504	0.179238	0.195418	0.917202	0.359037	0.555903		COX6B1_1519	96.0504	0.081507	0.196999	0.413743	0.679062	0.909043		COX6B1_1519	96.0504
COX6C_1522	0.205291	0	4.91964	0	1	1		COX6C_1522	0.205291	0	4.92128	0	1	1		COX6C_1522	0.205291	0.477278	4.92128	0.0969824	0.92274	NA		COX6C_1522	0.205291	2.18939	4.83615	0.452714	0.650754	NA		COX6C_1522	0.205291	0	4.92128	0	1	NA		COX6C_1522	0.205291	0.24196	4.92128	0.049166	0.960787	NA		COX6C_1522	0.205291
CPNE3_1532	506.853	0.048008	0.0802876	0.59795	0.549873	1		CPNE3_1532	506.853	0.0248319	0.0782123	0.317494	0.750869	1		CPNE3_1532	506.853	0.069665	0.0786831	0.885388	0.375947	0.999091		CPNE3_1532	506.853	0.0477393	0.0782107	0.610394	0.541601	0.969027		CPNE3_1532	506.853	0.107771	0.0769373	1.40076	0.161284	0.324268		CPNE3_1532	506.853	0.20705	0.0768411	2.69452	0.00704896	0.0995387		CPNE3_1532	506.853
CPSF4_1539	121.536	-0.00689467	0.166407	-0.0414327	0.966951	1		CPSF4_1539	121.536	0.012598	0.161638	0.0779396	0.937876	1		CPSF4_1539	121.536	0.0833864	0.162294	0.513798	0.607393	0.999091		CPSF4_1539	121.536	-0.00992273	0.162134	-0.0612007	0.951199	0.994294		CPSF4_1539	121.536	-0.166171	0.16167	-1.02784	0.304025	0.498779		CPSF4_1539	121.536	0.146057	0.159327	0.916712	0.359294	0.733909		CPSF4_1539	121.536
CREBBP_1553	27.0442	0.0697988	0.255898	0.27276	0.785037	1		CREBBP_1553	27.0442	-0.122801	0.25168	-0.487923	0.625604	1		CREBBP_1553	27.0442	-0.41899	0.266137	-1.57434	0.115409	NA		CREBBP_1553	27.0442	-0.190823	0.254111	-0.750946	0.452685	NA		CREBBP_1553	27.0442	-0.248869	0.249734	-0.996538	0.318989	NA		CREBBP_1553	27.0442	-0.134052	0.248772	-0.538855	0.589987	0.868313		CREBBP_1553	27.0442
CREG1_1558	31.7909	-0.451346	0.320205	-1.40955	0.158672	1		CREG1_1558	31.7909	-0.501486	0.310018	-1.6176	0.105748	1		CREG1_1558	31.7909	-0.484684	0.313713	-1.54499	0.122349	NA		CREG1_1558	31.7909	-0.32141	0.305054	-1.05362	0.292059	NA		CREG1_1558	31.7909	-0.541355	0.305606	-1.77141	0.076492	NA		CREG1_1558	31.7909	-0.220797	0.299053	-0.738321	0.460319	0.793725		CREG1_1558	31.7909
CRELD2_1561	408.144	-0.00681409	0.0909815	-0.0748953	0.940298	1		CRELD2_1561	408.144	-0.0190112	0.0885054	-0.214802	0.829921	1		CRELD2_1561	408.144	-0.0746975	0.0897301	-0.832469	0.405144	0.999091		CRELD2_1561	408.144	0.146434	0.087658	1.67051	0.0948184	0.749071		CRELD2_1561	408.144	0.00158393	0.0873591	0.0181312	0.985534	0.991772		CRELD2_1561	408.144	-0.0367698	0.0880193	-0.417747	0.676132	0.908394		CRELD2_1561	408.144
CRK_1571	47.2876	0.0942469	0.217722	0.432877	0.665104	1		CRK_1571	47.2876	0.0830275	0.210333	0.394742	0.693033	1		CRK_1571	47.2876	0.202732	0.210515	0.96303	0.335532	NA		CRK_1571	47.2876	-0.0878453	0.214329	-0.409861	0.681908	0.991067		CRK_1571	47.2876	-0.215241	0.212684	-1.01202	0.311527	0.508464		CRK_1571	47.2876	-0.250177	0.215254	-1.16224	0.245138	0.649265		CRK_1571	47.2876
CRTAP_1578	5.52045	1.21466	0.630449	1.92666	0.0540224	1		CRTAP_1578	5.52045	0.77542	0.638464	1.21451	0.224554	1		CRTAP_1578	5.52045	1.13935	0.622937	1.829	0.0673991	NA		CRTAP_1578	5.52045	1.25394	0.609805	2.05629	0.0397546	NA		CRTAP_1578	5.52045	0.909363	0.617555	1.47252	0.14088	NA		CRTAP_1578	5.52045	0.836041	0.626876	1.33366	0.182314	0.576834		CRTAP_1578	5.52045
CRYAB_1582	0.206501	0.199178	7.66579	0.0259827	0.979271	1		CRYAB_1582	0.206501	1.37137	7.62719	0.1798	0.85731	1		CRYAB_1582	0.206501	-0.00360645	7.67298	-0.000470019	0.999625	NA		CRYAB_1582	0.206501	-1.08029	7.67298	-0.140791	0.888035	NA		CRYAB_1582	0.206501	-1.28296	7.67298	-0.167205	0.867209	NA		CRYAB_1582	0.206501	-1.20068	7.67298	-0.156481	0.875654	NA		CRYAB_1582	0.206501
CRYZ_1586	64.0266	-0.0954868	0.227487	-0.419747	0.67467	1		CRYZ_1586	64.0266	-0.0330785	0.22049	-0.150023	0.880747	1		CRYZ_1586	64.0266	-0.13069	0.223917	-0.583651	0.559455	0.999091		CRYZ_1586	64.0266	-0.137065	0.22234	-0.616468	0.537586	0.969027		CRYZ_1586	64.0266	-0.390619	0.223176	-1.75027	0.080072	0.207296		CRYZ_1586	64.0266	-0.0602836	0.219546	-0.274583	0.783637	0.950555		CRYZ_1586	64.0266
CSF1_1590	0.434764	-1.26841	2.62059	-0.484017	0.628374	1		CSF1_1590	0.434764	0.915657	2.47718	0.369636	0.711653	1		CSF1_1590	0.434764	-1.48685	2.62084	-0.567315	0.5705	NA		CSF1_1590	0.434764	-0.63998	2.62084	-0.244188	0.807085	NA		CSF1_1590	0.434764	0.196185	2.53747	0.0773151	0.938373	NA		CSF1_1590	0.434764	-0.760374	2.62084	-0.290126	0.77172	NA		CSF1_1590	0.434764
CSF3_1592	73.7359	-0.131134	0.175792	-0.745958	0.455693	1		CSF3_1592	73.7359	-0.0933407	0.168507	-0.553926	0.579629	1		CSF3_1592	73.7359	-0.362851	0.176361	-2.05743	0.0396449	0.748121		CSF3_1592	73.7359	-0.0261082	0.167606	-0.155771	0.876214	0.991067		CSF3_1592	73.7359	-0.0136362	0.164209	-0.0830417	0.933818	0.969066		CSF3_1592	73.7359	0.283232	0.16117	1.75735	0.0788575	0.403768		CSF3_1592	73.7359
CSNK1D_1599	1124.03	0.0248001	0.0724499	0.342307	0.73212	1		CSNK1D_1599	1124.03	0.145212	0.0708428	2.04978	0.0403859	1		CSNK1D_1599	1124.03	0.0109074	0.0715936	0.152351	0.87891	0.999091		CSNK1D_1599	1124.03	0.0994258	0.0710404	1.39957	0.161643	0.854192		CSNK1D_1599	1124.03	0.141044	0.0704453	2.00218	0.0452653	0.140433		CSNK1D_1599	1124.03	0.140076	0.0706314	1.9832	0.0473456	0.309071		CSNK1D_1599	1124.03
CSNK1E_1602	7.23802	0.0339442	0.610509	0.0555999	0.955661	1		CSNK1E_1602	7.23802	-0.690789	0.632389	-1.09235	0.27468	1		CSNK1E_1602	7.23802	-0.264191	0.614031	-0.430257	0.667009	NA		CSNK1E_1602	7.23802	-0.193079	0.604376	-0.319468	0.749372	NA		CSNK1E_1602	7.23802	-0.189488	0.594777	-0.318586	0.75004	NA		CSNK1E_1602	7.23802	0.147043	0.584185	0.251706	0.801269	0.95845		CSNK1E_1602	7.23802
CSNK2A2_1609	80.667	0.16404	0.169475	0.967927	0.333081	1		CSNK2A2_1609	80.667	-0.0823627	0.167742	-0.491009	0.62342	1		CSNK2A2_1609	80.667	0.113231	0.166647	0.679464	0.496844	0.999091		CSNK2A2_1609	80.667	0.0727456	0.165529	0.439474	0.660318	0.991067		CSNK2A2_1609	80.667	-0.233577	0.167179	-1.39716	0.162365	0.324838		CSNK2A2_1609	80.667	-0.130289	0.1668	-0.78111	0.434738	0.776707		CSNK2A2_1609	80.667
CST6_1613	0.167773	0	9.98101	0	1	1		CST6_1613	0.167773	0	9.99473	0	1	1		CST6_1613	0.167773	0	9.99473	0	1	NA		CST6_1613	0.167773	0.362327	9.99473	0.0362518	0.971082	NA		CST6_1613	0.167773	0	9.99473	0	1	NA		CST6_1613	0.167773	0	9.99473	0	1	NA		CST6_1613	0.167773
CT45A6_1618	0.139383	0	9.98101	0	1	1		CT45A6_1618	0.139383	0	9.99473	0	1	1		CT45A6_1618	0.139383	0.477247	9.99473	0.0477499	0.961916	NA		CT45A6_1618	0.139383	0	9.99473	0	1	NA		CT45A6_1618	0.139383	0	9.99473	0	1	NA		CT45A6_1618	0.139383	0	9.99473	0	1	NA		CT45A6_1618	0.139383
CTHRC1_1625	78.085	0.139561	0.211611	0.659519	0.509563	1		CTHRC1_1625	78.085	0.128257	0.206571	0.620883	0.534677	1		CTHRC1_1625	78.085	0.281595	0.2063	1.36498	0.17226	0.999091		CTHRC1_1625	78.085	0.270407	0.205199	1.31777	0.187579	0.871361		CTHRC1_1625	78.085	0.372859	0.20213	1.84465	0.0650881	0.180506		CTHRC1_1625	78.085	-0.139338	0.208765	-0.667442	0.50449	0.820332		CTHRC1_1625	78.085
CTNNAL1_1630	323.54	0.0133163	0.0965105	0.137978	0.890258	1		CTNNAL1_1630	323.54	0.104072	0.0932119	1.11651	0.264206	1		CTNNAL1_1630	323.54	-0.0509253	0.0951534	-0.535192	0.592517	0.999091		CTNNAL1_1630	323.54	0.0468019	0.0937206	0.499377	0.617514	0.975404		CTNNAL1_1630	323.54	-0.272803	0.0945324	-2.88581	0.00390405	0.0290339		CTNNAL1_1630	323.54	-0.095364	0.0938606	-1.01602	0.309621	0.69825		CTNNAL1_1630	323.54
CTNNB1_1633	1786.44	0.0674005	0.0610645	1.10376	0.269698	1		CTNNB1_1633	1786.44	0.126056	0.060068	2.09856	0.0358561	1		CTNNB1_1633	1786.44	0.0848999	0.0604005	1.40562	0.159838	0.999091		CTNNB1_1633	1786.44	0.109006	0.0601549	1.81209	0.0699728	0.678732		CTNNB1_1633	1786.44	0.0559932	0.0599014	0.934756	0.349914	0.544565		CTNNB1_1633	1786.44	-0.0167776	0.0601685	-0.278843	0.780365	0.950555		CTNNB1_1633	1786.44
CTPS1_1637	5.83541	0.0830913	0.601707	0.138092	0.890167	1		CTPS1_1637	5.83541	0.496654	0.558947	0.888554	0.374243	1		CTPS1_1637	5.83541	-0.0552983	0.596873	-0.0926468	0.926184	NA		CTPS1_1637	5.83541	-0.957632	0.663286	-1.44377	0.148804	NA		CTPS1_1637	5.83541	-0.550022	0.609347	-0.902643	0.366716	NA		CTPS1_1637	5.83541	-0.0488704	0.581648	-0.0840206	0.93304	0.990112		CTPS1_1637	5.83541
CTSD_1642	242.295	-0.0589237	0.123655	-0.476516	0.633707	1		CTSD_1642	242.295	0.0132951	0.119459	0.111294	0.911383	1		CTSD_1642	242.295	0.0962304	0.11986	0.802859	0.422056	0.999091		CTSD_1642	242.295	0.0726886	0.119154	0.610036	0.541838	0.969027		CTSD_1642	242.295	0.22845	0.116575	1.95968	0.0500329	0.150335		CTSD_1642	242.295	0.104914	0.117971	0.889313	0.373835	0.744224		CTSD_1642	242.295
CTSG_1643	0.317049	0	3.65998	0	1	1		CTSG_1643	0.317049	1.82321	3.56556	0.51134	0.609113	1		CTSG_1643	0.317049	2.47511	3.53581	0.700012	0.48392	NA		CTSG_1643	0.317049	1.51446	3.59157	0.421672	0.673265	NA		CTSG_1643	0.317049	0	3.66066	0	1	NA		CTSG_1643	0.317049	0	3.66066	0	1	NA		CTSG_1643	0.317049
CTSL_1645	348.883	-0.0327516	0.125068	-0.261871	0.793421	1		CTSL_1645	348.883	-0.0703113	0.122679	-0.573133	0.566555	1		CTSL_1645	348.883	0.111361	0.122383	0.90994	0.362854	0.999091		CTSL_1645	348.883	0.0757415	0.121994	0.620865	0.534689	0.969027		CTSL_1645	348.883	0.0364621	0.121165	0.30093	0.763468	0.868758		CTSL_1645	348.883	0.271643	0.120417	2.25586	0.0240794	0.21723		CTSL_1645	348.883
CTSL_1647	51.6395	0.0602952	0.219402	0.274817	0.783457	1		CTSL_1647	51.6395	-0.0244069	0.213136	-0.114513	0.908831	1		CTSL_1647	51.6395	-0.0451022	0.216829	-0.208008	0.835223	NA		CTSL_1647	51.6395	0.0891779	0.210816	0.423013	0.672286	0.991067		CTSL_1647	51.6395	0.347832	0.201818	1.72349	0.0847995	0.213453		CTSL_1647	51.6395	0.151049	0.206926	0.729965	0.465411	0.799423		CTSL_1647	51.6395
CTTN_1650	472.16	-0.0432504	0.0806336	-0.536381	0.591695	1		CTTN_1650	472.16	0.0187331	0.0778455	0.240644	0.809831	1		CTTN_1650	472.16	0.183731	0.0776459	2.36627	0.0179683	0.629968		CTTN_1650	472.16	0.0510771	0.077783	0.656661	0.511399	0.969027		CTTN_1650	472.16	0.0373915	0.0767856	0.48696	0.626286	0.77898		CTTN_1650	472.16	0.00747712	0.0773533	0.096662	0.922995	0.985921		CTTN_1650	472.16
CXCL12_1666	0.0458943	0	9.98101	0	1	1		CXCL12_1666	0.0458943	0	9.99473	0	1	1		CXCL12_1666	0.0458943	0	9.99473	0	1	NA		CXCL12_1666	0.0458943	0	9.99473	0	1	NA		CXCL12_1666	0.0458943	0	9.99473	0	1	NA		CXCL12_1666	0.0458943	0	9.99473	0	1	NA		CXCL12_1666	0.0458943
CXCL12_1667	0.274162	-0.148622	5.34029	-0.0278304	0.977797	1		CXCL12_1667	0.274162	-1.48471	5.34504	-0.277773	0.781186	1		CXCL12_1667	0.274162	-1.35652	5.34504	-0.25379	0.799657	NA		CXCL12_1667	0.274162	-1.47144	5.34504	-0.275292	0.783092	NA		CXCL12_1667	0.274162	-0.713714	5.3449	-0.133532	0.893773	NA		CXCL12_1667	0.274162	-1.59184	5.34504	-0.297816	0.765844	NA		CXCL12_1667	0.274162
CXCL12_1668	0.218395	-1.49722	6.03724	-0.247997	0.804136	1		CXCL12_1668	0.218395	-0.882322	6.04028	-0.146073	0.883864	1		CXCL12_1668	0.218395	-0.754133	6.04028	-0.124851	0.900642	NA		CXCL12_1668	0.218395	0.232693	6.00149	0.0387726	0.969072	NA		CXCL12_1668	0.218395	-0.00100167	6.0036	-0.000166845	0.999867	NA		CXCL12_1668	0.218395	-0.282449	6.01985	-0.0469196	0.962577	NA		CXCL12_1668	0.218395
CXCL12_1669	0.09394	-1.28649	9.97972	-0.128911	0.897428	1		CXCL12_1669	0.09394	-1.63322	9.99345	-0.163429	0.87018	1		CXCL12_1669	0.09394	-0.543305	9.99345	-0.0543661	0.956643	NA		CXCL12_1669	0.09394	-1.61996	9.99345	-0.162102	0.871226	NA		CXCL12_1669	0.09394	-1.82263	9.99345	-0.182382	0.855283	NA		CXCL12_1669	0.09394	-1.74034	9.99345	-0.174148	0.861749	NA		CXCL12_1669	0.09394
CXCL2_1672	1.8209	-0.271432	1.22065	-0.222366	0.824029	1		CXCL2_1672	1.8209	0.422629	1.0696	0.395128	0.692748	1		CXCL2_1672	1.8209	0.729401	1.05054	0.694313	0.487486	NA		CXCL2_1672	1.8209	-0.572242	1.22068	-0.46879	0.63922	NA		CXCL2_1672	1.8209	0.0881666	1.08623	0.0811674	0.935309	NA		CXCL2_1672	1.8209	-0.741321	1.23003	-0.602684	0.546719	NA		CXCL2_1672	1.8209
CYB561_1683	24.4212	-0.123421	0.305496	-0.404001	0.686212	1		CYB561_1683	24.4212	0.0683087	0.288419	0.236838	0.812782	1		CYB561_1683	24.4212	0.0843648	0.291643	0.289274	0.772372	NA		CYB561_1683	24.4212	0.0816543	0.288497	0.283033	0.777152	NA		CYB561_1683	24.4212	0.175863	0.281043	0.625751	0.531478	NA		CYB561_1683	24.4212	-0.12465	0.290888	-0.428517	0.668274	0.903865		CYB561_1683	24.4212
CYCS_1692	37.7856	-0.175444	0.267362	-0.656205	0.511693	1		CYCS_1692	37.7856	-0.0728598	0.256223	-0.284361	0.776134	1		CYCS_1692	37.7856	-0.554841	0.271956	-2.04018	0.0413322	NA		CYCS_1692	37.7856	-0.169518	0.258775	-0.655078	0.512417	0.969027		CYCS_1692	37.7856	-0.380479	0.259014	-1.46895	0.141846	0.300796		CYCS_1692	37.7856	-0.0115889	0.252935	-0.0458175	0.963456	0.993328		CYCS_1692	37.7856
CYP11A1_1693	0.308214	0	4.63726	0	1	1		CYP11A1_1693	0.308214	1.44541	4.5869	0.315117	0.752673	1		CYP11A1_1693	0.308214	0	4.63864	0	1	NA		CYP11A1_1693	0.308214	0	4.63864	0	1	NA		CYP11A1_1693	0.308214	0	4.63864	0	1	NA		CYP11A1_1693	0.308214	0	4.63864	0	1	NA		CYP11A1_1693	0.308214
CYP1A1_1698	17.8053	-0.441605	0.328491	-1.34435	0.178837	1		CYP1A1_1698	17.8053	-0.23252	0.306354	-0.758992	0.447858	1		CYP1A1_1698	17.8053	-0.324164	0.314753	-1.0299	0.303057	NA		CYP1A1_1698	17.8053	-0.708367	0.326409	-2.17018	0.0299932	NA		CYP1A1_1698	17.8053	-0.187142	0.298488	-0.626966	0.530681	NA		CYP1A1_1698	17.8053	-0.585572	0.315672	-1.855	0.0635959	0.359974		CYP1A1_1698	17.8053
CYP1A2_1699	0.26986	0.722073	4.38856	0.164535	0.86931	1		CYP1A2_1699	0.26986	0	4.39291	0	1	1		CYP1A2_1699	0.26986	0.477286	4.39291	0.108649	0.913481	NA		CYP1A2_1699	0.26986	1.70266	4.32313	0.393848	0.693693	NA		CYP1A2_1699	0.26986	0.158352	4.39274	0.0360485	0.971244	NA		CYP1A2_1699	0.26986	0.241967	4.39291	0.0550814	0.956074	NA		CYP1A2_1699	0.26986
CYP26B1_1706	0.0889757	0.679209	9.98028	0.0680551	0.945742	1		CYP26B1_1706	0.0889757	0	9.99473	0	1	1		CYP26B1_1706	0.0889757	0.477279	9.99473	0.047753	0.961913	NA		CYP26B1_1706	0.0889757	0.362359	9.99473	0.036255	0.971079	NA		CYP26B1_1706	0.0889757	0	9.99473	0	1	NA		CYP26B1_1706	0.0889757	0	9.99473	0	1	NA		CYP26B1_1706	0.0889757
CYP2B6_1710	0.0651437	0	9.98101	0	1	1		CYP2B6_1710	0.0651437	0	9.99473	0	1	1		CYP2B6_1710	0.0651437	0	9.99473	0	1	NA		CYP2B6_1710	0.0651437	0	9.99473	0	1	NA		CYP2B6_1710	0.0651437	0	9.99473	0	1	NA		CYP2B6_1710	0.0651437	0	9.99473	0	1	NA		CYP2B6_1710	0.0651437
CYP2C19_1714	0.439982	-1.82842	3.21014	-0.569576	0.568966	1		CYP2C19_1714	0.439982	0.194035	3.10704	0.0624499	0.950205	1		CYP2C19_1714	0.439982	-0.303067	3.17079	-0.0955808	0.923854	NA		CYP2C19_1714	0.439982	-0.333304	3.16202	-0.105409	0.916052	NA		CYP2C19_1714	0.439982	-2.3645	3.21061	-0.736466	0.461447	NA		CYP2C19_1714	0.439982	-2.28222	3.21061	-0.710837	0.477185	NA		CYP2C19_1714	0.439982
CYP2C9_1720	0.0211608	0	9.98101	0	1	1		CYP2C9_1720	0.0211608	0	9.99473	0	1	1		CYP2C9_1720	0.0211608	0	9.99473	0	1	NA		CYP2C9_1720	0.0211608	0	9.99473	0	1	NA		CYP2C9_1720	0.0211608	0	9.99473	0	1	NA		CYP2C9_1720	0.0211608	0	9.99473	0	1	NA		CYP2C9_1720	0.0211608
CYP2E1_1722	0.867545	0.0444439	1.69792	0.0261755	0.979117	1		CYP2E1_1722	0.867545	1.00175	1.52953	0.654942	0.512505	1		CYP2E1_1722	0.867545	1.29158	1.5144	0.852864	0.393735	NA		CYP2E1_1722	0.867545	0.465989	1.59531	0.292099	0.770211	NA		CYP2E1_1722	0.867545	-2.28622	1.81271	-1.26122	0.207229	NA		CYP2E1_1722	0.867545	-1.24214	1.81271	-0.685241	0.493192	NA		CYP2E1_1722	0.867545
CYP4F3_1739	0.0570367	0	9.98101	0	1	1		CYP4F3_1739	0.0570367	0	9.99473	0	1	1		CYP4F3_1739	0.0570367	0	9.99473	0	1	NA		CYP4F3_1739	0.0570367	0	9.99473	0	1	NA		CYP4F3_1739	0.0570367	0	9.99473	0	1	NA		CYP4F3_1739	0.0570367	0	9.99473	0	1	NA		CYP4F3_1739	0.0570367
CYTH1_1748	5.98645	-1.50826	0.708829	-2.12782	0.0333518	1		CYTH1_1748	5.98645	-0.108901	0.548387	-0.198583	0.842589	1		CYTH1_1748	5.98645	-0.201325	0.561797	-0.358359	0.720075	NA		CYTH1_1748	5.98645	-0.277046	0.559313	-0.495332	0.620366	NA		CYTH1_1748	5.98645	-0.45656	0.557882	-0.818381	0.413139	NA		CYTH1_1748	5.98645	0.15049	0.529759	0.284073	0.776355	0.948812		CYTH1_1748	5.98645
DAD1_1749	901.022	-0.132114	0.145655	-0.907036	0.364388	1		DAD1_1749	901.022	-0.0899329	0.144725	-0.621403	0.534334	1		DAD1_1749	901.022	-0.0460602	0.144878	-0.317925	0.750542	0.999091		DAD1_1749	901.022	-0.030702	0.144684	-0.2122	0.831951	0.991067		DAD1_1749	901.022	0.286054	0.143988	1.98666	0.0469599	0.14382		DAD1_1749	901.022	-0.162801	0.144709	-1.12503	0.260578	0.659557		DAD1_1749	901.022
DAG1_1750	225.691	-0.027347	0.11121	-0.245904	0.805757	1		DAG1_1750	225.691	-0.00586947	0.10773	-0.0544829	0.95655	1		DAG1_1750	225.691	-0.0846813	0.109521	-0.773199	0.439404	0.999091		DAG1_1750	225.691	-0.0515219	0.108277	-0.475833	0.634193	0.982176		DAG1_1750	225.691	-0.0969333	0.107055	-0.905455	0.365224	0.559783		DAG1_1750	225.691	-0.147981	0.108074	-1.36926	0.17092	0.559923		DAG1_1750	225.691
DAPK1_1752	111.425	0.0545987	0.175102	0.31181	0.755185	1		DAPK1_1752	111.425	0.075538	0.170339	0.443456	0.657436	1		DAPK1_1752	111.425	-0.0652377	0.173473	-0.376069	0.706866	0.999091		DAPK1_1752	111.425	0.0428343	0.170947	0.25057	0.802146	0.991067		DAPK1_1752	111.425	-0.253393	0.172044	-1.47284	0.140795	0.299866		DAPK1_1752	111.425	-0.171831	0.172005	-0.998987	0.317801	0.706678		DAPK1_1752	111.425
DAXX_1756	622.174	-0.0615311	0.0878402	-0.700489	0.483622	1		DAXX_1756	622.174	0.0191426	0.0857152	0.223329	0.82328	1		DAXX_1756	622.174	0.0527365	0.0861032	0.61248	0.54022	0.999091		DAXX_1756	622.174	0.00958428	0.0858587	0.111628	0.911118	0.991919		DAXX_1756	622.174	-0.00518033	0.0851873	-0.0608111	0.95151	0.974493		DAXX_1756	622.174	0.00967506	0.0854096	0.113278	0.90981	0.984628		DAXX_1756	622.174
DBH_1758	0.0760085	0	9.98101	0	1	1		DBH_1758	0.0760085	0	9.99473	0	1	1		DBH_1758	0.0760085	0	9.99473	0	1	NA		DBH_1758	0.0760085	0	9.99473	0	1	NA		DBH_1758	0.0760085	0.162456	9.99459	0.0162544	0.987031	NA		DBH_1758	0.0760085	0	9.99473	0	1	NA		DBH_1758	0.0760085
DCK_1776	203.022	-0.118024	0.195789	-0.602814	0.546633	1		DCK_1776	203.022	-0.302407	0.194323	-1.55621	0.119659	1		DCK_1776	203.022	-0.0457825	0.193632	-0.236441	0.81309	0.999091		DCK_1776	203.022	-0.305887	0.194523	-1.5725	0.115835	0.812551		DCK_1776	203.022	-0.776275	0.196303	-3.95447	7.67029e-05	0.00197421		DCK_1776	203.022	-0.344495	0.194063	-1.77517	0.0758691	0.395256		DCK_1776	203.022
DCN_1779	0.129582	-1.13478	9.53412	-0.119024	0.905257	1		DCN_1779	0.129582	-1.48179	9.54608	-0.155225	0.876644	1		DCN_1779	0.129582	-1.35361	9.54608	-0.141797	0.88724	NA		DCN_1779	0.129582	-0.506788	9.54608	-0.0530886	0.957661	NA		DCN_1779	0.129582	-1.6712	9.54608	-0.175066	0.861028	NA		DCN_1779	0.129582	-0.627176	9.54608	-0.0656998	0.947617	NA		DCN_1779	0.129582
DCTD_1785	741.988	0.00704498	0.0779358	0.0903946	0.927974	1		DCTD_1785	741.988	0.0256992	0.0761784	0.337356	0.735849	1		DCTD_1785	741.988	-0.109868	0.0772738	-1.4218	0.155084	0.999091		DCTD_1785	741.988	0.147125	0.0758335	1.94011	0.0523663	0.620589		DCTD_1785	741.988	0.285961	0.0747684	3.82462	0.000130974	0.00261074		DCTD_1785	741.988	0.181826	0.0753159	2.41418	0.0157707	0.173413		DCTD_1785	741.988
DCTN6_1789	811.03	0.132578	0.0813403	1.62992	0.103118	1		DCTN6_1789	811.03	0.0220365	0.0802601	0.274564	0.783651	1		DCTN6_1789	811.03	-0.0238304	0.0808944	-0.294587	0.768309	0.999091		DCTN6_1789	811.03	0.105209	0.0800787	1.31382	0.188906	0.871361		DCTN6_1789	811.03	0.126611	0.0794208	1.59418	0.110896	0.255785		DCTN6_1789	811.03	0.0987355	0.0797272	1.23842	0.215562	0.616966		DCTN6_1789	811.03
DCUN1D4_1795	153.343	-0.050801	0.127024	-0.399932	0.689206	1		DCUN1D4_1795	153.343	-0.208598	0.124616	-1.67393	0.0941453	1		DCUN1D4_1795	153.343	0.0419894	0.123232	0.340733	0.733304	0.999091		DCUN1D4_1795	153.343	-0.0944157	0.123513	-0.76442	0.444617	0.956678		DCUN1D4_1795	153.343	-0.113712	0.121616	-0.935011	0.349783	0.544565		DCUN1D4_1795	153.343	-0.0209782	0.121478	-0.17269	0.862895	0.970305		DCUN1D4_1795	153.343
DCX_1796	0.247857	0.242274	5.12235	0.0472973	0.962276	1		DCX_1796	0.247857	-0.131799	5.12696	-0.025707	0.979491	1		DCX_1796	0.247857	1.74437	5.04778	0.345572	0.729664	NA		DCX_1796	0.247857	-1.08031	5.12696	-0.210712	0.833112	NA		DCX_1796	0.247857	-0.322574	5.12682	-0.062919	0.949831	NA		DCX_1796	0.247857	-0.238926	5.12696	-0.0466019	0.96283	NA		DCX_1796	0.247857
DDB2_1798	72.2343	0.170637	0.162074	1.05283	0.292418	1		DDB2_1798	72.2343	0.0352146	0.158471	0.222215	0.824146	1		DDB2_1798	72.2343	-0.0225523	0.16184	-0.139349	0.889174	0.999175		DDB2_1798	72.2343	0.0306157	0.158777	0.192822	0.847099	0.991067		DDB2_1798	72.2343	0.196737	0.153066	1.28531	0.198685	0.372754		DDB2_1798	72.2343	0.0970686	0.155699	0.623438	0.532997	0.837809		DDB2_1798	72.2343
DDIT3_1800	104.649	0.2854	0.172915	1.65052	0.0988358	1		DDIT3_1800	104.649	0.0691719	0.170739	0.405132	0.685381	1		DDIT3_1800	104.649	0.0684209	0.172741	0.396091	0.692038	0.999091		DDIT3_1800	104.649	-0.110799	0.173839	-0.637366	0.523887	0.969027		DDIT3_1800	104.649	-0.0553096	0.169907	-0.325528	0.744782	0.859155		DDIT3_1800	104.649	0.067371	0.169295	0.397951	0.690666	0.915995		DDIT3_1800	104.649
DDIT4_1803	3.3946	0.123658	0.863311	0.143237	0.886103	1		DDIT4_1803	3.3946	0.324564	0.813019	0.399209	0.689739	1		DDIT4_1803	3.3946	-0.698707	0.945686	-0.738836	0.460007	NA		DDIT4_1803	3.3946	0.402168	0.807956	0.49776	0.618653	NA		DDIT4_1803	3.3946	-0.309443	0.854082	-0.362311	0.71712	NA		DDIT4_1803	3.3946	1.01123	0.761751	1.32751	0.18434	0.579343		DDIT4_1803	3.3946
DDR1_1804	12.8969	0.0562796	0.426841	0.131852	0.895102	1		DDR1_1804	12.8969	0.0316498	0.413056	0.0766235	0.938923	1		DDR1_1804	12.8969	0.389458	0.404617	0.962535	0.335781	NA		DDR1_1804	12.8969	-0.0476825	0.416917	-0.114369	0.908945	NA		DDR1_1804	12.8969	-0.766498	0.441797	-1.73495	0.0827488	NA		DDR1_1804	12.8969	0.523142	0.393412	1.32975	0.183599	0.578716		DDR1_1804	12.8969
DDX42_1819	11.5379	-0.279789	0.434731	-0.643592	0.51984	1		DDX42_1819	11.5379	0.374114	0.384033	0.974173	0.329971	1		DDX42_1819	11.5379	0.352208	0.390206	0.902623	0.366726	NA		DDX42_1819	11.5379	0.0340994	0.39938	0.0853809	0.931959	NA		DDX42_1819	11.5379	0.271238	0.380731	0.712413	0.476209	NA		DDX42_1819	11.5379	0.566788	0.373212	1.51868	0.128844	0.504656		DDX42_1819	11.5379
DEFB4A_1838	0.0656657	0	9.98101	0	1	1		DEFB4A_1838	0.0656657	0	9.99473	0	1	1		DEFB4A_1838	0.0656657	0	9.99473	0	1	NA		DEFB4A_1838	0.0656657	0	9.99473	0	1	NA		DEFB4A_1838	0.0656657	0	9.99473	0	1	NA		DEFB4A_1838	0.0656657	0	9.99473	0	1	NA		DEFB4A_1838	0.0656657
DEK_1841	1675.35	0.16165	0.0749311	2.15731	0.0309817	1		DEK_1841	1675.35	0.0632168	0.0743337	0.850446	0.395077	1		DEK_1841	1675.35	0.0683448	0.0745524	0.916735	0.359281	0.999091		DEK_1841	1675.35	0.0794989	0.0743594	1.06912	0.285017	0.912		DEK_1841	1675.35	-0.0140148	0.0741967	-0.188887	0.850181	0.917503		DEK_1841	1675.35	-0.0174738	0.0743252	-0.235099	0.814132	0.964082		DEK_1841	1675.35
DEPDC1B_1847	205.065	0.154107	0.124619	1.23663	0.216225	1		DEPDC1B_1847	205.065	-0.0186296	0.122901	-0.151583	0.879516	1		DEPDC1B_1847	205.065	-0.200266	0.12556	-1.59499	0.110715	0.914089		DEPDC1B_1847	205.065	0.00720994	0.122886	0.0586718	0.953214	0.994294		DEPDC1B_1847	205.065	-0.0961928	0.12218	-0.787302	0.431105	0.620436		DEPDC1B_1847	205.065	-0.232908	0.123838	-1.88076	0.0600052	0.347719		DEPDC1B_1847	205.065
DERA_1848	4.66268	0.492026	0.691758	0.711268	0.476918	1		DERA_1848	4.66268	-0.107158	0.712446	-0.150409	0.880442	1		DERA_1848	4.66268	0.878369	0.654688	1.34166	0.179706	NA		DERA_1848	4.66268	-1.30882	0.858472	-1.52459	0.12736	NA		DERA_1848	4.66268	-0.778569	0.75896	-1.02584	0.304969	NA		DERA_1848	4.66268	0.077805	0.689304	0.112875	0.91013	0.984628		DERA_1848	4.66268
DES_1849	0.0851726	-0.746872	9.98101	-0.0748294	0.94035	1		DES_1849	0.0851726	-1.09355	9.99473	-0.109413	0.912875	1		DES_1849	0.0851726	-0.965368	9.99473	-0.0965877	0.923054	NA		DES_1849	0.0851726	-1.08029	9.99473	-0.108086	0.913928	NA		DES_1849	0.0851726	-1.28296	9.99473	-0.128363	0.897862	NA		DES_1849	0.0851726	1.47746	9.95544	0.148407	0.882022	NA		DES_1849	0.0851726
DFFA_1850	23.1253	-0.257122	0.327855	-0.784255	0.43289	1		DFFA_1850	23.1253	0.143265	0.302237	0.474014	0.63549	1		DFFA_1850	23.1253	0.048565	0.308951	0.157193	0.875093	NA		DFFA_1850	23.1253	0.149769	0.302522	0.495069	0.620552	NA		DFFA_1850	23.1253	0.157399	0.297019	0.52993	0.59616	NA		DFFA_1850	23.1253	0.374863	0.293729	1.27622	0.201878	0.59325		DFFA_1850	23.1253
DFFB_1853	66.7043	-0.188873	0.195423	-0.966483	0.333803	1		DFFB_1853	66.7043	0.208874	0.182069	1.14722	0.251289	1		DFFB_1853	66.7043	-0.147013	0.190127	-0.773237	0.439382	0.999091		DFFB_1853	66.7043	0.118006	0.183698	0.642392	0.520618	0.969027		DFFB_1853	66.7043	-0.123207	0.184326	-0.668417	0.503867	0.685509		DFFB_1853	66.7043	-0.180704	0.186537	-0.968727	0.332681	0.713105		DFFB_1853	66.7043
DHDDS_1856	123.635	-0.0975723	0.170786	-0.571313	0.567788	1		DHDDS_1856	123.635	-0.189184	0.167234	-1.13125	0.25795	1		DHDDS_1856	123.635	0.0419181	0.166107	0.252356	0.800766	0.999091		DHDDS_1856	123.635	-0.343164	0.169379	-2.02602	0.042763	0.562702		DHDDS_1856	123.635	-0.288349	0.166374	-1.73314	0.0830716	0.210772		DHDDS_1856	123.635	-0.0510114	0.164716	-0.309694	0.756794	0.942402		DHDDS_1856	123.635
DHRS2_1857	0.462532	-1.23843	2.81843	-0.439403	0.660369	1		DHRS2_1857	0.462532	-0.208763	2.70599	-0.0771485	0.938505	1		DHRS2_1857	0.462532	-2.43946	2.82343	-0.864004	0.387586	NA		DHRS2_1857	0.462532	-0.984439	2.79583	-0.352109	0.724756	NA		DHRS2_1857	0.462532	-0.749352	2.74573	-0.272916	0.784918	NA		DHRS2_1857	0.462532	-2.67478	2.82343	-0.94735	0.343461	NA		DHRS2_1857	0.462532
DHRS7_1861	101.02	-0.205787	0.166624	-1.23504	0.216817	1		DHRS7_1861	101.02	-0.0318458	0.158277	-0.201203	0.84054	1		DHRS7_1861	101.02	-0.057801	0.160507	-0.360116	0.71876	0.999091		DHRS7_1861	101.02	0.0813195	0.157026	0.517874	0.604546	0.975404		DHRS7_1861	101.02	0.0570518	0.154884	0.368353	0.71261	0.836328		DHRS7_1861	101.02	0.00322081	0.156478	0.0205832	0.983578	0.995183		DHRS7_1861	101.02
DLAT_1875	614.611	-0.16182	0.0692371	-2.33719	0.0194293	1		DLAT_1875	614.611	-0.0353721	0.0664243	-0.532518	0.594367	1		DLAT_1875	614.611	-0.075021	0.0673142	-1.11449	0.265069	0.999091		DLAT_1875	614.611	-0.0407477	0.0665576	-0.612217	0.540394	0.969027		DLAT_1875	614.611	0.00354569	0.0654204	0.0541985	0.956777	0.97622		DLAT_1875	614.611	-0.0100095	0.0658291	-0.152053	0.879145	0.976303		DLAT_1875	614.611
DLD_1877	2.79284	0.810712	0.986694	0.821645	0.411279	1		DLD_1877	2.79284	1.36806	0.922073	1.48368	0.137895	1		DLD_1877	2.79284	-0.102202	1.06612	-0.0958636	0.923629	NA		DLD_1877	2.79284	0.442541	0.990073	0.446978	0.654891	NA		DLD_1877	2.79284	0.338488	0.98114	0.344995	0.730098	NA		DLD_1877	2.79284	-0.087382	1.03345	-0.0845535	0.932616	0.990112		DLD_1877	2.79284
DLG4_1880	63.8484	-0.233202	0.20997	-1.11064	0.266722	1		DLG4_1880	63.8484	0.353417	0.192145	1.83932	0.0658678	1		DLG4_1880	63.8484	0.0879688	0.198561	0.443032	0.657743	0.999091		DLG4_1880	63.8484	0.122003	0.196033	0.622361	0.533704	0.969027		DLG4_1880	63.8484	-0.0633934	0.195784	-0.323792	0.746095	0.859197		DLG4_1880	63.8484	0.12142	0.194097	0.625562	0.531602	0.837809		DLG4_1880	63.8484
DLGAP5_1882	360.414	0.196799	0.100665	1.95498	0.0505855	1		DLGAP5_1882	360.414	0.179778	0.098463	1.82584	0.0678736	1		DLGAP5_1882	360.414	0.105158	0.0996305	1.05548	0.291206	0.999091		DLGAP5_1882	360.414	0.102441	0.0990255	1.03449	0.300908	0.916713		DLGAP5_1882	360.414	-0.0237487	0.09863	-0.240786	0.809721	0.900501		DLGAP5_1882	360.414	-0.0758522	0.0993593	-0.763414	0.445217	0.784254		DLGAP5_1882	360.414
DMTF1_1887	15.6471	-0.184925	0.416895	-0.443578	0.657348	1		DMTF1_1887	15.6471	-0.489494	0.414933	-1.17969	0.238123	1		DMTF1_1887	15.6471	0.11333	0.397011	0.285457	0.775294	NA		DMTF1_1887	15.6471	-0.0326943	0.398198	-0.0821056	0.934563	NA		DMTF1_1887	15.6471	-0.190346	0.396808	-0.479693	0.631446	NA		DMTF1_1887	15.6471	-0.580431	0.414296	-1.40101	0.161213	0.544051		DMTF1_1887	15.6471
DNAJA3_1895	58.4082	0.491661	0.190842	2.57627	0.00998719	1		DNAJA3_1895	58.4082	0.0674224	0.192318	0.350578	0.725905	1		DNAJA3_1895	58.4082	0.161815	0.192992	0.838457	0.401774	0.999091		DNAJA3_1895	58.4082	0.123727	0.19151	0.646061	0.51824	0.969027		DNAJA3_1895	58.4082	0.543016	0.181603	2.99013	0.00278863	0.0231335		DNAJA3_1895	58.4082	0.449584	0.183996	2.44344	0.014548	0.165391		DNAJA3_1895	58.4082
DNAJB14_1905	393.974	0.124005	0.116457	1.06481	0.286963	1		DNAJB14_1905	393.974	0.166418	0.114132	1.45813	0.144806	1		DNAJB14_1905	393.974	0.0557009	0.115324	0.482996	0.629098	0.999091		DNAJB14_1905	393.974	0.119327	0.114482	1.04233	0.297261	0.915123		DNAJB14_1905	393.974	0.348979	0.112715	3.09611	0.00196074	0.0187333		DNAJB14_1905	393.974	0.169119	0.113723	1.48711	0.136985	0.510727		DNAJB14_1905	393.974
DNAJB2_1906	0.120476	0	9.98101	0	1	1		DNAJB2_1906	0.120476	0	9.99473	0	1	1		DNAJB2_1906	0.120476	0	9.99473	0	1	NA		DNAJB2_1906	0.120476	0.362327	9.99473	0.0362518	0.971082	NA		DNAJB2_1906	0.120476	0	9.99473	0	1	NA		DNAJB2_1906	0.120476	0.241941	9.99473	0.0242069	0.980688	NA		DNAJB2_1906	0.120476
DNAJB6_1912	242.293	0.189525	0.109101	1.73716	0.0823594	1		DNAJB6_1912	242.293	0.127326	0.106505	1.1955	0.231893	1		DNAJB6_1912	242.293	0.133437	0.107506	1.2412	0.21453	0.999091		DNAJB6_1912	242.293	0.0738258	0.107098	0.689328	0.490617	0.969027		DNAJB6_1912	242.293	-0.0388904	0.106415	-0.365461	0.714767	0.836735		DNAJB6_1912	242.293	0.0304904	0.106484	0.286338	0.774619	0.948456		DNAJB6_1912	242.293
DNM1_1924	2.69305	0.733559	0.765783	0.95792	0.338103	1		DNM1_1924	2.69305	0.544678	0.754501	0.721906	0.470353	1		DNM1_1924	2.69305	-0.750529	0.912915	-0.822123	0.411007	NA		DNM1_1924	2.69305	-0.654895	0.88011	-0.744106	0.456813	NA		DNM1_1924	2.69305	-0.199834	0.801497	-0.249326	0.803108	NA		DNM1_1924	2.69305	0.645962	0.740385	0.872467	0.382954	0.749975		DNM1_1924	2.69305
DNM1L_1927	496.144	0.0164302	0.0949728	0.172999	0.862652	1		DNM1L_1927	496.144	0.109025	0.092568	1.17779	0.238882	1		DNM1L_1927	496.144	0.0201263	0.0935706	0.215092	0.829695	0.999091		DNM1L_1927	496.144	0.0939243	0.0927494	1.01267	0.311219	0.921375		DNM1L_1927	496.144	0.208442	0.0915272	2.27738	0.0227638	0.093005		DNM1L_1927	496.144	0.097576	0.0922369	1.05788	0.290108	0.682174		DNM1L_1927	496.144
DNMT1_1928	15.7297	-0.0576306	0.330477	-0.174386	0.861562	1		DNMT1_1928	15.7297	-0.74681	0.349027	-2.13969	0.0323797	1		DNMT1_1928	15.7297	-0.267749	0.33123	-0.80835	0.418889	NA		DNMT1_1928	15.7297	-0.183714	0.322524	-0.569614	0.568939	NA		DNMT1_1928	15.7297	-0.00494786	0.308599	-0.0160333	0.987208	NA		DNMT1_1928	15.7297	-0.389422	0.326004	-1.19453	0.23227	0.634603		DNMT1_1928	15.7297
DNMT3A_1932	5.66012	-0.216091	0.550019	-0.39288	0.694408	1		DNMT3A_1932	5.66012	-0.217311	0.52804	-0.411543	0.680674	1		DNMT3A_1932	5.66012	-0.664664	0.569928	-1.16623	0.243523	NA		DNMT3A_1932	5.66012	-0.726776	0.56519	-1.2859	0.198479	NA		DNMT3A_1932	5.66012	0.0221749	0.504755	0.0439321	0.964959	NA		DNMT3A_1932	5.66012	-0.513219	0.54008	-0.950266	0.341977	0.722203		DNMT3A_1932	5.66012
DNTTIP2_1936	460.266	0.161544	0.125614	1.28604	0.198431	1		DNTTIP2_1936	460.266	0.0232425	0.124407	0.186826	0.851797	1		DNTTIP2_1936	460.266	0.0990038	0.124638	0.794332	0.427002	0.999091		DNTTIP2_1936	460.266	0.175121	0.12394	1.41294	0.157673	0.854192		DNTTIP2_1936	460.266	-0.140418	0.124398	-1.12878	0.25899	0.445182		DNTTIP2_1936	460.266	0.146007	0.123622	1.18107	0.237573	0.639531		DNTTIP2_1936	460.266
DPM2_1947	181.495	-0.265498	0.137434	-1.93182	0.0533815	1		DPM2_1947	181.495	-0.0427641	0.131302	-0.325693	0.744656	1		DPM2_1947	181.495	-0.130468	0.133321	-0.978603	0.327776	0.999091		DPM2_1947	181.495	-0.176216	0.132717	-1.32775	0.18426	0.868092		DPM2_1947	181.495	-0.296017	0.131987	-2.24278	0.0249109	0.0979258		DPM2_1947	181.495	-0.252208	0.1323	-1.90634	0.0566058	0.335261		DPM2_1947	181.495
DRAP1_1957	140.765	-0.113411	0.182712	-0.620712	0.534789	1		DRAP1_1957	140.765	-0.0822573	0.178553	-0.460688	0.645023	1		DRAP1_1957	140.765	-0.130833	0.180188	-0.726094	0.467781	0.999091		DRAP1_1957	140.765	0.0615939	0.177593	0.346827	0.728722	0.991067		DRAP1_1957	140.765	0.185403	0.175301	1.05763	0.290226	0.482362		DRAP1_1957	140.765	0.0329685	0.176896	0.186373	0.852152	0.96957		DRAP1_1957	140.765
DRD2_1959	0.155849	0.724168	9.02736	0.0802192	0.936063	1		DRD2_1959	0.155849	0	9.03908	0	1	1		DRD2_1959	0.155849	2.76767	8.98429	0.308057	0.758039	NA		DRD2_1959	0.155849	0	9.03908	0	1	NA		DRD2_1959	0.155849	0	9.03908	0	1	NA		DRD2_1959	0.155849	0	9.03908	0	1	NA		DRD2_1959	0.155849
DSG2_1967	0.0203378	0	9.98101	0	1	1		DSG2_1967	0.0203378	0	9.99473	0	1	1		DSG2_1967	0.0203378	0	9.99473	0	1	NA		DSG2_1967	0.0203378	0	9.99473	0	1	NA		DSG2_1967	0.0203378	0	9.99473	0	1	NA		DSG2_1967	0.0203378	0	9.99473	0	1	NA		DSG2_1967	0.0203378
DUSP1_1978	14.1847	0.0973411	0.426819	0.228062	0.819598	1		DUSP1_1978	14.1847	-0.096576	0.420318	-0.229769	0.818271	1		DUSP1_1978	14.1847	0.117142	0.417057	0.280878	0.778804	NA		DUSP1_1978	14.1847	0.316978	0.406483	0.779806	0.435505	NA		DUSP1_1978	14.1847	-0.231994	0.418455	-0.554407	0.5793	NA		DUSP1_1978	14.1847	0.177858	0.407041	0.436953	0.662146	0.902392		DUSP1_1978	14.1847
DUSP11_1981	253.817	-0.0774714	0.144069	-0.537737	0.590759	1		DUSP11_1981	253.817	-0.0385684	0.14118	-0.273187	0.78471	1		DUSP11_1981	253.817	-0.067745	0.142146	-0.476588	0.633656	0.999091		DUSP11_1981	253.817	-0.00398621	0.141145	-0.0282419	0.977469	0.994294		DUSP11_1981	253.817	0.372375	0.138447	2.68966	0.00715255	0.043324		DUSP11_1981	253.817	-0.0588679	0.140791	-0.418124	0.675857	0.908394		DUSP11_1981	253.817
DUSP22_1986	311.223	-0.0963943	0.0946799	-1.01811	0.308627	1		DUSP22_1986	311.223	-0.111842	0.0917783	-1.21861	0.222991	1		DUSP22_1986	311.223	0.0247682	0.0917237	0.270031	0.787137	0.999091		DUSP22_1986	311.223	-0.0692998	0.0916034	-0.756521	0.449337	0.956678		DUSP22_1986	311.223	-0.111392	0.0904701	-1.23126	0.218226	0.398827		DUSP22_1986	311.223	-0.0525992	0.0906062	-0.580526	0.56156	0.855339		DUSP22_1986	311.223
DUSP3_1987	392.493	-0.157327	0.108718	-1.44711	0.147867	1		DUSP3_1987	392.493	-0.0538123	0.105658	-0.509309	0.610536	1		DUSP3_1987	392.493	-0.0515766	0.106374	-0.484862	0.627774	0.999091		DUSP3_1987	392.493	-0.193066	0.106584	-1.8114	0.0700788	0.678732		DUSP3_1987	392.493	-0.292503	0.106024	-2.75884	0.00580069	0.0380535		DUSP3_1987	392.493	-0.232058	0.10612	-2.18675	0.0287605	0.244966		DUSP3_1987	392.493
DUSP4_1990	20.9494	0.00281432	0.38327	0.00734291	0.994141	1		DUSP4_1990	20.9494	0.151418	0.365161	0.414662	0.67839	1		DUSP4_1990	20.9494	0.284804	0.365028	0.780226	0.435258	NA		DUSP4_1990	20.9494	-0.0638093	0.373026	-0.171058	0.864178	NA		DUSP4_1990	20.9494	0.510976	0.350684	1.45708	0.145094	NA		DUSP4_1990	20.9494	0.490528	0.352982	1.38967	0.164629	0.549378		DUSP4_1990	20.9494
DUSP6_1993	74.4065	-0.08814	0.174918	-0.503892	0.614337	1		DUSP6_1993	74.4065	-0.0699427	0.168299	-0.415585	0.677714	1		DUSP6_1993	74.4065	0.0240894	0.168881	0.142641	0.886573	0.999091		DUSP6_1993	74.4065	-0.0068306	0.16753	-0.0407724	0.967477	0.994294		DUSP6_1993	74.4065	-0.276904	0.168655	-1.64184	0.100623	0.241192		DUSP6_1993	74.4065	-0.251079	0.169574	-1.48065	0.138701	0.51468		DUSP6_1993	74.4065
DYNLL1_1997	2086.89	-0.00831324	0.106484	-0.0780705	0.937772	1		DYNLL1_1997	2086.89	-0.15371	0.10614	-1.44817	0.147569	1		DYNLL1_1997	2086.89	0.0939671	0.106025	0.886273	0.37547	0.999091		DYNLL1_1997	2086.89	-0.00454173	0.106024	-0.0428368	0.965832	0.994294		DYNLL1_1997	2086.89	-0.214369	0.106039	-2.02161	0.0432171	0.137309		DYNLL1_1997	2086.89	-0.154819	0.106057	-1.45977	0.144352	0.52467		DYNLL1_1997	2086.89
DYNLT3_2000	647.15	0.012818	0.0798932	0.16044	0.872535	1		DYNLT3_2000	647.15	0.010952	0.0779879	0.140432	0.888319	1		DYNLT3_2000	647.15	0.0691653	0.0783181	0.883134	0.377164	0.999091		DYNLT3_2000	647.15	0.0709962	0.0778356	0.91213	0.3617	0.949126		DYNLT3_2000	647.15	0.0578809	0.0770845	0.750875	0.452728	0.638436		DYNLT3_2000	647.15	0.141327	0.0770626	1.83392	0.0666653	0.367275		DYNLT3_2000	647.15
DYRK3_2006	242.41	-0.0330685	0.105038	-0.314824	0.752895	1		DYRK3_2006	242.41	-0.0366636	0.101604	-0.360848	0.718213	1		DYRK3_2006	242.41	-0.0572822	0.103001	-0.556131	0.578121	0.999091		DYRK3_2006	242.41	-0.0673615	0.102046	-0.660109	0.509184	0.969027		DYRK3_2006	242.41	-0.105332	0.100636	-1.04667	0.295251	0.487739		DYRK3_2006	242.41	0.0442948	0.100063	0.44267	0.658004	0.901969		DYRK3_2006	242.41
E2F1_2008	0.905712	0.0247641	1.25588	0.0197185	0.984268	1		E2F1_2008	0.905712	-0.544312	1.29607	-0.419972	0.674506	1		E2F1_2008	0.905712	-1.03835	1.42818	-0.727046	0.467198	NA		E2F1_2008	0.905712	-1.08497	1.40987	-0.769555	0.441564	NA		E2F1_2008	0.905712	-1.4238	1.44255	-0.986999	0.323643	NA		E2F1_2008	0.905712	-0.688759	1.30169	-0.529128	0.596717	NA		E2F1_2008	0.905712
E2F2_2009	0.895138	-0.109925	1.53591	-0.0715698	0.942944	1		E2F2_2009	0.895138	1.05116	1.3556	0.775418	0.438093	1		E2F2_2009	0.895138	-0.719412	1.61719	-0.444852	0.656426	NA		E2F2_2009	0.895138	0.258512	1.43292	0.180409	0.856831	NA		E2F2_2009	0.895138	1.71354	1.30858	1.30946	0.190379	NA		E2F2_2009	0.895138	-1.81555	1.71423	-1.05911	0.28955	NA		E2F2_2009	0.895138
EBNA1BP2_2014	1836.07	0.17408	0.0602113	2.89116	0.00383826	0.959805		EBNA1BP2_2014	1836.07	0.0987456	0.0594815	1.66011	0.0968931	1		EBNA1BP2_2014	1836.07	-0.0510444	0.0600823	-0.849575	0.395561	0.999091		EBNA1BP2_2014	1836.07	0.103318	0.0595309	1.73554	0.0826461	0.732382		EBNA1BP2_2014	1836.07	0.149557	0.059091	2.53097	0.0113749	0.0602869		EBNA1BP2_2014	1836.07	0.179152	0.0591725	3.02763	0.0024648	0.0475759		EBNA1BP2_2014	1836.07
EBP_2015	232.372	-0.227845	0.116803	-1.95067	0.0510966	1		EBP_2015	232.372	-0.199134	0.11344	-1.75542	0.0791879	1		EBP_2015	232.372	-0.177938	0.114272	-1.55714	0.119437	0.947391		EBP_2015	232.372	-0.247821	0.113982	-2.17422	0.0296884	0.512911		EBP_2015	232.372	-0.559599	0.114876	-4.87135	1.1084e-06	6.40858e-05		EBP_2015	232.372	-0.476172	0.114833	-4.14664	3.37387e-05	0.00137153		EBP_2015	232.372
ECD_2021	583.938	0.193689	0.0840137	2.30545	0.0211415	1		ECD_2021	583.938	0.0533303	0.082799	0.644094	0.519515	1		ECD_2021	583.938	0.153208	0.0829416	1.84718	0.0647208	0.772666		ECD_2021	583.938	0.0952923	0.0827257	1.15191	0.24936	0.909687		ECD_2021	583.938	0.139935	0.0817275	1.71221	0.0868577	0.216917		ECD_2021	583.938	0.0982336	0.0822002	1.19505	0.232066	0.634603		ECD_2021	583.938
ECH1_2022	62.1744	0.170877	0.220615	0.774547	0.438608	1		ECH1_2022	62.1744	0.0873834	0.215646	0.405216	0.685319	1		ECH1_2022	62.1744	0.137953	0.216963	0.635836	0.524883	0.999091		ECH1_2022	62.1744	0.0431075	0.21672	0.198909	0.842334	0.991067		ECH1_2022	62.1744	0.24829	0.210721	1.17829	0.238682	0.421264		ECH1_2022	62.1744	0.290552	0.211194	1.37575	0.168898	0.557953		ECH1_2022	62.1744
ECSCR_2024	65.0881	0.129789	0.21567	0.601794	0.547311	1		ECSCR_2024	65.0881	-0.0621229	0.2127	-0.292068	0.770234	1		ECSCR_2024	65.0881	0.145405	0.211509	0.687463	0.491791	0.999091		ECSCR_2024	65.0881	-0.158085	0.214607	-0.736623	0.461351	0.956678		ECSCR_2024	65.0881	-0.601803	0.219015	-2.74778	0.0060001	0.0390723		ECSCR_2024	65.0881	-0.293298	0.214846	-1.36515	0.172204	0.56003		ECSCR_2024	65.0881
EDEM1_2027	172.162	-0.130655	0.14648	-0.891967	0.372411	1		EDEM1_2027	172.162	-0.113695	0.14267	-0.796907	0.425505	1		EDEM1_2027	172.162	0.0322571	0.142544	0.226296	0.820971	0.999091		EDEM1_2027	172.162	-0.162122	0.143301	-1.13134	0.257912	0.909687		EDEM1_2027	172.162	-0.0559923	0.140863	-0.397494	0.691003	0.818395		EDEM1_2027	172.162	-0.0614789	0.141484	-0.434527	0.663906	0.902428		EDEM1_2027	172.162
EDN1_2029	974.782	0.0259862	0.091445	0.284173	0.776278	1		EDN1_2029	974.782	-0.134151	0.0908121	-1.47723	0.139614	1		EDN1_2029	974.782	0.0818587	0.0906344	0.903175	0.366433	0.999091		EDN1_2029	974.782	-0.364767	0.0914406	-3.98912	6.63195e-05	0.0210896		EDN1_2029	974.782	-0.510499	0.0913121	-5.5907	2.26154e-08	1.8761e-06		EDN1_2029	974.782	-0.533526	0.0915744	-5.82615	5.67216e-09	5.0728e-07		EDN1_2029	974.782
EED_2035	34.2074	0.238704	0.231791	1.02983	0.303091	1		EED_2035	34.2074	-0.254367	0.236807	-1.07415	0.282754	1		EED_2035	34.2074	0.317533	0.224402	1.41502	0.157062	NA		EED_2035	34.2074	0.0964149	0.227053	0.424636	0.671102	NA		EED_2035	34.2074	-0.272174	0.231515	-1.17562	0.239746	NA		EED_2035	34.2074	-0.226971	0.232566	-0.975944	0.329092	0.708591		EED_2035	34.2074
EEF2_2042	3703.38	-0.00802975	0.108453	-0.0740387	0.94098	1		EEF2_2042	3703.38	0.0635907	0.108112	0.588192	0.556403	1		EEF2_2042	3703.38	-0.0258146	0.108245	-0.238483	0.811506	0.999091		EEF2_2042	3703.38	0.0737053	0.108126	0.681662	0.495452	0.969027		EEF2_2042	3703.38	0.251217	0.107942	2.32734	0.0199473	0.0869047		EEF2_2042	3703.38	0.0378694	0.108082	0.350377	0.726055	0.931615		EEF2_2042	3703.38
EFNA1_2049	57.9927	-0.135122	0.207033	-0.652659	0.513976	1		EFNA1_2049	57.9927	-0.354454	0.204285	-1.7351	0.0827236	1		EFNA1_2049	57.9927	0.0340591	0.199411	0.170798	0.864383	0.999091		EFNA1_2049	57.9927	-0.331159	0.204153	-1.62211	0.104779	0.780931		EFNA1_2049	57.9927	-0.378962	0.201221	-1.88331	0.0596579	0.169638		EFNA1_2049	57.9927	-0.411216	0.20333	-2.02241	0.0431341	0.295241		EFNA1_2049	57.9927
EGF_2055	0.380986	-0.746946	3.34688	-0.223177	0.823398	1		EGF_2055	0.380986	-1.09359	3.34739	-0.3267	0.743895	1		EGF_2055	0.380986	-0.00361326	3.34739	-0.00107942	0.999139	NA		EGF_2055	0.380986	-1.08033	3.34739	-0.322737	0.746894	NA		EGF_2055	0.380986	0.952796	3.26124	0.292158	0.770166	NA		EGF_2055	0.380986	-1.20072	3.34739	-0.358704	0.719817	NA		EGF_2055	0.380986
EGFR_2063	15.8856	0.662618	0.350187	1.89219	0.0584661	1		EGFR_2063	15.8856	0.511983	0.343377	1.49102	0.135956	1		EGFR_2063	15.8856	0.793214	0.337697	2.34889	0.0188293	NA		EGFR_2063	15.8856	0.72407	0.336057	2.1546	0.0311929	NA		EGFR_2063	15.8856	0.16785	0.349318	0.480509	0.630866	NA		EGFR_2063	15.8856	0.309033	0.346921	0.890788	0.373043	0.744224		EGFR_2063	15.8856
EGR1_2068	14.3886	0.260552	0.343516	0.758485	0.448161	1		EGR1_2068	14.3886	0.228473	0.332518	0.687098	0.492021	1		EGR1_2068	14.3886	-0.12802	0.351061	-0.364666	0.715361	NA		EGR1_2068	14.3886	-0.199029	0.349097	-0.570125	0.568593	NA		EGR1_2068	14.3886	-0.541245	0.355198	-1.52378	0.127563	NA		EGR1_2068	14.3886	0.166445	0.331054	0.502772	0.615124	0.879857		EGR1_2068	14.3886
EIF1_2074	1975.46	0.0390652	0.067849	0.575766	0.564773	1		EIF1_2074	1975.46	-0.0517801	0.067227	-0.770229	0.441164	1		EIF1_2074	1975.46	-0.0558935	0.0674684	-0.82844	0.407421	0.999091		EIF1_2074	1975.46	-0.0191081	0.0672248	-0.284242	0.776225	0.991067		EIF1_2074	1975.46	0.0543115	0.0668117	0.812905	0.416273	0.607157		EIF1_2074	1975.46	0.0142003	0.0669834	0.211997	0.832109	0.965138		EIF1_2074	1975.46
EIF1AY_2080	0.061518	0	9.98101	0	1	1		EIF1AY_2080	0.061518	0	9.99473	0	1	1		EIF1AY_2080	0.061518	0	9.99473	0	1	NA		EIF1AY_2080	0.061518	0	9.99473	0	1	NA		EIF1AY_2080	0.061518	0	9.99473	0	1	NA		EIF1AY_2080	0.061518	0	9.99473	0	1	NA		EIF1AY_2080	0.061518
EIF2S1_2085	1285.46	0.0296637	0.0616743	0.480974	0.630535	1		EIF2S1_2085	1285.46	0.10251	0.0602198	1.70226	0.0887075	1		EIF2S1_2085	1285.46	0.0311453	0.0607992	0.512265	0.608466	0.999091		EIF2S1_2085	1285.46	0.0681794	0.060388	1.12902	0.258889	0.909687		EIF2S1_2085	1285.46	0.157353	0.0596651	2.63726	0.00835779	0.0486368		EIF2S1_2085	1285.46	0.137035	0.0598975	2.28783	0.0221473	0.20936		EIF2S1_2085	1285.46
EIF2S2_2088	545.125	-0.0290304	0.124293	-0.233564	0.815324	1		EIF2S2_2088	545.125	0.0323886	0.122492	0.264414	0.791461	1		EIF2S2_2088	545.125	0.147616	0.122549	1.20455	0.228376	0.999091		EIF2S2_2088	545.125	0.0681661	0.122478	0.55656	0.577828	0.970552		EIF2S2_2088	545.125	0.258637	0.121395	2.13055	0.0331264	0.117279		EIF2S2_2088	545.125	0.0290993	0.122233	0.238065	0.811831	0.96378		EIF2S2_2088	545.125
EIF3C_2092	8.44708	0.180514	0.551742	0.327171	0.743538	1		EIF3C_2092	8.44708	0.355707	0.517595	0.68723	0.491938	1		EIF3C_2092	8.44708	0.721029	0.503882	1.43095	0.152445	NA		EIF3C_2092	8.44708	0.702397	0.4988	1.40817	0.15908	NA		EIF3C_2092	8.44708	0.0891046	0.521983	0.170704	0.864457	NA		EIF3C_2092	8.44708	0.427078	0.506868	0.842582	0.399462	0.758249		EIF3C_2092	8.44708
EIF3D_2093	260.202	-0.0178955	0.115717	-0.154649	0.877098	1		EIF3D_2093	260.202	0.159609	0.111231	1.43493	0.151306	1		EIF3D_2093	260.202	0.0361703	0.113123	0.319742	0.749164	0.999091		EIF3D_2093	260.202	0.135891	0.111561	1.21809	0.223191	0.900248		EIF3D_2093	260.202	-0.0156706	0.111236	-0.140878	0.887967	0.943341		EIF3D_2093	260.202	0.195247	0.110364	1.76912	0.0768745	0.398945		EIF3D_2093	260.202
EIF3E_2094	4972.56	0.0560976	0.0606264	0.9253	0.35481	1		EIF3E_2094	4972.56	0.0245765	0.0602943	0.407609	0.683561	1		EIF3E_2094	4972.56	-0.00978647	0.0604211	-0.161971	0.871329	0.999091		EIF3E_2094	4972.56	0.046989	0.0603024	0.779223	0.435848	0.956678		EIF3E_2094	4972.56	0.0686588	0.0601581	1.1413	0.253743	0.440129		EIF3E_2094	4972.56	0.0713905	0.0602058	1.18578	0.235711	0.63854		EIF3E_2094	4972.56
EIF4EBP1_2107	0.685056	1.42437	1.89601	0.751249	0.452503	1		EIF4EBP1_2107	0.685056	-0.131801	2.03487	-0.0647709	0.948356	1		EIF4EBP1_2107	0.685056	2.60874	1.75265	1.48846	0.13663	NA		EIF4EBP1_2107	0.685056	-0.118536	2.03487	-0.0582521	0.953548	NA		EIF4EBP1_2107	0.685056	2.01182	1.77306	1.13466	0.256518	NA		EIF4EBP1_2107	0.685056	2.0732	1.7743	1.16846	0.242622	NA		EIF4EBP1_2107	0.685056
ELAC2_2114	10.8294	-0.157502	0.396499	-0.397231	0.691197	1		ELAC2_2114	10.8294	-0.694309	0.411754	-1.68622	0.0917529	1		ELAC2_2114	10.8294	0.199756	0.367617	0.54338	0.586868	NA		ELAC2_2114	10.8294	-0.707167	0.412838	-1.71294	0.0867238	NA		ELAC2_2114	10.8294	-0.179361	0.370239	-0.484445	0.62807	NA		ELAC2_2114	10.8294	0.0469563	0.363709	0.129104	0.897275	0.979759		ELAC2_2114	10.8294
ELAVL1_2115	15.7751	-0.634053	0.430216	-1.4738	0.140536	1		ELAVL1_2115	15.7751	0.489092	0.365536	1.33802	0.180892	1		ELAVL1_2115	15.7751	0.256175	0.37707	0.679381	0.496896	NA		ELAVL1_2115	15.7751	-0.200214	0.390495	-0.512719	0.608148	NA		ELAVL1_2115	15.7751	-0.059372	0.377141	-0.157427	0.874909	NA		ELAVL1_2115	15.7751	0.0448744	0.376281	0.119258	0.905071	0.982246		ELAVL1_2115	15.7751
ELMOD1_2126	4.39948	-0.658265	0.772555	-0.852063	0.394179	1		ELMOD1_2126	4.39948	-0.146099	0.682141	-0.214177	0.830409	1		ELMOD1_2126	4.39948	1.11337	0.608799	1.8288	0.0674296	NA		ELMOD1_2126	4.39948	0.288556	0.648935	0.444662	0.656564	NA		ELMOD1_2126	4.39948	0.470352	0.625277	0.75223	0.451913	NA		ELMOD1_2126	4.39948	0.806235	0.612241	1.31686	0.187886	0.581436		ELMOD1_2126	4.39948
ELOVL6_2134	14.6449	0.0714491	0.383581	0.186269	0.852234	1		ELOVL6_2134	14.6449	0.216824	0.366915	0.590938	0.554562	1		ELOVL6_2134	14.6449	-0.109668	0.381976	-0.287106	0.774031	NA		ELOVL6_2134	14.6449	-0.157473	0.379606	-0.414832	0.678265	NA		ELOVL6_2134	14.6449	-0.311765	0.377944	-0.824896	0.40943	NA		ELOVL6_2134	14.6449	-0.597063	0.392212	-1.5223	0.127935	0.501826		ELOVL6_2134	14.6449
EML3_2142	1.21292	-1.66205	1.26691	-1.31189	0.189556	1		EML3_2142	1.21292	-1.0227	1.0903	-0.937993	0.348248	1		EML3_2142	1.21292	-2.77159	1.43176	-1.93579	0.0528939	NA		EML3_2142	1.21292	-1.49155	1.17995	-1.26408	0.206202	NA		EML3_2142	1.21292	-0.518055	0.994104	-0.521127	0.602278	NA		EML3_2142	1.21292	-1.58812	1.17464	-1.35201	0.176372	NA		EML3_2142	1.21292
ENG_2149	159.553	-0.144106	0.178303	-0.808211	0.418969	1		ENG_2149	159.553	-0.10357	0.174501	-0.593521	0.552832	1		ENG_2149	159.553	-0.0200419	0.17487	-0.11461	0.908754	0.999175		ENG_2149	159.553	-0.159046	0.175143	-0.908092	0.36383	0.949126		ENG_2149	159.553	-0.389015	0.175406	-2.21779	0.0265689	0.101794		ENG_2149	159.553	-0.228595	0.174756	-1.30808	0.190846	0.583026		ENG_2149	159.553
ENO2_2153	12.1263	0.347815	0.429568	0.809685	0.418121	1		ENO2_2153	12.1263	0.388026	0.411782	0.942309	0.346034	1		ENO2_2153	12.1263	0.550372	0.410263	1.34151	0.179756	NA		ENO2_2153	12.1263	0.348334	0.414069	0.841246	0.40021	NA		ENO2_2153	12.1263	-0.148457	0.428437	-0.346508	0.728961	NA		ENO2_2153	12.1263	0.368237	0.407923	0.902712	0.366679	0.74052		ENO2_2153	12.1263
ENOPH1_2156	425.137	0.0618111	0.0756547	0.817017	0.413919	1		ENOPH1_2156	425.137	0.025991	0.0733557	0.354315	0.723103	1		ENOPH1_2156	425.137	0.0239051	0.0742736	0.321852	0.747565	0.999091		ENOPH1_2156	425.137	0.0344267	0.0734154	0.468931	0.639119	0.982626		ENOPH1_2156	425.137	0.154022	0.0714568	2.15546	0.0311256	0.112476		ENOPH1_2156	425.137	0.0319347	0.0726423	0.439616	0.660215	0.902392		ENOPH1_2156	425.137
ENOSF1_2157	10.2666	0.984844	0.478187	2.05954	0.0394427	1		ENOSF1_2157	10.2666	0.732762	0.474164	1.54538	0.122255	1		ENOSF1_2157	10.2666	0.411122	0.49514	0.830314	0.406361	NA		ENOSF1_2157	10.2666	-0.405634	0.540546	-0.750414	0.453005	NA		ENOSF1_2157	10.2666	0.349759	0.4826	0.724739	0.468612	NA		ENOSF1_2157	10.2666	0.0583022	0.501436	0.116271	0.907438	0.9837		ENOSF1_2157	10.2666
EOMES_2164	0.04398	0	9.98101	0	1	1		EOMES_2164	0.04398	0	9.99473	0	1	1		EOMES_2164	0.04398	0	9.99473	0	1	NA		EOMES_2164	0.04398	0	9.99473	0	1	NA		EOMES_2164	0.04398	0	9.99473	0	1	NA		EOMES_2164	0.04398	0	9.99473	0	1	NA		EOMES_2164	0.04398
EP300_2167	289.445	-0.15497	0.135914	-1.14021	0.2542	1		EP300_2167	289.445	0.0653603	0.131935	0.495396	0.620321	1		EP300_2167	289.445	0.00910899	0.132988	0.0684948	0.945392	0.999175		EP300_2167	289.445	-0.0456778	0.132701	-0.344216	0.730684	0.991067		EP300_2167	289.445	-0.123603	0.132045	-0.936064	0.34924	0.544565		EP300_2167	289.445	-0.0736255	0.132193	-0.556955	0.577558	0.863281		EP300_2167	289.445
EPB41L2_2175	192.457	-0.0656755	0.139311	-0.471433	0.637332	1		EPB41L2_2175	192.457	-0.0284413	0.135607	-0.209733	0.833876	1		EPB41L2_2175	192.457	-0.025065	0.136636	-0.183444	0.85445	0.999091		EPB41L2_2175	192.457	-0.0597264	0.13605	-0.439005	0.660658	0.991067		EPB41L2_2175	192.457	-0.334845	0.136678	-2.44988	0.0142903	0.0700618		EPB41L2_2175	192.457	-0.135832	0.135703	-1.00095	0.31685	0.706678		EPB41L2_2175	192.457
EPHA3_2188	0.0517551	0	9.98101	0	1	1		EPHA3_2188	0.0517551	0	9.99473	0	1	1		EPHA3_2188	0.0517551	0.477247	9.99473	0.0477499	0.961916	NA		EPHA3_2188	0.0517551	0	9.99473	0	1	NA		EPHA3_2188	0.0517551	1.29716	9.97052	0.130099	0.896488	NA		EPHA3_2188	0.0517551	0	9.99473	0	1	NA		EPHA3_2188	0.0517551
EPHB2_2194	625.391	-0.0443901	0.0633617	-0.700582	0.483564	1		EPHB2_2194	625.391	-0.074235	0.0614816	-1.20743	0.227265	1		EPHB2_2194	625.391	-0.070889	0.0621699	-1.14025	0.254184	0.999091		EPHB2_2194	625.391	-0.116701	0.0618092	-1.88808	0.0590146	0.644283		EPHB2_2194	625.391	-0.127622	0.0608402	-2.09766	0.0359354	0.123318		EPHB2_2194	625.391	-0.184157	0.0615216	-2.99336	0.00275922	0.0528785		EPHB2_2194	625.391
EPN2_2197	1.23717	-2.37282	1.49808	-1.58391	0.113215	1		EPN2_2197	1.23717	0.102363	1.17873	0.0868417	0.930797	1		EPN2_2197	1.23717	-1.62943	1.49814	-1.08764	0.276756	NA		EPN2_2197	1.23717	-0.333434	1.25631	-0.265408	0.790695	NA		EPN2_2197	1.23717	0.722147	1.07763	0.670125	0.502778	NA		EPN2_2197	1.23717	0.956145	1.06345	0.899098	0.3686	NA		EPN2_2197	1.23717
EPRS1_2200	13.0657	0.156285	0.421832	0.370491	0.711017	1		EPRS1_2200	13.0657	0.792861	0.384689	2.06104	0.0392988	1		EPRS1_2200	13.0657	0.114203	0.414005	0.27585	0.782663	NA		EPRS1_2200	13.0657	0.419618	0.397097	1.05672	0.290642	NA		EPRS1_2200	13.0657	0.997227	0.375124	2.65839	0.00785142	NA		EPRS1_2200	13.0657	0.245908	0.39897	0.616358	0.537658	0.840149		EPRS1_2200	13.0657
ERBB3_2206	0.354838	-1.511	3.42513	-0.441151	0.659103	1		ERBB3_2206	0.354838	-1.85767	3.42569	-0.542276	0.587628	1		ERBB3_2206	0.354838	-0.76769	3.42569	-0.224098	0.822681	NA		ERBB3_2206	0.354838	-0.882616	3.42569	-0.257646	0.79668	NA		ERBB3_2206	0.354838	-1.0831	3.42532	-0.316205	0.751847	NA		ERBB3_2206	0.354838	-1.00301	3.42569	-0.292791	0.769682	NA		ERBB3_2206	0.354838
ERO1A_2227	520.99	0.0279844	0.141228	0.19815	0.842927	1		ERO1A_2227	520.99	0.152339	0.139426	1.09262	0.27456	1		ERO1A_2227	520.99	-0.0489082	0.140444	-0.348239	0.727661	0.999091		ERO1A_2227	520.99	0.101416	0.139658	0.726177	0.46773	0.960656		ERO1A_2227	520.99	0.374623	0.138505	2.70476	0.00683545	0.0420711		ERO1A_2227	520.99	0.00379913	0.139601	0.0272142	0.978289	0.993608		ERO1A_2227	520.99
ERO1B_2228	0.811643	2.38996	1.44244	1.65689	0.0975425	1		ERO1B_2228	0.811643	1.33398	1.50666	0.885387	0.375948	1		ERO1B_2228	0.811643	0.394507	1.68077	0.234718	0.814427	NA		ERO1B_2228	0.811643	-1.54325	1.77439	-0.869733	0.384446	NA		ERO1B_2228	0.811643	0.583982	1.58471	0.368511	0.712492	NA		ERO1B_2228	0.811643	-0.701847	1.77439	-0.395542	0.692443	NA		ERO1B_2228	0.811643
ESR1_2235	0.162822	-1.19199	7.51506	-0.158614	0.873973	1		ESR1_2235	0.162822	-1.53891	7.52091	-0.204618	0.837871	1		ESR1_2235	0.162822	-1.41073	7.52091	-0.187574	0.851211	NA		ESR1_2235	0.162822	0.466486	7.49295	0.0622567	0.950358	NA		ESR1_2235	0.162822	-1.72832	7.52091	-0.229802	0.818245	NA		ESR1_2235	0.162822	-0.684279	7.52091	-0.0909834	0.927506	NA		ESR1_2235	0.162822
ESR2_2237	0.429332	1.74711	2.28566	0.764379	0.444641	1		ESR2_2237	0.429332	-0.650819	2.47386	-0.263078	0.79249	1		ESR2_2237	0.429332	-0.522627	2.47386	-0.211259	0.832685	NA		ESR2_2237	0.429332	0.168518	2.4188	0.0696702	0.944456	NA		ESR2_2237	0.429332	-0.0363679	2.41981	-0.0150292	0.988009	NA		ESR2_2237	0.429332	-1.71974	2.47386	-0.695164	0.486952	NA		ESR2_2237	0.429332
ETFA_2244	1100.56	0.0191558	0.0601973	0.318216	0.750321	1		ETFA_2244	1100.56	0.00305606	0.0588347	0.0519431	0.958574	1		ETFA_2244	1100.56	0.0437243	0.059141	0.739323	0.459711	0.999091		ETFA_2244	1100.56	0.0101555	0.0588948	0.172435	0.863095	0.991067		ETFA_2244	1100.56	-0.0474869	0.0584505	-0.81243	0.416545	0.607157		ETFA_2244	1100.56	0.07242	0.0583244	1.24168	0.214356	0.616418		ETFA_2244	1100.56
ETFB_2245	92.6724	-0.130886	0.157894	-0.828947	0.407134	1		ETFB_2245	92.6724	0.0626172	0.148739	0.420986	0.673765	1		ETFB_2245	92.6724	0.0462754	0.150997	0.306466	0.75925	0.999091		ETFB_2245	92.6724	0.211604	0.146827	1.44118	0.149534	0.853594		ETFB_2245	92.6724	0.149227	0.145	1.02915	0.303408	0.498195		ETFB_2245	92.6724	0.27923	0.144371	1.93412	0.0530985	0.331086		ETFB_2245	92.6724
ETS1_2248	540.124	-0.0461798	0.0912417	-0.506126	0.612768	1		ETS1_2248	540.124	-0.102446	0.0895593	-1.14389	0.252669	1		ETS1_2248	540.124	0.169257	0.0889563	1.9027	0.0570798	0.771425		ETS1_2248	540.124	-0.0290334	0.0893527	-0.324931	0.745234	0.991067		ETS1_2248	540.124	-0.21007	0.0892825	-2.35287	0.0186292	0.0830479		ETS1_2248	540.124	-0.135165	0.0892944	-1.5137	0.130102	0.505488		ETS1_2248	540.124
ETV1_2251	1.3887	0.966492	1.03198	0.936539	0.348996	1		ETV1_2251	1.3887	0.808581	1.01477	0.796815	0.425559	1		ETV1_2251	1.3887	-1.94537	1.46786	-1.32531	0.185069	NA		ETV1_2251	1.3887	-0.592709	1.20865	-0.49039	0.623858	NA		ETV1_2251	1.3887	-1.32368	1.32693	-0.99755	0.318498	NA		ETV1_2251	1.3887	0.250983	1.06057	0.23665	0.812928	NA		ETV1_2251	1.3887
EVL_2255	326.462	0.0971692	0.101381	0.958458	0.337832	1		EVL_2255	326.462	0.0719205	0.0989799	0.726617	0.46746	1		EVL_2255	326.462	0.0128486	0.100208	0.12822	0.897975	0.999175		EVL_2255	326.462	-0.0567369	0.0999515	-0.567645	0.570276	0.969027		EVL_2255	326.462	-0.0552799	0.0986992	-0.560084	0.575422	0.739203		EVL_2255	326.462	-0.0913681	0.0993941	-0.919251	0.357964	0.733909		EVL_2255	326.462
EXOSC4_2269	25.261	-0.415271	0.329581	-1.26	0.20767	1		EXOSC4_2269	25.261	-0.43634	0.317814	-1.37294	0.169771	1		EXOSC4_2269	25.261	0.17908	0.303502	0.590046	0.55516	NA		EXOSC4_2269	25.261	-0.0662168	0.307045	-0.215659	0.829254	NA		EXOSC4_2269	25.261	0.0404867	0.299405	0.135224	0.892435	NA		EXOSC4_2269	25.261	0.0326469	0.301417	0.108312	0.913749	0.984658		EXOSC4_2269	25.261
EXT1_2278	443.618	0.0496379	0.0871274	0.569716	0.568871	1		EXT1_2278	443.618	-0.0162455	0.0852471	-0.19057	0.848863	1		EXT1_2278	443.618	0.00788196	0.0858516	0.0918091	0.92685	0.999175		EXT1_2278	443.618	-0.168233	0.0862607	-1.95029	0.0511421	0.609869		EXT1_2278	443.618	-0.0459219	0.0844894	-0.543523	0.58677	0.745378		EXT1_2278	443.618	-0.0731702	0.0850315	-0.860507	0.38951	0.753337		EXT1_2278	443.618
EXTL1_2279	0.684644	-1.27359	1.86537	-0.682756	0.494761	1		EXTL1_2279	0.684644	-0.69447	1.77066	-0.392209	0.694904	1		EXTL1_2279	0.684644	-0.629144	1.78347	-0.352764	0.724265	NA		EXTL1_2279	0.684644	0.265166	1.62671	0.163008	0.870512	NA		EXTL1_2279	0.684644	-1.80216	1.86972	-0.963863	0.335115	NA		EXTL1_2279	0.684644	-0.251636	1.67732	-0.150023	0.880747	NA		EXTL1_2279	0.684644
EZH2_2282	105.376	0.21002	0.142268	1.47622	0.139884	1		EZH2_2282	105.376	0.230365	0.137331	1.67745	0.0934554	1		EZH2_2282	105.376	-0.209731	0.145485	-1.4416	0.149416	0.999091		EZH2_2282	105.376	-0.0243565	0.140871	-0.172899	0.862731	0.991067		EZH2_2282	105.376	-0.0775467	0.138877	-0.558384	0.576582	0.739203		EZH2_2282	105.376	-0.137738	0.140754	-0.978573	0.327791	0.707533		EZH2_2282	105.376
F2_2286	0.104734	-0.746694	9.98101	-0.0748115	0.940365	1		F2_2286	0.104734	-1.09355	9.99473	-0.109413	0.912875	1		F2_2286	0.104734	-0.965368	9.99473	-0.0965877	0.923054	NA		F2_2286	0.104734	0.447025	9.98783	0.044757	0.964301	NA		F2_2286	0.104734	-1.28296	9.99473	-0.128363	0.897862	NA		F2_2286	0.104734	-1.20067	9.99473	-0.120131	0.90438	NA		F2_2286	0.104734
F3_2289	5.27821	0.457236	0.904251	0.505652	0.613101	1		F3_2289	5.27821	-0.240431	0.95733	-0.251147	0.8017	1		F3_2289	5.27821	-0.850349	1.09283	-0.778117	0.4365	NA		F3_2289	5.27821	0.572681	0.858761	0.666869	0.504856	NA		F3_2289	5.27821	0.309473	0.864486	0.357985	0.720354	NA		F3_2289	5.27821	-0.0938072	0.920029	-0.101961	0.918788	0.985255		F3_2289	5.27821
F9_2297	0.0256174	-0.747178	9.98101	-0.07486	0.940326	1		F9_2297	0.0256174	-1.09355	9.99473	-0.109413	0.912875	1		F9_2297	0.0256174	-0.965368	9.99473	-0.0965877	0.923054	NA		F9_2297	0.0256174	-1.08029	9.99473	-0.108086	0.913928	NA		F9_2297	0.0256174	-1.28296	9.99473	-0.128363	0.897862	NA		F9_2297	0.0256174	-1.20067	9.99473	-0.120131	0.90438	NA		F9_2297	0.0256174
FABP1_2298	0.292523	-2.08202	5.29965	-0.392859	0.694424	1		FABP1_2298	0.292523	-2.42888	5.30173	-0.45813	0.646859	1		FABP1_2298	0.292523	-1.33891	5.30173	-0.252542	0.800622	NA		FABP1_2298	0.292523	-2.41561	5.30173	-0.455628	0.648658	NA		FABP1_2298	0.292523	-1.65392	5.30147	-0.311974	0.75506	NA		FABP1_2298	0.292523	-2.53601	5.30173	-0.478336	0.632411	NA		FABP1_2298	0.292523
FAH_2303	65.3641	0.276847	0.194417	1.42398	0.154452	1		FAH_2303	65.3641	0.0175119	0.192697	0.090878	0.92759	1		FAH_2303	65.3641	0.0794986	0.193907	0.409984	0.681818	0.999091		FAH_2303	65.3641	-0.266608	0.198505	-1.34308	0.179246	0.867142		FAH_2303	65.3641	0.189345	0.187072	1.01215	0.311467	0.508464		FAH_2303	65.3641	0.265407	0.18711	1.41846	0.156058	0.539566		FAH_2303	65.3641
FAIM_2304	87.9296	-0.250837	0.164894	-1.5212	0.128209	1		FAIM_2304	87.9296	-0.0159235	0.154845	-0.102835	0.918094	1		FAIM_2304	87.9296	-0.0542876	0.157457	-0.344779	0.730261	0.999091		FAIM_2304	87.9296	-0.0228475	0.155193	-0.14722	0.882959	0.991067		FAIM_2304	87.9296	0.189377	0.149712	1.26494	0.205891	0.383634		FAIM_2304	87.9296	0.321202	0.149101	2.15425	0.0312207	0.253834		FAIM_2304	87.9296
FAM13A_2311	0.823127	-0.117463	1.64548	-0.0713853	0.943091	1		FAM13A_2311	0.823127	1.19342	1.44904	0.823595	0.41017	1		FAM13A_2311	0.823127	-0.481964	1.69513	-0.284323	0.776163	NA		FAM13A_2311	0.823127	0.611198	1.50375	0.406449	0.684413	NA		FAM13A_2311	0.823127	-0.78091	1.69059	-0.461916	0.644142	NA		FAM13A_2311	0.823127	-1.5497	1.78184	-0.86972	0.384453	NA		FAM13A_2311	0.823127
FAM174A_2316	220.957	0.038291	0.14517	0.263767	0.79196	1		FAM174A_2316	220.957	-0.132799	0.143421	-0.925932	0.354481	1		FAM174A_2316	220.957	-0.0161619	0.14353	-0.112603	0.910345	0.999175		FAM174A_2316	220.957	0.105442	0.141984	0.742631	0.457705	0.956678		FAM174A_2316	220.957	-0.15907	0.142421	-1.1169	0.264038	0.452166		FAM174A_2316	220.957	0.270614	0.140338	1.9283	0.0538182	0.331086		FAM174A_2316	220.957
FAM20B_2318	42.1437	-0.297122	0.229628	-1.29393	0.195691	1		FAM20B_2318	42.1437	-0.264981	0.219872	-1.20516	0.228141	1		FAM20B_2318	42.1437	-0.300096	0.224001	-1.33971	0.180341	NA		FAM20B_2318	42.1437	-0.314028	0.221414	-1.41829	0.156107	0.854192		FAM20B_2318	42.1437	-0.306316	0.216509	-1.4148	0.157128	0.3208		FAM20B_2318	42.1437	-0.265801	0.217388	-1.2227	0.221442	0.622454		FAM20B_2318	42.1437
TLCD3A_2328	30.5337	-0.0668277	0.300971	-0.22204	0.824282	1		TLCD3A_2328	30.5337	-0.147503	0.293544	-0.502491	0.615322	1		TLCD3A_2328	30.5337	-0.211037	0.298585	-0.70679	0.479697	NA		TLCD3A_2328	30.5337	-0.218328	0.295819	-0.738045	0.460487	NA		TLCD3A_2328	30.5337	-0.24506	0.291568	-0.84049	0.400634	NA		TLCD3A_2328	30.5337	-0.26095	0.293833	-0.888089	0.374493	0.744224		TLCD3A_2328	30.5337
MINDY1_2329	7.06017	0.501227	0.602475	0.831946	0.405439	1		MINDY1_2329	7.06017	0.507281	0.58185	0.871841	0.383295	1		MINDY1_2329	7.06017	0.898818	0.56858	1.58081	0.113921	NA		MINDY1_2329	7.06017	0.206312	0.60065	0.343481	0.731237	NA		MINDY1_2329	7.06017	1.13199	0.547156	2.06885	0.0385597	NA		MINDY1_2329	7.06017	0.83588	0.561097	1.48972	0.136297	0.509407		MINDY1_2329	7.06017
DIPK1A_2333	4.42545	0.697681	0.585418	1.19176	0.233353	1		DIPK1A_2333	4.42545	-0.121597	0.617118	-0.19704	0.843796	1		DIPK1A_2333	4.42545	-0.238759	0.637052	-0.374787	0.707819	NA		DIPK1A_2333	4.42545	-0.614356	0.660992	-0.929446	0.352658	NA		DIPK1A_2333	4.42545	-0.8717	0.666227	-1.30841	0.190733	NA		DIPK1A_2333	4.42545	-1.37315	0.736468	-1.86451	0.0622504	0.354603		DIPK1A_2333	4.42545
FANCI_2338	159.295	0.0389326	0.11381	0.342084	0.732288	1		FANCI_2338	159.295	-0.140959	0.111818	-1.26061	0.207448	1		FANCI_2338	159.295	0.0183041	0.111449	0.164238	0.869544	0.999091		FANCI_2338	159.295	-0.139237	0.111968	-1.24355	0.213666	0.89121		FANCI_2338	159.295	-0.20991	0.110455	-1.90041	0.0573795	0.16488		FANCI_2338	159.295	0.127042	0.107809	1.17839	0.238639	0.64091		FANCI_2338	159.295
FAS_2345	17.0078	-0.349512	0.350373	-0.997541	0.318502	1		FAS_2345	17.0078	0.0588509	0.317562	0.185321	0.852977	1		FAS_2345	17.0078	-0.153738	0.331471	-0.463804	0.642788	NA		FAS_2345	17.0078	0.316466	0.309086	1.02388	0.305894	NA		FAS_2345	17.0078	0.171691	0.307272	0.558758	0.576327	NA		FAS_2345	17.0078	0.14515	0.310688	0.467188	0.640365	0.895492		FAS_2345	17.0078
FASLG_2346	0.0698878	0.679107	9.98028	0.0680449	0.94575	1		FASLG_2346	0.0698878	1.29621	9.97583	0.129935	0.896618	1		FASLG_2346	0.0698878	0	9.99473	0	1	NA		FASLG_2346	0.0698878	0	9.99473	0	1	NA		FASLG_2346	0.0698878	0	9.99473	0	1	NA		FASLG_2346	0.0698878	0.241972	9.99473	0.02421	0.980685	NA		FASLG_2346	0.0698878
FASTKD5_2353	26.8586	0.0824391	0.281293	0.293072	0.769467	1		FASTKD5_2353	26.8586	0.1592	0.269936	0.589771	0.555344	1		FASTKD5_2353	26.8586	-0.397215	0.289921	-1.37008	0.170662	NA		FASTKD5_2353	26.8586	0.246751	0.268332	0.919572	0.357796	NA		FASTKD5_2353	26.8586	-0.176765	0.273694	-0.645849	0.518377	NA		FASTKD5_2353	26.8586	-0.34287	0.280491	-1.22239	0.221559	0.622454		FASTKD5_2353	26.8586
FAT1_2356	4.77421	0.805452	0.662521	1.21574	0.224085	1		FAT1_2356	4.77421	1.15532	0.619766	1.86413	0.062304	1		FAT1_2356	4.77421	0.992524	0.63624	1.55998	0.118764	NA		FAT1_2356	4.77421	0.602724	0.65444	0.920976	0.357063	NA		FAT1_2356	4.77421	0.574287	0.642455	0.893894	0.371378	NA		FAT1_2356	4.77421	0.794424	0.633818	1.25339	0.210062	0.607979		FAT1_2356	4.77421
FBL_2360	144.555	-0.115141	0.135979	-0.846757	0.397131	1		FBL_2360	144.555	-0.174359	0.132293	-1.31798	0.187512	1		FBL_2360	144.555	-0.0638101	0.132509	-0.481554	0.630123	0.999091		FBL_2360	144.555	-0.102028	0.131701	-0.774692	0.438522	0.956678		FBL_2360	144.555	-0.329797	0.132006	-2.49834	0.0124776	0.0634858		FBL_2360	144.555	-0.133922	0.130749	-1.02426	0.305711	0.696875		FBL_2360	144.555
FBN1_2363	9.73523	-0.306329	0.406724	-0.75316	0.451354	1		FBN1_2363	9.73523	-0.360992	0.392414	-0.919926	0.357611	1		FBN1_2363	9.73523	-0.549052	0.409608	-1.34043	0.180105	NA		FBN1_2363	9.73523	-0.658858	0.409082	-1.61058	0.107272	NA		FBN1_2363	9.73523	-0.779292	0.404259	-1.9277	0.0538919	NA		FBN1_2363	9.73523	-0.750626	0.407322	-1.84283	0.0653536	0.36435		FBN1_2363	9.73523
FBXL12_2366	23.0905	-0.627944	0.403401	-1.55662	0.11956	1		FBXL12_2366	23.0905	0.20818	0.367155	0.567008	0.570708	1		FBXL12_2366	23.0905	0.0208416	0.374404	0.055666	0.955608	NA		FBXL12_2366	23.0905	-0.195044	0.37721	-0.517069	0.605108	NA		FBXL12_2366	23.0905	-0.92204	0.393784	-2.34149	0.0192072	NA		FBXL12_2366	23.0905	-0.386597	0.379141	-1.01966	0.307888	0.69825		FBXL12_2366	23.0905
FBXO11_2372	167.961	0.272258	0.128906	2.11207	0.0346806	1		FBXO11_2372	167.961	0.0856407	0.127042	0.674115	0.500238	1		FBXO11_2372	167.961	0.335335	0.125898	2.66354	0.00773237	0.433322		FBXO11_2372	167.961	0.105699	0.127045	0.831981	0.405419	0.949126		FBXO11_2372	167.961	-0.239933	0.128541	-1.86659	0.061959	0.174362		FBXO11_2372	167.961	0.0568826	0.12635	0.450197	0.652569	0.899359		FBXO11_2372	167.961
FBXO21_2375	17.6473	-0.0338433	0.349055	-0.0969567	0.922761	1		FBXO21_2375	17.6473	-0.0421629	0.33745	-0.124946	0.900567	1		FBXO21_2375	17.6473	-0.489576	0.35871	-1.36482	0.172308	NA		FBXO21_2375	17.6473	-0.358911	0.348827	-1.02891	0.303523	NA		FBXO21_2375	17.6473	0.114797	0.32799	0.35	0.726339	NA		FBXO21_2375	17.6473	0.122576	0.329809	0.371659	0.710147	0.922357		FBXO21_2375	17.6473
FBXO7_2377	726.187	-0.0350721	0.0825213	-0.425007	0.670832	1		FBXO7_2377	726.187	-0.0411714	0.0808964	-0.50894	0.610794	1		FBXO7_2377	726.187	0.0403986	0.0810835	0.498235	0.618319	0.999091		FBXO7_2377	726.187	-0.041209	0.0809981	-0.508765	0.610917	0.975404		FBXO7_2377	726.187	-0.106811	0.0805294	-1.32636	0.184719	0.355946		FBXO7_2377	726.187	-0.0264001	0.0805197	-0.327871	0.743009	0.938188		FBXO7_2377	726.187
FCGR3B_2380	0.0311603	0	9.98101	0	1	1		FCGR3B_2380	0.0311603	0	9.99473	0	1	1		FCGR3B_2380	0.0311603	1.43149	9.97579	0.143497	0.885898	NA		FCGR3B_2380	0.0311603	0	9.99473	0	1	NA		FCGR3B_2380	0.0311603	0	9.99473	0	1	NA		FCGR3B_2380	0.0311603	0	9.99473	0	1	NA		FCGR3B_2380	0.0311603
FDFT1_2382	150.041	0.000997875	0.130216	0.00766324	0.993886	1		FDFT1_2382	150.041	-0.0391953	0.126707	-0.309339	0.757064	1		FDFT1_2382	150.041	-0.085198	0.128543	-0.662799	0.50746	0.999091		FDFT1_2382	150.041	-0.308076	0.12982	-2.3731	0.0176393	0.431484		FDFT1_2382	150.041	-0.640818	0.131426	-4.8759	1.08311e-06	6.40858e-05		FDFT1_2382	150.041	-0.62883	0.132295	-4.75324	2.0018e-06	0.000109609		FDFT1_2382	150.041
FEN1_2387	103.685	-0.0794339	0.148572	-0.53465	0.592892	1		FEN1_2387	103.685	0.148892	0.140407	1.06043	0.288949	1		FEN1_2387	103.685	-0.116358	0.145742	-0.79838	0.42465	0.999091		FEN1_2387	103.685	-0.0770671	0.143545	-0.536886	0.591347	0.975404		FEN1_2387	103.685	-0.10272	0.141252	-0.727214	0.467095	0.653385		FEN1_2387	103.685	-0.18913	0.143413	-1.31878	0.187244	0.581436		FEN1_2387	103.685
FEZ2_2394	1140.3	0.0115098	0.0666921	0.172581	0.862981	1		FEZ2_2394	1140.3	0.0562994	0.0652927	0.862262	0.388543	1		FEZ2_2394	1140.3	-0.00510996	0.0658546	-0.0775946	0.938151	0.999175		FEZ2_2394	1140.3	-0.0052362	0.0655439	-0.0798884	0.936326	0.994294		FEZ2_2394	1140.3	0.158009	0.064619	2.44524	0.0144757	0.0704585		FEZ2_2394	1140.3	0.0676994	0.0650234	1.04115	0.297804	0.690586		FEZ2_2394	1140.3
FGB_2397	1.29403	-0.132888	1.49099	-0.0891276	0.928981	1		FGB_2397	1.29403	0.917926	1.28833	0.712495	0.476158	1		FGB_2397	1.29403	-0.351157	1.52683	-0.229991	0.818099	NA		FGB_2397	1.29403	0.735502	1.31146	0.560828	0.574915	NA		FGB_2397	1.29403	-0.66604	1.52366	-0.437131	0.662016	NA		FGB_2397	1.29403	0.755817	1.29458	0.583831	0.559334	NA		FGB_2397	1.29403
FGF17_2402	0.0699888	0	9.98101	0	1	1		FGF17_2402	0.0699888	0	9.99473	0	1	1		FGF17_2402	0.0699888	0	9.99473	0	1	NA		FGF17_2402	0.0699888	0.927925	9.98783	0.0929055	0.925979	NA		FGF17_2402	0.0699888	1.23419	9.97254	0.123759	0.901506	NA		FGF17_2402	0.0699888	0	9.99473	0	1	NA		FGF17_2402	0.0699888
FGF2_2405	297.914	0.062952	0.137269	0.458604	0.646519	1		FGF2_2405	297.914	0.043846	0.135014	0.324753	0.745368	1		FGF2_2405	297.914	-0.0817172	0.13646	-0.598838	0.549281	0.999091		FGF2_2405	297.914	0.122063	0.134764	0.905754	0.365066	0.949126		FGF2_2405	297.914	0.169666	0.133642	1.26956	0.204243	0.380934		FGF2_2405	297.914	0.0400735	0.134583	0.297761	0.765885	0.946509		FGF2_2405	297.914
FGF7_2409	5.63111	-3.03505	1.08152	-2.80629	0.00501153	1		FGF7_2409	5.63111	-0.74235	0.620102	-1.19714	0.231251	1		FGF7_2409	5.63111	0.528817	0.53825	0.982475	0.325866	NA		FGF7_2409	5.63111	-0.0818329	0.567224	-0.144269	0.885288	NA		FGF7_2409	5.63111	-2.53552	0.853601	-2.97038	0.00297432	NA		FGF7_2409	5.63111	0.317943	0.537059	0.592008	0.553845	0.851716		FGF7_2409	5.63111
FGFR2_2417	0.31203	0.238703	3.47099	0.0687708	0.945172	1		FGFR2_2417	0.31203	-0.131801	3.47549	-0.037923	0.969749	1		FGFR2_2417	0.31203	-0.00360951	3.47549	-0.00103856	0.999171	NA		FGFR2_2417	0.31203	-0.118536	3.47549	-0.0341063	0.972792	NA		FGFR2_2417	0.31203	-1.28301	3.47549	-0.369158	0.71201	NA		FGFR2_2417	0.31203	-0.23893	3.47549	-0.068747	0.945191	NA		FGFR2_2417	0.31203
FHL2_2423	123.244	-0.133015	0.178077	-0.746949	0.455094	1		FHL2_2423	123.244	-0.252836	0.175188	-1.44323	0.148955	1		FHL2_2423	123.244	-0.174457	0.175719	-0.992816	0.3208	0.999091		FHL2_2423	123.244	-0.32785	0.176211	-1.86055	0.0628075	0.644283		FHL2_2423	123.244	-0.799551	0.179339	-4.45833	8.26011e-06	0.00032834		FHL2_2423	123.244	-0.23956	0.17416	-1.37552	0.16897	0.557953		FHL2_2423	123.244
FKBP14_2430	141.34	-0.00659688	0.17725	-0.0372179	0.970311	1		FKBP14_2430	141.34	0.0289566	0.173174	0.167211	0.867204	1		FKBP14_2430	141.34	0.0623428	0.174016	0.358259	0.720149	0.999091		FKBP14_2430	141.34	-0.19462	0.175422	-1.10944	0.267241	0.912		FKBP14_2430	141.34	-0.364652	0.175156	-2.08188	0.0373539	0.124985		FKBP14_2430	141.34	-0.154204	0.173944	-0.886516	0.375339	0.744224		FKBP14_2430	141.34
C3orf85_2441	0.0133796	-0.747242	9.98101	-0.0748664	0.940321	1		C3orf85_2441	0.0133796	-1.09355	9.99473	-0.109413	0.912875	1		C3orf85_2441	0.0133796	-0.965368	9.99473	-0.0965877	0.923054	NA		C3orf85_2441	0.0133796	-1.08029	9.99473	-0.108086	0.913928	NA		C3orf85_2441	0.0133796	-1.28296	9.99473	-0.128363	0.897862	NA		C3orf85_2441	0.0133796	-1.20067	9.99473	-0.120131	0.90438	NA		C3orf85_2441	0.0133796
FMO5_2453	0.492698	0.669389	2.41745	0.276899	0.781858	1		FMO5_2453	0.492698	-2.20383	2.62197	-0.840525	0.400614	1		FMO5_2453	0.492698	-3.03743	2.62197	-1.15845	0.246679	NA		FMO5_2453	0.492698	-1.38847	2.5711	-0.540031	0.589176	NA		FMO5_2453	0.492698	-0.536961	2.45624	-0.218611	0.826953	NA		FMO5_2453	0.492698	-3.27275	2.62197	-1.2482	0.211956	NA		FMO5_2453	0.492698
FN1_2459	7199.09	0.016682	0.086217	0.193488	0.846577	1		FN1_2459	7199.09	0.0392984	0.0860246	0.456828	0.647795	1		FN1_2459	7199.09	0.0639977	0.0860641	0.743605	0.457116	0.999091		FN1_2459	7199.09	0.142409	0.0860016	1.65589	0.0977435	0.749071		FN1_2459	7199.09	0.0460252	0.0859702	0.535363	0.592399	0.750031		FN1_2459	7199.09	0.0409542	0.0859967	0.47623	0.63391	0.895093		FN1_2459	7199.09
FOLH1_2460	0.0470512	0	9.98101	0	1	1		FOLH1_2460	0.0470512	1.16267	9.98074	0.116491	0.907263	1		FOLH1_2460	0.0470512	0	9.99473	0	1	NA		FOLH1_2460	0.0470512	0	9.99473	0	1	NA		FOLH1_2460	0.0470512	0	9.99473	0	1	NA		FOLH1_2460	0.0470512	0.241941	9.99473	0.0242069	0.980688	NA		FOLH1_2460	0.0470512
FOS_2461	1.45996	0.0141134	1.236	0.0114187	0.990889	1		FOS_2461	1.45996	-0.227006	1.22443	-0.185398	0.852917	1		FOS_2461	1.45996	-2.59865	1.49048	-1.7435	0.0812468	NA		FOS_2461	1.45996	-0.242056	1.22792	-0.197126	0.843729	NA		FOS_2461	1.45996	-0.0437495	1.15966	-0.0377263	0.969906	NA		FOS_2461	1.45996	-0.470975	1.24872	-0.377166	0.706051	NA		FOS_2461	1.45996
FOSL1_2463	358.468	0.0184597	0.0978391	0.188674	0.850348	1		FOSL1_2463	358.468	-0.00672469	0.0952884	-0.070572	0.943738	1		FOSL1_2463	358.468	0.0107531	0.0960661	0.111934	0.910876	0.999175		FOSL1_2463	358.468	0.0457817	0.0950906	0.481453	0.630195	0.98156		FOSL1_2463	358.468	0.163539	0.0932247	1.75425	0.0793884	0.20693		FOSL1_2463	358.468	0.247877	0.0931905	2.65989	0.00781659	0.107		FOSL1_2463	358.468
FOXG1_2475	1.80486	-0.0745991	1.11226	-0.06707	0.946526	1		FOXG1_2475	1.80486	-0.605568	1.12951	-0.536134	0.591866	1		FOXG1_2475	1.80486	-0.437672	1.12533	-0.388927	0.69733	NA		FOXG1_2475	1.80486	-0.397332	1.11003	-0.357947	0.720383	NA		FOXG1_2475	1.80486	-4.20025	1.5189	-2.76533	0.00568652	NA		FOXG1_2475	1.80486	0.0227165	1.06547	0.0213207	0.98299	NA		FOXG1_2475	1.80486
FOXJ3_2478	84.9917	0.116117	0.190186	0.610546	0.5415	1		FOXJ3_2478	84.9917	0.0744913	0.185327	0.401944	0.687725	1		FOXJ3_2478	84.9917	0.303801	0.184021	1.6509	0.0987588	0.866339		FOXJ3_2478	84.9917	0.134041	0.18482	0.725253	0.468297	0.960656		FOXJ3_2478	84.9917	0.416953	0.179335	2.32499	0.0200723	0.0870408		FOXJ3_2478	84.9917	-0.100749	0.186373	-0.540574	0.588801	0.867615		FOXJ3_2478	84.9917
FOXM1_2479	2.62043	-0.539283	0.852177	-0.632829	0.526845	1		FOXM1_2479	2.62043	-0.224454	0.775838	-0.289306	0.772348	1		FOXM1_2479	2.62043	-0.246825	0.791966	-0.311661	0.755299	NA		FOXM1_2479	2.62043	-0.322987	0.787185	-0.410307	0.681581	NA		FOXM1_2479	2.62043	-0.722307	0.809535	-0.89225	0.372259	NA		FOXM1_2479	2.62043	0.190408	0.728712	0.261294	0.793866	0.955549		FOXM1_2479	2.62043
FOXO3_2481	102.479	0.135733	0.166998	0.812781	0.416344	1		FOXO3_2481	102.479	0.213186	0.160987	1.32424	0.185422	1		FOXO3_2481	102.479	0.0981881	0.164165	0.598105	0.54977	0.999091		FOXO3_2481	102.479	-0.0196109	0.164269	-0.119383	0.904972	0.991919		FOXO3_2481	102.479	0.0612227	0.16067	0.381046	0.703169	0.829201		FOXO3_2481	102.479	-0.0804847	0.163441	-0.492438	0.62241	0.884963		FOXO3_2481	102.479
FOXO4_2484	21.3072	0.230501	0.307287	0.750119	0.453183	1		FOXO4_2484	21.3072	-0.284655	0.314134	-0.906156	0.364853	1		FOXO4_2484	21.3072	0.488859	0.292698	1.67019	0.0948826	NA		FOXO4_2484	21.3072	0.253815	0.296136	0.857091	0.391395	NA		FOXO4_2484	21.3072	-0.279391	0.306742	-0.910832	0.362384	NA		FOXO4_2484	21.3072	-0.0911766	0.303079	-0.300835	0.76354	0.946509		FOXO4_2484	21.3072
FPGS_2489	110.929	-0.122769	0.199555	-0.615212	0.538415	1		FPGS_2489	110.929	-0.36576	0.197761	-1.84951	0.0643847	1		FPGS_2489	110.929	-0.0755128	0.195973	-0.385322	0.699999	0.999091		FPGS_2489	110.929	-0.010341	0.194256	-0.0532338	0.957546	0.994294		FPGS_2489	110.929	-0.221987	0.194392	-1.14195	0.253474	0.440063		FPGS_2489	110.929	-0.0450388	0.193468	-0.232797	0.815919	0.964082		FPGS_2489	110.929
FRS2_2492	141.608	0.0360648	0.16002	0.225377	0.821686	1		FRS2_2492	141.608	0.0795292	0.155259	0.512236	0.608486	1		FRS2_2492	141.608	0.114423	0.156249	0.732313	0.463977	0.999091		FRS2_2492	141.608	0.141569	0.154877	0.914076	0.360677	0.949126		FRS2_2492	141.608	0.15329	0.152957	1.00218	0.316258	0.513112		FRS2_2492	141.608	0.177658	0.153423	1.15796	0.246878	0.651944		FRS2_2492	141.608
FSD1_2495	22.0049	-0.086585	0.312447	-0.277119	0.781689	1		FSD1_2495	22.0049	-0.30526	0.308385	-0.989865	0.32224	1		FSD1_2495	22.0049	-0.62997	0.323182	-1.94927	0.0512627	NA		FSD1_2495	22.0049	-0.450031	0.313218	-1.4368	0.150775	NA		FSD1_2495	22.0049	-0.697648	0.314678	-2.21702	0.0266218	NA		FSD1_2495	22.0049	-0.322219	0.306007	-1.05298	0.29235	0.683523		FSD1_2495	22.0049
FUT1_2519	16.5521	0.293986	0.377957	0.77783	0.436669	1		FUT1_2519	16.5521	0.0315466	0.374752	0.0841798	0.932913	1		FUT1_2519	16.5521	0.335758	0.368595	0.910913	0.362341	NA		FUT1_2519	16.5521	0.279802	0.366782	0.762856	0.445549	NA		FUT1_2519	16.5521	-0.131496	0.373923	-0.351666	0.725089	NA		FUT1_2519	16.5521	0.152977	0.366951	0.416886	0.676762	0.908578		FUT1_2519	16.5521
FYN_2527	765.367	0.0908898	0.100487	0.904495	0.365733	1		FYN_2527	765.367	0.0909674	0.0992129	0.91689	0.3592	1		FYN_2527	765.367	0.0797037	0.0996133	0.800131	0.423635	0.999091		FYN_2527	765.367	0.119261	0.0992203	1.20198	0.22937	0.900248		FYN_2527	765.367	0.0658795	0.0988609	0.666386	0.505164	0.686505		FYN_2527	765.367	0.0711031	0.0990393	0.717928	0.472802	0.803883		FYN_2527	765.367
FZD1_2533	3.32762	0.0963369	0.754047	0.12776	0.898339	1		FZD1_2533	3.32762	0.620417	0.68923	0.90016	0.368035	1		FZD1_2533	3.32762	0.00860048	0.743685	0.0115647	0.990773	NA		FZD1_2533	3.32762	-0.0347263	0.737233	-0.0471036	0.962431	NA		FZD1_2533	3.32762	0.428894	0.689651	0.6219	0.534007	NA		FZD1_2533	3.32762	-0.686688	0.790443	-0.868739	0.38499	0.752315		FZD1_2533	3.32762
G0S2_2539	5.20699	1.004	0.637467	1.57499	0.11526	1		G0S2_2539	5.20699	0.16697	0.673668	0.247852	0.804249	1		G0S2_2539	5.20699	-0.102113	0.710558	-0.143708	0.885731	NA		G0S2_2539	5.20699	-0.682453	0.764284	-0.892931	0.371894	NA		G0S2_2539	5.20699	-0.170592	0.685819	-0.248742	0.80356	NA		G0S2_2539	5.20699	1.25869	0.602049	2.09068	0.0365572	0.267256		G0S2_2539	5.20699
G3BP2_2545	295.292	0.0136577	0.106132	0.128686	0.897606	1		G3BP2_2545	295.292	0.156704	0.102136	1.53428	0.124962	1		G3BP2_2545	295.292	0.128928	0.103242	1.24879	0.211741	0.999091		G3BP2_2545	295.292	0.284158	0.101467	2.8005	0.00510238	0.259948		G3BP2_2545	295.292	0.224035	0.100646	2.22596	0.0260166	0.10008		G3BP2_2545	295.292	0.101904	0.101858	1.00046	0.317089	0.706678		G3BP2_2545	295.292
G6PC_2546	0.00899677	0	9.98101	0	1	1		G6PC_2546	0.00899677	0	9.99473	0	1	1		G6PC_2546	0.00899677	0	9.99473	0	1	NA		G6PC_2546	0.00899677	0	9.99473	0	1	NA		G6PC_2546	0.00899677	0	9.99473	0	1	NA		G6PC_2546	0.00899677	0	9.99473	0	1	NA		G6PC_2546	0.00899677
G6PD_2548	94.4291	0.0333078	0.16492	0.201963	0.839945	1		G6PD_2548	94.4291	0.107862	0.157846	0.683334	0.494396	1		G6PD_2548	94.4291	0.380154	0.155758	2.44067	0.01466	0.601537		G6PD_2548	94.4291	0.371449	0.154376	2.40613	0.0161226	0.418412		G6PD_2548	94.4291	0.431962	0.151241	2.85611	0.00428867	0.0306471		G6PD_2548	94.4291	0.691834	0.149339	4.63265	3.61019e-06	0.000189924		G6PD_2548	94.4291
GAA_2549	31.1288	0.298589	0.268173	1.11342	0.26553	1		GAA_2549	31.1288	0.0754227	0.264888	0.284734	0.775848	1		GAA_2549	31.1288	0.0770887	0.268232	0.287395	0.77381	NA		GAA_2549	31.1288	0.129625	0.263942	0.491112	0.623347	NA		GAA_2549	31.1288	0.0988886	0.259956	0.380405	0.703645	NA		GAA_2549	31.1288	0.434952	0.254661	1.70796	0.0876432	0.422166		GAA_2549	31.1288
GABARAPL1_2552	58.2101	0.1292	0.232921	0.554697	0.579102	1		GABARAPL1_2552	58.2101	0.14222	0.225317	0.631198	0.527911	1		GABARAPL1_2552	58.2101	0.190127	0.226867	0.838055	0.402	0.999091		GABARAPL1_2552	58.2101	0.266894	0.223433	1.19451	0.232277	0.900248		GABARAPL1_2552	58.2101	0.433738	0.217762	1.9918	0.0463932	0.142782		GABARAPL1_2552	58.2101	0.243443	0.221794	1.09761	0.272374	0.667046		GABARAPL1_2552	58.2101
GABBR1_2553	72.4919	-0.157282	0.300298	-0.523752	0.600451	1		GABBR1_2553	72.4919	0.135142	0.2913	0.463926	0.642701	1		GABBR1_2553	72.4919	-0.0753677	0.295255	-0.255263	0.79852	0.999091		GABBR1_2553	72.4919	-0.0994567	0.294257	-0.337992	0.735369	0.991067		GABBR1_2553	72.4919	-0.0387341	0.291371	-0.132937	0.894243	0.948425		GABBR1_2553	72.4919	0.1693	0.290083	0.583626	0.559472	0.854012		GABBR1_2553	72.4919
GABPB1_2555	698.163	0.104919	0.0876355	1.19722	0.23122	1		GABPB1_2555	698.163	0.0657393	0.0862123	0.762528	0.445745	1		GABPB1_2555	698.163	0.0998273	0.086564	1.15322	0.24882	0.999091		GABPB1_2555	698.163	0.0738897	0.0862832	0.856362	0.391797	0.949126		GABPB1_2555	698.163	0.045278	0.0857241	0.528183	0.597373	0.753329		GABPB1_2555	698.163	-0.0145676	0.0861765	-0.169043	0.865763	0.97124		GABPB1_2555	698.163
GABRB3_2561	0.0486345	0	9.98101	0	1	1		GABRB3_2561	0.0486345	1.95069	9.95736	0.195904	0.844685	1		GABRB3_2561	0.0486345	0	9.99473	0	1	NA		GABRB3_2561	0.0486345	0.362327	9.99473	0.0362518	0.971082	NA		GABRB3_2561	0.0486345	0	9.99473	0	1	NA		GABRB3_2561	0.0486345	0	9.99473	0	1	NA		GABRB3_2561	0.0486345
GAD1_2566	0.248968	0.242223	5.09129	0.0475761	0.962054	1		GAD1_2566	0.248968	-1.09358	5.09588	-0.214601	0.830079	1		GAD1_2566	0.248968	-0.965388	5.09588	-0.189445	0.849744	NA		GAD1_2566	0.248968	-0.118534	5.09588	-0.0232607	0.981442	NA		GAD1_2566	0.248968	-1.28299	5.09588	-0.251771	0.801218	NA		GAD1_2566	0.248968	-0.238926	5.09588	-0.0468862	0.962604	NA		GAD1_2566	0.248968
GAD2_2567	0.145461	-0.746645	8.42474	-0.0886253	0.92938	1		GAD2_2567	0.145461	-0.131815	8.43299	-0.0156308	0.987529	1		GAD2_2567	0.145461	-0.00362803	8.43299	-0.000430218	0.999657	NA		GAD2_2567	0.145461	-1.0803	8.43299	-0.128104	0.898067	NA		GAD2_2567	0.145461	-1.28297	8.43299	-0.152137	0.879079	NA		GAD2_2567	0.145461	0.502776	8.41744	0.0597303	0.95237	NA		GAD2_2567	0.145461
GADD45A_2569	212.076	0.0797266	0.107032	0.744885	0.456341	1		GADD45A_2569	212.076	-0.0481433	0.104742	-0.459638	0.645776	1		GADD45A_2569	212.076	-0.0321245	0.105867	-0.303444	0.761552	0.999091		GADD45A_2569	212.076	-0.125911	0.10568	-1.19144	0.233481	0.900248		GADD45A_2569	212.076	-0.152767	0.104008	-1.46881	0.141885	0.300796		GADD45A_2569	212.076	-0.0408152	0.103712	-0.393545	0.693917	0.916904		GADD45A_2569	212.076
GADD45B_2570	59.0667	-0.122674	0.19929	-0.615555	0.538189	1		GADD45B_2570	59.0667	-0.187859	0.193234	-0.972182	0.33096	1		GADD45B_2570	59.0667	-0.226838	0.19686	-1.15228	0.249206	0.999091		GADD45B_2570	59.0667	-0.220022	0.194205	-1.13294	0.25724	0.909687		GADD45B_2570	59.0667	-0.662919	0.199626	-3.32081	0.000897582	0.0111934		GADD45B_2570	59.0667	-0.06275	0.188776	-0.332405	0.739584	0.936876		GADD45B_2570	59.0667
GADD45G_2571	1.83793	-0.459722	1.20831	-0.380466	0.703599	1		GADD45G_2571	1.83793	0.791698	0.984226	0.804386	0.421174	1		GADD45G_2571	1.83793	0.661366	1.00933	0.655253	0.512305	NA		GADD45G_2571	1.83793	-0.697508	1.19638	-0.583016	0.559883	NA		GADD45G_2571	1.83793	-0.778445	1.17123	-0.664637	0.506283	NA		GADD45G_2571	1.83793	0.166434	1.03819	0.160312	0.872635	NA		GADD45G_2571	1.83793
GAGE1_2574	1.99634	1.94509	1.08985	1.78473	0.0743043	1		GAGE1_2574	1.99634	1.10419	1.13466	0.973145	0.330481	1		GAGE1_2574	1.99634	0.979701	1.16325	0.842208	0.399672	NA		GAGE1_2574	1.99634	1.16555	1.12952	1.0319	0.30212	NA		GAGE1_2574	1.99634	1.28276	1.10004	1.1661	0.243574	NA		GAGE1_2574	1.99634	2.01908	1.0549	1.914	0.0556208	NA		GAGE1_2574	1.99634
GAGE12F_2576	2.14901	2.087	1.0544	1.97933	0.0477793	1		GAGE12F_2576	2.14901	0.522313	1.18533	0.440649	0.659467	1		GAGE12F_2576	2.14901	2.11154	1.03792	2.03439	0.0419124	NA		GAGE12F_2576	2.14901	0.537548	1.18384	0.454071	0.649778	NA		GAGE12F_2576	2.14901	0.742176	1.12969	0.656973	0.511198	NA		GAGE12F_2576	2.14901	1.73658	1.04711	1.65844	0.0972288	NA		GAGE12F_2576	2.14901
GAGE12J_2577	0.0257768	0	9.98101	0	1	1		GAGE12J_2577	0.0257768	0	9.99473	0	1	1		GAGE12J_2577	0.0257768	0	9.99473	0	1	NA		GAGE12J_2577	0.0257768	0	9.99473	0	1	NA		GAGE12J_2577	0.0257768	0	9.99473	0	1	NA		GAGE12J_2577	0.0257768	0	9.99473	0	1	NA		GAGE12J_2577	0.0257768
GAGE1_2578	0.402851	0	2.58229	0	1	1		GAGE1_2578	0.402851	0	2.58253	0	1	1		GAGE1_2578	0.402851	0.477285	2.58253	0.184813	0.853376	NA		GAGE1_2578	0.402851	0.362358	2.58253	0.140311	0.888414	NA		GAGE1_2578	0.402851	0	2.58253	0	1	NA		GAGE1_2578	0.402851	0	2.58253	0	1	NA		GAGE1_2578	0.402851
GAP43_2585	2.40217	-0.749689	1.39524	-0.537319	0.591047	1		GAP43_2585	2.40217	-1.02141	1.41566	-0.721505	0.470599	1		GAP43_2585	2.40217	-0.31972	1.29043	-0.247763	0.804317	NA		GAP43_2585	2.40217	0.361903	1.17135	0.308963	0.75735	NA		GAP43_2585	2.40217	-0.658507	1.29308	-0.509253	0.610575	NA		GAP43_2585	2.40217	0.314934	1.16276	0.27085	0.786507	NA		GAP43_2585	2.40217
GATA2_2599	104.081	-0.313303	0.168237	-1.86227	0.0625644	1		GATA2_2599	104.081	-0.364228	0.164073	-2.21991	0.0264252	1		GATA2_2599	104.081	-0.37224	0.165777	-2.24543	0.0247402	0.708999		GATA2_2599	104.081	-0.263614	0.163177	-1.61551	0.106201	0.785394		GATA2_2599	104.081	-0.226805	0.16073	-1.41109	0.158217	0.321831		GATA2_2599	104.081	-0.622852	0.166048	-3.75103	0.000176113	0.00562513		GATA2_2599	104.081
GATA3_2600	3.05294	-0.441545	0.798981	-0.552634	0.580514	1		GATA3_2600	3.05294	-1.51686	0.924591	-1.64057	0.100887	1		GATA3_2600	3.05294	-0.0996892	0.738757	-0.134942	0.892658	NA		GATA3_2600	3.05294	0.537265	0.677535	0.79297	0.427795	NA		GATA3_2600	3.05294	-0.68991	0.76724	-0.89921	0.368541	NA		GATA3_2600	3.05294	-0.862533	0.798863	-1.0797	0.280275	0.672009		GATA3_2600	3.05294
GCLM_2615	696.036	0.0311662	0.090721	0.343539	0.731193	1		GCLM_2615	696.036	0.066373	0.0883493	0.751256	0.452498	1		GCLM_2615	696.036	0.0363063	0.0891933	0.407052	0.68397	0.999091		GCLM_2615	696.036	0.290064	0.0874247	3.31787	0.000907065	0.0728909		GCLM_2615	696.036	0.607722	0.0855092	7.1071	1.18509e-12	2.82644e-10		GCLM_2615	696.036	0.90601	0.0848641	10.676	1.31828e-26	7.07387e-24		GCLM_2615	696.036
GDF15_2621	833.93	-0.0652395	0.135876	-0.480139	0.631129	1		GDF15_2621	833.93	-0.151801	0.134877	-1.12548	0.260386	1		GDF15_2621	833.93	0.0449417	0.134715	0.333607	0.738676	0.999091		GDF15_2621	833.93	-0.0854899	0.13479	-0.634246	0.52592	0.969027		GDF15_2621	833.93	-0.175124	0.134531	-1.30173	0.193007	0.366425		GDF15_2621	833.93	0.0769996	0.134141	0.574019	0.565955	0.857401		GDF15_2621	833.93
GDF7_2622	0.444063	-2.6105	2.58443	-1.01008	0.312455	1		GDF7_2622	0.444063	-1.17948	2.52908	-0.466368	0.640952	1		GDF7_2622	0.444063	0.377615	2.38848	0.158099	0.874379	NA		GDF7_2622	0.444063	-2.94383	2.58469	-1.13895	0.254725	NA		GDF7_2622	0.444063	-2.18295	2.58422	-0.84472	0.398267	NA		GDF7_2622	0.444063	-3.06423	2.58469	-1.18553	0.235809	NA		GDF7_2622	0.444063
GDPD5_2628	32.1557	0.0828059	0.275097	0.301006	0.76341	1		GDPD5_2628	32.1557	0.0561219	0.267083	0.210129	0.833567	1		GDPD5_2628	32.1557	0.0195405	0.270934	0.0721228	0.942504	NA		GDPD5_2628	32.1557	0.136887	0.265762	0.515075	0.6065	NA		GDPD5_2628	32.1557	-0.277918	0.270592	-1.02707	0.304387	NA		GDPD5_2628	32.1557	-0.182991	0.270216	-0.677203	0.498277	0.817018		GDPD5_2628	32.1557
GFAP_2632	0.05946	0	9.98101	0	1	1		GFAP_2632	0.05946	0	9.99473	0	1	1		GFAP_2632	0.05946	0	9.99473	0	1	NA		GFAP_2632	0.05946	0	9.99473	0	1	NA		GFAP_2632	0.05946	0	9.99473	0	1	NA		GFAP_2632	0.05946	0	9.99473	0	1	NA		GFAP_2632	0.05946
GFOD1_2633	90.2089	0.0444282	0.172548	0.257484	0.796805	1		GFOD1_2633	90.2089	0.289703	0.16369	1.76983	0.076756	1		GFOD1_2633	90.2089	0.114995	0.167809	0.685276	0.49317	0.999091		GFOD1_2633	90.2089	0.0977531	0.166467	0.587222	0.557055	0.969027		GFOD1_2633	90.2089	-0.330463	0.169856	-1.94556	0.0517081	0.153675		GFOD1_2633	90.2089	-0.00903772	0.166266	-0.0543571	0.956651	0.993328		GFOD1_2633	90.2089
GFOD1_2634	90.9506	0.023579	0.167415	0.140842	0.887995	1		GFOD1_2634	90.9506	0.0729162	0.16145	0.451633	0.651533	1		GFOD1_2634	90.9506	-0.00374947	0.164315	-0.0228189	0.981795	0.999175		GFOD1_2634	90.9506	-0.0690493	0.163653	-0.421925	0.67308	0.991067		GFOD1_2634	90.9506	-0.257261	0.163479	-1.57367	0.115565	0.263752		GFOD1_2634	90.9506	0.0297309	0.160709	0.184999	0.85323	0.96957		GFOD1_2634	90.9506
GGCX_2638	112.904	-0.18624	0.162453	-1.14643	0.251619	1		GGCX_2638	112.904	-0.0297645	0.155678	-0.191193	0.848374	1		GGCX_2638	112.904	-0.204173	0.159397	-1.28091	0.200227	0.999091		GGCX_2638	112.904	-0.301363	0.159231	-1.89261	0.0584101	0.644283		GGCX_2638	112.904	0.27639	0.151073	1.82951	0.0673229	0.183836		GGCX_2638	112.904	-0.138427	0.155788	-0.888559	0.37424	0.744224		GGCX_2638	112.904
GGH_2639	280.758	0.0627599	0.107732	0.582557	0.560191	1		GGH_2639	280.758	-0.11416	0.10622	-1.07475	0.282488	1		GGH_2639	280.758	-0.0905208	0.106999	-0.845999	0.397553	0.999091		GGH_2639	280.758	-0.137453	0.106551	-1.29002	0.197044	0.881955		GGH_2639	280.758	-0.312951	0.106385	-2.94168	0.00326435	0.0257557		GGH_2639	280.758	-0.0842256	0.105363	-0.799382	0.424069	0.769679		GGH_2639	280.758
GHR_2644	0.679577	0.960547	1.48332	0.647565	0.517266	1		GHR_2644	0.679577	-1.11288	1.73241	-0.64239	0.52062	1		GHR_2644	0.679577	0.95241	1.45603	0.654113	0.513039	NA		GHR_2644	0.679577	-0.153247	1.617	-0.0947726	0.924495	NA		GHR_2644	0.679577	1.91259	1.35109	1.41558	0.156898	NA		GHR_2644	0.679577	0.742452	1.4533	0.510873	0.60944	NA		GHR_2644	0.679577
GJA1_2649	688.479	-0.0303347	0.0915823	-0.331229	0.740472	1		GJA1_2649	688.479	-0.0506478	0.09013	-0.561942	0.574155	1		GJA1_2649	688.479	0.083356	0.090124	0.924903	0.355016	0.999091		GJA1_2649	688.479	0.0312622	0.0899588	0.347517	0.728203	0.991067		GJA1_2649	688.479	-0.0626851	0.0896432	-0.699273	0.484381	0.668185		GJA1_2649	688.479	-0.231417	0.0904395	-2.5588	0.0105034	0.132304		GJA1_2649	688.479
GJB1_2650	0.112535	0	9.98101	0	1	1		GJB1_2650	0.112535	0	9.99473	0	1	1		GJB1_2650	0.112535	0	9.99473	0	1	NA		GJB1_2650	0.112535	0.362327	9.99473	0.0362518	0.971082	NA		GJB1_2650	0.112535	0	9.99473	0	1	NA		GJB1_2650	0.112535	0	9.99473	0	1	NA		GJB1_2650	0.112535
GJB2_2653	0.302037	-1.12653	9.0424	-0.124583	0.900854	1		GJB2_2653	0.302037	-2.46411	9.05423	-0.272151	0.785506	1		GJB2_2653	0.302037	-2.33593	9.05423	-0.257993	0.796412	NA		GJB2_2653	0.302037	-2.45085	9.05423	-0.270686	0.786633	NA		GJB2_2653	0.302037	-1.68897	9.05407	-0.186542	0.85202	NA		GJB2_2653	0.302037	-2.57124	9.05423	-0.283982	0.776424	NA		GJB2_2653	0.302037
TMPPE_2661	26.8196	0.100891	0.301479	0.334653	0.737887	1		TMPPE_2661	26.8196	0.261924	0.287361	0.911479	0.362043	1		TMPPE_2661	26.8196	0.010303	0.297546	0.0346267	0.972377	NA		TMPPE_2661	26.8196	-0.41701	0.307792	-1.35484	0.175468	NA		TMPPE_2661	26.8196	-0.0712144	0.291103	-0.244637	0.806738	NA		TMPPE_2661	26.8196	-0.0981743	0.293941	-0.333993	0.738385	0.936556		TMPPE_2661	26.8196
GLI1_2663	0.106444	0.242511	9.9796	0.0243007	0.980613	1		GLI1_2663	0.106444	-1.09352	9.99473	-0.10941	0.912878	1		GLI1_2663	0.106444	-0.965335	9.99473	-0.0965844	0.923056	NA		GLI1_2663	0.106444	-1.08025	9.99473	-0.108082	0.91393	NA		GLI1_2663	0.106444	-1.28292	9.99473	-0.12836	0.897864	NA		GLI1_2663	0.106444	-1.20064	9.99473	-0.120127	0.904382	NA		GLI1_2663	0.106444
GLI2_2664	0.57721	-1.26163	2.26184	-0.557789	0.576988	1		GLI2_2664	0.57721	1.23689	2.06295	0.599574	0.54879	1		GLI2_2664	0.57721	1.39032	2.06104	0.674571	0.499948	NA		GLI2_2664	0.57721	0.993073	2.08898	0.475386	0.634512	NA		GLI2_2664	0.57721	-1.79767	2.262	-0.794724	0.426774	NA		GLI2_2664	0.57721	-0.753588	2.262	-0.33315	0.739021	NA		GLI2_2664	0.57721
GLOD4_2670	21.7022	0.2966	0.337411	0.879045	0.379377	1		GLOD4_2670	21.7022	-0.115754	0.33901	-0.341448	0.732767	1		GLOD4_2670	21.7022	-0.215126	0.346632	-0.620617	0.534852	NA		GLOD4_2670	21.7022	0.0655095	0.334183	0.196029	0.844587	NA		GLOD4_2670	21.7022	0.210916	0.325439	0.648098	0.516921	NA		GLOD4_2670	21.7022	-0.00377919	0.332744	-0.0113576	0.990938	0.99838		GLOD4_2670	21.7022
GLRX_2674	445.435	0.243668	0.0942635	2.58497	0.00973872	1		GLRX_2674	445.435	0.0426171	0.0930439	0.458032	0.646929	1		GLRX_2674	445.435	0.081967	0.0936803	0.874965	0.381593	0.999091		GLRX_2674	445.435	0.105223	0.0927686	1.13425	0.256688	0.909687		GLRX_2674	445.435	0.100751	0.0915566	1.10042	0.271148	0.462146		GLRX_2674	445.435	0.289865	0.0909277	3.18786	0.00143329	0.0317811		GLRX_2674	445.435
GLUD1_2678	14.4956	0.0548022	0.380534	0.144014	0.88549	1		GLUD1_2678	14.4956	-0.0941202	0.372543	-0.252643	0.800544	1		GLUD1_2678	14.4956	0.165038	0.367415	0.449187	0.653297	NA		GLUD1_2678	14.4956	-0.110385	0.373761	-0.295335	0.767738	NA		GLUD1_2678	14.4956	0.238864	0.354443	0.673913	0.500366	NA		GLUD1_2678	14.4956	-0.183491	0.371786	-0.49354	0.621631	0.884794		GLUD1_2678	14.4956
GLUL_2679	0.0359623	0	9.98101	0	1	1		GLUL_2679	0.0359623	0	9.99473	0	1	1		GLUL_2679	0.0359623	0	9.99473	0	1	NA		GLUL_2679	0.0359623	0	9.99473	0	1	NA		GLUL_2679	0.0359623	0	9.99473	0	1	NA		GLUL_2679	0.0359623	0	9.99473	0	1	NA		GLUL_2679	0.0359623
GMNN_2688	596.169	0.0768655	0.0885001	0.868536	0.385101	1		GMNN_2688	596.169	-0.0979257	0.0875465	-1.11856	0.26333	1		GMNN_2688	596.169	-0.176755	0.0884297	-1.99882	0.0456278	0.771425		GMNN_2688	596.169	-0.130618	0.0877868	-1.4879	0.136778	0.853594		GMNN_2688	596.169	-0.263121	0.0875305	-3.00605	0.00264663	0.0222457		GMNN_2688	596.169	-0.252081	0.0877949	-2.87125	0.00408849	0.0721672		GMNN_2688	596.169
GNA11_2692	11.4903	-0.634987	0.405521	-1.56585	0.117383	1		GNA11_2692	11.4903	-0.0778519	0.357467	-0.217787	0.827595	1		GNA11_2692	11.4903	-0.691976	0.397389	-1.74131	0.0816298	NA		GNA11_2692	11.4903	-0.31089	0.368754	-0.843083	0.399182	NA		GNA11_2692	11.4903	0.17641	0.340441	0.518179	0.604333	NA		GNA11_2692	11.4903	-0.00822055	0.350023	-0.0234857	0.981263	0.995183		GNA11_2692	11.4903
GNA15_2693	0.278865	-0.746821	4.69408	-0.159098	0.873591	1		GNA15_2693	0.278865	-0.131807	4.6955	-0.0280708	0.977606	1		GNA15_2693	0.278865	1.15161	4.64083	0.248148	0.80402	NA		GNA15_2693	0.278865	-1.08032	4.6955	-0.230076	0.818033	NA		GNA15_2693	0.278865	-1.283	4.6955	-0.273241	0.784668	NA		GNA15_2693	0.278865	-0.238934	4.6955	-0.0508858	0.959417	NA		GNA15_2693	0.278865
GNAI1_2696	57.3419	0.130387	0.193904	0.672431	0.501309	1		GNAI1_2696	57.3419	0.149345	0.186617	0.800276	0.423551	1		GNAI1_2696	57.3419	0.0852587	0.190381	0.447832	0.654274	0.999091		GNAI1_2696	57.3419	0.236434	0.185324	1.27579	0.20203	0.881955		GNAI1_2696	57.3419	0.110791	0.184021	0.602057	0.547136	0.719459		GNAI1_2696	57.3419	0.173116	0.184314	0.939243	0.347606	0.725239		GNAI1_2696	57.3419
GNAL_2698	0.110171	0	9.98101	0	1	1		GNAL_2698	0.110171	0	9.99473	0	1	1		GNAL_2698	0.110171	0	9.99473	0	1	NA		GNAL_2698	0.110171	0	9.99473	0	1	NA		GNAL_2698	0.110171	0	9.99473	0	1	NA		GNAL_2698	0.110171	0.241941	9.99473	0.0242069	0.980688	NA		GNAL_2698	0.110171
GNAS_2704	1701.24	0.101803	0.0587973	1.73142	0.083377	1		GNAS_2704	1701.24	0.129611	0.0577838	2.24304	0.0248945	1		GNAS_2704	1701.24	0.0395362	0.0582666	0.678539	0.49743	0.999091		GNAS_2704	1701.24	0.0965018	0.0579123	1.66634	0.095645	0.749071		GNAS_2704	1701.24	0.182402	0.0573728	3.17924	0.00147664	0.0155045		GNAS_2704	1701.24	0.0586957	0.0577472	1.01643	0.309427	0.69825		GNAS_2704	1701.24
GNB1_2706	1055.77	-0.0839148	0.0953575	-0.880002	0.378858	1		GNB1_2706	1055.77	-0.152172	0.0944878	-1.6105	0.10729	1		GNB1_2706	1055.77	-0.131073	0.0947399	-1.3835	0.166511	0.999091		GNB1_2706	1055.77	-0.0596582	0.0943589	-0.632248	0.527225	0.969027		GNB1_2706	1055.77	0.153579	0.0936155	1.64053	0.100896	0.241305		GNB1_2706	1055.77	-0.0834409	0.0941695	-0.886071	0.375579	0.744224		GNB1_2706	1055.77
GNB5_2709	43.6649	0.330281	0.267222	1.23598	0.216466	1		GNB5_2709	43.6649	-0.030509	0.266863	-0.114325	0.90898	1		GNB5_2709	43.6649	0.261397	0.264013	0.990091	0.32213	NA		GNB5_2709	43.6649	0.214179	0.263033	0.814266	0.415493	0.949126		GNB5_2709	43.6649	-0.110658	0.265142	-0.417351	0.676421	0.809669		GNB5_2709	43.6649	-0.232575	0.268838	-0.865112	0.386977	0.753337		GNB5_2709	43.6649
GNMT_2719	2.46449	0.945752	0.88555	1.06798	0.285528	1		GNMT_2719	2.46449	0.383969	0.903332	0.425059	0.670794	1		GNMT_2719	2.46449	-0.114227	0.970799	-0.117663	0.906335	NA		GNMT_2719	2.46449	0.0120289	0.941742	0.012773	0.989809	NA		GNMT_2719	2.46449	0.51547	0.877554	0.587394	0.556939	NA		GNMT_2719	2.46449	-0.108824	0.941617	-0.115571	0.907992	NA		GNMT_2719	2.46449
GNPDA1_2723	3.34278	0.00757045	0.693773	0.010912	0.991294	1		GNPDA1_2723	3.34278	-0.620668	0.721011	-0.86083	0.389332	1		GNPDA1_2723	3.34278	0.406163	0.650675	0.624217	0.532485	NA		GNPDA1_2723	3.34278	-1.07543	0.773299	-1.39071	0.164314	NA		GNPDA1_2723	3.34278	-0.864634	0.725901	-1.19112	0.233607	NA		GNPDA1_2723	3.34278	-0.0958967	0.667833	-0.143594	0.885821	0.979759		GNPDA1_2723	3.34278
GNS_2725	718.114	0.0447985	0.0648546	0.690753	0.489721	1		GNS_2725	718.114	-0.0157023	0.0633014	-0.248055	0.804092	1		GNS_2725	718.114	0.0877912	0.0634248	1.38418	0.166304	0.999091		GNS_2725	718.114	0.0599952	0.0630588	0.951416	0.341393	0.935938		GNS_2725	718.114	0.0627228	0.0622207	1.00807	0.313421	0.510246		GNS_2725	718.114	-0.00429957	0.0628133	-0.06845	0.945427	0.992015		GNS_2725	718.114
GOLT1B_2734	34.4112	0.0206248	0.263128	0.0783833	0.937523	1		GOLT1B_2734	34.4112	-0.124895	0.257867	-0.484341	0.628144	1		GOLT1B_2734	34.4112	-0.307772	0.266155	-1.15637	0.247531	NA		GOLT1B_2734	34.4112	-0.220936	0.260687	-0.847516	0.396708	NA		GOLT1B_2734	34.4112	-0.596055	0.265376	-2.24608	0.0246991	NA		GOLT1B_2734	34.4112	-0.46003	0.263811	-1.74378	0.0811967	0.411816		GOLT1B_2734	34.4112
GOT1_2737	103.577	0.137805	0.153835	0.895791	0.370364	1		GOT1_2737	103.577	-0.00844861	0.15083	-0.0560141	0.955331	1		GOT1_2737	103.577	-0.00571005	0.152642	-0.0374082	0.97016	0.999175		GOT1_2737	103.577	-0.0513283	0.151674	-0.338412	0.735053	0.991067		GOT1_2737	103.577	-0.0347361	0.148776	-0.23348	0.815389	0.902414		GOT1_2737	103.577	0.185798	0.147081	1.26324	0.206502	0.600918		GOT1_2737	103.577
GPATCH8_2740	46.1277	0.237405	0.266281	0.891555	0.372631	1		GPATCH8_2740	46.1277	0.267379	0.259154	1.03174	0.302196	1		GPATCH8_2740	46.1277	0.311691	0.260521	1.19642	0.231534	NA		GPATCH8_2740	46.1277	0.00758809	0.26391	0.0287525	0.977062	0.994294		GPATCH8_2740	46.1277	-0.548158	0.271165	-2.02149	0.0432292	0.137309		GPATCH8_2740	46.1277	0.283912	0.257493	1.1026	0.270201	0.665598		GPATCH8_2740	46.1277
GPC1_2744	10.318	0.0132659	0.499292	0.0265695	0.978803	1		GPC1_2744	10.318	-0.00781296	0.480992	-0.0162434	0.98704	1		GPC1_2744	10.318	-0.369898	0.51215	-0.722245	0.470144	NA		GPC1_2744	10.318	-0.200482	0.492891	-0.406746	0.684194	NA		GPC1_2744	10.318	0.198031	0.461583	0.429025	0.667905	NA		GPC1_2744	10.318	1.217	0.430356	2.8279	0.0046855	0.0776		GPC1_2744	10.318
GPER1_2750	0.656192	-2.36472	1.87774	-1.25934	0.207906	1		GPER1_2750	0.656192	-0.339261	1.69357	-0.200322	0.841228	1		GPER1_2750	0.656192	0.785372	1.58296	0.496143	0.619794	NA		GPER1_2750	0.656192	-0.394522	1.70481	-0.231416	0.816992	NA		GPER1_2750	0.656192	-0.420031	1.67923	-0.250133	0.802484	NA		GPER1_2750	0.656192	-1.85664	1.87785	-0.988709	0.322806	NA		GPER1_2750	0.656192
GPI_2753	767.429	-0.150321	0.106549	-1.41082	0.158296	1		GPI_2753	767.429	-0.149324	0.105216	-1.41921	0.155837	1		GPI_2753	767.429	-0.017753	0.10522	-0.168723	0.866015	0.999091		GPI_2753	767.429	-0.109592	0.105193	-1.04182	0.297494	0.915123		GPI_2753	767.429	-0.233752	0.105002	-2.22617	0.026003	0.10008		GPI_2753	767.429	-0.0681067	0.104779	-0.650002	0.515691	0.828998		GPI_2753	767.429
ADGRG1_2761	135.208	-0.477016	0.151035	-3.15831	0.00158687	0.688873		ADGRG1_2761	135.208	-0.172049	0.142399	-1.20822	0.226964	1		ADGRG1_2761	135.208	-0.249472	0.144755	-1.72341	0.0848141	0.837806		ADGRG1_2761	135.208	-0.0849105	0.141718	-0.599149	0.549074	0.969027		ADGRG1_2761	135.208	0.0113529	0.138976	0.0816897	0.934893	0.969066		ADGRG1_2761	135.208	-0.222162	0.141886	-1.56577	0.117402	0.487245		ADGRG1_2761	135.208
GPX1_2765	17.0218	-0.153945	0.369777	-0.416318	0.677177	1		GPX1_2765	17.0218	-0.00817679	0.353308	-0.0231435	0.981536	1		GPX1_2765	17.0218	0.136012	0.352899	0.385413	0.699931	NA		GPX1_2765	17.0218	-0.417817	0.367104	-1.13814	0.25506	NA		GPX1_2765	17.0218	-0.314566	0.357002	-0.881133	0.378246	NA		GPX1_2765	17.0218	-0.332372	0.360023	-0.923197	0.355904	0.732279		GPX1_2765	17.0218
GPX2_2766	0.0803533	0.242565	9.9796	0.0243061	0.980608	1		GPX2_2766	0.0803533	-1.09352	9.99473	-0.10941	0.912878	1		GPX2_2766	0.0803533	-0.965335	9.99473	-0.0965844	0.923056	NA		GPX2_2766	0.0803533	-1.08025	9.99473	-0.108082	0.91393	NA		GPX2_2766	0.0803533	-1.28292	9.99473	-0.12836	0.897864	NA		GPX2_2766	0.0803533	-1.20064	9.99473	-0.120127	0.904382	NA		GPX2_2766	0.0803533
GPX4_2768	219.841	0.0784232	0.117609	0.666812	0.504892	1		GPX4_2768	219.841	0.0595813	0.114317	0.521193	0.602232	1		GPX4_2768	219.841	0.0508373	0.115562	0.439912	0.660001	0.999091		GPX4_2768	219.841	0.0755615	0.114361	0.660729	0.508786	0.969027		GPX4_2768	219.841	0.324732	0.111001	2.92548	0.0034392	0.0267837		GPX4_2768	219.841	0.173992	0.1126	1.54523	0.122291	0.494884		GPX4_2768	219.841
GRB10_2771	317.749	-0.0135453	0.131701	-0.102849	0.918083	1		GRB10_2771	317.749	0.020941	0.129033	0.162292	0.871076	1		GRB10_2771	317.749	0.0422381	0.129644	0.325799	0.744576	0.999091		GRB10_2771	317.749	0.0906632	0.128816	0.703821	0.481544	0.969027		GRB10_2771	317.749	-0.112933	0.128852	-0.876456	0.380782	0.571623		GRB10_2771	317.749	0.0429533	0.128455	0.334383	0.738091	0.936556		GRB10_2771	317.749
GREB1_2776	0.221731	-1.19312	5.23843	-0.227762	0.819831	1		GREB1_2776	0.221731	-1.53989	5.24042	-0.293849	0.768873	1		GREB1_2776	0.221731	-1.4117	5.24042	-0.269387	0.787632	NA		GREB1_2776	0.221731	-0.564848	5.24042	-0.107787	0.914165	NA		GREB1_2776	0.221731	-1.72931	5.24042	-0.329994	0.741405	NA		GREB1_2776	0.221731	-1.64702	5.24042	-0.314292	0.753299	NA		GREB1_2776	0.221731
GREB1_2777	0.0116459	0	9.98101	0	1	1		GREB1_2777	0.0116459	0	9.99473	0	1	1		GREB1_2777	0.0116459	0	9.99473	0	1	NA		GREB1_2777	0.0116459	0	9.99473	0	1	NA		GREB1_2777	0.0116459	0	9.99473	0	1	NA		GREB1_2777	0.0116459	0	9.99473	0	1	NA		GREB1_2777	0.0116459
GREB1_2778	0.408988	-2.08542	3.24381	-0.642893	0.520293	1		GREB1_2778	0.408988	-2.43208	3.2443	-0.749647	0.453467	1		GREB1_2778	0.408988	-1.34209	3.2443	-0.413678	0.67911	NA		GREB1_2778	0.408988	0.671421	3.09662	0.216824	0.828346	NA		GREB1_2778	0.408988	-1.65757	3.2439	-0.510981	0.609365	NA		GREB1_2778	0.408988	-1.57742	3.2443	-0.486212	0.626817	NA		GREB1_2778	0.408988
GRIN1_2787	0.178321	0	6.76183	0	1	1		GRIN1_2787	0.178321	0	6.76609	0	1	1		GRIN1_2787	0.178321	0	6.76609	0	1	NA		GRIN1_2787	0.178321	0	6.76609	0	1	NA		GRIN1_2787	0.178321	0.162372	6.76589	0.0239985	0.980854	NA		GRIN1_2787	0.178321	0.241954	6.76609	0.0357598	0.971474	NA		GRIN1_2787	0.178321
GRIN2B_2791	0.0742787	0	9.98101	0	1	1		GRIN2B_2791	0.0742787	0	9.99473	0	1	1		GRIN2B_2791	0.0742787	0	9.99473	0	1	NA		GRIN2B_2791	0.0742787	0.362327	9.99473	0.0362518	0.971082	NA		GRIN2B_2791	0.0742787	0	9.99473	0	1	NA		GRIN2B_2791	0.0742787	0	9.99473	0	1	NA		GRIN2B_2791	0.0742787
GRIN2C_2792	0.0552189	0	9.98101	0	1	1		GRIN2C_2792	0.0552189	0.349063	9.99473	0.0349247	0.97214	1		GRIN2C_2792	0.0552189	0	9.99473	0	1	NA		GRIN2C_2792	0.0552189	0	9.99473	0	1	NA		GRIN2C_2792	0.0552189	0	9.99473	0	1	NA		GRIN2C_2792	0.0552189	0	9.99473	0	1	NA		GRIN2C_2792	0.0552189
GRM4_2797	0.0508419	-1.28666	9.97972	-0.128928	0.897415	1		GRM4_2797	0.0508419	-1.63323	9.99345	-0.16343	0.87018	1		GRM4_2797	0.0508419	-1.50504	9.99345	-0.150603	0.880289	NA		GRM4_2797	0.0508419	-1.61996	9.99345	-0.162103	0.871225	NA		GRM4_2797	0.0508419	-0.862318	9.99338	-0.0862889	0.931237	NA		GRM4_2797	0.0508419	-1.74035	9.99345	-0.174149	0.861748	NA		GRM4_2797	0.0508419
GRN_2799	76.6111	-0.0590625	0.179893	-0.328321	0.742669	1		GRN_2799	76.6111	0.0955616	0.171209	0.558158	0.576737	1		GRN_2799	76.6111	0.0473555	0.174007	0.272147	0.785509	0.999091		GRN_2799	76.6111	0.178952	0.170258	1.05106	0.293231	0.912		GRN_2799	76.6111	0.00423033	0.169895	0.0248997	0.980135	0.990276		GRN_2799	76.6111	-0.0287287	0.171523	-0.167492	0.866983	0.97124		GRN_2799	76.6111
GRWD1_2804	2.89198	-0.810135	0.863533	-0.938163	0.34816	1		GRWD1_2804	2.89198	-0.195313	0.778637	-0.25084	0.801938	1		GRWD1_2804	2.89198	-0.188954	0.787168	-0.240043	0.810297	NA		GRWD1_2804	2.89198	-1.39179	0.895788	-1.55371	0.120254	NA		GRWD1_2804	2.89198	-0.728614	0.804574	-0.905591	0.365153	NA		GRWD1_2804	2.89198	-0.286204	0.7779	-0.367919	0.712933	0.924505		GRWD1_2804	2.89198
GSK3A_2809	130.617	-0.356289	0.17766	-2.00546	0.0449141	1		GSK3A_2809	130.617	-0.359814	0.173032	-2.07946	0.0375747	1		GSK3A_2809	130.617	-0.0457369	0.171127	-0.267268	0.789263	0.999091		GSK3A_2809	130.617	-0.152301	0.171135	-0.889951	0.373492	0.949126		GSK3A_2809	130.617	-0.498547	0.172649	-2.88763	0.00388151	0.0290339		GSK3A_2809	130.617	-0.36758	0.172091	-2.13596	0.0326824	0.254904		GSK3A_2809	130.617
GSK3B_2810	290.974	-0.0896444	0.117072	-0.76572	0.443843	1		GSK3B_2810	290.974	0.00791876	0.113765	0.0696063	0.944507	1		GSK3B_2810	290.974	-0.0678465	0.11506	-0.589663	0.555416	0.999091		GSK3B_2810	290.974	-0.1175	0.114692	-1.02448	0.30561	0.921375		GSK3B_2810	290.974	0.0620564	0.112544	0.551398	0.581361	0.741781		GSK3B_2810	290.974	-0.0463484	0.113539	-0.408214	0.683117	0.912296		GSK3B_2810	290.974
GSTA2_2817	0.158757	-0.7465	9.01114	-0.082842	0.933977	1		GSTA2_2817	0.158757	0.975325	8.9944	0.108437	0.913649	1		GSTA2_2817	0.158757	-0.00363055	9.02123	-0.000402445	0.999679	NA		GSTA2_2817	0.158757	-1.0803	9.02123	-0.11975	0.904681	NA		GSTA2_2817	0.158757	-1.28297	9.02123	-0.142216	0.886909	NA		GSTA2_2817	0.158757	-0.23894	9.02123	-0.0264864	0.978869	NA		GSTA2_2817	0.158757
GSTA3_2818	0.0150592	0	9.98101	0	1	1		GSTA3_2818	0.0150592	0	9.99473	0	1	1		GSTA3_2818	0.0150592	0	9.99473	0	1	NA		GSTA3_2818	0.0150592	0	9.99473	0	1	NA		GSTA3_2818	0.0150592	0	9.99473	0	1	NA		GSTA3_2818	0.0150592	0	9.99473	0	1	NA		GSTA3_2818	0.0150592
GSTM2_2823	92.147	-0.0309487	0.179563	-0.172356	0.863158	1		GSTM2_2823	92.147	-0.0649103	0.174612	-0.371739	0.710087	1		GSTM2_2823	92.147	-0.0635541	0.17644	-0.360203	0.718696	0.999091		GSTM2_2823	92.147	0.00755203	0.173918	0.0434229	0.965364	0.994294		GSTM2_2823	92.147	-0.0132593	0.171692	-0.0772274	0.938443	0.971305		GSTM2_2823	92.147	0.325272	0.168853	1.92636	0.0540599	0.331086		GSTM2_2823	92.147
GSTM3_2824	2.28418	-2.52764	1.39741	-1.8088	0.0704827	1		GSTM3_2824	2.28418	0.134515	0.908692	0.148032	0.882318	1		GSTM3_2824	2.28418	0.881065	0.861381	1.02285	0.306378	NA		GSTM3_2824	2.28418	-0.360132	0.962559	-0.37414	0.7083	NA		GSTM3_2824	2.28418	0.346778	0.876408	0.395681	0.69234	NA		GSTM3_2824	2.28418	0.575199	0.866172	0.66407	0.506645	NA		GSTM3_2824	2.28418
GSTP1_2826	355.453	0.0417131	0.135248	0.308419	0.757763	1		GSTP1_2826	355.453	0.0284441	0.133241	0.213479	0.830953	1		GSTP1_2826	355.453	0.104323	0.133496	0.781466	0.434529	0.999091		GSTP1_2826	355.453	-0.0131549	0.133564	-0.098491	0.921542	0.993359		GSTP1_2826	355.453	0.131321	0.132151	0.993721	0.320359	0.517254		GSTP1_2826	355.453	0.111021	0.132525	0.837735	0.40218	0.760819		GSTP1_2826	355.453
GSTZ1_2830	7.53706	0.928612	0.554358	1.67511	0.0939122	1		GSTZ1_2830	7.53706	0.617855	0.55287	1.11754	0.263764	1		GSTZ1_2830	7.53706	0.470348	0.568988	0.82664	0.408441	NA		GSTZ1_2830	7.53706	0.118357	0.584853	0.20237	0.839628	NA		GSTZ1_2830	7.53706	0.530592	0.547571	0.968992	0.332549	NA		GSTZ1_2830	7.53706	0.660514	0.545112	1.2117	0.225627	0.626573		GSTZ1_2830	7.53706
GTF2E2_2835	235.355	0.0435887	0.10414	0.41856	0.675538	1		GTF2E2_2835	235.355	0.11932	0.100053	1.19256	0.23304	1		GTF2E2_2835	235.355	0.0503119	0.10183	0.494076	0.621252	0.999091		GTF2E2_2835	235.355	0.113988	0.100257	1.13696	0.255557	0.909687		GTF2E2_2835	235.355	-0.00424352	0.0995763	-0.0426157	0.966008	0.981439		GTF2E2_2835	235.355	0.18604	0.0987045	1.88482	0.0594543	0.345273		GTF2E2_2835	235.355
GTF2H2C_2837	500.528	-0.0168529	0.0752238	-0.224037	0.822729	1		GTF2H2C_2837	500.528	-0.0138226	0.072913	-0.189576	0.849641	1		GTF2H2C_2837	500.528	-0.0518867	0.0739194	-0.701936	0.482719	0.999091		GTF2H2C_2837	500.528	-0.0159813	0.0730427	-0.218794	0.82681	0.991067		GTF2H2C_2837	500.528	0.0887006	0.0714509	1.24142	0.214451	0.394573		GTF2H2C_2837	500.528	0.123878	0.0716587	1.72873	0.0838582	0.415881		GTF2H2C_2837	500.528
GTPBP8_2849	96.6856	-0.045018	0.187267	-0.240395	0.810024	1		GTPBP8_2849	96.6856	-0.216239	0.184607	-1.17134	0.241461	1		GTPBP8_2849	96.6856	-0.163123	0.185551	-0.879127	0.379333	0.999091		GTPBP8_2849	96.6856	-0.184704	0.184516	-1.00102	0.316819	0.921375		GTPBP8_2849	96.6856	0.0393751	0.180154	0.218564	0.82699	0.907472		GTPBP8_2849	96.6856	-0.113598	0.182394	-0.622816	0.533406	0.837896		GTPBP8_2849	96.6856
GUSB_2851	24.7548	0.0330906	0.271531	0.121867	0.903005	1		GUSB_2851	24.7548	0.0466575	0.26059	0.179045	0.857902	1		GUSB_2851	24.7548	-0.130878	0.27036	-0.484088	0.628323	NA		GUSB_2851	24.7548	0.00112153	0.262299	0.00427578	0.996588	NA		GUSB_2851	24.7548	-0.245255	0.26361	-0.930371	0.352179	NA		GUSB_2851	24.7548	0.10967	0.255805	0.428724	0.668124	0.903865		GUSB_2851	24.7548
GZMB_2856	0.0595281	0	9.98101	0	1	1		GZMB_2856	0.0595281	0	9.99473	0	1	1		GZMB_2856	0.0595281	0	9.99473	0	1	NA		GZMB_2856	0.0595281	0	9.99473	0	1	NA		GZMB_2856	0.0595281	0	9.99473	0	1	NA		GZMB_2856	0.0595281	1.52423	9.96607	0.152942	0.878444	NA		GZMB_2856	0.0595281
H2AX_2861	1860	0.0187256	0.0616258	0.30386	0.761235	1		H2AX_2861	1860	0.00943788	0.0608005	0.155227	0.876642	1		H2AX_2861	1860	-0.0761391	0.0612172	-1.24375	0.213591	0.999091		H2AX_2861	1860	-0.00583908	0.060883	-0.0959065	0.923595	0.993359		H2AX_2861	1860	-0.144705	0.0607809	-2.38077	0.0172766	0.0792396		H2AX_2861	1860	-0.267546	0.0611571	-4.37473	1.21583e-05	0.00054368		H2AX_2861	1860
HADH_2872	14.6514	-0.235373	0.345299	-0.68165	0.495461	1		HADH_2872	14.6514	-0.00492703	0.322564	-0.0152746	0.987813	1		HADH_2872	14.6514	-0.568538	0.352133	-1.61455	0.106407	NA		HADH_2872	14.6514	-1.11118	0.376477	-2.95151	0.00316223	NA		HADH_2872	14.6514	0.0350584	0.315154	0.111242	0.911425	NA		HADH_2872	14.6514	-0.387359	0.332848	-1.16377	0.244517	0.6489		HADH_2872	14.6514
HADHA_2875	237.082	-0.0110098	0.111686	-0.098578	0.921473	1		HADHA_2875	237.082	-0.00609684	0.108252	-0.0563206	0.955086	1		HADHA_2875	237.082	0.0577537	0.108818	0.530736	0.595602	0.999091		HADHA_2875	237.082	-0.0251241	0.108588	-0.23137	0.817027	0.991067		HADHA_2875	237.082	0.0726977	0.106263	0.684127	0.493895	0.676976		HADHA_2875	237.082	0.118585	0.106496	1.11351	0.265489	0.664162		HADHA_2875	237.082
HAT1_2880	541.171	0.0213066	0.133398	0.159722	0.8731	1		HAT1_2880	541.171	0.0880051	0.131801	0.667713	0.504317	1		HAT1_2880	541.171	-0.0661662	0.132673	-0.498718	0.617978	0.999091		HAT1_2880	541.171	0.0420814	0.132021	0.318748	0.749918	0.991067		HAT1_2880	541.171	0.19842	0.131114	1.51334	0.130194	0.285858		HAT1_2880	541.171	0.0113278	0.131776	0.0859623	0.931496	0.989392		HAT1_2880	541.171
HAVCR1_2885	0.00646787	0	9.98101	0	1	1		HAVCR1_2885	0.00646787	0	9.99473	0	1	1		HAVCR1_2885	0.00646787	0	9.99473	0	1	NA		HAVCR1_2885	0.00646787	0	9.99473	0	1	NA		HAVCR1_2885	0.00646787	0	9.99473	0	1	NA		HAVCR1_2885	0.00646787	0	9.99473	0	1	NA		HAVCR1_2885	0.00646787
HBA1_2887	0.0510382	0	9.98101	0	1	1		HBA1_2887	0.0510382	0	9.99473	0	1	1		HBA1_2887	0.0510382	0	9.99473	0	1	NA		HBA1_2887	0.0510382	0	9.99473	0	1	NA		HBA1_2887	0.0510382	0	9.99473	0	1	NA		HBA1_2887	0.0510382	0.241941	9.99473	0.0242068	0.980688	NA		HBA1_2887	0.0510382
HBB_2888	0.2138	0	6.50597	0	1	1		HBB_2888	0.2138	0	6.50977	0	1	1		HBB_2888	0.2138	0	6.50977	0	1	NA		HBB_2888	0.2138	0	6.50977	0	1	NA		HBB_2888	0.2138	2.26548	6.4383	0.351876	0.724932	NA		HBB_2888	0.2138	0	6.50977	0	1	NA		HBB_2888	0.2138
HBD_2891	0.0166753	0	9.98101	0	1	1		HBD_2891	0.0166753	0	9.99473	0	1	1		HBD_2891	0.0166753	0	9.99473	0	1	NA		HBD_2891	0.0166753	0.362327	9.99473	0.0362518	0.971082	NA		HBD_2891	0.0166753	0	9.99473	0	1	NA		HBD_2891	0.0166753	0	9.99473	0	1	NA		HBD_2891	0.0166753
HDAC2_2900	2778.02	0.131458	0.0693214	1.89636	0.0579128	1		HDAC2_2900	2778.02	0.0659973	0.0688714	0.958269	0.337927	1		HDAC2_2900	2778.02	0.0127054	0.0690867	0.183905	0.854088	0.999091		HDAC2_2900	2778.02	0.0837338	0.0688881	1.21551	0.224173	0.900248		HDAC2_2900	2778.02	0.00898098	0.068762	0.13061	0.896084	0.948795		HDAC2_2900	2778.02	0.102806	0.0687459	1.49546	0.134795	0.509407		HDAC2_2900	2778.02
HDGFL3_2909	1214.85	-0.0241607	0.0713334	-0.338702	0.734834	1		HDGFL3_2909	1214.85	-0.0449669	0.0702589	-0.640017	0.522162	1		HDGFL3_2909	1214.85	-0.100344	0.0707452	-1.41838	0.156079	0.999091		HDGFL3_2909	1214.85	-0.015783	0.0702599	-0.224638	0.822261	0.991067		HDGFL3_2909	1214.85	-0.281	0.070431	-3.98972	6.61504e-05	0.00177793		HDGFL3_2909	1214.85	-0.16425	0.0703328	-2.33533	0.0195264	0.19386		HDGFL3_2909	1214.85
HEATR1_2915	36.324	-0.00636589	0.272626	-0.0233502	0.981371	1		HEATR1_2915	36.324	-0.00225565	0.264646	-0.00852327	0.993199	1		HEATR1_2915	36.324	-0.0183195	0.267592	-0.0684606	0.945419	NA		HEATR1_2915	36.324	0.00510984	0.264923	0.019288	0.984611	NA		HEATR1_2915	36.324	0.356764	0.255914	1.39408	0.163293	NA		HEATR1_2915	36.324	-0.225162	0.267107	-0.842965	0.399248	0.758249		HEATR1_2915	36.324
HEBP1_2919	196.296	0.00854164	0.165044	0.0517538	0.958725	1		HEBP1_2919	196.296	-0.0749093	0.162547	-0.460846	0.644909	1		HEBP1_2919	196.296	0.0311559	0.162732	0.191455	0.848169	0.999091		HEBP1_2919	196.296	0.0304919	0.162011	0.188209	0.850713	0.991067		HEBP1_2919	196.296	0.409156	0.158773	2.57698	0.00996677	0.0556041		HEBP1_2919	196.296	0.162312	0.160449	1.01161	0.311724	0.701053		HEBP1_2919	196.296
HERC6_2923	22.3859	-0.285123	0.321711	-0.886271	0.375472	1		HERC6_2923	22.3859	-0.792816	0.328003	-2.4171	0.0156447	1		HERC6_2923	22.3859	-0.349933	0.316419	-1.10592	0.268763	NA		HERC6_2923	22.3859	-0.129359	0.306323	-0.422294	0.67281	NA		HERC6_2923	22.3859	-0.123271	0.301012	-0.409521	0.682157	NA		HERC6_2923	22.3859	-0.212762	0.305294	-0.696909	0.48586	0.807159		HERC6_2923	22.3859
HERPUD1_2924	165.911	-0.147041	0.13078	-1.12434	0.26087	1		HERPUD1_2924	165.911	-0.22491	0.127088	-1.76971	0.0767747	1		HERPUD1_2924	165.911	-0.0387628	0.126354	-0.306779	0.759011	0.999091		HERPUD1_2924	165.911	-0.281844	0.128044	-2.20114	0.0277259	0.499174		HERPUD1_2924	165.911	-0.153885	0.124026	-1.24075	0.214698	0.394648		HERPUD1_2924	165.911	-0.278473	0.126424	-2.2027	0.0276161	0.236722		HERPUD1_2924	165.911
HES1_2925	150.534	-0.199445	0.162874	-1.22454	0.22075	1		HES1_2925	150.534	-0.0273837	0.157428	-0.173945	0.861909	1		HES1_2925	150.534	0.0517185	0.157863	0.327617	0.743202	0.999091		HES1_2925	150.534	-0.0655491	0.157964	-0.414964	0.678169	0.991067		HES1_2925	150.534	0.24426	0.154283	1.5832	0.113377	0.259692		HES1_2925	150.534	-0.175531	0.15788	-1.1118	0.266223	0.664162		HES1_2925	150.534
HEXA_2929	332.397	0.174036	0.126139	1.37972	0.167672	1		HEXA_2929	332.397	0.0830107	0.12427	0.667984	0.504144	1		HEXA_2929	332.397	0.255714	0.124049	2.0614	0.0392652	0.748121		HEXA_2929	332.397	0.106812	0.124292	0.859363	0.39014	0.949126		HEXA_2929	332.397	-0.180456	0.1248	-1.44596	0.148189	0.308674		HEXA_2929	332.397	0.258324	0.122931	2.10138	0.0356079	0.264377		HEXA_2929	332.397
HEXB_2932	1360.07	0.125663	0.071375	1.7606	0.0783068	1		HEXB_2932	1360.07	0.0802676	0.0704715	1.13901	0.2547	1		HEXB_2932	1360.07	0.0802943	0.0707719	1.13455	0.256564	0.999091		HEXB_2932	1360.07	0.130142	0.0704293	1.84783	0.0646266	0.65687		HEXB_2932	1360.07	0.266876	0.0697915	3.8239	0.000131358	0.00261074		HEXB_2932	1360.07	0.0748212	0.0702974	1.06435	0.287169	0.679378		HEXB_2932	1360.07
HGF_2939	1.43355	-0.510502	1.22451	-0.416903	0.676749	1		HGF_2939	1.43355	0.849086	1.0181	0.833987	0.404289	1		HGF_2939	1.43355	0.258938	1.08315	0.23906	0.811059	NA		HGF_2939	1.43355	0.675723	1.03281	0.654258	0.512946	NA		HGF_2939	1.43355	-0.405138	1.12559	-0.359933	0.718897	NA		HGF_2939	1.43355	-1.62947	1.37405	-1.18589	0.235667	NA		HGF_2939	1.43355
MFSD14A_2943	217.358	-0.120852	0.109785	-1.10081	0.270981	1		MFSD14A_2943	217.358	-0.034177	0.105057	-0.325319	0.74494	1		MFSD14A_2943	217.358	0.00359913	0.105962	0.0339663	0.972904	0.999175		MFSD14A_2943	217.358	0.130771	0.103702	1.26103	0.207298	0.884281		MFSD14A_2943	217.358	0.110015	0.102209	1.07637	0.281763	0.47366		MFSD14A_2943	217.358	0.0194654	0.103614	0.187865	0.850983	0.96957		MFSD14A_2943	217.358
HIF1A_2945	661.582	0.061329	0.145636	0.421111	0.673674	1		HIF1A_2945	661.582	-0.0404268	0.14481	-0.279171	0.780114	1		HIF1A_2945	661.582	0.0451386	0.144919	0.311475	0.755439	0.999091		HIF1A_2945	661.582	-0.0559107	0.14492	-0.385803	0.699642	0.991067		HIF1A_2945	661.582	-0.344651	0.145142	-2.37457	0.0175692	0.0798228		HIF1A_2945	661.582	-0.0466844	0.144642	-0.322759	0.746878	0.940172		HIF1A_2945	661.582
H1.2_2950	2417.38	-0.00590001	0.0845602	-0.069773	0.944374	1		H1.2_2950	2417.38	0.0559183	0.084009	0.665623	0.505652	1		H1.2_2950	2417.38	-0.203436	0.0844275	-2.40959	0.0159705	0.622138		H1.2_2950	2417.38	-0.0232756	0.0841181	-0.276701	0.78201	0.991067		H1.2_2950	2417.38	0.0696931	0.0838563	0.831102	0.405916	0.595972		H1.2_2950	2417.38	-0.150647	0.0841285	-1.79067	0.0733456	0.386962		H1.2_2950	2417.38
H2AC8_2951	241.318	-0.0815665	0.18805	-0.433749	0.664471	1		H2AC8_2951	241.318	-0.127513	0.185985	-0.68561	0.492959	1		H2AC8_2951	241.318	-0.00915268	0.186056	-0.0491932	0.960765	0.999175		H2AC8_2951	241.318	-0.020567	0.185625	-0.110798	0.911776	0.991919		H2AC8_2951	241.318	0.220198	0.183874	1.19755	0.231092	0.414401		H2AC8_2951	241.318	-0.186319	0.18585	-1.00253	0.316089	0.706678		H2AC8_2951	241.318
H2BC8_2953	109.005	-0.376025	0.216089	-1.74014	0.0818346	1		H2BC8_2953	109.005	-0.235426	0.210158	-1.12023	0.262614	1		H2BC8_2953	109.005	-0.0443065	0.209616	-0.211369	0.832599	0.999091		H2BC8_2953	109.005	0.040829	0.208028	0.196267	0.844401	0.991067		H2BC8_2953	109.005	-0.0523951	0.207239	-0.252824	0.800404	0.893114		H2BC8_2953	109.005	-0.497863	0.211832	-2.35028	0.0187594	0.190655		H2BC8_2953	109.005
H2BC9_2954	101.114	0.0554942	0.177345	0.312918	0.754343	1		H2BC9_2954	101.114	0.0459086	0.172551	0.266057	0.790195	1		H2BC9_2954	101.114	-0.0292072	0.175159	-0.166747	0.867569	0.999091		H2BC9_2954	101.114	0.163125	0.171461	0.95138	0.341412	0.935938		H2BC9_2954	101.114	0.383902	0.167345	2.29408	0.0217861	0.0907594		H2BC9_2954	101.114	0.0697319	0.17116	0.407408	0.683709	0.912632		H2BC9_2954	101.114
H2BC12_2955	50.4701	-0.0639417	0.288452	-0.221672	0.824569	1		H2BC12_2955	50.4701	-0.454925	0.2884	-1.57741	0.114701	1		H2BC12_2955	50.4701	0.0232066	0.283169	0.0819532	0.934684	NA		H2BC12_2955	50.4701	-0.383447	0.287638	-1.33309	0.182503	0.867142		H2BC12_2955	50.4701	-0.697463	0.289593	-2.40843	0.0160213	0.0751072		H2BC12_2955	50.4701	-0.686289	0.290781	-2.36016	0.018267	0.190384		H2BC12_2955	50.4701
H2BC14_2956	443.654	0.179538	0.133794	1.34191	0.179626	1		H2BC14_2956	443.654	0.15499	0.132226	1.17217	0.241131	1		H2BC14_2956	443.654	0.0223945	0.133237	0.16808	0.86652	0.999091		H2BC14_2956	443.654	0.279998	0.131909	2.12266	0.033782	0.525058		H2BC14_2956	443.654	0.286861	0.13129	2.18494	0.0288933	0.107656		H2BC14_2956	443.654	-0.0202432	0.132541	-0.152731	0.87861	0.976112		H2BC14_2956	443.654
H3C10_2957	1107.57	0.134813	0.0838623	1.60755	0.107933	1		H3C10_2957	1107.57	0.0187989	0.083082	0.226269	0.820992	1		H3C10_2957	1107.57	0.0729536	0.0832701	0.876108	0.380971	0.999091		H3C10_2957	1107.57	0.152922	0.0828494	1.84578	0.0649242	0.65687		H3C10_2957	1107.57	0.121471	0.0825112	1.47217	0.140975	0.299866		H3C10_2957	1107.57	-0.168167	0.0833212	-2.01829	0.0435607	0.295241		H3C10_2957	1107.57
H2AC19_2963	1758.3	-0.190218	0.125862	-1.51132	0.130708	1		H2AC19_2963	1758.3	-0.12541	0.125295	-1.00092	0.316864	1		H2AC19_2963	1758.3	-0.267334	0.125579	-2.1288	0.0332704	0.748121		H2AC19_2963	1758.3	-0.0146986	0.125225	-0.117378	0.906561	0.991919		H2AC19_2963	1758.3	-0.176459	0.125196	-1.40946	0.158699	0.322183		H2AC19_2963	1758.3	-0.369872	0.125456	-2.94823	0.00319595	0.0588396		H2AC19_2963	1758.3
H2AC19_2964	2050.32	-0.000955524	0.143804	-0.00664464	0.994698	1		H2AC19_2964	2050.32	0.0751216	0.143371	0.523966	0.600302	1		H2AC19_2964	2050.32	-0.0801818	0.143592	-0.5584	0.576572	0.999091		H2AC19_2964	2050.32	0.0613729	0.143405	0.427968	0.668674	0.991067		H2AC19_2964	2050.32	0.506659	0.143036	3.54217	0.000396843	0.00596202		H2AC19_2964	2050.32	-0.140494	0.143468	-0.979268	0.327448	0.707533		H2AC19_2964	2050.32
H2BC21_2966	0.613214	-1.72396	2.05724	-0.837997	0.402032	1		H2BC21_2966	0.613214	-1.10877	2.05737	-0.538927	0.589937	1		H2BC21_2966	0.613214	-0.199201	1.99331	-0.0999346	0.920396	NA		H2BC21_2966	0.613214	0.518534	1.86646	0.277817	0.781153	NA		H2BC21_2966	0.613214	-0.446073	1.98085	-0.225193	0.821829	NA		H2BC21_2966	0.613214	0.485885	1.85643	0.261732	0.793528	NA		H2BC21_2966	0.613214
HJURP_2968	9.35463	-0.427443	0.483643	-0.883799	0.376805	1		HJURP_2968	9.35463	-0.0761513	0.44167	-0.172417	0.86311	1		HJURP_2968	9.35463	0.135211	0.437394	0.309128	0.757224	NA		HJURP_2968	9.35463	0.257703	0.4264	0.60437	0.545598	NA		HJURP_2968	9.35463	-0.299634	0.443313	-0.675897	0.499106	NA		HJURP_2968	9.35463	-0.0739931	0.436006	-0.169706	0.865241	0.97124		HJURP_2968	9.35463
HK1_2971	1003.47	-0.0720972	0.0708701	-1.01731	0.309004	1		HK1_2971	1003.47	0.0126915	0.0691497	0.183536	0.854377	1		HK1_2971	1003.47	0.0457614	0.0694622	0.658795	0.510027	0.999091		HK1_2971	1003.47	-0.0259786	0.0693569	-0.374564	0.707985	0.991067		HK1_2971	1003.47	-0.11197	0.0690154	-1.62239	0.104719	0.247986		HK1_2971	1003.47	0.0301237	0.0688279	0.437667	0.661628	0.902392		HK1_2971	1003.47
HLA.A_2975	16.1779	-0.214544	0.338255	-0.634265	0.525908	1		HLA.A_2975	16.1779	0.0208351	0.317116	0.0657017	0.947615	1		HLA.A_2975	16.1779	-0.781534	0.355905	-2.19591	0.0280985	NA		HLA.A_2975	16.1779	-0.529482	0.33808	-1.56615	0.117315	NA		HLA.A_2975	16.1779	-0.587251	0.332036	-1.76864	0.0769547	NA		HLA.A_2975	16.1779	-0.426419	0.328926	-1.2964	0.194838	0.585232		HLA.A_2975	16.1779
HLA.B_2976	58.7972	0.347659	0.21904	1.5872	0.112468	1		HLA.B_2976	58.7972	0.0333573	0.218069	0.152967	0.878424	1		HLA.B_2976	58.7972	0.0126823	0.220638	0.05748	0.954163	0.999175		HLA.B_2976	58.7972	0.0852576	0.217578	0.391849	0.69517	0.991067		HLA.B_2976	58.7972	0.197931	0.213076	0.928918	0.352931	0.548553		HLA.B_2976	58.7972	0.0629074	0.21606	0.291158	0.770931	0.947073		HLA.B_2976	58.7972
HLA.C_2979	15.7101	-0.170366	0.357957	-0.475939	0.634118	1		HLA.C_2979	15.7101	0.019749	0.334671	0.0590103	0.952944	1		HLA.C_2979	15.7101	0.332297	0.327653	1.01417	0.3105	NA		HLA.C_2979	15.7101	0.270115	0.32578	0.829134	0.407029	NA		HLA.C_2979	15.7101	0.233071	0.320331	0.727595	0.466862	NA		HLA.C_2979	15.7101	0.366669	0.318688	1.15056	0.249915	0.652848		HLA.C_2979	15.7101
HLA.DPA1_2983	0.0570169	0	9.98101	0	1	1		HLA.DPA1_2983	0.0570169	0	9.99473	0	1	1		HLA.DPA1_2983	0.0570169	0	9.99473	0	1	NA		HLA.DPA1_2983	0.0570169	0	9.99473	0	1	NA		HLA.DPA1_2983	0.0570169	0	9.99473	0	1	NA		HLA.DPA1_2983	0.0570169	0.241941	9.99473	0.0242069	0.980688	NA		HLA.DPA1_2983	0.0570169
HLA.DQA1_2987	0.531505	0.362387	2.52258	0.143657	0.885771	1		HLA.DQA1_2987	0.531505	-2.57055	2.66284	-0.965339	0.334375	1		HLA.DQA1_2987	0.531505	-1.48056	2.66284	-0.556008	0.578206	NA		HLA.DQA1_2987	0.531505	-2.55728	2.66284	-0.960357	0.336876	NA		HLA.DQA1_2987	0.531505	-2.75996	2.66284	-1.03647	0.299982	NA		HLA.DQA1_2987	0.531505	-0.453888	2.55391	-0.177722	0.858941	NA		HLA.DQA1_2987	0.531505
HLA.DQB1_2990	1.86891	-0.611567	1.02914	-0.594248	0.552346	1		HLA.DQB1_2990	1.86891	-0.189618	0.92777	-0.20438	0.838056	1		HLA.DQB1_2990	1.86891	-0.312392	0.957918	-0.326116	0.744337	NA		HLA.DQB1_2990	1.86891	0.13738	0.895563	0.1534	0.878083	NA		HLA.DQB1_2990	1.86891	-2.28404	1.29087	-1.76939	0.0768293	NA		HLA.DQB1_2990	1.86891	-2.12833	1.26661	-1.68033	0.0928927	NA		HLA.DQB1_2990	1.86891
HLA.DRA_2993	0.133402	-0.746589	9.45172	-0.0789898	0.937041	1		HLA.DRA_2993	0.133402	-0.131817	9.46337	-0.0139292	0.988886	1		HLA.DRA_2993	0.133402	-0.965372	9.46337	-0.102011	0.918748	NA		HLA.DRA_2993	0.133402	-0.118553	9.46337	-0.0125276	0.990005	NA		HLA.DRA_2993	0.133402	-0.318434	9.46323	-0.0336496	0.973157	NA		HLA.DRA_2993	0.133402	-1.20068	9.46337	-0.126876	0.899038	NA		HLA.DRA_2993	0.133402
HLA.DRB1_2994	0.116544	0.242846	9.9796	0.0243343	0.980586	1		HLA.DRB1_2994	0.116544	-1.09352	9.99473	-0.10941	0.912878	1		HLA.DRB1_2994	0.116544	-0.965335	9.99473	-0.0965844	0.923056	NA		HLA.DRB1_2994	0.116544	-0.118522	9.99473	-0.0118584	0.990539	NA		HLA.DRB1_2994	0.116544	-0.318361	9.99459	-0.0318533	0.974589	NA		HLA.DRB1_2994	0.116544	-1.20064	9.99473	-0.120127	0.904382	NA		HLA.DRB1_2994	0.116544
HLA.DRB3_2995	0.0286178	0	9.98101	0	1	1		HLA.DRB3_2995	0.0286178	0	9.99473	0	1	1		HLA.DRB3_2995	0.0286178	0	9.99473	0	1	NA		HLA.DRB3_2995	0.0286178	0	9.99473	0	1	NA		HLA.DRB3_2995	0.0286178	0	9.99473	0	1	NA		HLA.DRB3_2995	0.0286178	0	9.99473	0	1	NA		HLA.DRB3_2995	0.0286178
HLA.DRB5_2997	0.0770721	0	9.98101	0	1	1		HLA.DRB5_2997	0.0770721	0.349063	9.99473	0.0349247	0.97214	1		HLA.DRB5_2997	0.0770721	0	9.99473	0	1	NA		HLA.DRB5_2997	0.0770721	0	9.99473	0	1	NA		HLA.DRB5_2997	0.0770721	0	9.99473	0	1	NA		HLA.DRB5_2997	0.0770721	0	9.99473	0	1	NA		HLA.DRB5_2997	0.0770721
HLA.E_3000	591.879	0.0701841	0.11475	0.611628	0.540784	1		HLA.E_3000	591.879	-0.14235	0.114031	-1.24835	0.211903	1		HLA.E_3000	591.879	-0.0124052	0.11404	-0.108779	0.913378	0.999175		HLA.E_3000	591.879	-0.0780028	0.113924	-0.684693	0.493538	0.969027		HLA.E_3000	591.879	-0.298769	0.114003	-2.6207	0.00877495	0.0502781		HLA.E_3000	591.879	-0.150053	0.11378	-1.3188	0.187237	0.581436		HLA.E_3000	591.879
HLA.F_3003	0.556783	0.985874	1.84108	0.535488	0.592312	1		HLA.F_3003	0.556783	0.185322	1.91675	0.0966857	0.922976	1		HLA.F_3003	0.556783	0.341501	1.91136	0.17867	0.858197	NA		HLA.F_3003	0.556783	0.865428	1.80928	0.478328	0.632417	NA		HLA.F_3003	0.556783	0.205463	1.87891	0.109352	0.912923	NA		HLA.F_3003	0.556783	0.395319	1.86038	0.212494	0.831722	NA		HLA.F_3003	0.556783
HMBS_3012	4.3839	-0.0437182	0.680888	-0.0642076	0.948805	1		HMBS_3012	4.3839	0.0557551	0.65322	0.0853543	0.93198	1		HMBS_3012	4.3839	-0.505183	0.698767	-0.722963	0.469703	NA		HMBS_3012	4.3839	-0.913586	0.7243	-1.26134	0.207187	NA		HMBS_3012	4.3839	0.0436293	0.644761	0.0676674	0.94605	NA		HMBS_3012	4.3839	-0.411967	0.674888	-0.610423	0.541581	0.841867		HMBS_3012	4.3839
HMG20B_3013	22.3934	-0.127665	0.30323	-0.421018	0.673742	1		HMG20B_3013	22.3934	-0.205359	0.293781	-0.699021	0.484539	1		HMG20B_3013	22.3934	0.0769513	0.288457	0.266769	0.789647	NA		HMG20B_3013	22.3934	0.112409	0.28374	0.396169	0.691981	NA		HMG20B_3013	22.3934	0.150619	0.27704	0.543673	0.586667	NA		HMG20B_3013	22.3934	-0.271876	0.292214	-0.9304	0.352164	0.728494		HMG20B_3013	22.3934
HMGA2_3022	1426.57	0.00924774	0.0575805	0.160605	0.872404	1		HMGA2_3022	1426.57	-0.102159	0.0568072	-1.79835	0.072122	1		HMGA2_3022	1426.57	-0.206229	0.0574245	-3.59131	0.000329015	0.0823948		HMGA2_3022	1426.57	-0.214378	0.0571617	-3.75038	0.000176565	0.0421108		HMGA2_3022	1426.57	-0.350779	0.0570047	-6.1535	7.5789e-10	7.23027e-08		HMGA2_3022	1426.57	-0.328945	0.0571488	-5.75594	8.61624e-09	7.45722e-07		HMGA2_3022	1426.57
HMGCR_3029	217.793	0.130819	0.119732	1.09259	0.274573	1		HMGCR_3029	217.793	-0.0560954	0.118139	-0.474824	0.634913	1		HMGCR_3029	217.793	-0.0310069	0.118994	-0.260575	0.79442	0.999091		HMGCR_3029	217.793	-0.197864	0.119495	-1.65583	0.0977561	0.749071		HMGCR_3029	217.793	-0.195319	0.11786	-1.65721	0.0974776	0.236625		HMGCR_3029	217.793	-0.313183	0.119448	-2.62192	0.00874356	0.116133		HMGCR_3029	217.793
HMMR_3040	560.509	0.256908	0.105413	2.43715	0.0148036	1		HMMR_3040	560.509	0.200872	0.103995	1.93155	0.0534146	1		HMMR_3040	560.509	0.199108	0.104496	1.90542	0.0567257	0.771425		HMMR_3040	560.509	0.358879	0.103556	3.46554	0.000529163	0.0572416		HMMR_3040	560.509	0.29163	0.103152	2.82718	0.00469603	0.0327084		HMMR_3040	560.509	0.347787	0.103217	3.36947	0.000753138	0.0194718		HMMR_3040	560.509
HMOX1_3041	1176.69	0.0197132	0.126897	0.155348	0.876547	1		HMOX1_3041	1176.69	-0.0237268	0.123371	-0.192321	0.847491	1		HMOX1_3041	1176.69	0.0372802	0.124087	0.300436	0.763845	0.999091		HMOX1_3041	1176.69	0.67767	0.117689	5.75812	8.50545e-09	5.40946e-06		HMOX1_3041	1176.69	1.41972	0.112958	12.5686	3.14251e-36	2.99795e-33		HMOX1_3041	1176.69	1.9626	0.111489	17.6034	2.31801e-69	3.10961e-66		HMOX1_3041	1176.69
JPT2_3042	132.07	0.00497691	0.163659	0.0304103	0.97574	1		JPT2_3042	132.07	0.123273	0.158136	0.779537	0.435664	1		JPT2_3042	132.07	-0.076932	0.161661	-0.475885	0.634157	0.999091		JPT2_3042	132.07	0.0537968	0.159056	0.338224	0.735194	0.991067		JPT2_3042	132.07	-0.29155	0.160608	-1.81529	0.0694795	0.188038		JPT2_3042	132.07	-0.146798	0.159886	-0.918137	0.358547	0.733909		JPT2_3042	132.07
HNF1A_3043	0.331982	0	3.88236	0	1	1		HNF1A_3043	0.331982	2.54881	3.75702	0.678413	0.49751	1		HNF1A_3043	0.331982	0.477282	3.88317	0.12291	0.902178	NA		HNF1A_3043	0.331982	1.45221	3.82327	0.379836	0.704067	NA		HNF1A_3043	0.331982	1.78332	3.78618	0.471007	0.637635	NA		HNF1A_3043	0.331982	0.241962	3.88317	0.0623105	0.950316	NA		HNF1A_3043	0.331982
HNRNPF_3064	33.1486	0.155561	0.259997	0.59832	0.549626	1		HNRNPF_3064	33.1486	0.348454	0.247191	1.40966	0.158641	1		HNRNPF_3064	33.1486	-0.0643244	0.260085	-0.24732	0.80466	NA		HNRNPF_3064	33.1486	0.17786	0.251207	0.708021	0.478932	NA		HNRNPF_3064	33.1486	0.124399	0.248051	0.501504	0.616016	NA		HNRNPF_3064	33.1486	0.213274	0.247851	0.860494	0.389517	0.753337		HNRNPF_3064	33.1486
HOMER2_3072	0.118201	0	9.98101	0	1	1		HOMER2_3072	0.118201	1.116	9.98256	0.111795	0.910986	1		HOMER2_3072	0.118201	0.477247	9.99473	0.0477499	0.961916	NA		HOMER2_3072	0.118201	0	9.99473	0	1	NA		HOMER2_3072	0.118201	0	9.99473	0	1	NA		HOMER2_3072	0.118201	0	9.99473	0	1	NA		HOMER2_3072	0.118201
HOXA10_3077	222.773	0.00290648	0.110238	0.0263656	0.978966	1		HOXA10_3077	222.773	-0.126487	0.108038	-1.17077	0.241692	1		HOXA10_3077	222.773	-0.0148682	0.108198	-0.137416	0.890702	0.999175		HOXA10_3077	222.773	-0.100456	0.107985	-0.930279	0.352227	0.949126		HOXA10_3077	222.773	-0.219431	0.107295	-2.04512	0.0408428	0.132531		HOXA10_3077	222.773	-0.13044	0.107209	-1.21669	0.223723	0.624812		HOXA10_3077	222.773
HOXA5_3080	29.4285	0.066053	0.260482	0.253579	0.79982	1		HOXA5_3080	29.4285	-0.0252684	0.253272	-0.0997678	0.920529	1		HOXA5_3080	29.4285	0.0577781	0.254548	0.226983	0.820437	NA		HOXA5_3080	29.4285	0.374166	0.243603	1.53597	0.124547	NA		HOXA5_3080	29.4285	0.388217	0.23911	1.62359	0.104463	NA		HOXA5_3080	29.4285	0.112389	0.246855	0.455283	0.648906	0.898309		HOXA5_3080	29.4285
HP_3085	2.28061	0.201262	1.21096	0.1662	0.868	1		HP_3085	2.28061	1.63204	1.00939	1.61686	0.105908	1		HP_3085	2.28061	1.65772	1.01644	1.63091	0.10291	NA		HP_3085	2.28061	1.06126	1.05591	1.00506	0.314866	NA		HP_3085	2.28061	-0.97141	1.35574	-0.716514	0.473674	NA		HP_3085	2.28061	0.922764	1.05747	0.872611	0.382875	NA		HP_3085	2.28061
HPN_3091	0.0542394	0.723221	9.97961	0.0724699	0.942228	1		HPN_3091	0.0542394	0	9.99473	0	1	1		HPN_3091	0.0542394	0	9.99473	0	1	NA		HPN_3091	0.0542394	0	9.99473	0	1	NA		HPN_3091	0.0542394	0	9.99473	0	1	NA		HPN_3091	0.0542394	0	9.99473	0	1	NA		HPN_3091	0.0542394
HPR_3094	0.17014	0.242873	5.89541	0.0411969	0.967139	1		HPR_3094	0.17014	-1.09357	5.90064	-0.185331	0.852969	1		HPR_3094	0.17014	-0.965382	5.90064	-0.163606	0.870041	NA		HPR_3094	0.17014	-0.118532	5.90064	-0.0200881	0.983973	NA		HPR_3094	0.17014	-0.318555	5.90041	-0.0539887	0.956944	NA		HPR_3094	0.17014	-0.238924	5.90064	-0.0404912	0.967702	NA		HPR_3094	0.17014
HS2ST1_3103	523.607	-0.0160304	0.0806507	-0.198763	0.842448	1		HS2ST1_3103	523.607	0.0495361	0.0781604	0.633774	0.526228	1		HS2ST1_3103	523.607	0.00294275	0.0790857	0.0372096	0.970318	0.999175		HS2ST1_3103	523.607	0.0333275	0.0783592	0.425317	0.670606	0.991067		HS2ST1_3103	523.607	0.158913	0.0768836	2.06693	0.0387406	0.128552		HS2ST1_3103	523.607	0.0647924	0.0776297	0.834634	0.403924	0.760856		HS2ST1_3103	523.607
HS2ST1_3104	26.032	-0.362458	0.29925	-1.21122	0.22581	1		HS2ST1_3104	26.032	-0.451327	0.290884	-1.55157	0.120764	1		HS2ST1_3104	26.032	-0.146901	0.285724	-0.514138	0.607155	NA		HS2ST1_3104	26.032	-0.481211	0.292293	-1.64633	0.0996958	NA		HS2ST1_3104	26.032	-0.580287	0.289161	-2.00679	0.0447716	NA		HS2ST1_3104	26.032	-0.30425	0.283664	-1.07257	0.283463	0.675672		HS2ST1_3104	26.032
HSD17B10_3112	63.688	-0.0775171	0.204261	-0.3795	0.704316	1		HSD17B10_3112	63.688	-0.326722	0.202222	-1.61566	0.106167	1		HSD17B10_3112	63.688	-0.269632	0.203499	-1.32498	0.185178	0.999091		HSD17B10_3112	63.688	-0.185857	0.200216	-0.928284	0.35326	0.949126		HSD17B10_3112	63.688	-0.126303	0.196401	-0.64309	0.520166	0.700901		HSD17B10_3112	63.688	-0.349708	0.200906	-1.74066	0.0817433	0.412251		HSD17B10_3112	63.688
HSD17B11_3115	71.0453	0.22825	0.179034	1.2749	0.202344	1		HSD17B11_3115	71.0453	-0.194899	0.180353	-1.08065	0.279851	1		HSD17B11_3115	71.0453	-0.103463	0.181049	-0.571462	0.567687	0.999091		HSD17B11_3115	71.0453	-0.154141	0.179886	-0.856881	0.39151	0.949126		HSD17B11_3115	71.0453	0.101433	0.1726	0.587677	0.556749	0.726591		HSD17B11_3115	71.0453	0.0575163	0.174372	0.329849	0.741514	0.938188		HSD17B11_3115	71.0453
HSP90AA1_3127	1908	0.0978453	0.0991299	0.987042	0.323622	1		HSP90AA1_3127	1908	0.0366008	0.0986331	0.371081	0.710577	1		HSP90AA1_3127	1908	0.0947507	0.098723	0.959763	0.337175	0.999091		HSP90AA1_3127	1908	0.11528	0.0985818	1.16938	0.24225	0.909687		HSP90AA1_3127	1908	0.0412467	0.0984515	0.418954	0.67525	0.809354		HSP90AA1_3127	1908	0.13342	0.0984366	1.35539	0.175294	0.565961		HSP90AA1_3127	1908
HSP90AB1_3128	1044.44	-0.0540026	0.136061	-0.3969	0.691441	1		HSP90AB1_3128	1044.44	0.111303	0.135006	0.824424	0.409699	1		HSP90AB1_3128	1044.44	0.036777	0.135324	0.27177	0.785799	0.999091		HSP90AB1_3128	1044.44	0.145044	0.135007	1.07434	0.282668	0.912		HSP90AB1_3128	1044.44	-0.0308884	0.13498	-0.228836	0.818996	0.902741		HSP90AB1_3128	1044.44	0.125569	0.134873	0.931017	0.351845	0.728494		HSP90AB1_3128	1044.44
HSPA13_3134	68.2308	-0.197967	0.186928	-1.05906	0.289574	1		HSPA13_3134	68.2308	-0.0576619	0.177021	-0.325736	0.744624	1		HSPA13_3134	68.2308	-0.0993831	0.180287	-0.551251	0.581462	0.999091		HSPA13_3134	68.2308	-0.107282	0.178214	-0.601982	0.547186	0.969027		HSPA13_3134	68.2308	-0.0272211	0.173325	-0.157052	0.875204	0.934465		HSPA13_3134	68.2308	-0.345469	0.180482	-1.91415	0.0556012	0.332593		HSPA13_3134	68.2308
HSPA1A_3135	29.161	-0.294044	0.33363	-0.881346	0.37813	1		HSPA1A_3135	29.161	-0.865176	0.340705	-2.53937	0.0111053	1		HSPA1A_3135	29.161	-0.00192882	0.319444	-0.00603805	0.995182	NA		HSPA1A_3135	29.161	-0.256534	0.322949	-0.794349	0.426992	NA		HSPA1A_3135	29.161	-0.72782	0.330308	-2.20346	0.0275626	NA		HSPA1A_3135	29.161	-0.497624	0.326058	-1.52618	0.126965	0.50095		HSPA1A_3135	29.161
HSPA1B_3136	136.123	-0.150755	0.13482	-1.1182	0.263482	1		HSPA1B_3136	136.123	-0.12498	0.129569	-0.964577	0.334757	1		HSPA1B_3136	136.123	0.0184154	0.129379	0.142336	0.886814	0.999091		HSPA1B_3136	136.123	0.0385579	0.127755	0.30181	0.762797	0.991067		HSPA1B_3136	136.123	-0.0077305	0.126021	-0.0613429	0.951086	0.974493		HSPA1B_3136	136.123	-0.00267616	0.126833	-0.0210998	0.983166	0.995183		HSPA1B_3136	136.123
HSPA4_3139	2026.83	0.260399	0.0712677	3.65382	0.000258365	0.344573		HSPA4_3139	2026.83	0.214834	0.0706228	3.04199	0.00235021	0.940321		HSPA4_3139	2026.83	0.304541	0.0706885	4.30821	1.64584e-05	0.010805		HSPA4_3139	2026.83	0.24393	0.0706272	3.45377	0.000552817	0.0572416		HSPA4_3139	2026.83	0.162707	0.0704632	2.30911	0.0209373	0.0893701		HSPA4_3139	2026.83	0.355907	0.0703093	5.06201	4.14854e-07	2.85398e-05		HSPA4_3139	2026.83
HSPA6_3141	0.848392	-1.53535	5.63341	-0.272544	0.785204	1		HSPA6_3141	0.848392	-0.221215	5.60647	-0.039457	0.968526	1		HSPA6_3141	0.848392	-4.86804	5.71677	-0.851537	0.394471	NA		HSPA6_3141	0.848392	-4.98297	5.71677	-0.87164	0.383405	NA		HSPA6_3141	0.848392	-4.22526	5.71664	-0.739116	0.459836	NA		HSPA6_3141	0.848392	-5.10336	5.71677	-0.8927	0.372018	NA		HSPA6_3141	0.848392
HSPA9_3143	2.85823	-0.758538	0.856007	-0.886135	0.375545	1		HSPA9_3143	2.85823	-0.147615	0.732501	-0.201522	0.840291	1		HSPA9_3143	2.85823	-0.400394	0.777632	-0.514888	0.606631	NA		HSPA9_3143	2.85823	-0.052805	0.723098	-0.0730261	0.941785	NA		HSPA9_3143	2.85823	-0.029874	0.701312	-0.0425973	0.966023	NA		HSPA9_3143	2.85823	0.0723605	0.699606	0.10343	0.917621	0.984658		HSPA9_3143	2.85823
HSPG2_3153	1082.1	-0.181939	0.1186	-1.53406	0.125015	1		HSPG2_3153	1082.1	-0.0562445	0.117485	-0.478738	0.632125	1		HSPG2_3153	1082.1	0.0968481	0.117453	0.824571	0.409615	0.999091		HSPG2_3153	1082.1	-0.026997	0.117492	-0.229778	0.818264	0.991067		HSPG2_3153	1082.1	-0.192655	0.117444	-1.64039	0.100923	0.241305		HSPG2_3153	1082.1	-0.199898	0.117585	-1.70003	0.0891251	0.426713		HSPG2_3153	1082.1
HTATSF1_3159	499.871	0.209742	0.115858	1.81033	0.0702448	1		HTATSF1_3159	499.871	0.174356	0.114229	1.52638	0.126915	1		HTATSF1_3159	499.871	0.277849	0.114341	2.43001	0.0150985	0.601537		HTATSF1_3159	499.871	0.340673	0.113728	2.99552	0.00273978	0.168629		HTATSF1_3159	499.871	0.267501	0.113314	2.3607	0.0182406	0.0816974		HTATSF1_3159	499.871	0.249329	0.113633	2.19415	0.0282243	0.241165		HTATSF1_3159	499.871
HTR5A_3170	0.0774089	0.723246	9.97961	0.0724724	0.942226	1		HTR5A_3170	0.0774089	0	9.99473	0	1	1		HTR5A_3170	0.0774089	0	9.99473	0	1	NA		HTR5A_3170	0.0774089	0	9.99473	0	1	NA		HTR5A_3170	0.0774089	0	9.99473	0	1	NA		HTR5A_3170	0.0774089	0	9.99473	0	1	NA		HTR5A_3170	0.0774089
HTR6_3171	0.0508033	0	9.98101	0	1	1		HTR6_3171	0.0508033	0	9.99473	0	1	1		HTR6_3171	0.0508033	0	9.99473	0	1	NA		HTR6_3171	0.0508033	0	9.99473	0	1	NA		HTR6_3171	0.0508033	0	9.99473	0	1	NA		HTR6_3171	0.0508033	0	9.99473	0	1	NA		HTR6_3171	0.0508033
HTRA1_3172	363.439	-0.208469	0.208266	-1.00097	0.31684	1		HTRA1_3172	363.439	-0.279496	0.207006	-1.35018	0.176957	1		HTRA1_3172	363.439	0.0758897	0.206373	0.36773	0.713074	0.999091		HTRA1_3172	363.439	-0.0728544	0.206504	-0.352799	0.724239	0.991067		HTRA1_3172	363.439	-0.544443	0.207334	-2.62592	0.00864141	0.0496621		HTRA1_3172	363.439	-0.252895	0.206679	-1.22361	0.221099	0.622454		HTRA1_3172	363.439
HYOU1_3177	264.196	-0.0244676	0.102219	-0.239365	0.810823	1		HYOU1_3177	264.196	0.0592346	0.0982205	0.603078	0.546457	1		HYOU1_3177	264.196	0.094973	0.0989934	0.959388	0.337363	0.999091		HYOU1_3177	264.196	0.028972	0.098624	0.293762	0.76894	0.991067		HYOU1_3177	264.196	-0.0860435	0.0979444	-0.878493	0.379676	0.571543		HYOU1_3177	264.196	-0.160627	0.0991954	-1.6193	0.105383	0.460485		HYOU1_3177	264.196
IARS2_3181	202.368	0.146617	0.111997	1.30911	0.190496	1		IARS2_3181	202.368	0.1093	0.108767	1.0049	0.314947	1		IARS2_3181	202.368	0.168103	0.109439	1.53605	0.124527	0.963178		IARS2_3181	202.368	0.13405	0.108709	1.23311	0.217536	0.89214		IARS2_3181	202.368	0.119416	0.107088	1.11512	0.264798	0.452719		IARS2_3181	202.368	0.0868796	0.108039	0.804153	0.421308	0.769483		IARS2_3181	202.368
ICAM1_3187	16.9986	-0.111531	0.42611	-0.261742	0.793521	1		ICAM1_3187	16.9986	-0.397567	0.423654	-0.938424	0.348027	1		ICAM1_3187	16.9986	0.126892	0.405491	0.312934	0.754331	NA		ICAM1_3187	16.9986	0.31778	0.394239	0.80606	0.420208	NA		ICAM1_3187	16.9986	0.215224	0.391027	0.550406	0.582041	NA		ICAM1_3187	16.9986	-0.296198	0.413531	-0.716265	0.473828	0.80462		ICAM1_3187	16.9986
ICMT_3191	33.3827	-0.510944	0.276091	-1.85063	0.0642223	1		ICMT_3191	33.3827	-0.330914	0.261529	-1.26531	0.205762	1		ICMT_3191	33.3827	-0.0925963	0.259031	-0.357472	0.720738	NA		ICMT_3191	33.3827	-0.471565	0.265456	-1.77643	0.0756615	NA		ICMT_3191	33.3827	-0.307903	0.257003	-1.19805	0.230896	NA		ICMT_3191	33.3827	-0.291366	0.25832	-1.12793	0.25935	0.658947		ICMT_3191	33.3827
MRPL58_3192	320.651	0.0218823	0.132107	0.165641	0.868439	1		MRPL58_3192	320.651	-0.155114	0.130716	-1.18665	0.235366	1		MRPL58_3192	320.651	-0.0274362	0.13074	-0.209854	0.833782	0.999091		MRPL58_3192	320.651	0.105327	0.129481	0.813457	0.415956	0.949126		MRPL58_3192	320.651	-0.156101	0.129806	-1.20257	0.229142	0.411292		MRPL58_3192	320.651	0.0556221	0.129147	0.430686	0.666696	0.903864		MRPL58_3192	320.651
ID2_3198	5.38782	-0.28324	0.733864	-0.385957	0.699529	1		ID2_3198	5.38782	0.248935	0.674846	0.368877	0.712219	1		ID2_3198	5.38782	-0.354043	0.722114	-0.490287	0.623931	NA		ID2_3198	5.38782	-0.237826	0.705119	-0.337286	0.735902	NA		ID2_3198	5.38782	0.056557	0.675517	0.0837241	0.933276	NA		ID2_3198	5.38782	0.20926	0.671795	0.311494	0.755425	0.942357		ID2_3198	5.38782
IDE_3201	467.943	-0.0180437	0.0813159	-0.221897	0.824394	1		IDE_3201	467.943	-0.0465104	0.0790766	-0.588168	0.556419	1		IDE_3201	467.943	0.0212884	0.0794589	0.267917	0.788763	0.999091		IDE_3201	467.943	0.0166859	0.0788265	0.211679	0.832358	0.991067		IDE_3201	467.943	0.0638275	0.0774901	0.823686	0.410118	0.600541		IDE_3201	467.943	0.115913	0.0776221	1.4933	0.135359	0.509407		IDE_3201	467.943
IDO1_3210	0.0737025	-0.746922	9.98101	-0.0748344	0.940346	1		IDO1_3210	0.0737025	-1.09355	9.99473	-0.109413	0.912875	1		IDO1_3210	0.0737025	-0.965368	9.99473	-0.0965877	0.923054	NA		IDO1_3210	0.0737025	-1.08029	9.99473	-0.108086	0.913928	NA		IDO1_3210	0.0737025	-1.28296	9.99473	-0.128363	0.897862	NA		IDO1_3210	0.0737025	-1.20067	9.99473	-0.120131	0.90438	NA		IDO1_3210	0.0737025
IER2_3213	319.069	-0.0307733	0.123839	-0.248494	0.803752	1		IER2_3213	319.069	0.0996219	0.120591	0.826113	0.40874	1		IER2_3213	319.069	-0.213282	0.123271	-1.73018	0.0835972	0.83645		IER2_3213	319.069	-0.00443963	0.121306	-0.0365987	0.970805	0.994294		IER2_3213	319.069	0.118803	0.119673	0.992735	0.320839	0.517254		IER2_3213	319.069	-0.1374	0.121382	-1.13197	0.257649	0.658537		IER2_3213	319.069
IER3_3214	375.019	-0.277248	0.147196	-1.88353	0.0596281	1		IER3_3214	375.019	-0.254191	0.145067	-1.75222	0.0797353	1		IER3_3214	375.019	0.0312548	0.144458	0.216359	0.828708	0.999091		IER3_3214	375.019	-0.153029	0.144779	-1.05698	0.29052	0.912		IER3_3214	375.019	-0.578814	0.14577	-3.97073	7.16532e-05	0.00189881		IER3_3214	375.019	-0.309733	0.144935	-2.13705	0.0325943	0.254904		IER3_3214	375.019
IFI30_3216	2.11362	0.279184	0.96643	0.288882	0.772672	1		IFI30_3216	2.11362	-0.683474	1.0376	-0.658709	0.510083	1		IFI30_3216	2.11362	-0.591056	1.04243	-0.566997	0.570716	NA		IFI30_3216	2.11362	-0.254766	0.986754	-0.258186	0.796263	NA		IFI30_3216	2.11362	0.591372	0.902756	0.655074	0.51242	NA		IFI30_3216	2.11362	-0.327536	0.981544	-0.333695	0.73861	NA		IFI30_3216	2.11362
IFIT1_3219	9.12208	-3.68216	1.31148	-2.80763	0.0049908	1		IFIT1_3219	9.12208	-4.31364	1.32806	-3.24807	0.00116189	0.658694		IFIT1_3219	9.12208	-3.15775	1.26939	-2.48761	0.0128603	NA		IFIT1_3219	9.12208	-3.69797	1.28978	-2.86713	0.00414209	NA		IFIT1_3219	9.12208	-2.33783	1.23766	-1.88891	0.0589041	NA		IFIT1_3219	9.12208	-2.94399	1.25422	-2.34726	0.018912	0.190755		IFIT1_3219	9.12208
IFIT2_3222	0.398107	-3.2855	2.63882	-1.24506	0.213108	1		IFIT2_3222	0.398107	-2.67031	2.63911	-1.01183	0.311622	1		IFIT2_3222	0.398107	-1.56342	2.5623	-0.610162	0.541754	NA		IFIT2_3222	0.398107	-2.65705	2.63911	-1.0068	0.314031	NA		IFIT2_3222	0.398107	-2.05978	2.58971	-0.795372	0.426397	NA		IFIT2_3222	0.398107	-2.77744	2.63911	-1.05242	0.292608	NA		IFIT2_3222	0.398107
IFIT3_3225	5.30582	-0.877204	0.737913	-1.18876	0.234532	1		IFIT3_3225	5.30582	-0.448796	0.684153	-0.655989	0.511831	1		IFIT3_3225	5.30582	-0.101358	0.673075	-0.15059	0.880299	NA		IFIT3_3225	5.30582	-0.971662	0.71892	-1.35156	0.176517	NA		IFIT3_3225	5.30582	-1.57362	0.752465	-2.09129	0.036502	NA		IFIT3_3225	5.30582	-0.349585	0.674014	-0.518662	0.603996	0.875816		IFIT3_3225	5.30582
IFITM1_3226	7.64489	-1.45357	0.607572	-2.39242	0.0167376	1		IFITM1_3226	7.64489	-0.625761	0.528984	-1.18295	0.236829	1		IFITM1_3226	7.64489	-0.430242	0.525886	-0.818128	0.413284	NA		IFITM1_3226	7.64489	-0.744029	0.535784	-1.38867	0.164932	NA		IFITM1_3226	7.64489	-0.141173	0.502987	-0.28067	0.778964	NA		IFITM1_3226	7.64489	-1.58714	0.58186	-2.7277	0.00637774	0.0936991		IFITM1_3226	7.64489
IFNAR1_3235	137.715	-0.18049	0.165736	-1.08902	0.276146	1		IFNAR1_3235	137.715	0.0610918	0.158996	0.384234	0.700805	1		IFNAR1_3235	137.715	0.049836	0.160329	0.310837	0.755925	0.999091		IFNAR1_3235	137.715	-0.0824369	0.160582	-0.513363	0.607698	0.975404		IFNAR1_3235	137.715	0.271419	0.155971	1.74019	0.0818252	0.209302		IFNAR1_3235	137.715	0.138399	0.157544	0.878475	0.379686	0.747394		IFNAR1_3235	137.715
IFNB1_3236	0	NA	NA	NA	NA	NA		IFNB1_3236	0	NA	NA	NA	NA	NA		IFNB1_3236	0	NA	NA	NA	NA	NA		IFNB1_3236	0	NA	NA	NA	NA	NA		IFNB1_3236	0	NA	NA	NA	NA	NA		IFNB1_3236	0	NA	NA	NA	NA	NA		IFNB1_3236	0
IFRD2_3246	128.38	-0.0552896	0.14957	-0.369656	0.711639	1		IFRD2_3246	128.38	-0.00200212	0.144471	-0.0138583	0.988943	1		IFRD2_3246	128.38	-0.00364688	0.145952	-0.0249869	0.980065	0.999175		IFRD2_3246	128.38	0.0506427	0.144137	0.351351	0.725325	0.991067		IFRD2_3246	128.38	-0.0868324	0.143498	-0.605112	0.545105	0.717778		IFRD2_3246	128.38	-0.17605	0.145288	-1.21173	0.225614	0.626573		IFRD2_3246	128.38
IGF1R_3254	81.6151	-0.0488886	0.169312	-0.288749	0.772773	1		IGF1R_3254	81.6151	0.132434	0.160394	0.825679	0.408986	1		IGF1R_3254	81.6151	0.0642284	0.163456	0.392939	0.694364	0.999091		IGF1R_3254	81.6151	0.0431214	0.161993	0.266192	0.790091	0.991067		IGF1R_3254	81.6151	-0.192192	0.162523	-1.18255	0.236987	0.420274		IGF1R_3254	81.6151	-0.0972778	0.162285	-0.599426	0.548889	0.848055		IGF1R_3254	81.6151
IGF2BP2_3259	166.337	-0.179021	0.187924	-0.952622	0.340782	1		IGF2BP2_3259	166.337	0.0211698	0.183124	0.115604	0.907966	1		IGF2BP2_3259	166.337	0.0183055	0.184044	0.0994628	0.920771	0.999175		IGF2BP2_3259	166.337	-0.062324	0.183884	-0.338931	0.734662	0.991067		IGF2BP2_3259	166.337	0.303221	0.1806	1.67897	0.0931585	0.229055		IGF2BP2_3259	166.337	-0.0697551	0.183133	-0.380898	0.703279	0.919426		IGF2BP2_3259	166.337
IGF2R_3263	367.491	-0.0689345	0.142865	-0.482515	0.62944	1		IGF2R_3263	367.491	-0.0970815	0.140934	-0.688846	0.49092	1		IGF2R_3263	367.491	-0.191337	0.142013	-1.34732	0.177876	0.999091		IGF2R_3263	367.491	-0.0546035	0.14088	-0.387589	0.69832	0.991067		IGF2R_3263	367.491	-0.0838887	0.140191	-0.598389	0.54958	0.721678		IGF2R_3263	367.491	-0.319358	0.14155	-2.25615	0.024061	0.21723		IGF2R_3263	367.491
IGFBP1_3266	0.723614	-1.96494	1.78906	-1.09831	0.272068	1		IGFBP1_3266	0.723614	-0.830553	1.5904	-0.52223	0.60151	1		IGFBP1_3266	0.723614	-1.14234	1.66662	-0.685424	0.493076	NA		IGFBP1_3266	0.723614	-3.25214	1.79407	-1.81272	0.0698752	NA		IGFBP1_3266	0.723614	-2.49207	1.79346	-1.38953	0.164671	NA		IGFBP1_3266	0.723614	-3.37253	1.79407	-1.87983	0.0601319	NA		IGFBP1_3266	0.723614
IGFBP3_3270	2.88949	0.326795	0.838904	0.38955	0.696869	1		IGFBP3_3270	2.88949	-0.0473268	0.841231	-0.056259	0.955135	1		IGFBP3_3270	2.88949	-0.459629	0.896315	-0.512798	0.608092	NA		IGFBP3_3270	2.88949	0.00771351	0.837805	0.0092068	0.992654	NA		IGFBP3_3270	2.88949	-1.57917	1.01331	-1.55842	0.119133	NA		IGFBP3_3270	2.88949	-3.3476	1.3724	-2.43923	0.0147187	0.166626		IGFBP3_3270	2.88949
IGFBP4_3271	315.532	-0.197115	0.118575	-1.66236	0.0964407	1		IGFBP4_3271	315.532	-0.216498	0.116277	-1.86191	0.0626159	1		IGFBP4_3271	315.532	-0.193737	0.116887	-1.65748	0.0974233	0.864809		IGFBP4_3271	315.532	-0.222699	0.11646	-1.91224	0.055846	0.634251		IGFBP4_3271	315.532	-0.523605	0.117049	-4.47337	7.69959e-06	0.000319366		IGFBP4_3271	315.532	-0.511445	0.117442	-4.35488	1.33143e-05	0.00058561		IGFBP4_3271	315.532
IGFBP6_3273	4.41726	-0.149489	0.737819	-0.20261	0.83944	1		IGFBP6_3273	4.41726	-0.551231	0.746315	-0.738604	0.460147	1		IGFBP6_3273	4.41726	0.37961	0.677133	0.560614	0.575061	NA		IGFBP6_3273	4.41726	0.130552	0.686596	0.190144	0.849196	NA		IGFBP6_3273	4.41726	0.00775626	0.680948	0.0113904	0.990912	NA		IGFBP6_3273	4.41726	-0.43906	0.723695	-0.606691	0.544056	0.844246		IGFBP6_3273	4.41726
IGHV3.23_3276	0.11345	0	9.98101	0	1	1		IGHV3.23_3276	0.11345	0	9.99473	0	1	1		IGHV3.23_3276	0.11345	0	9.99473	0	1	NA		IGHV3.23_3276	0.11345	0	9.99473	0	1	NA		IGHV3.23_3276	0.11345	0.162425	9.99459	0.0162513	0.987034	NA		IGHV3.23_3276	0.11345	0	9.99473	0	1	NA		IGHV3.23_3276	0.11345
IGKC_3281	0.6845	-1.35711	1.93172	-0.702541	0.482342	1		IGKC_3281	0.6845	-0.157373	1.73982	-0.0904535	0.927927	1		IGKC_3281	0.6845	-0.735418	1.85524	-0.396402	0.691809	NA		IGKC_3281	0.6845	-1.70234	1.93799	-0.878405	0.379724	NA		IGKC_3281	0.6845	-0.273381	1.73196	-0.157844	0.87458	NA		IGKC_3281	0.6845	-0.681063	1.80258	-0.377826	0.70556	NA		IGKC_3281	0.6845
IGKV1.5_3282	0.0225813	-0.747142	9.98101	-0.0748564	0.940329	1		IGKV1.5_3282	0.0225813	-1.09355	9.99473	-0.109413	0.912875	1		IGKV1.5_3282	0.0225813	-0.965368	9.99473	-0.0965877	0.923054	NA		IGKV1.5_3282	0.0225813	-1.08029	9.99473	-0.108086	0.913928	NA		IGKV1.5_3282	0.0225813	-1.28296	9.99473	-0.128363	0.897862	NA		IGKV1.5_3282	0.0225813	-1.20067	9.99473	-0.120131	0.90438	NA		IGKV1.5_3282	0.0225813
ELP1_3288	400.622	-0.0258109	0.0986805	-0.26156	0.793661	1		ELP1_3288	400.622	-0.0054985	0.0961232	-0.0572026	0.954384	1		ELP1_3288	400.622	-0.0227383	0.0969958	-0.234426	0.814654	0.999091		ELP1_3288	400.622	0.080267	0.0957887	0.837959	0.402054	0.949126		ELP1_3288	400.622	0.139887	0.0945113	1.4801	0.138845	0.298206		ELP1_3288	400.622	0.0995398	0.0950714	1.047	0.295099	0.688479		ELP1_3288	400.622
IKBKB_3289	48.5437	-0.268556	0.193868	-1.38525	0.165976	1		IKBKB_3289	48.5437	-0.0438468	0.180719	-0.242625	0.808296	1		IKBKB_3289	48.5437	-0.206086	0.187233	-1.10069	0.271032	NA		IKBKB_3289	48.5437	-0.177945	0.18385	-0.967879	0.333105	0.931671		IKBKB_3289	48.5437	-0.586673	0.188686	-3.10925	0.00187561	0.0183223		IKBKB_3289	48.5437	-0.213369	0.181966	-1.17258	0.240966	0.644528		IKBKB_3289	48.5437
IKBKE_3290	10.9395	-0.0631808	0.460594	-0.137172	0.890894	1		IKBKE_3290	10.9395	0.45164	0.422604	1.06871	0.285202	1		IKBKE_3290	10.9395	0.206544	0.437038	0.4726	0.636499	NA		IKBKE_3290	10.9395	0.149329	0.434694	0.343526	0.731203	NA		IKBKE_3290	10.9395	0.636084	0.411408	1.54611	0.122077	NA		IKBKE_3290	10.9395	0.214816	0.427368	0.502649	0.615211	0.879857		IKBKE_3290	10.9395
IKBKG_3291	114.487	0.227034	0.190592	1.1912	0.233574	1		IKBKG_3291	114.487	-0.0616042	0.189392	-0.325275	0.744973	1		IKBKG_3291	114.487	0.16572	0.188201	0.880549	0.378562	0.999091		IKBKG_3291	114.487	0.200415	0.186592	1.07408	0.282787	0.912		IKBKG_3291	114.487	-0.0599487	0.18728	-0.320102	0.748891	0.85922		IKBKG_3291	114.487	0.251909	0.184826	1.36295	0.172897	0.5616		IKBKG_3291	114.487
IKZF1_3292	0.00918088	0	9.98101	0	1	1		IKZF1_3292	0.00918088	0	9.99473	0	1	1		IKZF1_3292	0.00918088	0	9.99473	0	1	NA		IKZF1_3292	0.00918088	0	9.99473	0	1	NA		IKZF1_3292	0.00918088	0	9.99473	0	1	NA		IKZF1_3292	0.00918088	0	9.99473	0	1	NA		IKZF1_3292	0.00918088
IKZF1_3293	0.284884	-2.3189	9.96979	-0.232592	0.816078	1		IKZF1_3293	0.284884	-2.66663	9.98353	-0.267103	0.78939	1		IKZF1_3293	0.284884	-2.53845	9.98353	-0.254264	0.799292	NA		IKZF1_3293	0.284884	-1.69163	9.98353	-0.169443	0.865449	NA		IKZF1_3293	0.284884	-1.89151	9.98339	-0.189465	0.849728	NA		IKZF1_3293	0.284884	-2.77375	9.98353	-0.277833	0.781141	NA		IKZF1_3293	0.284884
IKZF1_3294	0.0289545	0	9.98101	0	1	1		IKZF1_3294	0.0289545	0	9.99473	0	1	1		IKZF1_3294	0.0289545	0	9.99473	0	1	NA		IKZF1_3294	0.0289545	0	9.99473	0	1	NA		IKZF1_3294	0.0289545	0	9.99473	0	1	NA		IKZF1_3294	0.0289545	0	9.99473	0	1	NA		IKZF1_3294	0.0289545
IL13RA1_3309	159.636	0.026544	0.127883	0.207565	0.835569	1		IL13RA1_3309	159.636	0.00458648	0.124052	0.0369721	0.970507	1		IL13RA1_3309	159.636	0.0321259	0.125146	0.256707	0.797405	0.999091		IL13RA1_3309	159.636	-0.013105	0.124439	-0.105313	0.916127	0.993359		IL13RA1_3309	159.636	0.106399	0.121368	0.876661	0.380671	0.571623		IL13RA1_3309	159.636	0.006875	0.123006	0.0558916	0.955428	0.993328		IL13RA1_3309	159.636
IL1B_3325	0.18829	0	6.69219	0	1	1		IL1B_3325	0.18829	0	6.69632	0	1	1		IL1B_3325	0.18829	1.29595	6.67543	0.194137	0.846069	NA		IL1B_3325	0.18829	0	6.69632	0	1	NA		IL1B_3325	0.18829	0.158277	6.69622	0.0236367	0.981142	NA		IL1B_3325	0.18829	0	6.69632	0	1	NA		IL1B_3325	0.18829
IL1R1_3326	1.34491	-0.233727	1.22297	-0.191114	0.848437	1		IL1R1_3326	1.34491	-0.168182	1.16725	-0.144084	0.885434	1		IL1R1_3326	1.34491	-0.712737	1.26969	-0.561349	0.574559	NA		IL1R1_3326	1.34491	-0.0727641	1.15743	-0.0628669	0.949872	NA		IL1R1_3326	1.34491	-0.56193	1.19431	-0.470507	0.637993	NA		IL1R1_3326	1.34491	-0.985041	1.27559	-0.772224	0.439982	NA		IL1R1_3326	1.34491
IL20_3330	0.0376358	0.678941	9.98028	0.0680282	0.945763	1		IL20_3330	0.0376358	0	9.99473	0	1	1		IL20_3330	0.0376358	0	9.99473	0	1	NA		IL20_3330	0.0376358	0	9.99473	0	1	NA		IL20_3330	0.0376358	0	9.99473	0	1	NA		IL20_3330	0.0376358	0	9.99473	0	1	NA		IL20_3330	0.0376358
IL36B_3336	0.081118	0.723318	9.9796	0.0724796	0.94222	1		IL36B_3336	0.081118	0	9.99473	0	1	1		IL36B_3336	0.081118	0	9.99473	0	1	NA		IL36B_3336	0.081118	0	9.99473	0	1	NA		IL36B_3336	0.081118	0	9.99473	0	1	NA		IL36B_3336	0.081118	0	9.99473	0	1	NA		IL36B_3336	0.081118
IL36G_3337	0.142656	-0.746504	9.98101	-0.0747925	0.94038	1		IL36G_3337	0.142656	-0.131819	9.99473	-0.0131889	0.989477	1		IL36G_3337	0.142656	-0.965368	9.99473	-0.0965877	0.923054	NA		IL36G_3337	0.142656	-1.08029	9.99473	-0.108086	0.913928	NA		IL36G_3337	0.142656	-1.28296	9.99473	-0.128363	0.897862	NA		IL36G_3337	0.142656	-1.20067	9.99473	-0.120131	0.90438	NA		IL36G_3337	0.142656
IL4R_3339	43.4442	0.226484	0.20875	1.08495	0.277943	1		IL4R_3339	43.4442	0.035432	0.205338	0.172554	0.863002	1		IL4R_3339	43.4442	0.328764	0.201217	1.63388	0.102285	NA		IL4R_3339	43.4442	0.247592	0.200383	1.23559	0.21661	0.89121		IL4R_3339	43.4442	0.187789	0.19722	0.952182	0.341005	0.534624		IL4R_3339	43.4442	-0.0821402	0.205448	-0.39981	0.689297	0.914875		IL4R_3339	43.4442
IL6_3341	2.39653	0.827159	0.796414	1.0386	0.298989	1		IL6_3341	2.39653	0.655392	0.78413	0.835821	0.403256	1		IL6_3341	2.39653	-0.772568	0.948404	-0.814598	0.415303	NA		IL6_3341	2.39653	-0.282913	0.866884	-0.326356	0.744155	NA		IL6_3341	2.39653	-0.410328	0.858473	-0.477975	0.632668	NA		IL6_3341	2.39653	0.395487	0.794655	0.497684	0.618707	NA		IL6_3341	2.39653
IL7R_3347	16.2109	0.836262	0.482758	1.73226	0.0832275	1		IL7R_3347	16.2109	0.0661068	0.501755	0.131751	0.895181	1		IL7R_3347	16.2109	0.200267	0.501446	0.399379	0.689614	NA		IL7R_3347	16.2109	0.48085	0.483349	0.994829	0.319819	NA		IL7R_3347	16.2109	0.157547	0.488506	0.322508	0.747068	NA		IL7R_3347	16.2109	0.544105	0.476235	1.14251	0.253241	0.654198		IL7R_3347	16.2109
ILF2_3354	1360.65	0.0410502	0.053637	0.765333	0.444073	1		ILF2_3354	1360.65	0.0365781	0.0524407	0.697515	0.485481	1		ILF2_3354	1360.65	-0.0481878	0.0530805	-0.907824	0.363971	0.999091		ILF2_3354	1360.65	0.00140971	0.0526123	0.0267943	0.978624	0.994294		ILF2_3354	1360.65	-0.0271603	0.0521541	-0.520771	0.602527	0.757112		ILF2_3354	1360.65	-0.0247294	0.052352	-0.472368	0.636664	0.895093		ILF2_3354	1360.65
ILK_3355	361.886	0.016904	0.113816	0.14852	0.881932	1		ILK_3355	361.886	-0.0482916	0.111925	-0.431464	0.666131	1		ILK_3355	361.886	-0.0800047	0.112806	-0.709222	0.478187	0.999091		ILK_3355	361.886	-0.118774	0.11244	-1.05633	0.290818	0.912		ILK_3355	361.886	-0.309978	0.112408	-2.75762	0.00582233	0.0380535		ILK_3355	361.886	-0.184459	0.112153	-1.64471	0.10003	0.449758		ILK_3355	361.886
INHA_3371	0.0562355	-0.74693	9.98101	-0.0748351	0.940346	1		INHA_3371	0.0562355	-1.09355	9.99473	-0.109413	0.912875	1		INHA_3371	0.0562355	-0.965368	9.99473	-0.0965877	0.923054	NA		INHA_3371	0.0562355	-1.08029	9.99473	-0.108086	0.913928	NA		INHA_3371	0.0562355	-1.28296	9.99473	-0.128363	0.897862	NA		INHA_3371	0.0562355	-0.238941	9.99473	-0.0239067	0.980927	NA		INHA_3371	0.0562355
INHBA_3372	0.388097	-0.18535	3.50374	-0.0529008	0.957811	1		INHBA_3372	0.388097	-2.32017	3.5571	-0.652264	0.514231	1		INHBA_3372	0.388097	0.538762	3.4407	0.156585	0.875572	NA		INHBA_3372	0.388097	-2.3069	3.5571	-0.648535	0.516639	NA		INHBA_3372	0.388097	-2.50958	3.5571	-0.705514	0.480491	NA		INHBA_3372	0.388097	-1.46551	3.5571	-0.411995	0.680343	NA		INHBA_3372	0.388097
INPP1_3376	20.167	-0.522333	0.343911	-1.5188	0.128812	1		INPP1_3376	20.167	0.219919	0.304963	0.721133	0.470828	1		INPP1_3376	20.167	-0.331761	0.32696	-1.01468	0.310258	NA		INPP1_3376	20.167	-0.476311	0.328111	-1.45167	0.146592	NA		INPP1_3376	20.167	-0.176026	0.310878	-0.566221	0.571244	NA		INPP1_3376	20.167	-0.217367	0.314586	-0.690962	0.489589	0.810431		INPP1_3376	20.167
INPP4B_3379	56.9504	-0.132066	0.274413	-0.481268	0.630326	1		INPP4B_3379	56.9504	-0.433282	0.272868	-1.58788	0.112313	1		INPP4B_3379	56.9504	0.144318	0.265471	0.543632	0.586695	0.999091		INPP4B_3379	56.9504	-0.199121	0.269132	-0.739862	0.459384	0.956678		INPP4B_3379	56.9504	-0.386552	0.268954	-1.43724	0.15065	0.311886		INPP4B_3379	56.9504	-0.371808	0.270013	-1.377	0.168512	0.557953		INPP4B_3379	56.9504
INS_3382	0.393416	0.235661	2.86264	0.0823228	0.93439	1		INS_3382	0.393416	-0.131802	2.86757	-0.0459628	0.96334	1		INS_3382	0.393416	1.45638	2.74668	0.530232	0.595951	NA		INS_3382	0.393416	-0.118537	2.86757	-0.0413369	0.967027	NA		INS_3382	0.393416	-0.322373	2.86731	-0.11243	0.910482	NA		INS_3382	0.393416	-0.23893	2.86757	-0.0833215	0.933596	NA		INS_3382	0.393416
INSIG1_3385	164.485	0.130861	0.14837	0.881991	0.377782	1		INSIG1_3385	164.485	-0.0969455	0.146943	-0.659749	0.509415	1		INSIG1_3385	164.485	-0.0866193	0.147996	-0.585281	0.558359	0.999091		INSIG1_3385	164.485	-0.207787	0.14813	-1.40274	0.160696	0.854192		INSIG1_3385	164.485	-0.541695	0.149415	-3.62543	0.000288481	0.00460561		INSIG1_3385	164.485	-0.689008	0.151805	-4.53877	5.65835e-06	0.000276025		INSIG1_3385	164.485
IPO13_3398	10.4539	0.502792	0.457568	1.09884	0.27184	1		IPO13_3398	10.4539	-0.342244	0.480927	-0.711634	0.476691	1		IPO13_3398	10.4539	0.0559755	0.46719	0.119813	0.904631	NA		IPO13_3398	10.4539	-0.126386	0.470496	-0.268623	0.788219	NA		IPO13_3398	10.4539	0.618266	0.435432	1.41989	0.155639	NA		IPO13_3398	10.4539	0.0925507	0.455512	0.20318	0.838995	0.965138		IPO13_3398	10.4539
IPO5_3401	390.638	0.0238814	0.109072	0.218951	0.826688	1		IPO5_3401	390.638	-0.113029	0.107623	-1.05023	0.293613	1		IPO5_3401	390.638	0.00983849	0.107668	0.0913778	0.927192	0.999175		IPO5_3401	390.638	0.000634437	0.107194	0.0059186	0.995278	0.998993		IPO5_3401	390.638	-0.237981	0.107397	-2.2159	0.0266984	0.101881		IPO5_3401	390.638	-0.0440308	0.106842	-0.412112	0.680258	0.909836		IPO5_3401	390.638
IQGAP1_3404	2338.18	-0.0544507	0.0950991	-0.572568	0.566937	1		IQGAP1_3404	2338.18	0.0594589	0.0944734	0.629371	0.529106	1		IQGAP1_3404	2338.18	0.0156946	0.0946498	0.165818	0.8683	0.999091		IQGAP1_3404	2338.18	0.0386244	0.0945257	0.408613	0.682824	0.991067		IQGAP1_3404	2338.18	0.294527	0.0941498	3.12828	0.00175834	0.0177265		IQGAP1_3404	2338.18	0.0228933	0.094431	0.242434	0.808444	0.962313		IQGAP1_3404	2338.18
IRF7_3410	8.2029	-0.346268	0.508512	-0.680943	0.495907	1		IRF7_3410	8.2029	-0.159202	0.478051	-0.333022	0.739118	1		IRF7_3410	8.2029	-0.766825	0.524451	-1.46215	0.143701	NA		IRF7_3410	8.2029	-0.425575	0.493426	-0.862489	0.388418	NA		IRF7_3410	8.2029	0.104531	0.458114	0.228176	0.819509	NA		IRF7_3410	8.2029	-0.215544	0.475524	-0.453278	0.650349	0.898962		IRF7_3410	8.2029
IRS1_3411	0.213647	-0.295356	7.62471	-0.0387366	0.9691	1		IRS1_3411	0.213647	-1.63229	7.6327	-0.213855	0.83066	1		IRS1_3411	0.213647	-1.5041	7.6327	-0.197061	0.84378	NA		IRS1_3411	0.213647	-0.089247	7.6236	-0.0117067	0.99066	NA		IRS1_3411	0.213647	-1.8217	7.6327	-0.238671	0.811361	NA		IRS1_3411	0.213647	0.00125271	7.61439	0.000164519	0.999869	NA		IRS1_3411	0.213647
ISG15_3415	49.7876	-0.353808	0.274095	-1.29082	0.196764	1		ISG15_3415	49.7876	-0.215416	0.264854	-0.813337	0.416025	1		ISG15_3415	49.7876	-0.412293	0.270358	-1.52499	0.127262	NA		ISG15_3415	49.7876	-0.39411	0.268129	-1.46985	0.141602	0.853594		ISG15_3415	49.7876	0.23332	0.257137	0.907378	0.364207	0.559636		ISG15_3415	49.7876	-0.265194	0.264188	-1.00381	0.31547	0.706678		ISG15_3415	49.7876
ISL1_3417	4.12454	-0.0229091	0.792207	-0.0289181	0.97693	1		ISL1_3417	4.12454	-0.904896	0.874147	-1.03518	0.300587	1		ISL1_3417	4.12454	0.605817	0.713047	0.849617	0.395538	NA		ISL1_3417	4.12454	0.578058	0.706411	0.818302	0.413185	NA		ISL1_3417	4.12454	-0.376991	0.774488	-0.486762	0.626427	NA		ISL1_3417	4.12454	0.678288	0.691244	0.981257	0.326466	0.707137		ISL1_3417	4.12454
ISOC1_3421	32.4322	-0.11336	0.291041	-0.389498	0.696908	1		ISOC1_3421	32.4322	-0.504804	0.292031	-1.72859	0.0838819	1		ISOC1_3421	32.4322	-0.279378	0.289315	-0.965656	0.334216	NA		ISOC1_3421	32.4322	-0.27834	0.286362	-0.971986	0.331057	NA		ISOC1_3421	32.4322	-0.760023	0.294118	-2.58408	0.009764	NA		ISOC1_3421	32.4322	-0.610966	0.292079	-2.09178	0.0364578	0.267256		ISOC1_3421	32.4322
ITFG1_3424	70.8022	-0.164983	0.185223	-0.890726	0.373076	1		ITFG1_3424	70.8022	-0.233322	0.180079	-1.29567	0.195091	1		ITFG1_3424	70.8022	0.0263872	0.17796	0.148276	0.882125	0.999091		ITFG1_3424	70.8022	0.0235614	0.176342	0.133612	0.893709	0.991067		ITFG1_3424	70.8022	-0.0365689	0.174397	-0.209687	0.833912	0.908997		ITFG1_3424	70.8022	-0.00722078	0.175064	-0.0412464	0.967099	0.993328		ITFG1_3424	70.8022
ITGA1_3425	1.16802	0.668574	1.59829	0.418306	0.675723	1		ITGA1_3425	1.16802	1.76902	1.41269	1.25223	0.210485	1		ITGA1_3425	1.16802	0.363112	1.64	0.22141	0.824773	NA		ITGA1_3425	1.16802	1.99065	1.39577	1.4262	0.153811	NA		ITGA1_3425	1.16802	0.55477	1.54093	0.360024	0.71883	NA		ITGA1_3425	1.16802	1.44704	1.43386	1.00919	0.312883	NA		ITGA1_3425	1.16802
ITGAE_3432	120.343	-0.0590438	0.160542	-0.367777	0.713039	1		ITGAE_3432	120.343	-0.0534699	0.155954	-0.342856	0.731707	1		ITGAE_3432	120.343	-0.0140183	0.156974	-0.0893036	0.928841	0.999175		ITGAE_3432	120.343	0.0301028	0.155303	0.193833	0.846307	0.991067		ITGAE_3432	120.343	-0.282727	0.156534	-1.80616	0.0708931	0.189978		ITGAE_3432	120.343	0.00938697	0.154291	0.0608393	0.951487	0.993127		ITGAE_3432	120.343
ITGB1_3438	1527.75	-0.0484525	0.0954134	-0.507817	0.611582	1		ITGB1_3438	1527.75	0.000391685	0.0945906	0.00414085	0.996696	1		ITGB1_3438	1527.75	0.145194	0.0945741	1.53524	0.124724	0.963178		ITGB1_3438	1527.75	0.0806375	0.0945233	0.853096	0.393606	0.949126		ITGB1_3438	1527.75	0.218928	0.0941045	2.32643	0.0199954	0.0869047		ITGB1_3438	1527.75	0.0123804	0.0944557	0.13107	0.89572	0.979759		ITGB1_3438	1527.75
ITGB1BP1_3441	59.542	0.264944	0.203833	1.29981	0.193667	1		ITGB1BP1_3441	59.542	0.221225	0.198446	1.11478	0.264943	1		ITGB1BP1_3441	59.542	0.000929844	0.204496	0.004547	0.996372	0.999175		ITGB1BP1_3441	59.542	0.0978715	0.200758	0.48751	0.625897	0.978417		ITGB1BP1_3441	59.542	-0.0645294	0.200129	-0.322439	0.74712	0.859197		ITGB1BP1_3441	59.542	-0.0455632	0.201132	-0.226534	0.820786	0.964082		ITGB1BP1_3441	59.542
ITGB5_3450	184.486	-0.0532629	0.157133	-0.338966	0.734635	1		ITGB5_3450	184.486	-0.00957537	0.153526	-0.0623699	0.950268	1		ITGB5_3450	184.486	0.039706	0.154132	0.257611	0.796707	0.999091		ITGB5_3450	184.486	-0.0275813	0.153853	-0.17927	0.857726	0.991067		ITGB5_3450	184.486	0.115029	0.151612	0.758709	0.448027	0.633211		ITGB5_3450	184.486	0.0415313	0.152549	0.272249	0.78543	0.951381		ITGB5_3450	184.486
JAK1_3463	350.275	-0.0902592	0.0831417	-1.08561	0.277653	1		JAK1_3463	350.275	-0.128059	0.0805671	-1.58947	0.111954	1		JAK1_3463	350.275	0.110067	0.0797614	1.37995	0.167601	0.999091		JAK1_3463	350.275	-0.0139019	0.079853	-0.174093	0.861792	0.991067		JAK1_3463	350.275	-0.201323	0.0797584	-2.52416	0.0115976	0.0612968		JAK1_3463	350.275	-0.113123	0.0796949	-1.41945	0.155769	0.539566		JAK1_3463	350.275
JAK2_3466	7.70963	1.47728	0.577472	2.55818	0.0105222	1		JAK2_3466	7.70963	0.370591	0.619608	0.598106	0.549769	1		JAK2_3466	7.70963	0.741312	0.603889	1.22756	0.219611	NA		JAK2_3466	7.70963	0.936503	0.586965	1.5955	0.1106	NA		JAK2_3466	7.70963	-0.419155	0.66823	-0.627262	0.530487	NA		JAK2_3466	7.70963	0.910444	0.58235	1.5634	0.11796	0.487245		JAK2_3466	7.70963
JMJD6_3471	483.463	-0.0771385	0.0889061	-0.86764	0.385592	1		JMJD6_3471	483.463	-0.0565244	0.0865501	-0.653083	0.513702	1		JMJD6_3471	483.463	0.0323565	0.0867711	0.372895	0.709226	0.999091		JMJD6_3471	483.463	-0.103954	0.0869308	-1.19583	0.231765	0.900248		JMJD6_3471	483.463	-0.155812	0.0861752	-1.80808	0.0705938	0.189708		JMJD6_3471	483.463	-0.101511	0.0862922	-1.17637	0.239448	0.642438		JMJD6_3471	483.463
JUNB_3476	92.1329	-0.0249669	0.189178	-0.131976	0.895003	1		JUNB_3476	92.1329	-0.157905	0.185498	-0.851247	0.394632	1		JUNB_3476	92.1329	0.0227771	0.184751	0.123285	0.901881	0.999175		JUNB_3476	92.1329	0.0425174	0.182972	0.232372	0.816249	0.991067		JUNB_3476	92.1329	-0.113689	0.182409	-0.623265	0.53311	0.710318		JUNB_3476	92.1329	0.120557	0.180489	0.667947	0.504168	0.820332		JUNB_3476	92.1329
KAT6A_3486	225.921	0.133432	0.106466	1.25329	0.210101	1		KAT6A_3486	225.921	0.103634	0.103305	1.00319	0.315772	1		KAT6A_3486	225.921	0.0636229	0.104895	0.60654	0.544156	0.999091		KAT6A_3486	225.921	0.0629915	0.103838	0.60663	0.544097	0.969027		KAT6A_3486	225.921	0.196048	0.101066	1.93981	0.0524024	0.155014		KAT6A_3486	225.921	0.148626	0.10205	1.45641	0.145279	0.525932		KAT6A_3486	225.921
KAT6B_3489	111.065	0.202338	0.15123	1.33795	0.180913	1		KAT6B_3489	111.065	0.0245719	0.148735	0.165206	0.868782	1		KAT6B_3489	111.065	0.202397	0.148077	1.36683	0.171677	0.999091		KAT6B_3489	111.065	0.0710969	0.148342	0.479277	0.631742	0.981867		KAT6B_3489	111.065	0.183931	0.144536	1.27257	0.203172	0.37968		KAT6B_3489	111.065	0.137449	0.145973	0.941604	0.346395	0.725138		KAT6B_3489	111.065
KCNF1_3502	0.086916	0.72343	9.9796	0.0724909	0.942211	1		KCNF1_3502	0.086916	0	9.99473	0	1	1		KCNF1_3502	0.086916	0.47728	9.99473	0.0477532	0.961913	NA		KCNF1_3502	0.086916	0	9.99473	0	1	NA		KCNF1_3502	0.086916	0	9.99473	0	1	NA		KCNF1_3502	0.086916	0	9.99473	0	1	NA		KCNF1_3502	0.086916
KCNG1_3503	0.0087676	0	9.98101	0	1	1		KCNG1_3503	0.0087676	0	9.99473	0	1	1		KCNG1_3503	0.0087676	0.477247	9.99473	0.0477499	0.961916	NA		KCNG1_3503	0.0087676	0	9.99473	0	1	NA		KCNG1_3503	0.0087676	0	9.99473	0	1	NA		KCNG1_3503	0.0087676	0	9.99473	0	1	NA		KCNG1_3503	0.0087676
KCNJ18_3509	0.167674	0	9.73689	0	1	1		KCNJ18_3509	0.167674	0.349065	9.74963	0.0358029	0.97144	1		KCNJ18_3509	0.167674	0	9.74963	0	1	NA		KCNJ18_3509	0.167674	1.54026	9.72326	0.15841	0.874133	NA		KCNJ18_3509	0.167674	0	9.74963	0	1	NA		KCNJ18_3509	0.167674	0	9.74963	0	1	NA		KCNJ18_3509	0.167674
KCNK1_3516	0.0972422	0	9.98101	0	1	1		KCNK1_3516	0.0972422	1.13952	9.98163	0.114161	0.90911	1		KCNK1_3516	0.0972422	0	9.99473	0	1	NA		KCNK1_3516	0.0972422	0	9.99473	0	1	NA		KCNK1_3516	0.0972422	0	9.99473	0	1	NA		KCNK1_3516	0.0972422	0	9.99473	0	1	NA		KCNK1_3516	0.0972422
KCNK4_3519	0.464852	-0.801135	2.72396	-0.294107	0.768676	1		KCNK4_3519	0.464852	-2.12955	2.72904	-0.78033	0.435197	1		KCNK4_3519	0.464852	-2.00136	2.72904	-0.733357	0.463341	NA		KCNK4_3519	0.464852	-1.15449	2.72904	-0.423041	0.672266	NA		KCNK4_3519	0.464852	-2.31897	2.72904	-0.849737	0.395471	NA		KCNK4_3519	0.464852	-2.23668	2.72904	-0.819585	0.412453	NA		KCNK4_3519	0.464852
KCNQ2_3525	0.0267968	0	9.98101	0	1	1		KCNQ2_3525	0.0267968	0	9.99473	0	1	1		KCNQ2_3525	0.0267968	0	9.99473	0	1	NA		KCNQ2_3525	0.0267968	0	9.99473	0	1	NA		KCNQ2_3525	0.0267968	0	9.99473	0	1	NA		KCNQ2_3525	0.0267968	0	9.99473	0	1	NA		KCNQ2_3525	0.0267968
KCNQ3_3528	0.173251	2.05728	7.3535	0.279769	0.779655	1		KCNQ3_3528	0.173251	0.34912	7.39793	0.0471916	0.962361	1		KCNQ3_3528	0.173251	0	7.39793	0	1	NA		KCNQ3_3528	0.173251	0.362385	7.39793	0.0489846	0.960932	NA		KCNQ3_3528	0.173251	0.162481	7.39774	0.0219636	0.982477	NA		KCNQ3_3528	0.173251	0.241995	7.39793	0.0327111	0.973905	NA		KCNQ3_3528	0.173251
KCTD5_3534	29.1484	-0.107364	0.316307	-0.339431	0.734285	1		KCTD5_3534	29.1484	0.474066	0.293595	1.61469	0.106377	1		KCTD5_3534	29.1484	-0.00253001	0.306796	-0.00824655	0.99342	NA		KCTD5_3534	29.1484	0.0595463	0.302561	0.196807	0.843978	NA		KCTD5_3534	29.1484	0.11043	0.297153	0.371625	0.710172	NA		KCTD5_3534	29.1484	0.119447	0.298568	0.400067	0.689107	0.914875		KCTD5_3534	29.1484
KDELR2_3540	918.11	-0.0900955	0.131206	-0.686672	0.49229	1		KDELR2_3540	918.11	-0.260342	0.130637	-1.99286	0.0462764	1		KDELR2_3540	918.11	-0.0296741	0.130452	-0.227472	0.820057	0.999091		KDELR2_3540	918.11	-0.188041	0.130561	-1.44025	0.149795	0.853594		KDELR2_3540	918.11	-0.379499	0.130554	-2.90682	0.00365122	0.027823		KDELR2_3540	918.11	-0.250798	0.130459	-1.92243	0.0545514	0.331086		KDELR2_3540	918.11
KDM3A_3541	65.7357	-0.0530572	0.236296	-0.224537	0.82234	1		KDM3A_3541	65.7357	-0.254882	0.233257	-1.09271	0.274522	1		KDM3A_3541	65.7357	0.262442	0.227533	1.15342	0.248737	0.999091		KDM3A_3541	65.7357	0.0131906	0.229482	0.0574799	0.954163	0.994294		KDM3A_3541	65.7357	-0.544782	0.235195	-2.3163	0.0205421	0.0883654		KDM3A_3541	65.7357	-0.275991	0.23201	-1.18956	0.234217	0.636038		KDM3A_3541	65.7357
KDM5A_3544	218.034	0.182212	0.145106	1.25571	0.20922	1		KDM5A_3544	218.034	0.338956	0.140568	2.41133	0.0158946	1		KDM5A_3544	218.034	0.326185	0.14163	2.30307	0.0212749	0.697982		KDM5A_3544	218.034	0.3783	0.140477	2.69298	0.00708174	0.281274		KDM5A_3544	218.034	0.399193	0.139062	2.87062	0.00409674	0.0299486		KDM5A_3544	218.034	0.377423	0.139682	2.70202	0.00689186	0.0978352		KDM5A_3544	218.034
KDR_3546	51.9221	-0.0173298	0.230093	-0.0753164	0.939963	1		KDR_3546	51.9221	-0.191908	0.226474	-0.847372	0.396788	1		KDR_3546	51.9221	0.0815425	0.224031	0.363979	0.715873	NA		KDR_3546	51.9221	-0.48799	0.232647	-2.09755	0.0359448	0.544307		KDR_3546	51.9221	-0.782486	0.234707	-3.33389	0.000856418	0.0108215		KDR_3546	51.9221	-0.131096	0.223765	-0.585865	0.557966	0.853762		KDR_3546	51.9221
KEAP1_3547	127.125	-0.236058	0.162904	-1.44906	0.14732	1		KEAP1_3547	127.125	-0.092548	0.15629	-0.592156	0.553746	1		KEAP1_3547	127.125	0.111285	0.155488	0.715716	0.474167	0.999091		KEAP1_3547	127.125	-0.0304507	0.155853	-0.195381	0.845095	0.991067		KEAP1_3547	127.125	-0.0846501	0.154359	-0.548398	0.583418	0.742603		KEAP1_3547	127.125	-0.0498341	0.154792	-0.321942	0.747496	0.94024		KEAP1_3547	127.125
KIAA0100_3554	282.246	-0.0721693	0.0971115	-0.743159	0.457386	1		KIAA0100_3554	282.246	-0.0577002	0.0939798	-0.613964	0.539239	1		KIAA0100_3554	282.246	-0.111959	0.0954385	-1.17311	0.240753	0.999091		KIAA0100_3554	282.246	-0.0217836	0.093864	-0.232076	0.816479	0.991067		KIAA0100_3554	282.246	-0.0131541	0.0924225	-0.142326	0.886823	0.942651		KIAA0100_3554	282.246	-0.13122	0.0937781	-1.39926	0.161735	0.544051		KIAA0100_3554	282.246
PCLAF_3555	17.6118	0.225848	0.336518	0.671133	0.502136	1		PCLAF_3555	17.6118	-0.0914081	0.335499	-0.272454	0.785273	1		PCLAF_3555	17.6118	0.128991	0.332416	0.388042	0.697985	NA		PCLAF_3555	17.6118	0.124656	0.329015	0.378876	0.70478	NA		PCLAF_3555	17.6118	0.0249661	0.32603	0.0765761	0.938961	NA		PCLAF_3555	17.6118	-0.20796	0.33584	-0.619224	0.535769	0.838174		PCLAF_3555	17.6118
WASHC5_3558	600.651	-0.104315	0.0929484	-1.12229	0.26174	1		WASHC5_3558	600.651	0.0870908	0.0903589	0.963832	0.33513	1		WASHC5_3558	600.651	0.0355032	0.0910652	0.389866	0.696636	0.999091		WASHC5_3558	600.651	0.110327	0.0903779	1.22073	0.222187	0.900248		WASHC5_3558	600.651	0.223144	0.089363	2.49705	0.0125232	0.0635488		WASHC5_3558	600.651	-0.0038448	0.0903601	-0.0425498	0.96606	0.993328		WASHC5_3558	600.651
KIAA0355_3561	143.296	0.0910511	0.183138	0.497171	0.619069	1		KIAA0355_3561	143.296	-0.00707938	0.180507	-0.0392193	0.968716	1		KIAA0355_3561	143.296	-0.0280472	0.181776	-0.154296	0.877377	0.999091		KIAA0355_3561	143.296	-0.000156723	0.180673	-0.000867441	0.999308	0.999308		KIAA0355_3561	143.296	-0.336195	0.181832	-1.84893	0.0644674	0.180093		KIAA0355_3561	143.296	-0.0727822	0.180306	-0.40366	0.686463	0.914875		KIAA0355_3561	143.296
KHDC4_3570	161.785	-0.0525386	0.14313	-0.367069	0.713568	1		KHDC4_3570	161.785	0.085862	0.137816	0.623021	0.533271	1		KHDC4_3570	161.785	0.111383	0.138783	0.802569	0.422224	0.999091		KHDC4_3570	161.785	0.0174642	0.138654	0.125956	0.899767	0.991067		KHDC4_3570	161.785	-0.284463	0.139651	-2.03696	0.0416541	0.134934		KHDC4_3570	161.785	0.0181106	0.137557	0.131659	0.895254	0.979759		KHDC4_3570	161.785
WASHC4_3574	537.42	-0.0589374	0.0918413	-0.641731	0.521048	1		WASHC4_3574	537.42	0.0162829	0.0895312	0.181869	0.855686	1		WASHC4_3574	537.42	0.0480036	0.0899702	0.53355	0.593653	0.999091		WASHC4_3574	537.42	0.035237	0.0895656	0.393421	0.694008	0.991067		WASHC4_3574	537.42	0.0966986	0.0885509	1.09201	0.274828	0.465694		WASHC4_3574	537.42	-0.0318152	0.0893458	-0.356091	0.721773	0.927704		WASHC4_3574	537.42
KIFBP_3583	200.235	-0.04092	0.1203	-0.34015	0.733744	1		KIFBP_3583	200.235	-0.152297	0.117809	-1.29274	0.196102	1		KIFBP_3583	200.235	-0.0204006	0.117792	-0.173192	0.8625	0.999091		KIFBP_3583	200.235	-0.101827	0.117548	-0.866263	0.386346	0.949126		KIFBP_3583	200.235	-0.172405	0.116456	-1.48043	0.138757	0.298206		KIFBP_3583	200.235	-0.156994	0.116979	-1.34208	0.179571	0.570164		KIFBP_3583	200.235
KIF11_3588	747.782	0.134687	0.0968666	1.39044	0.164396	1		KIF11_3588	747.782	0.210068	0.0953749	2.20255	0.0276263	1		KIF11_3588	747.782	-0.0410417	0.096499	-0.425307	0.670613	0.999091		KIF11_3588	747.782	0.116052	0.0957094	1.21254	0.225306	0.900248		KIF11_3588	747.782	0.00804306	0.0954717	0.0842455	0.932861	0.969066		KIF11_3588	747.782	-0.0552366	0.0958595	-0.576225	0.564463	0.856364		KIF11_3588	747.782
KIF14_3592	222.824	0.108956	0.131016	0.83162	0.405623	1		KIF14_3592	222.824	0.139861	0.127613	1.09598	0.273087	1		KIF14_3592	222.824	-0.000717571	0.129758	-0.00553009	0.995588	0.999175		KIF14_3592	222.824	0.137258	0.127814	1.07389	0.282872	0.912		KIF14_3592	222.824	0.292296	0.125496	2.32914	0.0198519	0.0869047		KIF14_3592	222.824	0.104521	0.12719	0.821764	0.411211	0.766177		KIF14_3592	222.824
KIF15_3595	163.57	0.0194416	0.132406	0.146833	0.883264	1		KIF15_3595	163.57	0.118861	0.127407	0.932925	0.350859	1		KIF15_3595	163.57	0.0560017	0.129338	0.432986	0.665025	0.999091		KIF15_3595	163.57	0.129931	0.127502	1.01905	0.30818	0.921375		KIF15_3595	163.57	-0.148167	0.128261	-1.15519	0.248011	0.432796		KIF15_3595	163.57	-0.0325216	0.127899	-0.254276	0.799282	0.956927		KIF15_3595	163.57
KIF18B_3598	23.9181	0.00918242	0.333626	0.0275231	0.978043	1		KIF18B_3598	23.9181	0.217204	0.316784	0.685655	0.492931	1		KIF18B_3598	23.9181	-0.155377	0.33173	-0.468383	0.63951	NA		KIF18B_3598	23.9181	0.738067	0.30583	2.41332	0.0158079	NA		KIF18B_3598	23.9181	0.310912	0.310392	1.00168	0.3165	NA		KIF18B_3598	23.9181	0.165479	0.315535	0.524439	0.599974	0.875805		KIF18B_3598	23.9181
KIF20A_3601	525.565	0.151025	0.0916677	1.64752	0.0994504	1		KIF20A_3601	525.565	0.17447	0.0897053	1.94492	0.0517843	1		KIF20A_3601	525.565	0.111465	0.0905562	1.23089	0.218364	0.999091		KIF20A_3601	525.565	0.180184	0.0897941	2.00663	0.044789	0.570616		KIF20A_3601	525.565	0.036058	0.0895783	0.40253	0.687294	0.815868		KIF20A_3601	525.565	-0.116989	0.0905729	-1.29166	0.196476	0.585232		KIF20A_3601	525.565
KIF2C_3603	438.358	0.0254777	0.0960769	0.26518	0.790871	1		KIF2C_3603	438.358	-0.0716345	0.0944296	-0.758601	0.448091	1		KIF2C_3603	438.358	-0.165332	0.0956756	-1.72805	0.083979	0.83645		KIF2C_3603	438.358	-0.144662	0.0949526	-1.52352	0.127628	0.83181		KIF2C_3603	438.358	-0.0828559	0.0936458	-0.88478	0.376276	0.568886		KIF2C_3603	438.358	-0.103032	0.0941135	-1.09476	0.273622	0.668584		KIF2C_3603	438.358
KIF5C_3612	1.21256	-0.664987	1.52552	-0.435908	0.662904	1		KIF5C_3612	1.21256	-0.536538	1.45589	-0.36853	0.712478	1		KIF5C_3612	1.21256	-1.02431	1.581	-0.647887	0.517058	NA		KIF5C_3612	1.21256	-0.978964	1.54367	-0.634179	0.525964	NA		KIF5C_3612	1.21256	0.308641	1.32501	0.232934	0.815812	NA		KIF5C_3612	1.21256	0.48586	1.31624	0.369128	0.712032	NA		KIF5C_3612	1.21256
KIT_3617	153.809	-0.121994	0.129763	-0.94013	0.347151	1		KIT_3617	153.809	-0.00783677	0.124332	-0.0630308	0.949742	1		KIT_3617	153.809	0.1763	0.123793	1.42415	0.154403	0.999091		KIT_3617	153.809	-0.0421209	0.124884	-0.337281	0.735905	0.991067		KIT_3617	153.809	-0.224397	0.124701	-1.79948	0.0719432	0.191715		KIT_3617	153.809	-0.221225	0.125492	-1.76287	0.0779224	0.40082		KIT_3617	153.809
KLF6_3626	340.14	0.220464	0.120133	1.83517	0.0664809	1		KLF6_3626	340.14	-0.0121685	0.119201	-0.102083	0.918691	1		KLF6_3626	340.14	-0.0374192	0.120052	-0.311692	0.755275	0.999091		KLF6_3626	340.14	-0.103271	0.119836	-0.861771	0.388814	0.949126		KLF6_3626	340.14	-0.108955	0.11884	-0.916816	0.359239	0.555903		KLF6_3626	340.14	-0.16623	0.119529	-1.39071	0.164314	0.549378		KLF6_3626	340.14
KLHDC2_3630	373.551	0.169688	0.107862	1.5732	0.115673	1		KLHDC2_3630	373.551	0.0409142	0.106315	0.384841	0.700355	1		KLHDC2_3630	373.551	0.0465338	0.107019	0.434818	0.663695	0.999091		KLHDC2_3630	373.551	0.0710807	0.106294	0.668716	0.503677	0.969027		KLHDC2_3630	373.551	0.29054	0.10434	2.78454	0.0053604	0.0362472		KLHDC2_3630	373.551	0.173122	0.10519	1.64581	0.0998039	0.449758		KLHDC2_3630	373.551
KLHL21_3635	9.61936	0.674783	0.540398	1.24868	0.211783	1		KLHL21_3635	9.61936	0.612083	0.526095	1.16345	0.244649	1		KLHL21_3635	9.61936	0.773051	0.52456	1.47371	0.140559	NA		KLHL21_3635	9.61936	1.41779	0.49636	2.85637	0.00428513	NA		KLHL21_3635	9.61936	0.20343	0.537293	0.37862	0.70497	NA		KLHL21_3635	9.61936	0.632681	0.520307	1.21598	0.223993	0.624812		KLHL21_3635	9.61936
KLHL9_3643	169.81	-0.057264	0.174831	-0.327539	0.743261	1		KLHL9_3643	169.81	-0.272249	0.173235	-1.57156	0.116052	1		KLHL9_3643	169.81	0.0808091	0.17156	0.471025	0.637623	0.999091		KLHL9_3643	169.81	-0.236387	0.173166	-1.36509	0.172226	0.865658		KLHL9_3643	169.81	-0.480806	0.173552	-2.77039	0.00559898	0.0373526		KLHL9_3643	169.81	-0.150955	0.171624	-0.879569	0.379093	0.747394		KLHL9_3643	169.81
KLK2_3651	0.168928	0	8.11332	0	1	1		KLK2_3651	0.168928	0.349074	8.12069	0.0429858	0.965713	1		KLK2_3651	0.168928	0	8.12069	0	1	NA		KLK2_3651	0.168928	0	8.12069	0	1	NA		KLK2_3651	0.168928	0.162423	8.12052	0.0200015	0.984042	NA		KLK2_3651	0.168928	0.241949	8.12069	0.0297942	0.976231	NA		KLK2_3651	0.168928
KNSTRN_3668	378.726	0.0935138	0.0755001	1.23859	0.215497	1		KNSTRN_3668	378.726	0.0220025	0.073375	0.299863	0.764282	1		KNSTRN_3668	378.726	-0.0174996	0.0746642	-0.234377	0.814692	0.999091		KNSTRN_3668	378.726	0.0175751	0.0735205	0.239051	0.811066	0.991067		KNSTRN_3668	378.726	0.133719	0.0713981	1.87286	0.0610875	0.172789		KNSTRN_3668	378.726	0.0297972	0.0725751	0.410571	0.681387	0.910439		KNSTRN_3668	378.726
KRT17_3687	0.899496	-2.08035	1.71933	-1.20998	0.226288	1		KRT17_3687	0.899496	-0.898489	1.50313	-0.597747	0.550009	1		KRT17_3687	0.899496	-2.30792	1.72611	-1.33706	0.181202	NA		KRT17_3687	0.899496	-0.965806	1.51633	-0.636938	0.524165	NA		KRT17_3687	0.899496	-1.13872	1.51184	-0.753197	0.451331	NA		KRT17_3687	0.899496	-0.569287	1.44494	-0.393988	0.69359	NA		KRT17_3687	0.899496
KRT19_3690	0.514644	-0.0303409	2.26836	-0.0133757	0.989328	1		KRT19_3690	0.514644	-2.1704	2.35219	-0.922714	0.356156	1		KRT19_3690	0.514644	0.760993	2.1654	0.351433	0.725264	NA		KRT19_3690	0.514644	-2.15714	2.35219	-0.917075	0.359103	NA		KRT19_3690	0.514644	0.290415	2.18093	0.133161	0.894066	NA		KRT19_3690	0.514644	-1.31574	2.35219	-0.559366	0.575912	NA		KRT19_3690	0.514644
KRT7_3703	95.1821	-0.13625	0.156521	-0.870488	0.384034	1		KRT7_3703	95.1821	0.044155	0.148865	0.29661	0.766764	1		KRT7_3703	95.1821	-0.289478	0.155427	-1.86247	0.0625369	0.772022		KRT7_3703	95.1821	-0.2303	0.152793	-1.50727	0.131742	0.84634		KRT7_3703	95.1821	-0.209546	0.149775	-1.39907	0.161792	0.324604		KRT7_3703	95.1821	-0.525148	0.155446	-3.37833	0.000729282	0.0193729		KRT7_3703	95.1821
KTN1_3708	918.772	-0.0837991	0.0952953	-0.879363	0.379205	1		KTN1_3708	918.772	-0.174118	0.0943785	-1.84489	0.0650542	1		KTN1_3708	918.772	-0.0998535	0.0945271	-1.05635	0.290809	0.999091		KTN1_3708	918.772	-0.177653	0.0944657	-1.88061	0.060025	0.644283		KTN1_3708	918.772	-0.268266	0.0942079	-2.8476	0.00440503	0.0312446		KTN1_3708	918.772	-0.232364	0.094308	-2.46388	0.0137441	0.160328		KTN1_3708	918.772
L1CAM_3714	0.824467	1.47767	1.67869	0.880252	0.378723	1		L1CAM_3714	0.824467	0.77677	1.72224	0.451024	0.651972	1		L1CAM_3714	0.824467	0.437843	1.80102	0.243109	0.807921	NA		L1CAM_3714	0.824467	-1.58405	1.90405	-0.831938	0.405444	NA		L1CAM_3714	0.824467	-0.825666	1.90362	-0.433734	0.664481	NA		L1CAM_3714	0.824467	0.0345063	1.82504	0.0189071	0.984915	NA		L1CAM_3714	0.824467
LAGE3_3716	69.5982	0.0331689	0.184697	0.179585	0.857478	1		LAGE3_3716	69.5982	0.0205401	0.178505	0.115067	0.908392	1		LAGE3_3716	69.5982	-0.0364188	0.181842	-0.200277	0.841264	0.999091		LAGE3_3716	69.5982	-0.0226891	0.179533	-0.126378	0.899432	0.991067		LAGE3_3716	69.5982	-0.199968	0.179114	-1.11643	0.264237	0.452166		LAGE3_3716	69.5982	0.0597355	0.176169	0.33908	0.734549	0.935158		LAGE3_3716	69.5982
LAMA3_3717	60.348	0.0223124	0.191783	0.116342	0.907382	1		LAMA3_3717	60.348	0.0574085	0.184385	0.311351	0.755534	1		LAMA3_3717	60.348	0.298482	0.182471	1.63578	0.101886	0.884192		LAMA3_3717	60.348	0.0451628	0.18489	0.244268	0.807023	0.991067		LAMA3_3717	60.348	-0.101354	0.183931	-0.551041	0.581606	0.741781		LAMA3_3717	60.348	-0.0130533	0.183782	-0.0710261	0.943377	0.991745		LAMA3_3717	60.348
LAMB3_3722	5.06332	0.224801	0.627301	0.358363	0.720072	1		LAMB3_3722	5.06332	0.821201	0.56066	1.46471	0.143001	1		LAMB3_3722	5.06332	-0.111718	0.643068	-0.173726	0.862081	NA		LAMB3_3722	5.06332	0.470811	0.583218	0.807264	0.419515	NA		LAMB3_3722	5.06332	0.960744	0.543719	1.76699	0.0772302	NA		LAMB3_3722	5.06332	0.740019	0.558962	1.32392	0.185531	0.58084		LAMB3_3722	5.06332
LAMC2_3727	31.0208	-0.158015	0.294415	-0.536706	0.591471	1		LAMC2_3727	31.0208	0.103368	0.27707	0.373076	0.709092	1		LAMC2_3727	31.0208	0.233729	0.277042	0.843657	0.398861	NA		LAMC2_3727	31.0208	0.11693	0.277185	0.421849	0.673135	NA		LAMC2_3727	31.0208	-0.124377	0.278166	-0.447135	0.654778	NA		LAMC2_3727	31.0208	-0.103606	0.279617	-0.370529	0.710989	0.922875		LAMC2_3727	31.0208
LAMP1_3730	3103.67	-0.0640473	0.108653	-0.589464	0.55555	1		LAMP1_3730	3103.67	-0.0407974	0.108292	-0.376733	0.706372	1		LAMP1_3730	3103.67	0.017813	0.108343	0.164413	0.869406	0.999091		LAMP1_3730	3103.67	-0.0164897	0.108299	-0.15226	0.878982	0.991067		LAMP1_3730	3103.67	-0.142333	0.108255	-1.31479	0.18858	0.360171		LAMP1_3730	3103.67	-0.0568016	0.10825	-0.524725	0.599775	0.875805		LAMP1_3730	3103.67
LAP3_3740	629.283	-0.0148645	0.0833341	-0.178372	0.858431	1		LAP3_3740	629.283	-0.0243194	0.0816016	-0.298027	0.765683	1		LAP3_3740	629.283	-0.0129156	0.0821014	-0.157313	0.874998	0.999091		LAP3_3740	629.283	-0.0984944	0.0820175	-1.2009	0.229792	0.900248		LAP3_3740	629.283	-0.169786	0.0815024	-2.0832	0.0372332	0.124916		LAP3_3740	629.283	-0.170939	0.0818193	-2.08923	0.0366874	0.267479		LAP3_3740	629.283
LBR_3754	152.675	0.0362063	0.162394	0.222953	0.823572	1		LBR_3754	152.675	0.0124643	0.158905	0.0784386	0.937479	1		LBR_3754	152.675	0.156823	0.158793	0.987595	0.323351	0.999091		LBR_3754	152.675	0.240231	0.157289	1.52732	0.12668	0.83181		LBR_3754	152.675	0.227205	0.155988	1.45656	0.145239	0.30553		LBR_3754	152.675	0.144285	0.157113	0.918352	0.358435	0.733909		LBR_3754	152.675
LCP1_3761	0.537874	-0.251417	2.15178	-0.116842	0.906986	1		LCP1_3761	0.537874	-0.588141	2.15585	-0.272812	0.784998	1		LCP1_3761	0.537874	-0.459949	2.15585	-0.213349	0.831054	NA		LCP1_3761	0.537874	-1.53667	2.15585	-0.712791	0.475975	NA		LCP1_3761	0.537874	-0.778462	2.15548	-0.361154	0.717984	NA		LCP1_3761	0.537874	0.0624661	2.08964	0.0298932	0.976152	NA		LCP1_3761	0.537874
LDHA_3766	2675.23	-0.100415	0.0939629	-1.06867	0.285219	1		LDHA_3766	2675.23	-0.122694	0.0935788	-1.31113	0.189814	1		LDHA_3766	2675.23	-0.177383	0.0937383	-1.89232	0.058448	0.771425		LDHA_3766	2675.23	-0.126595	0.0936095	-1.35238	0.176254	0.867142		LDHA_3766	2675.23	-0.065135	0.0934186	-0.697238	0.485654	0.669045		LDHA_3766	2675.23	-0.160255	0.0935439	-1.71315	0.0866852	0.421038		LDHA_3766	2675.23
LGALS8_3781	36.8069	-0.0779369	0.233913	-0.333188	0.738992	1		LGALS8_3781	36.8069	0.0339421	0.221318	0.153363	0.878112	1		LGALS8_3781	36.8069	-0.192609	0.231454	-0.832171	0.405312	NA		LGALS8_3781	36.8069	0.0922981	0.220121	0.419306	0.674993	NA		LGALS8_3781	36.8069	0.174433	0.21356	0.816784	0.414052	NA		LGALS8_3781	36.8069	-0.127692	0.222642	-0.573528	0.566287	0.85742		LGALS8_3781	36.8069
LGMN_3782	188.357	-0.0174662	0.143264	-0.121916	0.902965	1		LGMN_3782	188.357	-0.154175	0.140915	-1.0941	0.273911	1		LGMN_3782	188.357	0.0636272	0.140159	0.453966	0.649853	0.999091		LGMN_3782	188.357	0.0303313	0.139558	0.217339	0.827944	0.991067		LGMN_3782	188.357	-0.284939	0.140533	-2.02756	0.0426056	0.136167		LGMN_3782	188.357	-0.032535	0.139106	-0.233886	0.815073	0.964082		LGMN_3782	188.357
LIG1_3795	44.0156	0.33974	0.240927	1.41014	0.158499	1		LIG1_3795	44.0156	-0.175164	0.244359	-0.716832	0.473478	1		LIG1_3795	44.0156	-0.296134	0.250635	-1.18153	0.237391	NA		LIG1_3795	44.0156	0.0613334	0.239591	0.255993	0.797957	0.991067		LIG1_3795	44.0156	-0.306769	0.243167	-1.26156	0.207109	0.38513		LIG1_3795	44.0156	-0.0253322	0.238893	-0.10604	0.915551	0.984658		LIG1_3795	44.0156
LINC00621_3801	0.00747533	0	9.98101	0	1	1		LINC00621_3801	0.00747533	0	9.99473	0	1	1		LINC00621_3801	0.00747533	0	9.99473	0	1	NA		LINC00621_3801	0.00747533	0	9.99473	0	1	NA		LINC00621_3801	0.00747533	0	9.99473	0	1	NA		LINC00621_3801	0.00747533	0	9.99473	0	1	NA		LINC00621_3801	0.00747533
LINC00623_3802	0.0235648	0	9.98101	0	1	1		LINC00623_3802	0.0235648	0	9.99473	0	1	1		LINC00623_3802	0.0235648	0	9.99473	0	1	NA		LINC00623_3802	0.0235648	0	9.99473	0	1	NA		LINC00623_3802	0.0235648	0	9.99473	0	1	NA		LINC00623_3802	0.0235648	0	9.99473	0	1	NA		LINC00623_3802	0.0235648
LINC00623_3803	0.690064	1.21429	1.77742	0.683174	0.494497	1		LINC00623_3803	0.690064	-0.131801	1.90559	-0.0691655	0.944858	1		LINC00623_3803	0.690064	-0.00360902	1.90559	-0.00189391	0.998489	NA		LINC00623_3803	0.690064	-0.118536	1.90559	-0.0622044	0.9504	NA		LINC00623_3803	0.690064	0.498861	1.82769	0.272947	0.784894	NA		LINC00623_3803	0.690064	1.24791	1.71391	0.728108	0.466547	NA		LINC00623_3803	0.690064
LIPA_3812	69.5059	0.183485	0.194492	0.943406	0.345473	1		LIPA_3812	69.5059	-0.116715	0.193439	-0.60337	0.546263	1		LIPA_3812	69.5059	-0.0227366	0.194037	-0.117177	0.90672	0.999175		LIPA_3812	69.5059	0.205776	0.188828	1.08975	0.275821	0.912		LIPA_3812	69.5059	-0.139916	0.190938	-0.732786	0.463689	0.649663		LIPA_3812	69.5059	0.23113	0.186894	1.23669	0.216202	0.616966		LIPA_3812	69.5059
LOC102606465_3829	75.8747	0.0354101	0.194446	0.182108	0.855498	1		LOC102606465_3829	75.8747	-0.0810571	0.190376	-0.425774	0.670272	1		LOC102606465_3829	75.8747	0.0693823	0.190057	0.365061	0.715066	0.999091		LOC102606465_3829	75.8747	-0.122633	0.19134	-0.640918	0.521576	0.969027		LOC102606465_3829	75.8747	0.0371924	0.186202	0.199743	0.841682	0.910828		LOC102606465_3829	75.8747	0.296583	0.18401	1.61177	0.107011	0.463083		LOC102606465_3829	75.8747
IGKV1.9_3838	0	NA	NA	NA	NA	NA		IGKV1.9_3838	0	NA	NA	NA	NA	NA		IGKV1.9_3838	0	NA	NA	NA	NA	NA		IGKV1.9_3838	0	NA	NA	NA	NA	NA		IGKV1.9_3838	0	NA	NA	NA	NA	NA		IGKV1.9_3838	0	NA	NA	NA	NA	NA		IGKV1.9_3838	0
LOXL1_3850	44.8765	0.293261	0.210476	1.39332	0.163523	1		LOXL1_3850	44.8765	0.182115	0.205179	0.887591	0.374761	1		LOXL1_3850	44.8765	-0.148906	0.217391	-0.684966	0.493366	NA		LOXL1_3850	44.8765	0.424087	0.200172	2.11861	0.0341233	0.525058		LOXL1_3850	44.8765	0.582211	0.193603	3.00724	0.00263632	0.0222457		LOXL1_3850	44.8765	0.524796	0.195944	2.6783	0.00739971	0.103403		LOXL1_3850	44.8765
LPAR2_3854	3.8648	-0.0736971	0.742666	-0.0992333	0.920953	1		LPAR2_3854	3.8648	0.285758	0.683993	0.41778	0.676108	1		LPAR2_3854	3.8648	-0.0714747	0.723573	-0.0987802	0.921313	NA		LPAR2_3854	3.8648	0.275834	0.68564	0.402301	0.687462	NA		LPAR2_3854	3.8648	0.00997389	0.690211	0.0144505	0.988471	NA		LPAR2_3854	3.8648	0.508294	0.662878	0.766798	0.443202	0.782656		LPAR2_3854	3.8648
LPGAT1_3859	10.6806	-0.208094	0.426922	-0.487428	0.625955	1		LPGAT1_3859	10.6806	0.428071	0.381879	1.12096	0.262306	1		LPGAT1_3859	10.6806	-0.349925	0.423934	-0.825422	0.409132	NA		LPGAT1_3859	10.6806	-0.0939369	0.403998	-0.232518	0.816135	NA		LPGAT1_3859	10.6806	0.0657061	0.388368	0.169185	0.865651	NA		LPGAT1_3859	10.6806	-0.342221	0.41026	-0.834158	0.404192	0.760856		LPGAT1_3859	10.6806
LPIN3_3865	1.13919	-0.703726	1.63362	-0.430776	0.666631	1		LPIN3_3865	1.13919	1.585	1.2705	1.24754	0.2122	1		LPIN3_3865	1.13919	0.986196	1.34794	0.731631	0.464394	NA		LPIN3_3865	1.13919	-2.00431	1.6404	-1.22184	0.221767	NA		LPIN3_3865	1.13919	0.859505	1.32441	0.648972	0.516357	NA		LPIN3_3865	1.13919	1.63949	1.25794	1.30331	0.192468	NA		LPIN3_3865	1.13919
LRP10_3874	569.999	-0.1508	0.0781489	-1.92965	0.0536507	1		LRP10_3874	569.999	-0.0800608	0.0754845	-1.06062	0.288861	1		LRP10_3874	569.999	0.0469192	0.075502	0.62143	0.534317	0.999091		LRP10_3874	569.999	-0.0528313	0.0754589	-0.700134	0.483844	0.969027		LRP10_3874	569.999	-0.0305674	0.0743701	-0.411017	0.68106	0.812449		LRP10_3874	569.999	0.0195775	0.0744993	0.262788	0.792714	0.955417		LRP10_3874	569.999
LRPAP1_3876	7.40475	0.442048	0.502853	0.87908	0.379358	1		LRPAP1_3876	7.40475	0.359899	0.488339	0.736985	0.461131	1		LRPAP1_3876	7.40475	-0.0602859	0.526191	-0.11457	0.908786	NA		LRPAP1_3876	7.40475	-0.0951251	0.519392	-0.183147	0.854683	NA		LRPAP1_3876	7.40475	0.413226	0.474664	0.870565	0.383992	NA		LRPAP1_3876	7.40475	0.388582	0.480269	0.809092	0.418462	0.76933		LRPAP1_3876	7.40475
CARMIL1_3881	1.54698	0.451215	0.959638	0.470193	0.638217	1		CARMIL1_3881	1.54698	-1.3411	1.17018	-1.14606	0.25177	1		CARMIL1_3881	1.54698	-0.41479	1.03334	-0.401408	0.68812	NA		CARMIL1_3881	1.54698	-1.36114	1.17517	-1.15825	0.24676	NA		CARMIL1_3881	1.54698	-0.54746	1.00919	-0.542473	0.587493	NA		CARMIL1_3881	1.54698	-2.89174	1.43058	-2.02137	0.0432413	NA		CARMIL1_3881	1.54698
LRRC41_3882	253.628	0.00257156	0.159838	0.0160885	0.987164	1		LRRC41_3882	253.628	-0.219044	0.158611	-1.38101	0.167275	1		LRRC41_3882	253.628	0.0505948	0.157799	0.320628	0.748493	0.999091		LRRC41_3882	253.628	-0.0430232	0.157748	-0.272734	0.785057	0.991067		LRRC41_3882	253.628	-0.167177	0.157354	-1.06243	0.288042	0.479568		LRRC41_3882	253.628	0.134233	0.156245	0.85912	0.390274	0.753856		LRRC41_3882	253.628
LSM1_3888	212.718	0.0244612	0.150491	0.162543	0.870878	1		LSM1_3888	212.718	0.00941843	0.147701	0.0637668	0.949156	1		LSM1_3888	212.718	-0.0731082	0.149178	-0.490074	0.624081	0.999091		LSM1_3888	212.718	-0.0063592	0.147985	-0.0429721	0.965724	0.994294		LSM1_3888	212.718	0.145365	0.145931	0.996123	0.31919	0.51699		LSM1_3888	212.718	-0.121132	0.147954	-0.818715	0.412949	0.766742		LSM1_3888	212.718
LSM5_3894	569.236	0.146241	0.11922	1.22665	0.219956	1		LSM5_3894	569.236	-0.126746	0.118723	-1.06757	0.285712	1		LSM5_3894	569.236	-0.0394754	0.118869	-0.332092	0.73982	0.999091		LSM5_3894	569.236	-0.046259	0.11857	-0.390141	0.696432	0.991067		LSM5_3894	569.236	-0.379271	0.119008	-3.18693	0.0014379	0.015413		LSM5_3894	569.236	-0.10851	0.118403	-0.916447	0.359432	0.733909		LSM5_3894	569.236
LYRM1_3916	125.451	0.0396317	0.123844	0.320013	0.748958	1		LYRM1_3916	125.451	0.0872905	0.118285	0.737967	0.460535	1		LYRM1_3916	125.451	-0.0751818	0.122555	-0.613454	0.539576	0.999091		LYRM1_3916	125.451	-0.0673294	0.120629	-0.558154	0.576739	0.970552		LYRM1_3916	125.451	-0.0429234	0.117473	-0.365389	0.714821	0.836735		LYRM1_3916	125.451	0.0159597	0.117764	0.135523	0.892199	0.979759		LYRM1_3916	125.451
LYSMD3_3919	6.02162	0.722864	0.589357	1.22653	0.219999	1		LYSMD3_3919	6.02162	0.243772	0.603369	0.404017	0.6862	1		LYSMD3_3919	6.02162	0.131431	0.624871	0.210332	0.833408	NA		LYSMD3_3919	6.02162	0.56799	0.578612	0.981643	0.326276	NA		LYSMD3_3919	6.02162	0.982195	0.542046	1.81202	0.0699839	NA		LYSMD3_3919	6.02162	0.835305	0.554068	1.50758	0.131661	0.505488		LYSMD3_3919	6.02162
MACF1_3927	356.835	0.0593789	0.0973554	0.609919	0.541915	1		MACF1_3927	356.835	0.0730771	0.0946767	0.77186	0.440198	1		MACF1_3927	356.835	0.0995939	0.0953357	1.04467	0.296178	0.999091		MACF1_3927	356.835	0.0431949	0.0950071	0.454649	0.649362	0.988121		MACF1_3927	356.835	0.119732	0.0934144	1.28172	0.199939	0.374739		MACF1_3927	356.835	-0.022176	0.094665	-0.234257	0.814785	0.964082		MACF1_3927	356.835
MAD2L1_3930	87.9713	0.0585932	0.172649	0.339378	0.734325	1		MAD2L1_3930	87.9713	-0.238719	0.171637	-1.39084	0.164275	1		MAD2L1_3930	87.9713	-0.260851	0.173762	-1.5012	0.133303	0.969392		MAD2L1_3930	87.9713	-0.17977	0.17114	-1.05042	0.293523	0.912		MAD2L1_3930	87.9713	-0.178459	0.168697	-1.05787	0.290115	0.482362		MAD2L1_3930	87.9713	-0.172228	0.16954	-1.01586	0.309697	0.69825		MAD2L1_3930	87.9713
MALAT1_3940	5374.53	0.115296	0.22317	0.516627	0.605417	1		MALAT1_3940	5374.53	-0.0187282	0.223102	-0.0839445	0.933101	1		MALAT1_3940	5374.53	0.0241213	0.22312	0.108109	0.913909	0.999175		MALAT1_3940	5374.53	0.0668809	0.223092	0.29979	0.764337	0.991067		MALAT1_3940	5374.53	-0.116499	0.22309	-0.522205	0.601527	0.756568		MALAT1_3940	5374.53	0.176656	0.223053	0.791991	0.428366	0.769679		MALAT1_3940	5374.53
MALT1_3941	28.5907	-0.274559	0.270338	-1.01561	0.309814	1		MALT1_3941	28.5907	-0.229401	0.258029	-0.889051	0.373976	1		MALT1_3941	28.5907	-0.316655	0.264853	-1.19559	0.231856	NA		MALT1_3941	28.5907	-0.227307	0.258342	-0.879868	0.378931	NA		MALT1_3941	28.5907	-0.742753	0.268499	-2.76632	0.00566932	NA		MALT1_3941	28.5907	-0.388503	0.259526	-1.49697	0.1344	0.509407		MALT1_3941	28.5907
MAN2B1_3947	89.548	-0.12172	0.179193	-0.679266	0.496969	1		MAN2B1_3947	89.548	0.000356454	0.172421	0.00206735	0.99835	1		MAN2B1_3947	89.548	-0.221932	0.177115	-1.25304	0.210192	0.999091		MAN2B1_3947	89.548	-0.0533573	0.173347	-0.307807	0.758229	0.991067		MAN2B1_3947	89.548	-0.0563232	0.171055	-0.32927	0.741951	0.856409		MAN2B1_3947	89.548	-0.0127958	0.171439	-0.0746375	0.940503	0.991077		MAN2B1_3947	89.548
MAP1LC3A_3963	31.6593	0.0837435	0.296211	0.282716	0.777395	1		MAP1LC3A_3963	31.6593	0.00187176	0.289002	0.00647663	0.994832	1		MAP1LC3A_3963	31.6593	0.503038	0.280988	1.79025	0.0734137	NA		MAP1LC3A_3963	31.6593	-0.163206	0.293676	-0.555735	0.578392	NA		MAP1LC3A_3963	31.6593	-0.227277	0.290174	-0.783244	0.433484	NA		MAP1LC3A_3963	31.6593	-0.0152678	0.287023	-0.0531937	0.957578	0.993328		MAP1LC3A_3963	31.6593
MAP1LC3B_3964	38.9796	-0.0482246	0.255349	-0.188858	0.850204	1		MAP1LC3B_3964	38.9796	-0.0280968	0.244751	-0.114797	0.908606	1		MAP1LC3B_3964	38.9796	0.212635	0.241712	0.879706	0.379019	NA		MAP1LC3B_3964	38.9796	0.00147708	0.244276	0.00604675	0.995175	0.998993		MAP1LC3B_3964	38.9796	-0.0237524	0.239675	-0.0991025	0.921057	0.965305		MAP1LC3B_3964	38.9796	-0.362697	0.251374	-1.44286	0.14906	0.530965		MAP1LC3B_3964	38.9796
MAP2_3965	25.5345	-0.260961	0.330938	-0.788548	0.430376	1		MAP2_3965	25.5345	0.070797	0.303753	0.233074	0.815704	1		MAP2_3965	25.5345	0.221112	0.30296	0.729839	0.465489	NA		MAP2_3965	25.5345	-0.0183125	0.307345	-0.0595827	0.952488	NA		MAP2_3965	25.5345	0.324331	0.290157	1.11778	0.263662	NA		MAP2_3965	25.5345	0.37897	0.290844	1.303	0.192575	0.584035		MAP2_3965	25.5345
MAP2K5_3975	19.465	-0.0250365	0.334715	-0.0747995	0.940374	1		MAP2K5_3975	19.465	-0.308176	0.33281	-0.925982	0.354455	1		MAP2K5_3975	19.465	0.293453	0.315531	0.93003	0.352356	NA		MAP2K5_3975	19.465	-0.0800051	0.324353	-0.246661	0.805171	NA		MAP2K5_3975	19.465	-0.0125233	0.315233	-0.0397273	0.968311	NA		MAP2K5_3975	19.465	0.141045	0.312987	0.450642	0.652248	0.899359		MAP2K5_3975	19.465
MAP3K4_3982	49.0001	0.0944104	0.200728	0.47034	0.638112	1		MAP3K4_3982	49.0001	-0.122146	0.198005	-0.616884	0.537311	1		MAP3K4_3982	49.0001	0.125125	0.195183	0.641068	0.521479	NA		MAP3K4_3982	49.0001	0.0895349	0.193408	0.462933	0.643413	0.985722		MAP3K4_3982	49.0001	0.171405	0.187763	0.912876	0.361308	0.557723		MAP3K4_3982	49.0001	0.0766461	0.19113	0.401015	0.688409	0.914875		MAP3K4_3982	49.0001
MAP4K4_3985	1710.37	0.0254297	0.102248	0.248705	0.803589	1		MAP4K4_3985	1710.37	0.0769188	0.10156	0.757374	0.448826	1		MAP4K4_3985	1710.37	0.0674601	0.101739	0.663071	0.507285	0.999091		MAP4K4_3985	1710.37	0.0924379	0.101582	0.909986	0.36283	0.949126		MAP4K4_3985	1710.37	0.331208	0.101129	3.2751	0.00105624	0.0123639		MAP4K4_3985	1710.37	0.175661	0.101356	1.73311	0.0830769	0.41585		MAP4K4_3985	1710.37
MAP7_3988	2.71245	0.156413	0.979548	0.159679	0.873134	1		MAP7_3988	2.71245	0.697006	0.903364	0.771567	0.440371	1		MAP7_3988	2.71245	-1.24407	1.16641	-1.06658	0.286162	NA		MAP7_3988	2.71245	-0.200996	0.983099	-0.204452	0.838001	NA		MAP7_3988	2.71245	0.620252	0.896873	0.691572	0.489206	NA		MAP7_3988	2.71245	0.250239	0.928395	0.269539	0.787515	0.951775		MAP7_3988	2.71245
MAPK1_3989	49.3575	-0.367119	0.197298	-1.86074	0.0627816	1		MAPK1_3989	49.3575	-0.0776663	0.182246	-0.426162	0.669989	1		MAPK1_3989	49.3575	-0.0840434	0.185142	-0.453941	0.649871	NA		MAPK1_3989	49.3575	-0.108363	0.183146	-0.591675	0.554068	0.969027		MAPK1_3989	49.3575	-0.28081	0.182506	-1.53863	0.123894	0.277779		MAPK1_3989	49.3575	-0.53968	0.190298	-2.83598	0.00456857	0.0768428		MAPK1_3989	49.3575
MAPK1_3990	41.3666	0.184499	0.29397	0.627613	0.530258	1		MAPK1_3990	41.3666	0.10577	0.28803	0.367219	0.713456	1		MAPK1_3990	41.3666	0.37583	0.285617	1.31586	0.188223	NA		MAPK1_3990	41.3666	0.271811	0.285579	0.951787	0.341205	0.935938		MAPK1_3990	41.3666	0.604057	0.278173	2.17152	0.0298922	0.110105		MAPK1_3990	41.3666	0.130725	0.285925	0.4572	0.647527	0.898299		MAPK1_3990	41.3666
MAPK13_3996	77.2878	0.177286	0.173876	1.01962	0.30791	1		MAPK13_3996	77.2878	0.11843	0.168791	0.701636	0.482906	1		MAPK13_3996	77.2878	-0.312669	0.179836	-1.73863	0.0820995	0.83645		MAPK13_3996	77.2878	-0.0307719	0.171657	-0.179263	0.857731	0.991067		MAPK13_3996	77.2878	0.286213	0.163501	1.75053	0.0800262	0.207296		MAPK13_3996	77.2878	-0.0297915	0.169492	-0.175769	0.860475	0.970262		MAPK13_3996	77.2878
MAPK14_4000	230.042	0.0856498	0.153052	0.559611	0.575745	1		MAPK14_4000	230.042	0.104547	0.150246	0.695836	0.486531	1		MAPK14_4000	230.042	0.0357536	0.151488	0.236016	0.81342	0.999091		MAPK14_4000	230.042	-0.173244	0.152203	-1.13825	0.255017	0.909687		MAPK14_4000	230.042	-0.0698263	0.150284	-0.464628	0.642198	0.786971		MAPK14_4000	230.042	-0.0107628	0.150392	-0.0715649	0.942948	0.991745		MAPK14_4000	230.042
MAPK1IP1L_4001	4.51676	-0.712236	0.714105	-0.997383	0.318579	1		MAPK1IP1L_4001	4.51676	0.287422	0.593295	0.48445	0.628066	1		MAPK1IP1L_4001	4.51676	-0.881975	0.713692	-1.23579	0.216536	NA		MAPK1IP1L_4001	4.51676	-0.0524962	0.617817	-0.0849705	0.932285	NA		MAPK1IP1L_4001	4.51676	0.225027	0.585577	0.384282	0.700769	NA		MAPK1IP1L_4001	4.51676	-0.00171418	0.60518	-0.00283252	0.99774	0.999448		MAPK1IP1L_4001	4.51676
MAPK3_4002	109.849	0.162602	0.159447	1.01979	0.30783	1		MAPK3_4002	109.849	0.220863	0.154041	1.43379	0.151632	1		MAPK3_4002	109.849	-0.0627423	0.15937	-0.393691	0.693809	0.999091		MAPK3_4002	109.849	0.0509329	0.156324	0.325815	0.744564	0.991067		MAPK3_4002	109.849	0.306546	0.151301	2.02607	0.042758	0.136425		MAPK3_4002	109.849	0.325966	0.151874	2.1463	0.0318494	0.254904		MAPK3_4002	109.849
MAPK9_4009	368.452	0.11942	0.119365	1.00046	0.317087	1		MAPK9_4009	368.452	0.0293917	0.117692	0.249733	0.802794	1		MAPK9_4009	368.452	0.087677	0.118056	0.74267	0.457681	0.999091		MAPK9_4009	368.452	0.0640167	0.117662	0.544073	0.586391	0.973662		MAPK9_4009	368.452	-0.181075	0.117897	-1.53587	0.12457	0.278966		MAPK9_4009	368.452	0.0832924	0.117028	0.711728	0.476633	0.80462		MAPK9_4009	368.452
MAPKAPK2_4012	1185.77	-0.0512406	0.0743174	-0.689483	0.490519	1		MAPKAPK2_4012	1185.77	-0.031009	0.0731289	-0.424032	0.671543	1		MAPKAPK2_4012	1185.77	-0.0736119	0.0735725	-1.00054	0.317051	0.999091		MAPKAPK2_4012	1185.77	-0.0721418	0.0733025	-0.984166	0.325034	0.922951		MAPKAPK2_4012	1185.77	-0.00684548	0.0727025	-0.0941575	0.924984	0.967052		MAPKAPK2_4012	1185.77	-0.0711838	0.0730153	-0.974916	0.329602	0.708591		MAPKAPK2_4012	1185.77
MAPKAPK3_4013	17.1176	0.0462096	0.337388	0.136963	0.89106	1		MAPKAPK3_4013	17.1176	0.0772434	0.322831	0.239269	0.810897	1		MAPKAPK3_4013	17.1176	0.217485	0.322353	0.674677	0.499881	NA		MAPKAPK3_4013	17.1176	0.277278	0.316181	0.876961	0.380508	NA		MAPKAPK3_4013	17.1176	-0.0350964	0.319938	-0.109697	0.912649	NA		MAPKAPK3_4013	17.1176	0.179781	0.315373	0.570059	0.568638	0.857536		MAPKAPK3_4013	17.1176
MAPKAPK5_4016	43.35	-0.1864	0.212129	-0.878713	0.379557	1		MAPKAPK5_4016	43.35	-0.489704	0.211379	-2.31671	0.0205197	1		MAPKAPK5_4016	43.35	-0.254511	0.20861	-1.22003	0.222453	NA		MAPKAPK5_4016	43.35	-0.393351	0.209195	-1.88031	0.0600665	0.644283		MAPKAPK5_4016	43.35	-0.235556	0.201034	-1.17172	0.241309	0.424348		MAPKAPK5_4016	43.35	-0.141974	0.200759	-0.707185	0.479451	0.80462		MAPKAPK5_4016	43.35
MAPT_4019	0.605431	-0.423937	1.92874	-0.219799	0.826027	1		MAPT_4019	0.605431	-2.033	2.06915	-0.982533	0.325837	1		MAPT_4019	0.605431	0.33559	1.81826	0.184567	0.853569	NA		MAPT_4019	0.605431	-1.36207	2.02357	-0.673102	0.500882	NA		MAPT_4019	0.605431	-2.22112	2.0686	-1.07373	0.282942	NA		MAPT_4019	0.605431	-1.15295	1.96883	-0.585601	0.558144	NA		MAPT_4019	0.605431
MARCKS_4021	471.902	-0.116633	0.136063	-0.857198	0.391336	1		MARCKS_4021	471.902	-0.231921	0.134995	-1.71799	0.0857983	1		MARCKS_4021	471.902	-0.200882	0.135324	-1.48445	0.137689	0.989219		MARCKS_4021	471.902	-0.380904	0.135593	-2.80918	0.00496683	0.259948		MARCKS_4021	471.902	-0.647384	0.135847	-4.76556	1.88334e-06	9.71192e-05		MARCKS_4021	471.902	-0.52613	0.135689	-3.87748	0.000105544	0.00379235		MARCKS_4021	471.902
MAST2_4033	88.2392	-0.24037	0.171022	-1.40549	0.159874	1		MAST2_4033	88.2392	-0.158506	0.163861	-0.967321	0.333383	1		MAST2_4033	88.2392	-0.27075	0.167665	-1.61483	0.106348	0.909401		MAST2_4033	88.2392	-0.105412	0.16336	-0.645273	0.51875	0.969027		MAST2_4033	88.2392	0.170833	0.157465	1.0849	0.277967	0.469762		MAST2_4033	88.2392	0.00963028	0.160219	0.060107	0.95207	0.993127		MAST2_4033	88.2392
MBNL1_4056	3541.39	0.00922542	0.0818369	0.112729	0.910245	1		MBNL1_4056	3541.39	0.0612294	0.081436	0.751872	0.452128	1		MBNL1_4056	3541.39	0.00896619	0.0815719	0.109918	0.912475	0.999175		MBNL1_4056	3541.39	0.0386892	0.0814757	0.474855	0.63489	0.982458		MBNL1_4056	3541.39	0.00110929	0.0813698	0.0136327	0.989123	0.993611		MBNL1_4056	3541.39	-0.127318	0.0815113	-1.56196	0.118297	0.487245		MBNL1_4056	3541.39
MBNL2_4059	1710.79	-0.0208805	0.108467	-0.192506	0.847346	1		MBNL2_4059	1710.79	0.14422	0.107658	1.33961	0.180373	1		MBNL2_4059	1710.79	0.14449	0.10781	1.34022	0.180173	0.999091		MBNL2_4059	1710.79	0.0475683	0.107807	0.441237	0.659042	0.991067		MBNL2_4059	1710.79	0.228007	0.107414	2.12269	0.0337798	0.118478		MBNL2_4059	1710.79	0.0633169	0.107656	0.588139	0.556439	0.853431		MBNL2_4059	1710.79
MBOAT7_4061	28.7959	0.0019832	0.272661	0.0072735	0.994197	1		MBOAT7_4061	28.7959	-0.104053	0.265848	-0.3914	0.695501	1		MBOAT7_4061	28.7959	-0.328679	0.276458	-1.18889	0.234482	NA		MBOAT7_4061	28.7959	-0.270102	0.270995	-0.996703	0.318909	NA		MBOAT7_4061	28.7959	0.0255894	0.258112	0.0991407	0.921027	NA		MBOAT7_4061	28.7959	-0.588901	0.277222	-2.12429	0.0336456	0.256959		MBOAT7_4061	28.7959
MCL1_4068	18.5234	0.486412	0.325054	1.4964	0.134549	1		MCL1_4068	18.5234	-0.112924	0.334885	-0.337202	0.735965	1		MCL1_4068	18.5234	-0.123077	0.340681	-0.361268	0.717899	NA		MCL1_4068	18.5234	0.0371209	0.329494	0.11266	0.9103	NA		MCL1_4068	18.5234	0.0856323	0.320808	0.266927	0.789526	NA		MCL1_4068	18.5234	0.40234	0.313713	1.28251	0.199664	0.588427		MCL1_4068	18.5234
MCM10_4071	190.194	0.187173	0.132698	1.41051	0.158389	1		MCM10_4071	190.194	0.283978	0.128579	2.20859	0.0272032	1		MCM10_4071	190.194	0.150022	0.130735	1.14753	0.251162	0.999091		MCM10_4071	190.194	0.264516	0.128911	2.05193	0.0401767	0.55149		MCM10_4071	190.194	0.282118	0.127368	2.21498	0.0267616	0.101918		MCM10_4071	190.194	0.121242	0.129088	0.939221	0.347617	0.725239		MCM10_4071	190.194
MCM3_4072	1255.22	-0.00280932	0.0743179	-0.0378014	0.969846	1		MCM3_4072	1255.22	0.0835077	0.0731118	1.14219	0.253374	1		MCM3_4072	1255.22	-0.111294	0.073855	-1.50693	0.131828	0.967684		MCM3_4072	1255.22	-0.138125	0.0736689	-1.87494	0.0608013	0.644283		MCM3_4072	1255.22	-0.0667884	0.0730822	-0.91388	0.36078	0.557383		MCM3_4072	1255.22	-0.18251	0.0734958	-2.48328	0.013018	0.15319		MCM3_4072	1255.22
MCM4_4075	374.381	-0.0248149	0.150988	-0.16435	0.869456	1		MCM4_4075	374.381	0.0237672	0.149135	0.159367	0.87338	1		MCM4_4075	374.381	-0.158304	0.15031	-1.05318	0.292259	0.999091		MCM4_4075	374.381	-0.0444779	0.149481	-0.297549	0.766048	0.991067		MCM4_4075	374.381	0.17087	0.148196	1.153	0.248912	0.43372		MCM4_4075	374.381	-0.250817	0.149807	-1.67428	0.0940765	0.439733		MCM4_4075	374.381
MCM7_4079	581.373	0.110249	0.071202	1.5484	0.121527	1		MCM7_4079	581.373	0.0251761	0.069734	0.36103	0.718077	1		MCM7_4079	581.373	-0.0964027	0.0709972	-1.35784	0.174515	0.999091		MCM7_4079	581.373	-0.032279	0.0701145	-0.460375	0.645247	0.987274		MCM7_4079	581.373	-0.159083	0.0697737	-2.27998	0.0226089	0.093005		MCM7_4079	581.373	-0.26115	0.0706555	-3.69611	0.000218932	0.00667493		MCM7_4079	581.373
MCOLN1_4080	58.734	0.0289704	0.201765	0.143585	0.885828	1		MCOLN1_4080	58.734	-0.00334798	0.194849	-0.0171824	0.986291	1		MCOLN1_4080	58.734	0.3031	0.191239	1.58493	0.112982	0.9212		MCOLN1_4080	58.734	-0.0384225	0.195885	-0.196148	0.844494	0.991067		MCOLN1_4080	58.734	-0.0168515	0.191322	-0.0880789	0.929814	0.967914		MCOLN1_4080	58.734	-0.0237234	0.193028	-0.122901	0.902185	0.980894		MCOLN1_4080	58.734
MCUR1_4086	194.908	-0.0397019	0.142335	-0.278932	0.780297	1		MCUR1_4086	194.908	0.0216111	0.138241	0.156329	0.875773	1		MCUR1_4086	194.908	-0.0479173	0.139967	-0.342346	0.73209	0.999091		MCUR1_4086	194.908	0.152698	0.137413	1.11123	0.26647	0.912		MCUR1_4086	194.908	0.35431	0.134762	2.62916	0.00855972	0.0493412		MCUR1_4086	194.908	0.0490481	0.137291	0.357256	0.7209	0.927217		MCUR1_4086	194.908
MDH1_4087	186.926	-0.144879	0.2803	-0.516871	0.605246	1		MDH1_4087	186.926	-0.393207	0.279371	-1.40747	0.159288	1		MDH1_4087	186.926	-0.102099	0.278664	-0.366386	0.714077	0.999091		MDH1_4087	186.926	-0.274791	0.278979	-0.984989	0.32463	0.922951		MDH1_4087	186.926	-0.828556	0.280785	-2.95086	0.00316893	0.0254047		MDH1_4087	186.926	-0.471641	0.279343	-1.6884	0.0913351	0.431836		MDH1_4087	186.926
ME2_4100	133.065	0.0934693	0.165087	0.566183	0.571269	1		ME2_4100	133.065	0.056682	0.161316	0.351373	0.725309	1		ME2_4100	133.065	0.119574	0.162003	0.738101	0.460453	0.999091		ME2_4100	133.065	0.0576318	0.161546	0.356752	0.721278	0.991067		ME2_4100	133.065	0.116064	0.159176	0.729154	0.465907	0.652202		ME2_4100	133.065	0.21709	0.15898	1.36552	0.17209	0.56003		ME2_4100	133.065
MED1_4106	526.559	0.0791625	0.0984137	0.804385	0.421174	1		MED1_4106	526.559	0.167586	0.0961203	1.7435	0.0812466	1		MED1_4106	526.559	0.120303	0.0968854	1.24171	0.214345	0.999091		MED1_4106	526.559	0.11194	0.0964657	1.16041	0.245882	0.909687		MED1_4106	526.559	0.165422	0.095487	1.73241	0.0832009	0.21082		MED1_4106	526.559	0.0723734	0.0961365	0.752819	0.451559	0.786231		MED1_4106	526.559
MED21_4109	298.225	-0.0232552	0.109523	-0.212333	0.831847	1		MED21_4109	298.225	-0.0797516	0.107137	-0.744387	0.456642	1		MED21_4109	298.225	0.108285	0.106761	1.01427	0.310452	0.999091		MED21_4109	298.225	0.00291387	0.106754	0.0272951	0.978224	0.994294		MED21_4109	298.225	-0.0303335	0.10575	-0.286841	0.774234	0.877742		MED21_4109	298.225	-0.0363569	0.106248	-0.342189	0.732209	0.934149		MED21_4109	298.225
MEF2C_4112	0.131584	0	9.98101	0	1	1		MEF2C_4112	0.131584	0	9.99473	0	1	1		MEF2C_4112	0.131584	0	9.99473	0	1	NA		MEF2C_4112	0.131584	0	9.99473	0	1	NA		MEF2C_4112	0.131584	0.158241	9.99466	0.0158326	0.987368	NA		MEF2C_4112	0.131584	0.241941	9.99473	0.0242069	0.980688	NA		MEF2C_4112	0.131584
MEFV_4116	0.32113	-0.376383	4.08174	-0.0922114	0.92653	1		MEFV_4116	0.32113	-1.33137	4.11639	-0.323431	0.746369	1		MEFV_4116	0.32113	-2.16496	4.11639	-0.525937	0.598932	NA		MEFV_4116	0.32113	-0.295014	4.06537	-0.0725675	0.94215	NA		MEFV_4116	0.32113	-2.48257	4.11639	-0.603093	0.546447	NA		MEFV_4116	0.32113	-1.4385	4.11639	-0.349456	0.726747	NA		MEFV_4116	0.32113
MELK_4117	84.9811	-0.130892	0.154813	-0.845482	0.397842	1		MELK_4117	84.9811	-0.139918	0.148915	-0.939578	0.347434	1		MELK_4117	84.9811	-0.0762895	0.150018	-0.508536	0.611078	0.999091		MELK_4117	84.9811	0.0687179	0.145813	0.471273	0.637446	0.982616		MELK_4117	84.9811	0.061703	0.143064	0.431298	0.666252	0.805551		MELK_4117	84.9811	-0.0915181	0.146394	-0.625148	0.531874	0.837809		MELK_4117	84.9811
MEST_4122	2.48563	1.09771	0.882293	1.24415	0.213443	1		MEST_4122	2.48563	-1.26451	1.14286	-1.10644	0.268535	1		MEST_4122	2.48563	-0.096502	0.972009	-0.0992809	0.920915	NA		MEST_4122	2.48563	-0.737783	1.04556	-0.705634	0.480416	NA		MEST_4122	2.48563	-0.248944	0.952672	-0.261312	0.793852	NA		MEST_4122	2.48563	0.203992	0.915887	0.222726	0.823749	NA		MEST_4122	2.48563
MET_4125	45.9412	-0.134399	0.221772	-0.606023	0.5445	1		MET_4125	45.9412	0.19045	0.207095	0.919627	0.357768	1		MET_4125	45.9412	0.122312	0.210883	0.579997	0.561916	NA		MET_4125	45.9412	0.101983	0.20907	0.487793	0.625696	0.978417		MET_4125	45.9412	-0.301662	0.21318	-1.41506	0.157051	0.3208		MET_4125	45.9412	-0.36274	0.21635	-1.67664	0.0936138	0.439733		MET_4125	45.9412
METRN_4129	21.8329	-0.19377	0.314299	-0.616517	0.537553	1		METRN_4129	21.8329	0.277213	0.285443	0.971168	0.331465	1		METRN_4129	21.8329	-0.0796054	0.301618	-0.263928	0.791835	NA		METRN_4129	21.8329	0.323436	0.284527	1.13675	0.255643	NA		METRN_4129	21.8329	-0.00340936	0.288157	-0.0118316	0.99056	NA		METRN_4129	21.8329	0.47444	0.277434	1.7101	0.0872473	0.421038		METRN_4129	21.8329
METTL2A_4134	12.6753	0.178087	0.425097	0.418933	0.675265	1		METTL2A_4134	12.6753	0.410895	0.402216	1.02158	0.306981	1		METTL2A_4134	12.6753	0.230748	0.413553	0.557965	0.576869	NA		METTL2A_4134	12.6753	0.256576	0.408244	0.628486	0.529686	NA		METTL2A_4134	12.6753	0.414857	0.396391	1.04659	0.295291	NA		METTL2A_4134	12.6753	-0.0751368	0.416461	-0.180417	0.856825	0.970258		METTL2A_4134	12.6753
MIF_4173	622.318	-0.114865	0.126341	-0.90917	0.363261	1		MIF_4173	622.318	-0.0654807	0.124791	-0.524723	0.599776	1		MIF_4173	622.318	-0.0559463	0.125151	-0.44703	0.654854	0.999091		MIF_4173	622.318	-0.0793607	0.124921	-0.635288	0.52524	0.969027		MIF_4173	622.318	-0.0271048	0.124264	-0.218123	0.827333	0.907472		MIF_4173	622.318	-0.0823509	0.124603	-0.660909	0.508671	0.824133		MIF_4173	622.318
MKNK1_4185	37.3308	0.00666295	0.247625	0.0269075	0.978534	1		MKNK1_4185	37.3308	-0.0986607	0.241361	-0.408768	0.68271	1		MKNK1_4185	37.3308	0.0286728	0.241386	0.118784	0.905447	NA		MKNK1_4185	37.3308	-0.145804	0.242933	-0.600183	0.548384	0.969027		MKNK1_4185	37.3308	0.045935	0.233891	0.196395	0.844301	0.912189		MKNK1_4185	37.3308	0.143083	0.233528	0.612699	0.540075	0.840988		MKNK1_4185	37.3308
MLEC_4188	152.334	-0.30886	0.170234	-1.81432	0.069628	1		MLEC_4188	152.334	-0.200586	0.165374	-1.21292	0.225159	1		MLEC_4188	152.334	-0.205087	0.166559	-1.23132	0.218205	0.999091		MLEC_4188	152.334	-0.102124	0.16479	-0.619721	0.535441	0.969027		MLEC_4188	152.334	0.146795	0.161712	0.907756	0.364007	0.559636		MLEC_4188	152.334	-0.251943	0.165032	-1.52663	0.126853	0.50095		MLEC_4188	152.334
MLLT11_4193	920.378	0.0483699	0.0706521	0.684621	0.493583	1		MLLT11_4193	920.378	-0.0362453	0.0693361	-0.522747	0.60115	1		MLLT11_4193	920.378	0.0300891	0.0695994	0.432319	0.66551	0.999091		MLLT11_4193	920.378	-0.0107875	0.0693345	-0.155586	0.87636	0.991067		MLLT11_4193	920.378	0.0954987	0.0682373	1.39951	0.16166	0.324604		MLLT11_4193	920.378	0.196179	0.0681626	2.8781	0.00400075	0.0710862		MLLT11_4193	920.378
MMP1_4206	30914.6	-0.149673	0.125588	-1.19178	0.233348	1		MMP1_4206	30914.6	-0.0386504	0.125537	-0.307881	0.758173	1		MMP1_4206	30914.6	0.259721	0.125525	2.06907	0.0385393	0.748121		MMP1_4206	30914.6	0.281115	0.125517	2.23965	0.0251136	0.475127		MMP1_4206	30914.6	0.490581	0.125496	3.90914	9.26245e-05	0.00212925		MMP1_4206	30914.6	0.245881	0.125513	1.95901	0.0501113	0.321356		MMP1_4206	30914.6
MMP2_4213	22.948	-0.0378949	0.375042	-0.101042	0.919517	1		MMP2_4213	22.948	0.0319409	0.361802	0.0882826	0.929652	1		MMP2_4213	22.948	0.0425978	0.365128	0.116665	0.907125	NA		MMP2_4213	22.948	-0.104544	0.366229	-0.285461	0.775291	NA		MMP2_4213	22.948	-0.148522	0.361867	-0.410433	0.681489	NA		MMP2_4213	22.948	0.168681	0.355931	0.473914	0.635561	0.895093		MMP2_4213	22.948
MMP3_4216	0.134373	0	9.98101	0	1	1		MMP3_4216	0.134373	0.349063	9.99473	0.0349247	0.97214	1		MMP3_4216	0.134373	0.477247	9.99473	0.0477499	0.961916	NA		MMP3_4216	0.134373	0	9.99473	0	1	NA		MMP3_4216	0.134373	0	9.99473	0	1	NA		MMP3_4216	0.134373	1.55707	9.96515	0.156251	0.875835	NA		MMP3_4216	0.134373
MNAT1_4225	326.377	0.0388602	0.0901672	0.430979	0.666483	1		MNAT1_4225	326.377	0.0330276	0.087441	0.377712	0.705644	1		MNAT1_4225	326.377	0.0742869	0.0880715	0.843484	0.398958	0.999091		MNAT1_4225	326.377	-0.106715	0.0885999	-1.20446	0.22841	0.900248		MNAT1_4225	326.377	-0.1029	0.0871441	-1.18081	0.23768	0.420274		MNAT1_4225	326.377	-0.027748	0.0871674	-0.318331	0.750234	0.941697		MNAT1_4225	326.377
MOK_4238	11.7914	0.165547	0.45622	0.362867	0.716704	1		MOK_4238	11.7914	0.0218333	0.44682	0.0488639	0.961028	1		MOK_4238	11.7914	0.293523	0.440676	0.666076	0.505362	NA		MOK_4238	11.7914	0.0907191	0.444477	0.204103	0.838273	NA		MOK_4238	11.7914	-0.368437	0.456411	-0.807249	0.419523	NA		MOK_4238	11.7914	0.0429988	0.441359	0.0974235	0.92239	0.985921		MOK_4238	11.7914
MORF4L1_4240	178.123	0.136413	0.149365	0.913287	0.361091	1		MORF4L1_4240	178.123	0.0275581	0.146933	0.187555	0.851225	1		MORF4L1_4240	178.123	0.172576	0.146824	1.1754	0.239836	0.999091		MORF4L1_4240	178.123	0.0979497	0.146584	0.668213	0.503997	0.969027		MORF4L1_4240	178.123	-0.161528	0.147069	-1.09832	0.272067	0.462658		MORF4L1_4240	178.123	-0.153874	0.147642	-1.04222	0.297311	0.69042		MORF4L1_4240	178.123
MPC2_4243	209.724	0.0533349	0.115679	0.461059	0.644756	1		MPC2_4243	209.724	-0.0778666	0.113385	-0.686747	0.492242	1		MPC2_4243	209.724	-0.047015	0.114335	-0.411205	0.680922	0.999091		MPC2_4243	209.724	-0.0551532	0.113357	-0.486544	0.626582	0.978417		MPC2_4243	209.724	-0.147552	0.112394	-1.31281	0.189247	0.360363		MPC2_4243	209.724	-0.0253357	0.11202	-0.22617	0.821069	0.964082		MPC2_4243	209.724
MRE11_4256	323.898	0.287432	0.113031	2.54296	0.0109919	1		MRE11_4256	323.898	0.188938	0.111081	1.7009	0.0889625	1		MRE11_4256	323.898	0.161984	0.112111	1.44486	0.148499	0.999091		MRE11_4256	323.898	0.299958	0.110566	2.71293	0.00666907	0.278776		MRE11_4256	323.898	0.285638	0.109556	2.60724	0.00912752	0.0519702		MRE11_4256	323.898	0.339838	0.109679	3.09849	0.00194512	0.0402256		MRE11_4256	323.898
MRPL12_4260	1049.18	-0.0711308	0.0701069	-1.01461	0.310294	1		MRPL12_4260	1049.18	-0.173399	0.0691517	-2.50751	0.0121585	1		MRPL12_4260	1049.18	-0.157157	0.0694977	-2.26133	0.0237387	0.708999		MRPL12_4260	1049.18	-0.186087	0.069271	-2.68636	0.00722348	0.281274		MRPL12_4260	1049.18	-0.143723	0.0686187	-2.09452	0.0362141	0.124042		MRPL12_4260	1049.18	-0.261663	0.0691443	-3.7843	0.000154142	0.00516953		MRPL12_4260	1049.18
MRPL13_4261	329.947	0.0991127	0.115756	0.856224	0.391874	1		MRPL13_4261	329.947	-0.11206	0.114611	-0.977742	0.328202	1		MRPL13_4261	329.947	0.0460222	0.114455	0.402098	0.687612	0.999091		MRPL13_4261	329.947	0.0481718	0.11386	0.423078	0.672238	0.991067		MRPL13_4261	329.947	-0.160379	0.113921	-1.4078	0.159189	0.322434		MRPL13_4261	329.947	-0.0206904	0.113593	-0.182145	0.855469	0.969916		MRPL13_4261	329.947
MRPL15_4264	1436.28	-0.0491938	0.0706766	-0.69604	0.486404	1		MRPL15_4264	1436.28	-0.0535593	0.0697148	-0.768264	0.442331	1		MRPL15_4264	1436.28	-0.00251761	0.069886	-0.0360245	0.971263	0.999175		MRPL15_4264	1436.28	-0.0964117	0.0698681	-1.37991	0.167615	0.865658		MRPL15_4264	1436.28	-0.200586	0.0696779	-2.87876	0.00399239	0.0295251		MRPL15_4264	1436.28	-0.168714	0.0697711	-2.41811	0.0156012	0.172967		MRPL15_4264	1436.28
MRPL19_4268	130.223	-0.0497641	0.15944	-0.312118	0.754951	1		MRPL19_4268	130.223	-0.0978003	0.155623	-0.628443	0.529714	1		MRPL19_4268	130.223	-0.122661	0.157357	-0.779511	0.435679	0.999091		MRPL19_4268	130.223	0.122739	0.153653	0.798804	0.424404	0.95049		MRPL19_4268	130.223	0.284348	0.150642	1.88757	0.059083	0.169011		MRPL19_4268	130.223	0.174265	0.152129	1.1455	0.252001	0.653887		MRPL19_4268	130.223
MRPL37_4278	179.11	0.058091	0.126616	0.458798	0.646379	1		MRPL37_4278	179.11	-0.0669414	0.124155	-0.539176	0.589765	1		MRPL37_4278	179.11	-0.0706605	0.125474	-0.563148	0.573334	0.999091		MRPL37_4278	179.11	0.0559405	0.123225	0.453971	0.649849	0.988121		MRPL37_4278	179.11	-0.0731524	0.122618	-0.596586	0.550784	0.721911		MRPL37_4278	179.11	-0.087683	0.123427	-0.710402	0.477455	0.80462		MRPL37_4278	179.11
MRPL53_4285	6.30335	0.455594	0.536624	0.849001	0.395881	1		MRPL53_4285	6.30335	-0.497278	0.576566	-0.862482	0.388422	1		MRPL53_4285	6.30335	-1.55284	0.70429	-2.20484	0.0274657	NA		MRPL53_4285	6.30335	-0.536993	0.580406	-0.925203	0.35486	NA		MRPL53_4285	6.30335	-0.0156957	0.533366	-0.0294276	0.976524	NA		MRPL53_4285	6.30335	0.136565	0.52966	0.257834	0.796535	0.95577		MRPL53_4285	6.30335
MRPS17_4291	372.259	-0.0884025	0.109154	-0.809888	0.418004	1		MRPS17_4291	372.259	-0.0734102	0.106783	-0.687472	0.491785	1		MRPS17_4291	372.259	-0.0444302	0.107323	-0.413986	0.678885	0.999091		MRPS17_4291	372.259	-0.0932514	0.107025	-0.871308	0.383586	0.949126		MRPS17_4291	372.259	-0.175322	0.106445	-1.64707	0.0995438	0.239633		MRPS17_4291	372.259	-0.215488	0.107038	-2.01319	0.0440945	0.297163		MRPS17_4291	372.259
MRPS2_4292	34.9623	-0.192295	0.258065	-0.745141	0.456186	1		MRPS2_4292	34.9623	-0.30514	0.251792	-1.21187	0.225561	1		MRPS2_4292	34.9623	-0.123914	0.250488	-0.494691	0.620818	NA		MRPS2_4292	34.9623	-0.198541	0.249589	-0.795471	0.42634	NA		MRPS2_4292	34.9623	-0.359286	0.248645	-1.44497	0.148465	NA		MRPS2_4292	34.9623	-0.398594	0.251497	-1.58489	0.112992	0.475913		MRPS2_4292	34.9623
MRPS23_4296	4.40396	0.0174456	0.666706	0.0261668	0.979124	1		MRPS23_4296	4.40396	0.156843	0.633886	0.24743	0.804575	1		MRPS23_4296	4.40396	0.268533	0.634906	0.422949	0.672332	NA		MRPS23_4296	4.40396	0.11653	0.637304	0.182848	0.854917	NA		MRPS23_4296	4.40396	-0.862928	0.697263	-1.23759	0.215867	NA		MRPS23_4296	4.40396	0.0297338	0.635185	0.0468113	0.962664	0.993328		MRPS23_4296	4.40396
MSH6_4310	104.035	0.199722	0.184133	1.08466	0.278072	1		MSH6_4310	104.035	-0.015208	0.182157	-0.0834883	0.933463	1		MSH6_4310	104.035	0.107867	0.182243	0.591889	0.553925	0.999091		MSH6_4310	104.035	-0.188069	0.184458	-1.01958	0.30793	0.921375		MSH6_4310	104.035	-0.459131	0.185373	-2.47679	0.0132569	0.0662437		MSH6_4310	104.035	-0.153771	0.182631	-0.841979	0.3998	0.758249		MSH6_4310	104.035
MSMO1_4315	650.122	-0.0766884	0.103189	-0.743184	0.457371	1		MSMO1_4315	650.122	-0.178476	0.102181	-1.74666	0.080697	1		MSMO1_4315	650.122	-0.200302	0.102647	-1.95136	0.0510138	0.771425		MSMO1_4315	650.122	-0.282132	0.102583	-2.75027	0.00595458	0.277554		MSMO1_4315	650.122	-0.778252	0.103617	-7.51082	5.87562e-14	1.72721e-11		MSMO1_4315	650.122	-0.772935	0.103898	-7.43937	1.01168e-13	1.50797e-11		MSMO1_4315	650.122
MSRA_4319	2.7729	0.331513	0.781268	0.424327	0.671328	1		MSRA_4319	2.7729	-0.247577	0.803608	-0.308082	0.75802	1		MSRA_4319	2.7729	0.0757225	0.785235	0.0964329	0.923177	NA		MSRA_4319	2.7729	0.11582	0.772157	0.149995	0.880769	NA		MSRA_4319	2.7729	-1.57026	0.956536	-1.64161	0.100671	NA		MSRA_4319	2.7729	-2.01437	1.06525	-1.89098	0.0586274	0.344196		MSRA_4319	2.7729
MT1E_4328	162.848	0.0885246	0.135321	0.654181	0.512995	1		MT1E_4328	162.848	0.0183816	0.132118	0.13913	0.889347	1		MT1E_4328	162.848	0.0979496	0.132625	0.738543	0.460184	0.999091		MT1E_4328	162.848	0.0164315	0.132348	0.124154	0.901194	0.991067		MT1E_4328	162.848	-0.0930575	0.131474	-0.707804	0.479067	0.665419		MT1E_4328	162.848	0.0309117	0.131048	0.23588	0.813525	0.964082		MT1E_4328	162.848
MT1H_4330	19.88	0.533514	0.583529	0.914288	0.360565	1		MT1H_4330	19.88	0.253414	0.580092	0.436851	0.662219	1		MT1H_4330	19.88	-0.472031	0.648655	-0.727708	0.466793	NA		MT1H_4330	19.88	-0.380497	0.628567	-0.605341	0.544953	NA		MT1H_4330	19.88	-0.41237	0.613858	-0.671769	0.501731	NA		MT1H_4330	19.88	0.550986	0.557606	0.988128	0.32309	0.707121		MT1H_4330	19.88
MT1HL1_4331	0.309845	-1.13617	6.87149	-0.165346	0.868671	1		MT1HL1_4331	0.309845	-1.48303	6.87596	-0.215683	0.829235	1		MT1HL1_4331	0.309845	-0.393074	6.87596	-0.0571664	0.954413	NA		MT1HL1_4331	0.309845	-1.46976	6.87596	-0.213754	0.830739	NA		MT1HL1_4331	0.309845	-1.67244	6.87596	-0.24323	0.807827	NA		MT1HL1_4331	0.309845	0.689338	6.83274	0.100887	0.91964	NA		MT1HL1_4331	0.309845
MT1X_4333	21.2477	0.155281	0.342273	0.453677	0.650062	1		MT1X_4333	21.2477	-0.176824	0.341489	-0.517802	0.604596	1		MT1X_4333	21.2477	0.0292716	0.339068	0.0863294	0.931205	NA		MT1X_4333	21.2477	-0.288625	0.345773	-0.834722	0.403874	NA		MT1X_4333	21.2477	-0.85135	0.359565	-2.36772	0.0178981	NA		MT1X_4333	21.2477	0.185771	0.328501	0.565511	0.571726	0.85887		MT1X_4333	21.2477
MT2A_4334	4533.32	0.00328713	0.207103	0.0158719	0.987337	1		MT2A_4334	4533.32	0.23883	0.206912	1.15426	0.248395	1		MT2A_4334	4533.32	-0.0804368	0.207028	-0.38853	0.697624	0.999091		MT2A_4334	4533.32	0.152793	0.20694	0.738346	0.460304	0.956678		MT2A_4334	4533.32	0.632964	0.206812	3.06057	0.00220916	0.0199767		MT2A_4334	4533.32	0.133924	0.206918	0.647233	0.517481	0.829088		MT2A_4334	4533.32
MT3_4335	0	NA	NA	NA	NA	NA		MT3_4335	0	NA	NA	NA	NA	NA		MT3_4335	0	NA	NA	NA	NA	NA		MT3_4335	0	NA	NA	NA	NA	NA		MT3_4335	0	NA	NA	NA	NA	NA		MT3_4335	0	NA	NA	NA	NA	NA		MT3_4335	0
MTA1_4336	277.971	-0.0361186	0.137627	-0.262438	0.792984	1		MTA1_4336	277.971	0.120859	0.134144	0.900963	0.367608	1		MTA1_4336	277.971	-0.0402212	0.135826	-0.296124	0.767135	0.999091		MTA1_4336	277.971	-0.0128344	0.135033	-0.0950464	0.924278	0.993534		MTA1_4336	277.971	-0.0628369	0.134226	-0.468142	0.639683	0.786971		MTA1_4336	277.971	-0.112912	0.134923	-0.836862	0.40267	0.760819		MTA1_4336	277.971
MTERF3_4338	115.859	-0.00977186	0.152167	-0.064218	0.948797	1		MTERF3_4338	115.859	0.0108096	0.146905	0.0735827	0.941342	1		MTERF3_4338	115.859	0.271979	0.1453	1.87184	0.0612287	0.771425		MTERF3_4338	115.859	0.157031	0.14536	1.08029	0.280012	0.912		MTERF3_4338	115.859	0.0974919	0.143794	0.677999	0.497772	0.680824		MTERF3_4338	115.859	0.160881	0.143957	1.11756	0.263753	0.663214		MTERF3_4338	115.859
MTF2_4342	254.901	-0.0455591	0.111329	-0.40923	0.682371	1		MTF2_4342	254.901	0.021269	0.107676	0.197528	0.843414	1		MTF2_4342	254.901	-0.145271	0.110063	-1.31989	0.186871	0.999091		MTF2_4342	254.901	0.0455772	0.107664	0.423328	0.672056	0.991067		MTF2_4342	254.901	0.208	0.105312	1.97508	0.0482588	0.14722		MTF2_4342	254.901	0.0520046	0.106775	0.487048	0.626225	0.887096		MTF2_4342	254.901
MTFR1_4345	249.606	-0.0474669	0.0994896	-0.477104	0.633288	1		MTFR1_4345	249.606	0.00241447	0.0956097	0.0252534	0.979853	1		MTFR1_4345	249.606	-0.098323	0.097758	-1.00578	0.314521	0.999091		MTFR1_4345	249.606	0.047519	0.0953723	0.498248	0.61831	0.975404		MTFR1_4345	249.606	0.0885293	0.093456	0.947283	0.343495	0.537644		MTFR1_4345	249.606	0.113566	0.0938594	1.20996	0.226295	0.626573		MTFR1_4345	249.606
MTHFD1_4346	134.375	0.0967882	0.129655	0.746503	0.455363	1		MTHFD1_4346	134.375	0.112305	0.124879	0.899312	0.368486	1		MTHFD1_4346	134.375	0.178493	0.12565	1.42056	0.155445	0.999091		MTHFD1_4346	134.375	0.0219933	0.126199	0.174274	0.86165	0.991067		MTHFD1_4346	134.375	0.0158815	0.123831	0.128252	0.89795	0.950243		MTHFD1_4346	134.375	0.0527526	0.124327	0.424307	0.671342	0.905586		MTHFD1_4346	134.375
MTMR2_4353	41.3191	0.15256	0.21097	0.723136	0.469597	1		MTMR2_4353	41.3191	0.0219311	0.205948	0.106489	0.915194	1		MTMR2_4353	41.3191	0.390476	0.200335	1.94912	0.0512811	NA		MTMR2_4353	41.3191	0.0821118	0.204727	0.40108	0.688362	0.991067		MTMR2_4353	41.3191	0.0227488	0.201407	0.11295	0.910071	0.959345		MTMR2_4353	41.3191	0.100314	0.201487	0.49787	0.618576	0.882787		MTMR2_4353	41.3191
MUC1_4366	2.02121	-0.401079	1.11334	-0.360248	0.718662	1		MUC1_4366	2.02121	-0.129977	1.04096	-0.124863	0.900632	1		MUC1_4366	2.02121	0.238386	1.01875	0.233998	0.814986	NA		MUC1_4366	2.02121	-0.261349	1.05628	-0.247424	0.80458	NA		MUC1_4366	2.02121	-0.098094	1.02095	-0.096081	0.923456	NA		MUC1_4366	2.02121	-0.850186	1.11405	-0.763146	0.445377	NA		MUC1_4366	2.02121
MX1_4382	6.60948	-3.25946	0.924537	-3.52551	0.000422668	0.38909		MX1_4382	6.60948	-2.221	0.782877	-2.83698	0.00455427	1		MX1_4382	6.60948	-1.88796	0.769904	-2.4522	0.0141986	NA		MX1_4382	6.60948	-1.7174	0.754619	-2.27586	0.0228546	NA		MX1_4382	6.60948	-0.217792	0.702324	-0.310103	0.756483	NA		MX1_4382	6.60948	-2.70857	0.812268	-3.33458	0.000854294	0.0212229		MX1_4382	6.60948
MYB_4387	0.242071	0.722822	4.81198	0.150213	0.880596	1		MYB_4387	0.242071	1.12368	4.79041	0.234568	0.814544	1		MYB_4387	0.242071	0	4.81643	0	1	NA		MYB_4387	0.242071	0.36236	4.81643	0.0752342	0.940028	NA		MYB_4387	0.242071	0	4.81643	0	1	NA		MYB_4387	0.242071	0	4.81643	0	1	NA		MYB_4387	0.242071
MYBL2_4391	144.3	-0.0672479	0.154251	-0.435964	0.662863	1		MYBL2_4391	144.3	-0.0109378	0.149834	-0.0729991	0.941807	1		MYBL2_4391	144.3	-0.0243974	0.15117	-0.16139	0.871786	0.999091		MYBL2_4391	144.3	-0.0978616	0.150852	-0.648726	0.516515	0.969027		MYBL2_4391	144.3	-0.468029	0.152558	-3.06788	0.00215585	0.0195874		MYBL2_4391	144.3	-0.242044	0.151078	-1.60212	0.10913	0.467056		MYBL2_4391	144.3
MYC_4394	1241.76	-0.000579464	0.0767485	-0.00755017	0.993976	1		MYC_4394	1241.76	0.0635883	0.0754995	0.842234	0.399657	1		MYC_4394	1241.76	-0.0459019	0.0760848	-0.603299	0.546309	0.999091		MYC_4394	1241.76	0.104232	0.0754771	1.38097	0.167288	0.865658		MYC_4394	1241.76	0.256808	0.07479	3.43373	0.000595346	0.00805617		MYC_4394	1241.76	0.218367	0.0750014	2.9115	0.00359698	0.0652074		MYC_4394	1241.76
MYCBP_4395	2.46616	-0.0317363	0.934997	-0.0339426	0.972923	1		MYCBP_4395	2.46616	0.404519	0.863208	0.468623	0.639339	1		MYCBP_4395	2.46616	-0.164981	0.926944	-0.177983	0.858736	NA		MYCBP_4395	2.46616	-0.256578	0.924305	-0.27759	0.781327	NA		MYCBP_4395	2.46616	-0.117987	0.890641	-0.132475	0.894609	NA		MYCBP_4395	2.46616	0.560864	0.845595	0.663277	0.507153	NA		MYCBP_4395	2.46616
MYL12A_4405	6.13848	-0.367048	0.593125	-0.618838	0.536023	1		MYL12A_4405	6.13848	-0.0870072	0.542708	-0.160321	0.872629	1		MYL12A_4405	6.13848	0.202638	0.531184	0.381483	0.702845	NA		MYL12A_4405	6.13848	0.681508	0.497269	1.3705	0.170531	NA		MYL12A_4405	6.13848	0.209943	0.511057	0.410801	0.681219	NA		MYL12A_4405	6.13848	-0.662193	0.581113	-1.13952	0.254484	0.65589		MYL12A_4405	6.13848
MYL9_4413	106.962	-0.029881	0.144437	-0.206879	0.836104	1		MYL9_4413	106.962	-0.0784296	0.139876	-0.560707	0.574997	1		MYL9_4413	106.962	-0.0802899	0.141842	-0.566051	0.571359	0.999091		MYL9_4413	106.962	-0.206766	0.142032	-1.45577	0.145456	0.853594		MYL9_4413	106.962	-0.221848	0.139255	-1.59311	0.111135	0.255785		MYL9_4413	106.962	0.0909762	0.136192	0.667998	0.504135	0.820332		MYL9_4413	106.962
MYLK_4414	29.7003	0.00462641	0.280908	0.0164695	0.98686	1		MYLK_4414	29.7003	0.16471	0.265768	0.619752	0.535421	1		MYLK_4414	29.7003	0.307372	0.265385	1.15821	0.246777	NA		MYLK_4414	29.7003	-0.0764981	0.27309	-0.280121	0.779385	NA		MYLK_4414	29.7003	-0.0701706	0.267044	-0.262768	0.792729	NA		MYLK_4414	29.7003	0.271579	0.260436	1.04279	0.297046	0.69042		MYLK_4414	29.7003
CIAO3_4450	35.4406	-0.0995225	0.246841	-0.403185	0.686812	1		CIAO3_4450	35.4406	-0.0765037	0.23676	-0.323127	0.746599	1		CIAO3_4450	35.4406	-0.012895	0.23845	-0.0540784	0.956873	NA		CIAO3_4450	35.4406	-0.0881639	0.237412	-0.371353	0.710374	NA		CIAO3_4450	35.4406	-0.231177	0.235899	-0.979984	0.327094	NA		CIAO3_4450	35.4406	-0.106505	0.234804	-0.45359	0.650124	0.898962		CIAO3_4450	35.4406
NAT1_4454	1.77501	-1.81989	1.23585	-1.47258	0.140865	1		NAT1_4454	1.77501	-1.10012	1.0357	-1.06221	0.288143	1		NAT1_4454	1.77501	0.187256	0.88272	0.212135	0.832002	NA		NAT1_4454	1.77501	-1.10732	1.03773	-1.06706	0.285946	NA		NAT1_4454	1.77501	-1.36131	1.04629	-1.30109	0.193229	NA		NAT1_4454	1.77501	-1.59393	1.10894	-1.43735	0.15062	NA		NAT1_4454	1.77501
NAT2_4457	2.45424	-0.660705	0.868909	-0.760384	0.447025	1		NAT2_4457	2.45424	-0.893063	0.858333	-1.04046	0.298125	1		NAT2_4457	2.45424	-2.37291	1.20299	-1.97252	0.0485504	NA		NAT2_4457	2.45424	0.33567	0.733695	0.457506	0.647307	NA		NAT2_4457	2.45424	-0.333311	0.771405	-0.432082	0.665682	NA		NAT2_4457	2.45424	-0.0459068	0.753473	-0.0609269	0.951417	NA		NAT2_4457	2.45424
NCAPD2_4474	117.02	-0.240685	0.168069	-1.43206	0.152126	1		NCAPD2_4474	117.02	-0.0313071	0.160806	-0.194689	0.845637	1		NCAPD2_4474	117.02	0.0326495	0.161519	0.20214	0.839808	0.999091		NCAPD2_4474	117.02	-0.239926	0.163412	-1.46823	0.142041	0.853594		NCAPD2_4474	117.02	-0.468632	0.163769	-2.86154	0.00421594	0.0302407		NCAPD2_4474	117.02	-0.20879	0.161665	-1.2915	0.196532	0.585232		NCAPD2_4474	117.02
NCAPG_4478	161.321	0.209401	0.160227	1.3069	0.191246	1		NCAPG_4478	161.321	0.274245	0.156701	1.75011	0.0800987	1		NCAPG_4478	161.321	-0.268697	0.162236	-1.65621	0.0976795	0.864809		NCAPG_4478	161.321	0.0939594	0.158158	0.594087	0.552454	0.969027		NCAPG_4478	161.321	0.251435	0.155792	1.61392	0.106546	0.249434		NCAPG_4478	161.321	-0.0496748	0.158338	-0.313726	0.753729	0.942357		NCAPG_4478	161.321
NCAPG2_4481	14.4389	-0.415018	0.357408	-1.16119	0.245565	1		NCAPG2_4481	14.4389	-0.395036	0.341893	-1.15544	0.247911	1		NCAPG2_4481	14.4389	-0.183886	0.338585	-0.5431	0.587061	NA		NCAPG2_4481	14.4389	-0.484036	0.34611	-1.3985	0.161962	NA		NCAPG2_4481	14.4389	-0.258966	0.329915	-0.784949	0.432483	NA		NCAPG2_4481	14.4389	-0.414859	0.33837	-1.22605	0.220179	0.621832		NCAPG2_4481	14.4389
NCAPH_4484	115.119	-0.20265	0.158092	-1.28185	0.199897	1		NCAPH_4484	115.119	-0.0321842	0.151272	-0.212757	0.831516	1		NCAPH_4484	115.119	-0.145335	0.154122	-0.942987	0.345688	0.999091		NCAPH_4484	115.119	-0.010132	0.151272	-0.0669787	0.946599	0.994294		NCAPH_4484	115.119	0.0382896	0.148796	0.257329	0.796925	0.891286		NCAPH_4484	115.119	-0.0485018	0.150404	-0.322477	0.747092	0.940172		NCAPH_4484	115.119
NCBP1_4487	315.279	0.140047	0.094927	1.47531	0.140129	1		NCBP1_4487	315.279	0.114864	0.0923885	1.24327	0.213767	1		NCBP1_4487	315.279	0.0366002	0.093881	0.389858	0.696642	0.999091		NCBP1_4487	315.279	0.0553115	0.092944	0.595106	0.551773	0.969027		NCBP1_4487	315.279	-0.104735	0.0926708	-1.13019	0.258398	0.444565		NCBP1_4487	315.279	0.0776123	0.0919817	0.84378	0.398792	0.758249		NCBP1_4487	315.279
NCK1_4491	233.735	-0.193561	0.137463	-1.40809	0.159104	1		NCK1_4491	233.735	0.0801122	0.132472	0.60475	0.545345	1		NCK1_4491	233.735	0.0914631	0.133232	0.686497	0.4924	0.999091		NCK1_4491	233.735	-0.00874174	0.133202	-0.0656277	0.947674	0.994294		NCK1_4491	233.735	0.339309	0.130205	2.60596	0.00916178	0.0519702		NCK1_4491	233.735	-0.0897909	0.132954	-0.675355	0.49945	0.817088		NCK1_4491	233.735
NCK2_4492	11.7977	0.249321	0.397158	0.627762	0.53016	1		NCK2_4492	11.7977	-0.0187974	0.394008	-0.0477082	0.961949	1		NCK2_4492	11.7977	0.0685647	0.395665	0.17329	0.862424	NA		NCK2_4492	11.7977	-0.099817	0.397933	-0.250839	0.801939	NA		NCK2_4492	11.7977	-0.521721	0.407722	-1.2796	0.200686	NA		NCK2_4492	11.7977	0.246295	0.38079	0.646801	0.517761	0.829088		NCK2_4492	11.7977
NCOA3_4501	112.728	0.0262941	0.145161	0.181137	0.85626	1		NCOA3_4501	112.728	0.191372	0.137905	1.38771	0.165225	1		NCOA3_4501	112.728	0.0554488	0.141435	0.392044	0.695026	0.999091		NCOA3_4501	112.728	0.0899246	0.139411	0.64503	0.518908	0.969027		NCOA3_4501	112.728	-0.0143956	0.138178	-0.104181	0.917025	0.964502		NCOA3_4501	112.728	0.198746	0.136587	1.45508	0.145646	0.525932		NCOA3_4501	112.728
MT.ND6_4508	5065.5	-0.103575	0.121364	-0.85342	0.393426	1		MT.ND6_4508	5065.5	-0.046635	0.121159	-0.384908	0.700305	1		MT.ND6_4508	5065.5	-0.0491908	0.121208	-0.405839	0.684861	0.999091		MT.ND6_4508	5065.5	0.0247984	0.121147	0.204697	0.837809	0.991067		MT.ND6_4508	5065.5	-0.0201482	0.1211	-0.166377	0.86786	0.930991		MT.ND6_4508	5065.5	-0.408828	0.121265	-3.37137	0.000747947	0.0194718		MT.ND6_4508	5065.5
NDRG1_4510	22.7368	-0.142596	0.321514	-0.443514	0.657394	1		NDRG1_4510	22.7368	-0.348786	0.316569	-1.10177	0.270562	1		NDRG1_4510	22.7368	-0.477011	0.328292	-1.45301	0.146222	NA		NDRG1_4510	22.7368	-0.0884569	0.306577	-0.288531	0.77294	NA		NDRG1_4510	22.7368	0.159542	0.291913	0.546538	0.584696	NA		NDRG1_4510	22.7368	0.315324	0.289809	1.08804	0.276577	0.670331		NDRG1_4510	22.7368
NDUFA1_4514	666.748	0.074267	0.13859	0.535874	0.592045	1		NDUFA1_4514	666.748	0.00127821	0.137646	0.00928623	0.992591	1		NDUFA1_4514	666.748	-0.00200554	0.13798	-0.014535	0.988403	0.999175		NDUFA1_4514	666.748	0.0808156	0.137539	0.587584	0.556812	0.969027		NDUFA1_4514	666.748	0.30787	0.136709	2.25201	0.0243217	0.0969866		NDUFA1_4514	666.748	0.131989	0.137179	0.962168	0.335965	0.717204		NDUFA1_4514	666.748
NDUFA13_4515	421.337	0.0198461	0.130595	0.151966	0.879213	1		NDUFA13_4515	421.337	0.063666	0.128613	0.495021	0.620585	1		NDUFA13_4515	421.337	0.00234627	0.12938	0.0181346	0.985531	0.999175		NDUFA13_4515	421.337	0.0810184	0.128662	0.629699	0.528891	0.969027		NDUFA13_4515	421.337	0.301124	0.127305	2.36537	0.0180118	0.0808626		NDUFA13_4515	421.337	0.116756	0.128116	0.911334	0.362119	0.737283		NDUFA13_4515	421.337
NDUFV2_4530	434.266	-0.103396	0.147522	-0.700883	0.483376	1		NDUFV2_4530	434.266	0.0675208	0.145217	0.464964	0.641957	1		NDUFV2_4530	434.266	-0.0688082	0.146156	-0.470788	0.637792	0.999091		NDUFV2_4530	434.266	0.0197915	0.145477	0.136046	0.891785	0.991067		NDUFV2_4530	434.266	0.395133	0.14389	2.74609	0.00603108	0.0391405		NDUFV2_4530	434.266	0.0922922	0.144879	0.637029	0.524106	0.833043		NDUFV2_4530	434.266
NEFL_4536	0.0583249	0	9.98101	0	1	1		NEFL_4536	0.0583249	0.349063	9.99473	0.0349247	0.97214	1		NEFL_4536	0.0583249	2.23264	9.95422	0.224291	0.822531	NA		NEFL_4536	0.0583249	0	9.99473	0	1	NA		NEFL_4536	0.0583249	0.158236	9.99466	0.0158321	0.987368	NA		NEFL_4536	0.0583249	0	9.99473	0	1	NA		NEFL_4536	0.0583249
NENF_4541	66.4064	-0.215282	0.181165	-1.18832	0.234708	1		NENF_4541	66.4064	0.0480012	0.168931	0.284146	0.776299	1		NENF_4541	66.4064	0.000300904	0.17216	0.00174782	0.998605	0.999175		NENF_4541	66.4064	-0.154672	0.172939	-0.894371	0.371124	0.949126		NENF_4541	66.4064	0.00805184	0.16649	0.0483623	0.961428	0.977827		NENF_4541	66.4064	0.0556831	0.167007	0.333418	0.738819	0.936556		NENF_4541	66.4064
NES_4542	219.747	0.00029714	0.145008	0.00204912	0.998365	1		NES_4542	219.747	0.0504476	0.141701	0.356015	0.72183	1		NES_4542	219.747	0.191305	0.141642	1.35062	0.176817	0.999091		NES_4542	219.747	-0.0343422	0.142448	-0.241086	0.809488	0.991067		NES_4542	219.747	-0.192895	0.142184	-1.35666	0.17489	0.34295		NES_4542	219.747	-0.122991	0.142237	-0.86469	0.387209	0.753337		NES_4542	219.747
NEUROG2_4551	0.203887	-1.8374	9.97535	-0.184194	0.853861	1		NEUROG2_4551	0.203887	-2.18454	9.98908	-0.218693	0.826889	1		NEUROG2_4551	0.203887	-2.05635	9.98908	-0.20586	0.8369	NA		NEUROG2_4551	0.203887	-1.20954	9.98908	-0.121086	0.903623	NA		NEUROG2_4551	0.203887	-1.41363	9.98901	-0.141518	0.887461	NA		NEUROG2_4551	0.203887	-2.29166	9.98908	-0.229417	0.818545	NA		NEUROG2_4551	0.203887
NFATC3_4560	144.97	0.042418	0.15665	0.270781	0.786559	1		NFATC3_4560	144.97	0.167784	0.151496	1.10751	0.268072	1		NFATC3_4560	144.97	-0.03031	0.154688	-0.195942	0.844656	0.999091		NFATC3_4560	144.97	0.0410783	0.152878	0.268699	0.788161	0.991067		NFATC3_4560	144.97	-0.0908095	0.152257	-0.596424	0.550892	0.721911		NFATC3_4560	144.97	0.0938065	0.151312	0.619956	0.535287	0.838174		NFATC3_4560	144.97
NFATC4_4563	72.5698	0.0739141	0.169355	0.436445	0.662514	1		NFATC4_4563	72.5698	0.0839567	0.162847	0.515557	0.606164	1		NFATC4_4563	72.5698	0.0629393	0.165541	0.380203	0.703795	0.999091		NFATC4_4563	72.5698	-0.0119135	0.16479	-0.0722949	0.942367	0.994294		NFATC4_4563	72.5698	-0.143982	0.163524	-0.880492	0.378593	0.571127		NFATC4_4563	72.5698	-0.0855261	0.163917	-0.521763	0.601835	0.875816		NFATC4_4563	72.5698
NFE2L2_4564	600.104	-0.14453	0.0823354	-1.75538	0.0791945	1		NFE2L2_4564	600.104	-0.0912205	0.0799823	-1.14051	0.254074	1		NFE2L2_4564	600.104	-0.0100829	0.0802222	-0.125687	0.899979	0.999175		NFE2L2_4564	600.104	-0.0653569	0.0799769	-0.817197	0.413816	0.949126		NFE2L2_4564	600.104	-0.120467	0.0793326	-1.51851	0.128887	0.284419		NFE2L2_4564	600.104	-0.130203	0.0797205	-1.63325	0.102416	0.454939		NFE2L2_4564	600.104
NFIL3_4565	38.7304	-0.0272399	0.267648	-0.101775	0.918935	1		NFIL3_4565	38.7304	0.229579	0.250995	0.914675	0.360362	1		NFIL3_4565	38.7304	0.192688	0.255112	0.755305	0.450066	NA		NFIL3_4565	38.7304	0.0179178	0.256728	0.0697929	0.944359	0.994294		NFIL3_4565	38.7304	-0.0997556	0.254516	-0.391942	0.695101	0.820235		NFIL3_4565	38.7304	-0.0522974	0.255361	-0.204798	0.83773	0.965138		NFIL3_4565	38.7304
NFKB1_4566	233.914	0.0471402	0.113317	0.416005	0.677406	1		NFKB1_4566	233.914	0.0187456	0.110224	0.170069	0.864956	1		NFKB1_4566	233.914	0.100027	0.110635	0.904116	0.365934	0.999091		NFKB1_4566	233.914	-0.0219224	0.110745	-0.197954	0.843081	0.991067		NFKB1_4566	233.914	0.0285553	0.108754	0.262568	0.792883	0.887805		NFKB1_4566	233.914	0.0269898	0.109357	0.246804	0.80506	0.959989		NFKB1_4566	233.914
NFKB2_4567	20.4085	-0.200406	0.391554	-0.511822	0.608776	1		NFKB2_4567	20.4085	-0.385427	0.384699	-1.00189	0.316395	1		NFKB2_4567	20.4085	0.410453	0.361156	1.1365	0.255748	NA		NFKB2_4567	20.4085	0.213197	0.363712	0.586169	0.557762	NA		NFKB2_4567	20.4085	-0.0865637	0.366781	-0.236009	0.813426	NA		NFKB2_4567	20.4085	0.466708	0.353646	1.3197	0.186934	0.581436		NFKB2_4567	20.4085
NFKBIA_4568	33.415	-0.148732	0.264249	-0.562846	0.57354	1		NFKBIA_4568	33.415	-0.30233	0.258523	-1.16945	0.242222	1		NFKBIA_4568	33.415	0.143674	0.249439	0.575989	0.564623	NA		NFKBIA_4568	33.415	-0.0238799	0.250848	-0.0951968	0.924159	NA		NFKBIA_4568	33.415	-0.125477	0.248252	-0.505442	0.613248	NA		NFKBIA_4568	33.415	-0.20724	0.252514	-0.820704	0.411815	0.766177		NFKBIA_4568	33.415
NFKBIE_4571	12.3808	-0.151327	0.404225	-0.374363	0.708134	1		NFKBIE_4571	12.3808	-0.877043	0.429812	-2.04053	0.041298	1		NFKBIE_4571	12.3808	-0.115507	0.392112	-0.294577	0.768317	NA		NFKBIE_4571	12.3808	0.147083	0.375309	0.391899	0.695133	NA		NFKBIE_4571	12.3808	0.0107918	0.372742	0.0289526	0.976902	NA		NFKBIE_4571	12.3808	0.0251029	0.375312	0.0668853	0.946673	0.992232		NFKBIE_4571	12.3808
NGB_4579	0.00839344	0	9.98101	0	1	1		NGB_4579	0.00839344	0.349063	9.99473	0.0349247	0.97214	1		NGB_4579	0.00839344	0	9.99473	0	1	NA		NGB_4579	0.00839344	0	9.99473	0	1	NA		NGB_4579	0.00839344	0	9.99473	0	1	NA		NGB_4579	0.00839344	0	9.99473	0	1	NA		NGB_4579	0.00839344
NHP2_4585	315.513	0.035829	0.112266	0.319144	0.749617	1		NHP2_4585	315.513	-0.0913232	0.110565	-0.825968	0.408822	1		NHP2_4585	315.513	-0.0802783	0.111308	-0.721226	0.47077	0.999091		NHP2_4585	315.513	-0.282995	0.111946	-2.52795	0.011473	0.371024		NHP2_4585	315.513	-0.281741	0.110676	-2.54564	0.0109077	0.0582968		NHP2_4585	315.513	0.00878522	0.109484	0.0802421	0.936045	0.991077		NHP2_4585	315.513
NIPSNAP1_4593	1.95607	0.220979	1.00977	0.21884	0.826774	1		NIPSNAP1_4593	1.95607	-0.547008	1.05788	-0.517077	0.605102	1		NIPSNAP1_4593	1.95607	-3.66792	1.45264	-2.525	0.0115699	NA		NIPSNAP1_4593	1.95607	-1.0308	1.13125	-0.911197	0.362192	NA		NIPSNAP1_4593	1.95607	-0.191627	0.997818	-0.192046	0.847706	NA		NIPSNAP1_4593	1.95607	-0.587761	1.04921	-0.560195	0.575347	NA		NIPSNAP1_4593	1.95607
NISCH_4595	75.9989	-0.0401291	0.187911	-0.213554	0.830895	1		NISCH_4595	75.9989	-0.157313	0.183639	-0.85664	0.391644	1		NISCH_4595	75.9989	0.20296	0.179947	1.12789	0.259366	0.999091		NISCH_4595	75.9989	0.0663543	0.180342	0.367936	0.712921	0.991067		NISCH_4595	75.9989	-0.0259318	0.178775	-0.145053	0.884669	0.942443		NISCH_4595	75.9989	-0.204657	0.182693	-1.12022	0.262619	0.662225		NISCH_4595	75.9989
NISCH_4596	100.782	-0.180384	0.168536	-1.0703	0.284485	1		NISCH_4596	100.782	0.0566501	0.159403	0.35539	0.722298	1		NISCH_4596	100.782	0.0949058	0.160627	0.590847	0.554623	0.999091		NISCH_4596	100.782	0.215482	0.15767	1.36666	0.171732	0.865658		NISCH_4596	100.782	-0.0970875	0.159059	-0.610386	0.541606	0.715145		NISCH_4596	100.782	-0.0466889	0.159424	-0.292859	0.76963	0.947042		NISCH_4596	100.782
NISCH_4597	165.71	-0.0511369	0.160582	-0.318447	0.750146	1		NISCH_4597	165.71	0.0604975	0.156009	0.387781	0.698178	1		NISCH_4597	165.71	-0.00438329	0.157641	-0.0278056	0.977817	0.999175		NISCH_4597	165.71	0.0842074	0.156031	0.539683	0.589416	0.975373		NISCH_4597	165.71	-0.159317	0.156395	-1.01869	0.308352	0.504576		NISCH_4597	165.71	0.0507069	0.155379	0.326344	0.744164	0.938689		NISCH_4597	165.71
NIT1_4598	143.128	0.0612334	0.14603	0.41932	0.674982	1		NIT1_4598	143.128	0.00641186	0.142286	0.0450632	0.964057	1		NIT1_4598	143.128	-0.138035	0.145601	-0.948035	0.343112	0.999091		NIT1_4598	143.128	0.049608	0.142037	0.34926	0.726894	0.991067		NIT1_4598	143.128	-0.148919	0.142025	-1.04854	0.294391	0.487162		NIT1_4598	143.128	0.20531	0.139265	1.47424	0.140417	0.518211		NIT1_4598	143.128
NME1_4611	1116.72	-0.0235612	0.0893414	-0.263721	0.791995	1		NME1_4611	1116.72	0.00476867	0.0882333	0.0540461	0.956898	1		NME1_4611	1116.72	-0.0555003	0.0886703	-0.625918	0.531369	0.999091		NME1_4611	1116.72	-0.00617261	0.0883246	-0.0698856	0.944285	0.994294		NME1_4611	1116.72	0.25927	0.0874615	2.96439	0.00303282	0.0249423		NME1_4611	1116.72	0.063343	0.0879413	0.720287	0.471348	0.802856		NME1_4611	1116.72
NMT1_4614	108.762	-0.190333	0.14437	-1.31837	0.18738	1		NMT1_4614	108.762	-0.0722031	0.137162	-0.526408	0.598605	1		NMT1_4614	108.762	-0.305787	0.142786	-2.14157	0.0322279	0.748121		NMT1_4614	108.762	0.0185129	0.136138	0.135986	0.891833	0.991067		NMT1_4614	108.762	-0.0684348	0.134672	-0.508158	0.611342	0.764378		NMT1_4614	108.762	-0.130435	0.136503	-0.955549	0.3393	0.720404		NMT1_4614	108.762
NNT_4618	588.498	0.0995823	0.102886	0.967894	0.333097	1		NNT_4618	588.498	-0.0582272	0.101879	-0.571535	0.567637	1		NNT_4618	588.498	0.0549026	0.101949	0.538528	0.590213	0.999091		NNT_4618	588.498	-0.0645043	0.102011	-0.632329	0.527172	0.969027		NNT_4618	588.498	-0.30651	0.102184	-2.99959	0.00270341	0.0226233		NNT_4618	588.498	-0.0737694	0.101615	-0.725972	0.467856	0.800185		NNT_4618	588.498
NOC3L_4620	157.915	-0.00888878	0.146264	-0.0607724	0.95154	1		NOC3L_4620	157.915	0.132771	0.140681	0.94377	0.345287	1		NOC3L_4620	157.915	0.173827	0.141541	1.22811	0.219407	0.999091		NOC3L_4620	157.915	0.152459	0.140711	1.08349	0.27859	0.912		NOC3L_4620	157.915	0.0110117	0.140187	0.07855	0.937391	0.970978		NOC3L_4620	157.915	0.148585	0.139662	1.06389	0.287379	0.679378		NOC3L_4620	157.915
NOL3_4625	24.0423	-0.0939108	0.337705	-0.278086	0.780947	1		NOL3_4625	24.0423	-0.133163	0.327327	-0.406819	0.684141	1		NOL3_4625	24.0423	-0.154976	0.332185	-0.466536	0.640832	NA		NOL3_4625	24.0423	-0.0653686	0.325801	-0.20064	0.84098	NA		NOL3_4625	24.0423	-0.522462	0.333997	-1.56427	0.117753	NA		NOL3_4625	24.0423	0.0498392	0.319244	0.156116	0.875941	0.974762		NOL3_4625	24.0423
NOLC1_4626	91.0753	0.0675907	0.200835	0.336548	0.736458	1		NOLC1_4626	91.0753	-0.129379	0.198449	-0.651952	0.514432	1		NOLC1_4626	91.0753	-0.0765984	0.199404	-0.384137	0.700877	0.999091		NOLC1_4626	91.0753	-0.0698238	0.198038	-0.352577	0.724406	0.991067		NOLC1_4626	91.0753	-0.174403	0.196986	-0.885361	0.375962	0.568886		NOLC1_4626	91.0753	-0.0583362	0.196572	-0.296768	0.766644	0.946804		NOLC1_4626	91.0753
NOS1_4636	0.240995	0.723911	5.89808	0.122737	0.902316	1		NOS1_4636	0.240995	1.93501	5.84039	0.331315	0.740407	1		NOS1_4636	0.240995	0	5.90331	0	1	NA		NOS1_4636	0.240995	0.36236	5.90331	0.0613826	0.951055	NA		NOS1_4636	0.240995	0	5.90331	0	1	NA		NOS1_4636	0.240995	0	5.90331	0	1	NA		NOS1_4636	0.240995
NOS2_4637	0.0710139	0	9.98101	0	1	1		NOS2_4637	0.0710139	0	9.99473	0	1	1		NOS2_4637	0.0710139	0	9.99473	0	1	NA		NOS2_4637	0.0710139	0	9.99473	0	1	NA		NOS2_4637	0.0710139	0	9.99473	0	1	NA		NOS2_4637	0.0710139	0	9.99473	0	1	NA		NOS2_4637	0.0710139
NOS3_4638	54.8082	0.00636637	0.244892	0.0259966	0.97926	1		NOS3_4638	54.8082	0.136483	0.236346	0.577473	0.56362	1		NOS3_4638	54.8082	-0.0753017	0.241873	-0.311327	0.755552	0.999091		NOS3_4638	54.8082	0.161682	0.23633	0.684137	0.493889	0.969027		NOS3_4638	54.8082	0.458532	0.230214	1.99177	0.0463968	0.142782		NOS3_4638	54.8082	0.220265	0.233895	0.941725	0.346333	0.725138		NOS3_4638	54.8082
NOSIP_4639	229.395	0.144039	0.205386	0.701309	0.48311	1		NOSIP_4639	229.395	0.471869	0.201071	2.34678	0.0189367	1		NOSIP_4639	229.395	0.417163	0.201967	2.0655	0.0388757	0.748121		NOSIP_4639	229.395	0.561446	0.200818	2.7958	0.00517717	0.259948		NOSIP_4639	229.395	0.907242	0.198865	4.56209	5.0646e-06	0.000230077		NOSIP_4639	229.395	0.454635	0.200771	2.26445	0.0235464	0.214881		NOSIP_4639	229.395
NPC1_4646	404.65	-0.244407	0.0997519	-2.45015	0.0142796	1		NPC1_4646	404.65	-0.227015	0.0968609	-2.34373	0.0190921	1		NPC1_4646	404.65	-0.0882792	0.0968066	-0.911913	0.361814	0.999091		NPC1_4646	404.65	-0.201574	0.0968455	-2.0814	0.0373973	0.55124		NPC1_4646	404.65	-0.366114	0.096625	-3.78902	0.000151241	0.00280163		NPC1_4646	404.65	-0.208726	0.0961302	-2.17128	0.0299098	0.249217		NPC1_4646	404.65
NPDC1_4650	625.662	0.0344107	0.101117	0.340307	0.733625	1		NPDC1_4650	625.662	0.0412643	0.0994938	0.414743	0.67833	1		NPDC1_4650	625.662	0.0265576	0.100019	0.265525	0.790605	0.999091		NPDC1_4650	625.662	0.0881766	0.0994356	0.886771	0.375202	0.949126		NPDC1_4650	625.662	0.298165	0.0982402	3.03506	0.00240484	0.021282		NPDC1_4650	625.662	0.143969	0.0988829	1.45595	0.145406	0.525932		NPDC1_4650	625.662
NPEPL1_4651	56.8371	-0.264583	0.194713	-1.35884	0.174198	1		NPEPL1_4651	56.8371	0.00801314	0.180806	0.044319	0.96465	1		NPEPL1_4651	56.8371	-0.308403	0.190758	-1.61673	0.105937	0.909401		NPEPL1_4651	56.8371	0.00895236	0.181049	0.0494473	0.960563	0.994294		NPEPL1_4651	56.8371	0.0818325	0.176054	0.464815	0.642064	0.786971		NPEPL1_4651	56.8371	0.0322511	0.178309	0.180872	0.856468	0.970258		NPEPL1_4651	56.8371
NPRL2_4660	90.4219	-0.0833744	0.152104	-0.548141	0.583595	1		NPRL2_4660	90.4219	-0.185844	0.147984	-1.25583	0.209176	1		NPRL2_4660	90.4219	-0.0690023	0.148171	-0.465695	0.641434	0.999091		NPRL2_4660	90.4219	-0.169032	0.147917	-1.14275	0.253141	0.909687		NPRL2_4660	90.4219	-0.00547136	0.142396	-0.0384236	0.96935	0.982928		NPRL2_4660	90.4219	-0.0934291	0.144787	-0.645289	0.51874	0.829088		NPRL2_4660	90.4219
NQO1_4668	414.682	0.132242	0.108738	1.21615	0.223926	1		NQO1_4668	414.682	0.037971	0.106657	0.356012	0.721831	1		NQO1_4668	414.682	0.106864	0.107078	0.997997	0.318281	0.999091		NQO1_4668	414.682	0.320167	0.105068	3.04724	0.00230953	0.151951		NQO1_4668	414.682	0.830346	0.101845	8.15302	3.54939e-16	1.35445e-13		NQO1_4668	414.682	1.3297	0.10052	13.2283	6.02422e-40	5.38766e-37		NQO1_4668	414.682
NR1H2_4670	234.734	-0.136936	0.101337	-1.3513	0.176601	1		NR1H2_4670	234.734	-0.0128331	0.0964175	-0.133099	0.894115	1		NR1H2_4670	234.734	-0.0727615	0.0982679	-0.740441	0.459033	0.999091		NR1H2_4670	234.734	-0.00518799	0.0964986	-0.0537623	0.957125	0.994294		NR1H2_4670	234.734	0.0820949	0.0940477	0.872907	0.382714	0.57317		NR1H2_4670	234.734	0.121704	0.0943591	1.2898	0.19712	0.586278		NR1H2_4670	234.734
NR1I2_4673	0.0639442	0	9.98101	0	1	1		NR1I2_4673	0.0639442	0.349063	9.99473	0.0349247	0.97214	1		NR1I2_4673	0.0639442	0	9.99473	0	1	NA		NR1I2_4673	0.0639442	0	9.99473	0	1	NA		NR1I2_4673	0.0639442	0	9.99473	0	1	NA		NR1I2_4673	0.0639442	0	9.99473	0	1	NA		NR1I2_4673	0.0639442
NR2F6_4684	13.7865	-0.0262602	0.386518	-0.0679406	0.945833	1		NR2F6_4684	13.7865	-0.583543	0.398118	-1.46576	0.142715	1		NR2F6_4684	13.7865	-0.0169802	0.376882	-0.0450543	0.964064	NA		NR2F6_4684	13.7865	0.0716211	0.36877	0.194216	0.846007	NA		NR2F6_4684	13.7865	-0.0495708	0.365814	-0.135508	0.89221	NA		NR2F6_4684	13.7865	-0.274291	0.377753	-0.726114	0.467769	0.800185		NR2F6_4684	13.7865
NR3C1_4689	154.725	0.163512	0.131677	1.24177	0.214323	1		NR3C1_4689	154.725	0.0752499	0.128583	0.585224	0.558397	1		NR3C1_4689	154.725	0.100368	0.129724	0.773707	0.439104	0.999091		NR3C1_4689	154.725	0.0972277	0.128556	0.756306	0.449466	0.956678		NR3C1_4689	154.725	0.0956246	0.126594	0.755363	0.450031	0.635574		NR3C1_4689	154.725	0.166377	0.126667	1.3135	0.189015	0.582235		NR3C1_4689	154.725
NRAS_4703	273.719	-0.0299364	0.311573	-0.0960817	0.923456	1		NRAS_4703	273.719	-0.196968	0.310759	-0.633828	0.526193	1		NRAS_4703	273.719	-0.0495161	0.310722	-0.159358	0.873387	0.999091		NRAS_4703	273.719	-0.054894	0.310478	-0.176805	0.859662	0.991067		NRAS_4703	273.719	-0.650854	0.311635	-2.08851	0.0367518	0.124331		NRAS_4703	273.719	-0.220862	0.310604	-0.711072	0.477039	0.80462		NRAS_4703	273.719
NRCAM_4705	329.639	-0.136553	0.120243	-1.13565	0.256105	1		NRCAM_4705	329.639	0.0605387	0.116102	0.521428	0.602069	1		NRCAM_4705	329.639	-0.00750974	0.117357	-0.0639903	0.948978	0.999175		NRCAM_4705	329.639	-0.0157176	0.116725	-0.134654	0.892885	0.991067		NRCAM_4705	329.639	0.163086	0.114627	1.42275	0.154808	0.317947		NRCAM_4705	329.639	0.370888	0.114011	3.25311	0.00114151	0.0264024		NRCAM_4705	329.639
NRIP1_4719	79.4162	0.0559676	0.178834	0.312959	0.754312	1		NRIP1_4719	79.4162	0.312736	0.169167	1.84868	0.0645037	1		NRIP1_4719	79.4162	0.0175979	0.175585	0.100224	0.920166	0.999175		NRIP1_4719	79.4162	0.0274038	0.173581	0.157873	0.874557	0.991067		NRIP1_4719	79.4162	0.314074	0.166906	1.88174	0.0598713	0.169992		NRIP1_4719	79.4162	0.174775	0.169652	1.03019	0.302919	0.695127		NRIP1_4719	79.4162
NRP1_4724	2195.58	-0.0260719	0.0730853	-0.356733	0.721291	1		NRP1_4724	2195.58	0.0242229	0.0723714	0.334702	0.73785	1		NRP1_4724	2195.58	-0.0467807	0.0726483	-0.643934	0.519619	0.999091		NRP1_4724	2195.58	0.0702589	0.0723547	0.971034	0.331531	0.931671		NRP1_4724	2195.58	0.0977575	0.0720962	1.35593	0.175121	0.342999		NRP1_4724	2195.58	-0.0431134	0.0723496	-0.595904	0.551239	0.849017		NRP1_4724	2195.58
NT5DC2_4737	7.48025	-0.389671	0.492317	-0.791505	0.428649	1		NT5DC2_4737	7.48025	-0.639754	0.487367	-1.31268	0.189292	1		NT5DC2_4737	7.48025	-0.376071	0.478643	-0.785703	0.432042	NA		NT5DC2_4737	7.48025	-0.247913	0.464685	-0.533507	0.593683	NA		NT5DC2_4737	7.48025	-0.190475	0.451874	-0.421522	0.673374	NA		NT5DC2_4737	7.48025	-0.578821	0.476482	-1.21478	0.224449	0.624812		NT5DC2_4737	7.48025
NT5E_4738	59.5889	0.070701	0.24844	0.284579	0.775967	1		NT5E_4738	59.5889	-0.267859	0.24771	-1.08134	0.279546	1		NT5E_4738	59.5889	0.176133	0.242724	0.725652	0.468052	0.999091		NT5E_4738	59.5889	-0.224297	0.247347	-0.906813	0.364506	0.949126		NT5E_4738	59.5889	-0.509431	0.248866	-2.04701	0.0406571	0.132379		NT5E_4738	59.5889	-0.266569	0.246033	-1.08347	0.278601	0.671343		NT5E_4738	59.5889
NUCB2_4744	137.227	0.309349	0.140284	2.20516	0.0274428	1		NUCB2_4744	137.227	0.176891	0.137387	1.28754	0.197906	1		NUCB2_4744	137.227	0.243055	0.138193	1.75881	0.0786098	0.826162		NUCB2_4744	137.227	0.302641	0.136062	2.22428	0.0261297	0.484034		NUCB2_4744	137.227	-0.0402613	0.137801	-0.29217	0.770157	0.875199		NUCB2_4744	137.227	0.283628	0.134894	2.1026	0.0355007	0.264377		NUCB2_4744	137.227
NUDCD3_4752	109.246	0.0225902	0.173528	0.130182	0.896423	1		NUDCD3_4752	109.246	0.0861497	0.167995	0.512811	0.608083	1		NUDCD3_4752	109.246	0.0885345	0.16948	0.522389	0.6014	0.999091		NUDCD3_4752	109.246	-0.170519	0.171379	-0.99498	0.319746	0.921375		NUDCD3_4752	109.246	0.158155	0.165454	0.955888	0.339129	0.5327		NUDCD3_4752	109.246	0.077927	0.167032	0.46654	0.640829	0.895492		NUDCD3_4752	109.246
NUDT21_4757	548.331	0.0343022	0.124332	0.275892	0.782631	1		NUDT21_4757	548.331	0.000754753	0.123059	0.00613325	0.995106	1		NUDT21_4757	548.331	-0.22525	0.124222	-1.81329	0.0697873	0.784213		NUDT21_4757	548.331	-0.0523951	0.123309	-0.424908	0.670903	0.991067		NUDT21_4757	548.331	0.0410013	0.122514	0.334667	0.737876	0.854807		NUDT21_4757	548.331	0.167306	0.122394	1.36695	0.171642	0.56003		NUDT21_4757	548.331
NUDT5_4760	9.84402	-0.165812	0.500755	-0.331123	0.740551	1		NUDT5_4760	9.84402	-0.373953	0.493169	-0.758265	0.448292	1		NUDT5_4760	9.84402	0.690309	0.44337	1.55696	0.11948	NA		NUDT5_4760	9.84402	-0.188969	0.481683	-0.39231	0.694829	NA		NUDT5_4760	9.84402	-1.05028	0.530294	-1.98057	0.0476397	NA		NUDT5_4760	9.84402	0.196329	0.454479	0.431987	0.665751	0.903495		NUDT5_4760	9.84402
NUDT9_4763	343.078	0.0975416	0.0960748	1.01527	0.309978	1		NUDT9_4763	343.078	-0.0065279	0.0940771	-0.0693888	0.94468	1		NUDT9_4763	343.078	0.1274	0.0940496	1.3546	0.175544	0.999091		NUDT9_4763	343.078	0.118836	0.0933746	1.27268	0.203133	0.881955		NUDT9_4763	343.078	0.0380423	0.0926299	0.410692	0.681299	0.812449		NUDT9_4763	343.078	0.17985	0.0922508	1.94958	0.0512261	0.32415		NUDT9_4763	343.078
NUP107_4770	46.4674	0.204481	0.215521	0.948776	0.342735	1		NUP107_4770	46.4674	0.0964295	0.210284	0.458567	0.646545	1		NUP107_4770	46.4674	0.145579	0.212	0.686692	0.492277	NA		NUP107_4770	46.4674	0.169138	0.209089	0.80893	0.418556	0.949126		NUP107_4770	46.4674	-0.0655117	0.209763	-0.312313	0.754803	0.863926		NUP107_4770	46.4674	0.120618	0.207633	0.580922	0.561293	0.855339		NUP107_4770	46.4674
NUP133_4773	233.993	0.0559328	0.132571	0.421908	0.673092	1		NUP133_4773	233.993	0.180355	0.128611	1.40233	0.160817	1		NUP133_4773	233.993	0.159269	0.129667	1.22829	0.219338	0.999091		NUP133_4773	233.993	0.197491	0.12867	1.53486	0.124817	0.83181		NUP133_4773	233.993	0.418339	0.126246	3.31369	0.000920744	0.0113341		NUP133_4773	233.993	0.202719	0.127876	1.58528	0.112904	0.475913		NUP133_4773	233.993
NUP37_4777	19.0519	-0.53802	0.407768	-1.31943	0.187027	1		NUP37_4777	19.0519	-0.383763	0.388296	-0.988326	0.322993	1		NUP37_4777	19.0519	-0.191866	0.386278	-0.496706	0.619397	NA		NUP37_4777	19.0519	-0.153181	0.3818	-0.401207	0.688267	NA		NUP37_4777	19.0519	-0.467768	0.385237	-1.21423	0.224658	NA		NUP37_4777	19.0519	0.00752666	0.374334	0.0201068	0.983958	0.995183		NUP37_4777	19.0519
NUP62_4779	2.45299	-1.7985	1.22204	-1.47172	0.141097	1		NUP62_4779	2.45299	-0.13094	0.892802	-0.146662	0.883399	1		NUP62_4779	2.45299	0.0355063	0.888836	0.039947	0.968135	NA		NUP62_4779	2.45299	0.586679	0.833335	0.704014	0.481424	NA		NUP62_4779	2.45299	-0.799902	0.948958	-0.842927	0.399269	NA		NUP62_4779	2.45299	-0.150787	0.883798	-0.170613	0.864528	NA		NUP62_4779	2.45299
NUP85_4781	119.799	-0.037229	0.155915	-0.238778	0.811278	1		NUP85_4781	119.799	-0.285429	0.15437	-1.84899	0.0644587	1		NUP85_4781	119.799	-0.0928098	0.153594	-0.604254	0.545675	0.999091		NUP85_4781	119.799	-0.260081	0.154308	-1.68547	0.0918976	0.749071		NUP85_4781	119.799	-0.432354	0.153969	-2.80807	0.00498397	0.0343065		NUP85_4781	119.799	-0.134499	0.151454	-0.888048	0.374515	0.744224		NUP85_4781	119.799
NUP88_4782	171.723	0.0608715	0.166153	0.366359	0.714097	1		NUP88_4782	171.723	0.0256572	0.163162	0.157249	0.875048	1		NUP88_4782	171.723	0.0837979	0.163716	0.511849	0.608757	0.999091		NUP88_4782	171.723	-0.186461	0.165059	-1.12966	0.258619	0.909687		NUP88_4782	171.723	-0.286563	0.164255	-1.74462	0.0810503	0.208978		NUP88_4782	171.723	-0.268318	0.16474	-1.62874	0.103369	0.456435		NUP88_4782	171.723
NUP93_4783	11.1835	-0.312129	0.447058	-0.698185	0.485061	1		NUP93_4783	11.1835	0.194144	0.408133	0.475689	0.634296	1		NUP93_4783	11.1835	-0.209898	0.430683	-0.487362	0.626002	NA		NUP93_4783	11.1835	0.0767644	0.413162	0.185797	0.852604	NA		NUP93_4783	11.1835	-0.163717	0.414695	-0.39479	0.692998	NA		NUP93_4783	11.1835	0.179169	0.405041	0.442346	0.658239	0.901969		NUP93_4783	11.1835
NUS1_4786	85.3107	-0.00639135	0.217625	-0.0293686	0.976571	1		NUS1_4786	85.3107	-0.119235	0.21401	-0.557147	0.577427	1		NUS1_4786	85.3107	-0.0781865	0.21513	-0.363438	0.716278	0.999091		NUS1_4786	85.3107	0.16889	0.211094	0.800067	0.423672	0.95049		NUS1_4786	85.3107	-0.346064	0.214674	-1.61205	0.106951	0.249771		NUS1_4786	85.3107	-0.15241	0.213284	-0.714588	0.474864	0.80462		NUS1_4786	85.3107
NUSAP1_4789	812.926	0.144563	0.0817434	1.7685	0.0769769	1		NUSAP1_4789	812.926	0.136623	0.0804026	1.69924	0.0892735	1		NUSAP1_4789	812.926	0.0207549	0.0811986	0.255607	0.798254	0.999091		NUSAP1_4789	812.926	0.0479615	0.0807634	0.593851	0.552612	0.969027		NUSAP1_4789	812.926	0.00128623	0.0803094	0.016016	0.987222	0.992946		NUSAP1_4789	812.926	-0.0794826	0.0807902	-0.983815	0.325206	0.707121		NUSAP1_4789	812.926
OLIG2_4807	0.0317527	0	9.98101	0	1	1		OLIG2_4807	0.0317527	0	9.99473	0	1	1		OLIG2_4807	0.0317527	0	9.99473	0	1	NA		OLIG2_4807	0.0317527	0	9.99473	0	1	NA		OLIG2_4807	0.0317527	0	9.99473	0	1	NA		OLIG2_4807	0.0317527	0	9.99473	0	1	NA		OLIG2_4807	0.0317527
ONECUT1_4810	0.458452	-0.746965	2.66195	-0.280608	0.779011	1		ONECUT1_4810	0.458452	1.35445	2.52856	0.535661	0.592193	1		ONECUT1_4810	0.458452	-0.00361224	2.66221	-0.00135686	0.998917	NA		ONECUT1_4810	0.458452	1.48023	2.51968	0.587466	0.556891	NA		ONECUT1_4810	0.458452	1.42033	2.5081	0.566296	0.571193	NA		ONECUT1_4810	0.458452	-0.238933	2.66221	-0.0897497	0.928486	NA		ONECUT1_4810	0.458452
OPHN1_4811	1.7276	0.696434	0.924143	0.753599	0.45109	1		OPHN1_4811	1.7276	0.751028	0.890639	0.843247	0.39909	1		OPHN1_4811	1.7276	0.936732	0.886413	1.05677	0.290618	NA		OPHN1_4811	1.7276	-0.586882	1.04462	-0.561815	0.574242	NA		OPHN1_4811	1.7276	-0.32562	0.978036	-0.332933	0.739185	NA		OPHN1_4811	1.7276	-1.83098	1.28401	-1.42598	0.153874	NA		OPHN1_4811	1.7276
ORC1_4828	7.89759	-0.326481	0.525213	-0.621616	0.534194	1		ORC1_4828	7.89759	-0.750894	0.530409	-1.41569	0.156867	1		ORC1_4828	7.89759	-0.387079	0.516222	-0.74983	0.453357	NA		ORC1_4828	7.89759	-0.438809	0.512848	-0.855632	0.392201	NA		ORC1_4828	7.89759	-0.688416	0.515457	-1.33555	0.181698	NA		ORC1_4828	7.89759	-1.11127	0.547664	-2.0291	0.0424477	0.295241		ORC1_4828	7.89759
ORC4_4831	117.485	0.112673	0.178102	0.632632	0.526974	1		ORC4_4831	117.485	0.232249	0.172567	1.34585	0.178351	1		ORC4_4831	117.485	-0.11507	0.177828	-0.647087	0.517576	0.999091		ORC4_4831	117.485	0.123021	0.173885	0.707483	0.479266	0.969027		ORC4_4831	117.485	0.55519	0.168584	3.29327	0.00099031	0.0119589		ORC4_4831	117.485	0.0935175	0.172986	0.540609	0.588777	0.867615		ORC4_4831	117.485
ORC6_4832	46.7741	-0.0724922	0.261213	-0.277522	0.78138	1		ORC6_4832	46.7741	-0.27877	0.257857	-1.0811	0.27965	1		ORC6_4832	46.7741	0.303392	0.250267	1.21228	0.225407	NA		ORC6_4832	46.7741	-0.346242	0.259613	-1.33368	0.182308	0.867142		ORC6_4832	46.7741	-0.600503	0.260737	-2.3031	0.0212733	0.0901988		ORC6_4832	46.7741	-0.186581	0.254403	-0.733408	0.463309	0.796833		ORC6_4832	46.7741
ORM1_4833	0.383368	0	2.64027	0	1	1		ORM1_4833	0.383368	0.349093	2.64052	0.132206	0.894821	1		ORM1_4833	0.383368	0.477285	2.64052	0.180754	0.856561	NA		ORM1_4833	0.383368	2.78627	2.43967	1.14207	0.253426	NA		ORM1_4833	0.383368	0.161448	2.64007	0.0611531	0.951237	NA		ORM1_4833	0.383368	1.22298	2.56479	0.476836	0.633479	NA		ORM1_4833	0.383368
ORM2_4836	0.430641	0	2.42103	0	1	1		ORM2_4836	0.430641	0	2.42123	0	1	1		ORM2_4836	0.430641	0.477285	2.42123	0.197126	0.843729	NA		ORM2_4836	0.430641	0	2.42123	0	1	NA		ORM2_4836	0.430641	0.161267	2.42074	0.0666188	0.946885	NA		ORM2_4836	0.430641	0	2.42123	0	1	NA		ORM2_4836	0.430641
ORMDL2_4840	373.493	-0.0295137	0.101954	-0.289481	0.772214	1		ORMDL2_4840	373.493	0.00856082	0.0991843	0.0863123	0.931218	1		ORMDL2_4840	373.493	-0.00360486	0.100053	-0.0360294	0.971259	0.999175		ORMDL2_4840	373.493	-0.0373803	0.0996022	-0.375296	0.70744	0.991067		ORMDL2_4840	373.493	0.0787442	0.0978823	0.804478	0.421121	0.609982		ORMDL2_4840	373.493	0.0747235	0.0982977	0.760175	0.44715	0.78436		ORMDL2_4840	373.493
OSGIN1_4849	38.0436	-0.541759	0.339533	-1.5956	0.110578	1		OSGIN1_4849	38.0436	-0.284778	0.312665	-0.910809	0.362396	1		OSGIN1_4849	38.0436	-0.146625	0.312219	-0.469624	0.638624	NA		OSGIN1_4849	38.0436	0.0801442	0.299741	0.267378	0.789178	0.991067		OSGIN1_4849	38.0436	0.65828	0.279234	2.35745	0.0184008	0.0822217		OSGIN1_4849	38.0436	1.21091	0.270748	4.47246	7.73253e-06	0.000363972		OSGIN1_4849	38.0436
OST4_4852	3412.42	0.0526592	0.0745562	0.706302	0.480001	1		OST4_4852	3412.42	-0.0233985	0.0742003	-0.315343	0.752502	1		OST4_4852	3412.42	0.107272	0.0742029	1.44565	0.148274	0.999091		OST4_4852	3412.42	-0.0251741	0.0742316	-0.339129	0.734513	0.991067		OST4_4852	3412.42	-0.104311	0.0741327	-1.40708	0.159403	0.322525		OST4_4852	3412.42	-0.00204462	0.0741127	-0.027588	0.977991	0.993608		OST4_4852	3412.42
OTX2_4868	0.0899156	0.723271	9.97961	0.0724749	0.942224	1		OTX2_4868	0.0899156	0.349096	9.99473	0.034928	0.972137	1		OTX2_4868	0.0899156	0	9.99473	0	1	NA		OTX2_4868	0.0899156	0	9.99473	0	1	NA		OTX2_4868	0.0899156	1.23423	9.97254	0.123762	0.901503	NA		OTX2_4868	0.0899156	0	9.99473	0	1	NA		OTX2_4868	0.0899156
OXA1L_4873	97.7823	0.0515568	0.177467	0.290515	0.771422	1		OXA1L_4873	97.7823	-0.054698	0.173745	-0.314817	0.7529	1		OXA1L_4873	97.7823	0.210517	0.172024	1.22376	0.221043	0.999091		OXA1L_4873	97.7823	0.0854712	0.17223	0.496261	0.61971	0.975404		OXA1L_4873	97.7823	0.325058	0.167529	1.9403	0.0523428	0.155014		OXA1L_4873	97.7823	0.167641	0.169894	0.986739	0.323771	0.707121		OXA1L_4873	97.7823
OXCT1_4876	69.5063	0.344412	0.196865	1.74948	0.0802083	1		OXCT1_4876	69.5063	0.0931943	0.195025	0.477858	0.632752	1		OXCT1_4876	69.5063	0.138717	0.196388	0.706343	0.479975	0.999091		OXCT1_4876	69.5063	-0.0251209	0.197287	-0.127332	0.898678	0.991067		OXCT1_4876	69.5063	-0.0449	0.194371	-0.231002	0.817313	0.902741		OXCT1_4876	69.5063	0.137529	0.192833	0.713203	0.47572	0.80462		OXCT1_4876	69.5063
OXSR1_4880	58.2972	-0.122103	0.200863	-0.607891	0.543259	1		OXSR1_4880	58.2972	-0.0235557	0.191786	-0.122822	0.902248	1		OXSR1_4880	58.2972	0.0231146	0.193312	0.119571	0.904823	0.999175		OXSR1_4880	58.2972	-0.0500256	0.192577	-0.259769	0.795042	0.991067		OXSR1_4880	58.2972	-0.39724	0.195383	-2.03314	0.0420388	0.135273		OXSR1_4880	58.2972	-0.0240779	0.189967	-0.126748	0.89914	0.979851		OXSR1_4880	58.2972
P2RY14_4885	0.0326387	0	9.98101	0	1	1		P2RY14_4885	0.0326387	0	9.99473	0	1	1		P2RY14_4885	0.0326387	0	9.99473	0	1	NA		P2RY14_4885	0.0326387	0	9.99473	0	1	NA		P2RY14_4885	0.0326387	0	9.99473	0	1	NA		P2RY14_4885	0.0326387	0	9.99473	0	1	NA		P2RY14_4885	0.0326387
P4HA2_4889	273.195	0.013467	0.106862	0.126023	0.899714	1		P4HA2_4889	273.195	-0.0213709	0.103921	-0.205645	0.837068	1		P4HA2_4889	273.195	0.085532	0.104109	0.821562	0.411326	0.999091		P4HA2_4889	273.195	-0.0106548	0.104001	-0.10245	0.9184	0.993359		P4HA2_4889	273.195	0.016755	0.102271	0.163828	0.869866	0.930991		P4HA2_4889	273.195	0.134775	0.101993	1.32141	0.186363	0.58141		P4HA2_4889	273.195
P4HB_4890	41.3782	0.0922273	0.226719	0.406791	0.684162	1		P4HB_4890	41.3782	0.0800268	0.219001	0.365418	0.7148	1		P4HB_4890	41.3782	-0.209742	0.229146	-0.915318	0.360025	NA		P4HB_4890	41.3782	-0.0685955	0.222671	-0.308058	0.758038	0.991067		P4HB_4890	41.3782	-0.678772	0.233396	-2.90824	0.0036347	0.027823		P4HB_4890	41.3782	-0.0801612	0.220171	-0.364086	0.715794	0.925527		P4HB_4890	41.3782
P4HTM_4891	17.5069	-0.12152	0.366229	-0.331813	0.74003	1		P4HTM_4891	17.5069	0.00427372	0.349594	0.0122248	0.990246	1		P4HTM_4891	17.5069	-0.376031	0.367756	-1.0225	0.306543	NA		P4HTM_4891	17.5069	-0.181277	0.356176	-0.508954	0.610784	NA		P4HTM_4891	17.5069	-0.911575	0.377304	-2.41602	0.0156911	NA		P4HTM_4891	17.5069	-0.0610244	0.348465	-0.175124	0.860982	0.970262		P4HTM_4891	17.5069
PACSIN3_4896	4.40972	1.44305	0.59664	2.41862	0.0155795	1		PACSIN3_4896	4.40972	0.27959	0.641559	0.435798	0.662983	1		PACSIN3_4896	4.40972	0.117485	0.663702	0.177015	0.859497	NA		PACSIN3_4896	4.40972	-0.0141464	0.664855	-0.0212774	0.983024	NA		PACSIN3_4896	4.40972	0.208727	0.633453	0.329507	0.741773	NA		PACSIN3_4896	4.40972	0.369204	0.628391	0.587539	0.556842	0.853431		PACSIN3_4896	4.40972
PAFAH1B1_4903	679.374	0.0621268	0.0662408	0.937893	0.348299	1		PAFAH1B1_4903	679.374	0.158171	0.0637145	2.48249	0.0130466	1		PAFAH1B1_4903	679.374	0.100558	0.0646757	1.5548	0.119994	0.94752		PAFAH1B1_4903	679.374	0.140024	0.0639037	2.19117	0.0284397	0.499502		PAFAH1B1_4903	679.374	0.236866	0.0625696	3.78564	0.000153314	0.00281272		PAFAH1B1_4903	679.374	0.240363	0.0628837	3.82234	0.000132189	0.00454697		PAFAH1B1_4903	679.374
PAFAH1B3_4904	13.5105	0.551125	0.352204	1.56479	0.117633	1		PAFAH1B3_4904	13.5105	-0.0201152	0.362875	-0.0554329	0.955794	1		PAFAH1B3_4904	13.5105	0.0910231	0.363609	0.250332	0.80233	NA		PAFAH1B3_4904	13.5105	0.213604	0.353017	0.605082	0.545125	NA		PAFAH1B3_4904	13.5105	-0.372818	0.370457	-1.00637	0.314236	NA		PAFAH1B3_4904	13.5105	-0.418661	0.377245	-1.10979	0.267091	0.664162		PAFAH1B3_4904	13.5105
PAIP1_4909	12.9788	-0.100092	0.360574	-0.277591	0.781326	1		PAIP1_4909	12.9788	0.301895	0.331959	0.909436	0.36312	1		PAIP1_4909	12.9788	-0.875304	0.3932	-2.2261	0.0260072	NA		PAIP1_4909	12.9788	-0.591582	0.369417	-1.60139	0.10929	NA		PAIP1_4909	12.9788	-0.639483	0.361541	-1.76877	0.0769325	NA		PAIP1_4909	12.9788	-0.617281	0.364485	-1.69357	0.0903474	0.42903		PAIP1_4909	12.9788
PAK1_4912	16.2374	0.11747	0.42534	0.27618	0.78241	1		PAK1_4912	16.2374	0.0787452	0.414596	0.189933	0.849362	1		PAK1_4912	16.2374	-0.289587	0.431779	-0.670684	0.502422	NA		PAK1_4912	16.2374	-0.0120736	0.418021	-0.0288826	0.976958	NA		PAK1_4912	16.2374	0.505292	0.399851	1.2637	0.206338	NA		PAK1_4912	16.2374	0.173073	0.409259	0.422894	0.672373	0.905746		PAK1_4912	16.2374
PAK4_4916	5.64824	0.318529	0.556463	0.572417	0.56704	1		PAK4_4916	5.64824	0.317534	0.536639	0.591708	0.554046	1		PAK4_4916	5.64824	0.0881866	0.558285	0.15796	0.874489	NA		PAK4_4916	5.64824	0.0574481	0.552704	0.10394	0.917217	NA		PAK4_4916	5.64824	-0.29121	0.56228	-0.517909	0.604522	NA		PAK4_4916	5.64824	0.0526523	0.545519	0.0965179	0.923109	0.985921		PAK4_4916	5.64824
PAK6_4917	0.176864	0	8.71164	0	1	1		PAK6_4917	0.176864	0	8.72077	0	1	1		PAK6_4917	0.176864	0	8.72077	0	1	NA		PAK6_4917	0.176864	1.69822	8.68606	0.195511	0.844993	NA		PAK6_4917	0.176864	0.158252	8.72069	0.0181467	0.985522	NA		PAK6_4917	0.176864	0	8.72077	0	1	NA		PAK6_4917	0.176864
TENT4A_4925	37.3548	-0.0571402	0.255788	-0.223389	0.823233	1		TENT4A_4925	37.3548	0.248624	0.239392	1.03857	0.299007	1		TENT4A_4925	37.3548	-0.0452691	0.249467	-0.181463	0.856004	NA		TENT4A_4925	37.3548	0.115795	0.242671	0.47717	0.633241	0.982176		TENT4A_4925	37.3548	-0.244114	0.246444	-0.990544	0.321908	0.517559		TENT4A_4925	37.3548	-0.131416	0.245637	-0.535003	0.592648	0.870403		TENT4A_4925	37.3548
PARP1_4934	767.442	0.0969407	0.0719235	1.34783	0.177713	1		PARP1_4934	767.442	0.121879	0.0702446	1.73507	0.0827287	1		PARP1_4934	767.442	-0.0208627	0.0713088	-0.292568	0.769852	0.999091		PARP1_4934	767.442	0.116681	0.0703574	1.6584	0.0972367	0.749071		PARP1_4934	767.442	0.173874	0.0695095	2.50145	0.0123687	0.0634858		PARP1_4934	767.442	0.0616445	0.0701285	0.879023	0.379389	0.747394		PARP1_4934	767.442
PARP2_4940	22.8155	0.259437	0.275647	0.94119	0.346607	1		PARP2_4940	22.8155	0.0542497	0.271652	0.199703	0.841713	1		PARP2_4940	22.8155	0.349384	0.266177	1.3126	0.189317	NA		PARP2_4940	22.8155	-0.189182	0.280831	-0.673651	0.500533	NA		PARP2_4940	22.8155	-0.20599	0.273874	-0.752133	0.451971	NA		PARP2_4940	22.8155	0.15545	0.264806	0.587034	0.557181	0.853431		PARP2_4940	22.8155
PAX6_4946	0.0332739	0	9.98101	0	1	1		PAX6_4946	0.0332739	0	9.99473	0	1	1		PAX6_4946	0.0332739	0	9.99473	0	1	NA		PAX6_4946	0.0332739	0.362327	9.99473	0.0362518	0.971082	NA		PAX6_4946	0.0332739	0	9.99473	0	1	NA		PAX6_4946	0.0332739	0	9.99473	0	1	NA		PAX6_4946	0.0332739
PAXIP1_4950	8.31106	0.547739	0.451703	1.21261	0.22528	1		PAXIP1_4950	8.31106	0.470853	0.439867	1.07044	0.284419	1		PAXIP1_4950	8.31106	-0.692134	0.520557	-1.3296	0.18365	NA		PAXIP1_4950	8.31106	0.351838	0.445698	0.78941	0.429873	NA		PAXIP1_4950	8.31106	-0.90984	0.511281	-1.77953	0.0751527	NA		PAXIP1_4950	8.31106	-0.308604	0.474364	-0.650563	0.515329	0.828913		PAXIP1_4950	8.31106
PCBD1_4953	3.74755	-0.209696	0.79015	-0.265388	0.790711	1		PCBD1_4953	3.74755	0.658815	0.694018	0.949277	0.34248	1		PCBD1_4953	3.74755	0.609309	0.704521	0.864855	0.387118	NA		PCBD1_4953	3.74755	-0.565958	0.795143	-0.711768	0.476608	NA		PCBD1_4953	3.74755	0.0553285	0.720412	0.0768012	0.938782	NA		PCBD1_4953	3.74755	0.406919	0.702606	0.579157	0.562483	0.855608		PCBD1_4953	3.74755
PCDHA2_4960	0.915046	1.12507	1.5215	0.739451	0.459633	1		PCDHA2_4960	0.915046	-0.396441	1.63436	-0.242567	0.808341	1		PCDHA2_4960	0.915046	0.785548	1.52641	0.514639	0.606805	NA		PCDHA2_4960	0.915046	-0.892995	1.7181	-0.519757	0.603233	NA		PCDHA2_4960	0.915046	-0.783001	1.66471	-0.470354	0.638102	NA		PCDHA2_4960	0.915046	0.452622	1.53447	0.29497	0.768017	NA		PCDHA2_4960	0.915046
PCDHA9_4965	0.184569	1.7773	7.88664	0.225356	0.821702	1		PCDHA9_4965	0.184569	0	7.92228	0	1	1		PCDHA9_4965	0.184569	1.4308	7.89839	0.181151	0.856249	NA		PCDHA9_4965	0.184569	0	7.92228	0	1	NA		PCDHA9_4965	0.184569	0	7.92228	0	1	NA		PCDHA9_4965	0.184569	0.241993	7.92228	0.0305459	0.975632	NA		PCDHA9_4965	0.184569
PCDHAC2_4966	0.152766	0	9.98101	0	1	1		PCDHAC2_4966	0.152766	0	9.99473	0	1	1		PCDHAC2_4966	0.152766	1.48064	9.97409	0.148449	0.881989	NA		PCDHAC2_4966	0.152766	0	9.99473	0	1	NA		PCDHAC2_4966	0.152766	1.23419	9.97254	0.123759	0.901506	NA		PCDHAC2_4966	0.152766	0	9.99473	0	1	NA		PCDHAC2_4966	0.152766
PCMT1_4984	850.837	0.0363983	0.114314	0.318407	0.750176	1		PCMT1_4984	850.837	0.095784	0.113119	0.846753	0.397133	1		PCMT1_4984	850.837	-0.0225707	0.113688	-0.198531	0.84263	0.999091		PCMT1_4984	850.837	0.0642026	0.113255	0.566884	0.570793	0.969027		PCMT1_4984	850.837	0.21795	0.112582	1.93592	0.0528772	0.155694		PCMT1_4984	850.837	0.0923801	0.112955	0.81785	0.413443	0.767128		PCMT1_4984	850.837
PCNA_4987	503.075	-0.140796	0.153603	-0.916622	0.359341	1		PCNA_4987	503.075	-0.153503	0.152379	-1.00738	0.313754	1		PCNA_4987	503.075	-0.288107	0.153125	-1.88152	0.0599013	0.771425		PCNA_4987	503.075	-0.171951	0.152512	-1.12746	0.259548	0.910328		PCNA_4987	503.075	-0.215533	0.152134	-1.41673	0.156562	0.320704		PCNA_4987	503.075	-0.255001	0.152422	-1.67299	0.0943294	0.439733		PCNA_4987	503.075
PDCD6IP_5007	428.328	-0.0667374	0.0903651	-0.738531	0.460192	1		PDCD6IP_5007	428.328	-0.164678	0.0886089	-1.85849	0.0631	1		PDCD6IP_5007	428.328	-0.110518	0.0890589	-1.24096	0.214622	0.999091		PDCD6IP_5007	428.328	-0.019472	0.0879393	-0.221425	0.824761	0.991067		PDCD6IP_5007	428.328	-0.105797	0.0873674	-1.21094	0.225918	0.407774		PDCD6IP_5007	428.328	-0.178637	0.0881477	-2.02657	0.0427067	0.295241		PDCD6IP_5007	428.328
PDGFB_5026	123.314	-0.32765	0.146631	-2.23452	0.0254489	1		PDGFB_5026	123.314	-0.176899	0.139996	-1.2636	0.206373	1		PDGFB_5026	123.314	-0.189955	0.141673	-1.34079	0.179987	0.999091		PDGFB_5026	123.314	-0.266268	0.141265	-1.88488	0.0594464	0.644283		PDGFB_5026	123.314	-0.398667	0.140475	-2.83799	0.00453988	0.0319634		PDGFB_5026	123.314	-0.732992	0.145842	-5.02594	5.00983e-07	3.27838e-05		PDGFB_5026	123.314
PDHX_5033	76.8993	0.195076	0.179177	1.08873	0.276271	1		PDHX_5033	76.8993	0.0603816	0.175496	0.344063	0.730799	1		PDHX_5033	76.8993	0.105009	0.176883	0.59366	0.55274	0.999091		PDHX_5033	76.8993	0.307289	0.172072	1.78582	0.0741289	0.69589		PDHX_5033	76.8993	0.271315	0.169903	1.59688	0.110292	0.25573		PDHX_5033	76.8993	0.258061	0.171092	1.50832	0.131473	0.505488		PDHX_5033	76.8993
PDIA5_5037	121.816	0.131887	0.160605	0.821189	0.411539	1		PDIA5_5037	121.816	-0.0821506	0.1587	-0.517646	0.604705	1		PDIA5_5037	121.816	0.0423551	0.158765	0.266779	0.78964	0.999091		PDIA5_5037	121.816	-0.218704	0.160578	-1.36198	0.173205	0.865658		PDIA5_5037	121.816	-0.221755	0.158286	-1.40098	0.16122	0.324268		PDIA5_5037	121.816	-0.0911073	0.157719	-0.577657	0.563496	0.855608		PDIA5_5037	121.816
PDIA6_5040	3826.98	0.106349	0.0883041	1.20435	0.228453	1		PDIA6_5040	3826.98	0.0342437	0.0880345	0.388981	0.697291	1		PDIA6_5040	3826.98	0.110886	0.0880718	1.25904	0.208015	0.999091		PDIA6_5040	3826.98	0.0647863	0.0880371	0.735898	0.461792	0.956678		PDIA6_5040	3826.98	-0.116346	0.0880286	-1.32168	0.186274	0.357197		PDIA6_5040	3826.98	0.00676879	0.0880003	0.0769178	0.938689	0.991077		PDIA6_5040	3826.98
PDLIM1_5041	254.233	-0.161408	0.123749	-1.30432	0.192125	1		PDLIM1_5041	254.233	0.000939192	0.11972	0.00784489	0.993741	1		PDLIM1_5041	254.233	-0.191317	0.121939	-1.56896	0.116657	0.933792		PDLIM1_5041	254.233	-0.29781	0.121939	-2.44228	0.0145949	0.40358		PDLIM1_5041	254.233	-0.373873	0.121054	-3.08849	0.00201176	0.018899		PDLIM1_5041	254.233	-0.115992	0.119865	-0.967688	0.3332	0.713105		PDLIM1_5041	254.233
PDS5A_5046	1312.96	0.0505359	0.0904449	0.558748	0.576334	1		PDS5A_5046	1312.96	0.115651	0.0894634	1.29272	0.196109	1		PDS5A_5046	1312.96	-0.00204913	0.0899243	-0.0227873	0.98182	0.999175		PDS5A_5046	1312.96	0.096734	0.0895515	1.0802	0.280051	0.912		PDS5A_5046	1312.96	0.186346	0.0891	2.09142	0.03649	0.124042		PDS5A_5046	1312.96	0.090569	0.0893645	1.01348	0.310832	0.699632		PDS5A_5046	1312.96
PECAM1_5057	7.45268	-0.373263	0.550664	-0.677841	0.497872	1		PECAM1_5057	7.45268	0.559598	0.469321	1.19236	0.233121	1		PECAM1_5057	7.45268	0.361412	0.485547	0.744339	0.456671	NA		PECAM1_5057	7.45268	1.0232	0.451636	2.26553	0.0234802	NA		PECAM1_5057	7.45268	0.373332	0.469225	0.795635	0.426244	NA		PECAM1_5057	7.45268	-1.06002	0.576229	-1.83957	0.0658307	0.365005		PECAM1_5057	7.45268
PEX11A_5068	6.66765	0.306121	0.518886	0.589959	0.555218	1		PEX11A_5068	6.66765	-0.019425	0.518067	-0.0374951	0.97009	1		PEX11A_5068	6.66765	-0.200757	0.537096	-0.373782	0.708566	NA		PEX11A_5068	6.66765	-0.551584	0.553792	-0.996013	0.319244	NA		PEX11A_5068	6.66765	0.308715	0.493214	0.625926	0.531363	NA		PEX11A_5068	6.66765	-0.246209	0.524906	-0.469053	0.639031	0.895093		PEX11A_5068	6.66765
PFKL_5083	45.0954	-0.25372	0.225738	-1.12396	0.26103	1		PFKL_5083	45.0954	0.0400859	0.210771	0.190187	0.849163	1		PFKL_5083	45.0954	0.0691566	0.212796	0.32499	0.745189	NA		PFKL_5083	45.0954	-0.0275283	0.212468	-0.129564	0.896911	0.991067		PFKL_5083	45.0954	-0.0574497	0.209121	-0.27472	0.783531	0.883035		PFKL_5083	45.0954	-0.132343	0.212123	-0.623897	0.532695	0.837809		PFKL_5083	45.0954
PGAM1_5090	435.78	0.114546	0.0923986	1.23969	0.215089	1		PGAM1_5090	435.78	0.0348701	0.0907157	0.384389	0.70069	1		PGAM1_5090	435.78	0.0205385	0.0914718	0.224534	0.822342	0.999091		PGAM1_5090	435.78	-0.166021	0.0919181	-1.80618	0.0708899	0.679688		PGAM1_5090	435.78	-0.0577406	0.0903329	-0.639198	0.522694	0.70183		PGAM1_5090	435.78	-0.106488	0.0909507	-1.17083	0.241666	0.645099		PGAM1_5090	435.78
PGF_5091	1734.04	-0.138224	0.0860107	-1.60706	0.108042	1		PGF_5091	1734.04	-0.195486	0.085407	-2.28888	0.0220863	1		PGF_5091	1734.04	-0.167381	0.085562	-1.95626	0.050435	0.771425		PGF_5091	1734.04	-0.0822796	0.0852961	-0.964635	0.334727	0.931671		PGF_5091	1734.04	-0.203713	0.0851997	-2.39101	0.016802	0.0778113		PGF_5091	1734.04	-0.363814	0.0855293	-4.25368	2.10284e-05	0.000881551		PGF_5091	1734.04
PGM1_5095	116.918	0.0676039	0.155179	0.43565	0.66309	1		PGM1_5095	116.918	0.00587205	0.151229	0.038829	0.969027	1		PGM1_5095	116.918	-0.152371	0.155034	-0.982823	0.325694	0.999091		PGM1_5095	116.918	-0.138612	0.153311	-0.904122	0.36593	0.949126		PGM1_5095	116.918	-0.0683738	0.150002	-0.455821	0.648519	0.792563		PGM1_5095	116.918	-0.0112916	0.150245	-0.0751544	0.940092	0.991077		PGM1_5095	116.918
PGM3_5099	510.965	0.146782	0.0876009	1.67558	0.0938209	1		PGM3_5099	510.965	0.16754	0.0853194	1.96368	0.0495672	1		PGM3_5099	510.965	0.234368	0.0856481	2.7364	0.0062115	0.388884		PGM3_5099	510.965	0.124424	0.0856653	1.45244	0.146379	0.853594		PGM3_5099	510.965	0.129116	0.0846714	1.5249	0.127283	0.282238		PGM3_5099	510.965	0.256898	0.0844454	3.04218	0.0023487	0.0464178		PGM3_5099	510.965
PGR_5102	0.0963304	1.93282	9.95589	0.194138	0.846068	1		PGR_5102	0.0963304	0	9.99473	0	1	1		PGR_5102	0.0963304	0	9.99473	0	1	NA		PGR_5102	0.0963304	0	9.99473	0	1	NA		PGR_5102	0.0963304	0	9.99473	0	1	NA		PGR_5102	0.0963304	0	9.99473	0	1	NA		PGR_5102	0.0963304
PGRMC1_5105	126.257	-0.163238	0.183544	-0.889364	0.373807	1		PGRMC1_5105	126.257	-0.0312292	0.177932	-0.175512	0.860677	1		PGRMC1_5105	126.257	-0.146211	0.180381	-0.810571	0.417612	0.999091		PGRMC1_5105	126.257	0.0577451	0.17737	0.325563	0.744755	0.991067		PGRMC1_5105	126.257	0.282466	0.174123	1.62222	0.104757	0.247986		PGRMC1_5105	126.257	0.078471	0.176191	0.445375	0.656049	0.900233		PGRMC1_5105	126.257
JADE2_5110	1.933	0.813153	1.04049	0.781506	0.434505	1		JADE2_5110	1.933	0.448528	1.04492	0.429246	0.667744	1		JADE2_5110	1.933	-0.390637	1.19564	-0.326719	0.74388	NA		JADE2_5110	1.933	-0.449211	1.18297	-0.379733	0.704144	NA		JADE2_5110	1.933	0.871448	0.98455	0.885123	0.37609	NA		JADE2_5110	1.933	0.999169	0.980739	1.01879	0.308302	NA		JADE2_5110	1.933
PHGDH_5113	72.5717	-0.0619438	0.19286	-0.321186	0.74807	1		PHGDH_5113	72.5717	-0.166163	0.188427	-0.881839	0.377864	1		PHGDH_5113	72.5717	-0.266364	0.192437	-1.38416	0.166309	0.999091		PHGDH_5113	72.5717	-0.397991	0.19281	-2.06416	0.0390022	0.55124		PHGDH_5113	72.5717	-0.409904	0.189456	-2.16359	0.0304961	0.111255		PHGDH_5113	72.5717	-0.439363	0.191339	-2.29626	0.0216612	0.207561		PHGDH_5113	72.5717
PHLDA2_5123	1.37066	-1.47866	1.53414	-0.963837	0.335128	1		PHLDA2_5123	1.37066	0.63012	1.15725	0.544499	0.586098	1		PHLDA2_5123	1.37066	0.118073	1.23935	0.0952704	0.9241	NA		PHLDA2_5123	1.37066	0.114769	1.2225	0.0938803	0.925204	NA		PHLDA2_5123	1.37066	0.177493	1.18732	0.14949	0.881167	NA		PHLDA2_5123	1.37066	-1.01192	1.41411	-0.715588	0.474246	NA		PHLDA2_5123	1.37066
PHLDA3_5124	11.0004	0.0154668	0.418268	0.0369783	0.970502	1		PHLDA3_5124	11.0004	-0.026822	0.403005	-0.0665551	0.946936	1		PHLDA3_5124	11.0004	0.406646	0.388214	1.04748	0.294878	NA		PHLDA3_5124	11.0004	-0.346475	0.421749	-0.821519	0.411351	NA		PHLDA3_5124	11.0004	-0.269486	0.405428	-0.664695	0.506245	NA		PHLDA3_5124	11.0004	-0.175701	0.404846	-0.433995	0.664292	0.902428		PHLDA3_5124	11.0004
PHOSPHO1_5125	0.330284	0.720046	3.59146	0.200488	0.841099	1		PHOSPHO1_5125	0.330284	0	3.59591	0	1	1		PHOSPHO1_5125	0.330284	0	3.59591	0	1	NA		PHOSPHO1_5125	0.330284	1.22975	3.55272	0.346144	0.729235	NA		PHOSPHO1_5125	0.330284	0.727075	3.57399	0.203435	0.838795	NA		PHOSPHO1_5125	0.330284	0	3.59591	0	1	NA		PHOSPHO1_5125	0.330284
PHOX2A_5126	0.0799641	-0.74677	9.98101	-0.0748191	0.940359	1		PHOX2A_5126	0.0799641	-1.09355	9.99473	-0.109413	0.912875	1		PHOX2A_5126	0.0799641	-0.965368	9.99473	-0.0965877	0.923054	NA		PHOX2A_5126	0.0799641	-1.08029	9.99473	-0.108086	0.913928	NA		PHOX2A_5126	0.0799641	0.816275	9.97052	0.0818688	0.934751	NA		PHOX2A_5126	0.0799641	-1.20067	9.99473	-0.120131	0.90438	NA		PHOX2A_5126	0.0799641
PI4KA_5128	157.119	0.12928	0.165233	0.782412	0.433973	1		PI4KA_5128	157.119	-0.0414887	0.163005	-0.254525	0.79909	1		PI4KA_5128	157.119	0.227536	0.161717	1.407	0.159426	0.999091		PI4KA_5128	157.119	0.118671	0.161745	0.733691	0.463137	0.957634		PI4KA_5128	157.119	0.0339625	0.160774	0.211243	0.832697	0.908997		PI4KA_5128	157.119	0.189022	0.160149	1.18028	0.237888	0.639531		PI4KA_5128	157.119
PIGB_5133	8.90459	0.397432	0.432716	0.918459	0.358379	1		PIGB_5133	8.90459	-0.119606	0.44099	-0.271221	0.786221	1		PIGB_5133	8.90459	-0.447772	0.467012	-0.958803	0.337658	NA		PIGB_5133	8.90459	0.300552	0.422961	0.71059	0.477338	NA		PIGB_5133	8.90459	0.540678	0.407797	1.32585	0.184888	NA		PIGB_5133	8.90459	0.473202	0.412393	1.14746	0.251193	0.653054		PIGB_5133	8.90459
PIH1D1_5136	32.2661	-0.173213	0.295627	-0.585916	0.557932	1		PIH1D1_5136	32.2661	-0.569306	0.296183	-1.92214	0.0545875	1		PIH1D1_5136	32.2661	-0.308383	0.293132	-1.05203	0.292787	NA		PIH1D1_5136	32.2661	-0.422073	0.29325	-1.4393	0.150067	NA		PIH1D1_5136	32.2661	-0.557143	0.291848	-1.90902	0.0562601	NA		PIH1D1_5136	32.2661	-0.603709	0.294628	-2.04905	0.0404568	0.28792		PIH1D1_5136	32.2661
PIK3C2A_5139	649.267	-0.0460138	0.0889721	-0.517171	0.605037	1		PIK3C2A_5139	649.267	0.00849066	0.087109	0.0974717	0.922352	1		PIK3C2A_5139	649.267	-0.101486	0.0880336	-1.15281	0.248989	0.999091		PIK3C2A_5139	649.267	-0.193657	0.0879837	-2.20106	0.0277319	0.499174		PIK3C2A_5139	649.267	-0.257813	0.0874646	-2.94762	0.00320226	0.0255645		PIK3C2A_5139	649.267	-0.161689	0.0873956	-1.85008	0.0643027	0.361837		PIK3C2A_5139	649.267
PIK3C2B_5140	17.8847	-0.418405	0.339173	-1.2336	0.217351	1		PIK3C2B_5140	17.8847	-0.274728	0.31902	-0.861163	0.389149	1		PIK3C2B_5140	17.8847	0.0369554	0.312385	0.118301	0.905829	NA		PIK3C2B_5140	17.8847	-0.533652	0.330069	-1.61679	0.105923	NA		PIK3C2B_5140	17.8847	-0.374588	0.315676	-1.18662	0.235377	NA		PIK3C2B_5140	17.8847	-0.413493	0.320117	-1.29169	0.196464	0.585232		PIK3C2B_5140	17.8847
PIK3C3_5143	133.346	0.102524	0.160389	0.639217	0.522682	1		PIK3C3_5143	133.346	0.175434	0.155306	1.1296	0.258644	1		PIK3C3_5143	133.346	0.327417	0.155094	2.11108	0.0347653	0.748121		PIK3C3_5143	133.346	0.0328036	0.157037	0.208891	0.834533	0.991067		PIK3C3_5143	133.346	-0.240652	0.15787	-1.52437	0.127416	0.282238		PIK3C3_5143	133.346	0.201483	0.154134	1.3072	0.191145	0.583026		PIK3C3_5143	133.346
PIK3CA_5146	36.9282	0.134225	0.228	0.588707	0.556058	1		PIK3CA_5146	36.9282	0.190902	0.217623	0.877214	0.38037	1		PIK3CA_5146	36.9282	0.153381	0.221897	0.691223	0.489425	NA		PIK3CA_5146	36.9282	0.2407	0.216684	1.11083	0.266642	0.912		PIK3CA_5146	36.9282	0.16738	0.213687	0.783296	0.433454	0.621749		PIK3CA_5146	36.9282	-0.231812	0.226	-1.02572	0.305025	0.695903		PIK3CA_5146	36.9282
PIK3R3_5150	8.78141	0.191701	0.495976	0.386514	0.699116	1		PIK3R3_5150	8.78141	-0.410342	0.512412	-0.800805	0.423244	1		PIK3R3_5150	8.78141	-0.0663253	0.498851	-0.132956	0.894228	NA		PIK3R3_5150	8.78141	0.377492	0.470935	0.801581	0.422795	NA		PIK3R3_5150	8.78141	-0.288445	0.49338	-0.584631	0.558796	NA		PIK3R3_5150	8.78141	0.124846	0.476674	0.26191	0.793391	0.955417		PIK3R3_5150	8.78141
PIN1_5152	90.957	-0.0160748	0.18957	-0.0847957	0.932424	1		PIN1_5152	90.957	-0.120816	0.185845	-0.650087	0.515636	1		PIN1_5152	90.957	-0.0805749	0.187024	-0.430825	0.666595	0.999091		PIN1_5152	90.957	-0.165935	0.186724	-0.888665	0.374183	0.949126		PIN1_5152	90.957	0.00423978	0.182378	0.0232472	0.981453	0.990276		PIN1_5152	90.957	-0.124286	0.184688	-0.672955	0.500976	0.818088		PIN1_5152	90.957
PIP4K2B_5156	29.2447	0.298651	0.260155	1.14797	0.25098	1		PIP4K2B_5156	29.2447	-0.0103509	0.259359	-0.0399096	0.968165	1		PIP4K2B_5156	29.2447	0.0203275	0.262254	0.0775107	0.938217	NA		PIP4K2B_5156	29.2447	-0.130092	0.26332	-0.494043	0.621276	NA		PIP4K2B_5156	29.2447	-0.00683413	0.254097	-0.0268958	0.978543	NA		PIP4K2B_5156	29.2447	0.0907084	0.253656	0.357604	0.72064	0.927217		PIP4K2B_5156	29.2447
PITPNA_5157	161.731	-0.0750579	0.164927	-0.455096	0.64904	1		PITPNA_5157	161.731	2.7085e-05	0.160442	0.000168814	0.999865	1		PITPNA_5157	161.731	0.179406	0.160045	1.12097	0.262302	0.999091		PITPNA_5157	161.731	-0.150547	0.162004	-0.929278	0.352745	0.949126		PITPNA_5157	161.731	-0.25081	0.161121	-1.55666	0.119552	0.271555		PITPNA_5157	161.731	-0.0345998	0.159958	-0.216305	0.82875	0.965138		PITPNA_5157	161.731
PLA2G15_5170	7.26734	0.630525	0.501045	1.25842	0.208239	1		PLA2G15_5170	7.26734	0.0317145	0.515806	0.0614853	0.950973	1		PLA2G15_5170	7.26734	-0.106422	0.533272	-0.199564	0.841822	NA		PLA2G15_5170	7.26734	0.0397034	0.515976	0.0769482	0.938665	NA		PLA2G15_5170	7.26734	-0.442643	0.534225	-0.828571	0.407347	NA		PLA2G15_5170	7.26734	0.206857	0.499815	0.413867	0.678971	0.909043		PLA2G15_5170	7.26734
PLA2G2F_5171	0.0740829	0	9.98101	0	1	1		PLA2G2F_5171	0.0740829	0	9.99473	0	1	1		PLA2G2F_5171	0.0740829	0	9.99473	0	1	NA		PLA2G2F_5171	0.0740829	0	9.99473	0	1	NA		PLA2G2F_5171	0.0740829	0	9.99473	0	1	NA		PLA2G2F_5171	0.0740829	0	9.99473	0	1	NA		PLA2G2F_5171	0.0740829
PLA2G4A_5172	36.0091	-0.0377346	0.261203	-0.144465	0.885134	1		PLA2G4A_5172	36.0091	0.14263	0.248644	0.573632	0.566217	1		PLA2G4A_5172	36.0091	-0.42593	0.266082	-1.60075	0.109433	NA		PLA2G4A_5172	36.0091	-0.183674	0.256337	-0.716531	0.473664	NA		PLA2G4A_5172	36.0091	-0.40842	0.25692	-1.58967	0.111908	NA		PLA2G4A_5172	36.0091	-0.0315278	0.250125	-0.126048	0.899694	0.979902		PLA2G4A_5172	36.0091
PLAU_5178	138.7	0.112017	0.122446	0.914829	0.360281	1		PLAU_5178	138.7	0.0116809	0.119425	0.0978093	0.922084	1		PLAU_5178	138.7	-0.16272	0.123245	-1.3203	0.186735	0.999091		PLAU_5178	138.7	-0.0754564	0.120645	-0.625441	0.531682	0.969027		PLAU_5178	138.7	-0.0654483	0.118232	-0.55356	0.57988	0.741065		PLAU_5178	138.7	0.0261746	0.118101	0.221628	0.824604	0.965138		PLAU_5178	138.7
PLCB3_5183	83.0037	0.0281234	0.178095	0.157913	0.874526	1		PLCB3_5183	83.0037	-0.0295453	0.17341	-0.170378	0.864713	1		PLCB3_5183	83.0037	-0.0672133	0.175917	-0.382075	0.702406	0.999091		PLCB3_5183	83.0037	-0.0977844	0.174689	-0.559762	0.575642	0.970552		PLCB3_5183	83.0037	-0.234834	0.173765	-1.35144	0.176553	0.344793		PLCB3_5183	83.0037	-0.0298275	0.17202	-0.173395	0.862341	0.970305		PLCB3_5183	83.0037
PLEKHJ1_5191	26.3134	-0.296158	0.263231	-1.12509	0.260551	1		PLEKHJ1_5191	26.3134	-0.1586	0.247581	-0.6406	0.521782	1		PLEKHJ1_5191	26.3134	-0.0198302	0.247235	-0.0802077	0.936072	NA		PLEKHJ1_5191	26.3134	-0.219374	0.249777	-0.878279	0.379792	NA		PLEKHJ1_5191	26.3134	-0.530501	0.253231	-2.09493	0.036177	NA		PLEKHJ1_5191	26.3134	-0.416812	0.252192	-1.65275	0.0983811	0.448139		PLEKHJ1_5191	26.3134
PLGLB2_5196	0.638591	-0.746988	2.11	-0.354023	0.723321	1		PLGLB2_5196	0.638591	1.70233	1.89991	0.896006	0.370249	1		PLGLB2_5196	0.638591	-0.00361159	2.11013	-0.00171155	0.998634	NA		PLGLB2_5196	0.638591	-1.08033	2.11013	-0.511975	0.608668	NA		PLGLB2_5196	0.638591	0.491467	2.04302	0.240559	0.809897	NA		PLGLB2_5196	0.638591	-0.238933	2.11013	-0.113232	0.909847	NA		PLGLB2_5196	0.638591
PLIN1_5199	0.161604	-0.746497	9.81251	-0.076076	0.939359	1		PLIN1_5199	0.161604	-1.09355	9.82555	-0.111297	0.911381	1		PLIN1_5199	0.161604	-0.965369	9.82555	-0.0982509	0.921733	NA		PLIN1_5199	0.161604	-1.08029	9.82555	-0.109947	0.912451	NA		PLIN1_5199	0.161604	-1.28296	9.82555	-0.130574	0.896113	NA		PLIN1_5199	0.161604	-0.238941	9.82555	-0.0243183	0.980599	NA		PLIN1_5199	0.161604
PLK1_5203	119.688	-0.0061665	0.167682	-0.0367749	0.970665	1		PLK1_5203	119.688	0.215249	0.161262	1.33478	0.181948	1		PLK1_5203	119.688	-0.0889908	0.165689	-0.537094	0.591203	0.999091		PLK1_5203	119.688	-0.0131677	0.163684	-0.080446	0.935883	0.994294		PLK1_5203	119.688	0.170786	0.160181	1.06621	0.28633	0.478387		PLK1_5203	119.688	-0.0938279	0.163279	-0.574648	0.565529	0.85724		PLK1_5203	119.688
PLOD3_5204	122.924	-0.0931912	0.151962	-0.613251	0.53971	1		PLOD3_5204	122.924	-0.149817	0.147995	-1.01231	0.311388	1		PLOD3_5204	122.924	-0.0212832	0.148009	-0.143796	0.885661	0.999091		PLOD3_5204	122.924	-0.0494476	0.147072	-0.336214	0.73671	0.991067		PLOD3_5204	122.924	-0.130334	0.145786	-0.894014	0.371314	0.564766		PLOD3_5204	122.924	-0.0683656	0.145958	-0.468392	0.639504	0.895093		PLOD3_5204	122.924
PLP2_5208	665.362	0.0269597	0.0822836	0.327644	0.743181	1		PLP2_5208	665.362	0.0869835	0.080341	1.08268	0.278951	1		PLP2_5208	665.362	-0.0358033	0.0813634	-0.440042	0.659907	0.999091		PLP2_5208	665.362	0.0330613	0.0806483	0.409944	0.681847	0.991067		PLP2_5208	665.362	0.0950171	0.0797223	1.19185	0.233319	0.416829		PLP2_5208	665.362	-0.041081	0.0804745	-0.510484	0.609712	0.878298		PLP2_5208	665.362
PLS1_5211	28.0128	0.346968	0.263506	1.31674	0.187927	1		PLS1_5211	28.0128	0.591226	0.247909	2.38485	0.0170861	1		PLS1_5211	28.0128	0.214503	0.261398	0.820599	0.411875	NA		PLS1_5211	28.0128	0.111235	0.260988	0.426208	0.669956	NA		PLS1_5211	28.0128	0.0276414	0.257474	0.107356	0.914507	NA		PLS1_5211	28.0128	0.378902	0.250384	1.51328	0.130207	0.505488		PLS1_5211	28.0128
PLSCR1_5214	218.155	-0.308185	0.117235	-2.62878	0.00856913	1		PLSCR1_5214	218.155	-0.222179	0.112783	-1.96996	0.0488427	1		PLSCR1_5214	218.155	-0.0936238	0.112795	-0.830033	0.40652	0.999091		PLSCR1_5214	218.155	-0.110156	0.112019	-0.983371	0.325425	0.922951		PLSCR1_5214	218.155	-0.232149	0.111403	-2.08387	0.0371723	0.124916		PLSCR1_5214	218.155	-0.211695	0.111862	-1.89247	0.0584284	0.343779		PLSCR1_5214	218.155
PLSCR3_5215	95.7366	-0.396219	0.184633	-2.14598	0.0318745	1		PLSCR3_5215	95.7366	0.150942	0.171299	0.881162	0.37823	1		PLSCR3_5215	95.7366	0.00222121	0.174672	0.0127165	0.989854	0.999175		PLSCR3_5215	95.7366	-0.306232	0.177451	-1.72572	0.0843972	0.732382		PLSCR3_5215	95.7366	-0.158229	0.172831	-0.915513	0.359923	0.556509		PLSCR3_5215	95.7366	0.088465	0.170921	0.51758	0.604751	0.875816		PLSCR3_5215	95.7366
PMAIP1_5221	3.41506	0.892213	0.830901	1.07379	0.282917	1		PMAIP1_5221	3.41506	0.252291	0.860747	0.293107	0.76944	1		PMAIP1_5221	3.41506	-0.633637	1.00303	-0.631723	0.527568	NA		PMAIP1_5221	3.41506	1.00878	0.797342	1.26517	0.205809	NA		PMAIP1_5221	3.41506	0.65497	0.80802	0.810587	0.417603	NA		PMAIP1_5221	3.41506	-0.90383	1.00747	-0.897128	0.369651	0.744224		PMAIP1_5221	3.41506
PMM2_5224	100.777	-0.139411	0.205095	-0.67974	0.496669	1		PMM2_5224	100.777	-0.157936	0.200481	-0.787782	0.430824	1		PMM2_5224	100.777	-0.255221	0.203232	-1.25581	0.209184	0.999091		PMM2_5224	100.777	-0.285075	0.202267	-1.4094	0.158718	0.854192		PMM2_5224	100.777	-0.549903	0.203101	-2.70754	0.00677844	0.0419911		PMM2_5224	100.777	-0.462565	0.202981	-2.27885	0.0226758	0.210516		PMM2_5224	100.777
PNKP_5229	304.458	-0.0604529	0.140187	-0.43123	0.666301	1		PNKP_5229	304.458	0.104703	0.136854	0.765075	0.444227	1		PNKP_5229	304.458	0.00408365	0.138074	0.0295759	0.976405	0.999175		PNKP_5229	304.458	0.0605306	0.137218	0.441127	0.659121	0.991067		PNKP_5229	304.458	-0.181136	0.137451	-1.31782	0.187562	0.358923		PNKP_5229	304.458	0.00428672	0.136907	0.0313112	0.975021	0.993328		PNKP_5229	304.458
POLB_5242	86.1976	0.00798465	0.166964	0.0478227	0.961858	1		POLB_5242	86.1976	0.151135	0.158558	0.953184	0.340497	1		POLB_5242	86.1976	0.0762708	0.16185	0.471245	0.637466	0.999091		POLB_5242	86.1976	0.224925	0.157696	1.42632	0.153776	0.854192		POLB_5242	86.1976	0.239732	0.154738	1.54928	0.121314	0.274148		POLB_5242	86.1976	0.186449	0.15651	1.1913	0.233537	0.635693		POLB_5242	86.1976
POLD4_5245	5.81646	0.335421	0.644312	0.520588	0.602654	1		POLD4_5245	5.81646	0.543755	0.611052	0.889866	0.373538	1		POLD4_5245	5.81646	0.236649	0.636622	0.371726	0.710097	NA		POLD4_5245	5.81646	0.776588	0.600751	1.2927	0.196116	NA		POLD4_5245	5.81646	-0.621221	0.678418	-0.915691	0.359829	NA		POLD4_5245	5.81646	0.787864	0.595054	1.32402	0.185496	0.58084		POLD4_5245	5.81646
POLG2_5253	26.9498	-0.107059	0.284457	-0.376364	0.706646	1		POLG2_5253	26.9498	0.0815204	0.266927	0.305403	0.760059	1		POLG2_5253	26.9498	0.00699565	0.273294	0.0255975	0.979578	NA		POLG2_5253	26.9498	0.163814	0.264905	0.618388	0.536319	NA		POLG2_5253	26.9498	0.514652	0.251551	2.04592	0.0407644	NA		POLG2_5253	26.9498	0.141577	0.262162	0.540037	0.589172	0.867615		POLG2_5253	26.9498
POLR1C_5255	21.5346	-0.0130396	0.333571	-0.0390909	0.968818	1		POLR1C_5255	21.5346	-0.0250199	0.323146	-0.0774261	0.938285	1		POLR1C_5255	21.5346	0.0451247	0.324807	0.138928	0.889507	NA		POLR1C_5255	21.5346	-0.449397	0.337036	-1.33338	0.182407	NA		POLR1C_5255	21.5346	-0.189167	0.322679	-0.586239	0.557715	NA		POLR1C_5255	21.5346	-0.114862	0.322805	-0.355827	0.72197	0.927704		POLR1C_5255	21.5346
POLR2E_5259	16.8694	-0.204973	0.358731	-0.571385	0.567739	1		POLR2E_5259	16.8694	-0.291907	0.348942	-0.836548	0.402847	1		POLR2E_5259	16.8694	-0.056705	0.345277	-0.164231	0.86955	NA		POLR2E_5259	16.8694	-0.336733	0.351126	-0.95901	0.337554	NA		POLR2E_5259	16.8694	-0.909571	0.366186	-2.48391	0.012995	NA		POLR2E_5259	16.8694	-0.631597	0.357774	-1.76535	0.0775046	0.400665		POLR2E_5259	16.8694
POLR2I_5260	88.2219	0.205202	0.248665	0.825213	0.409251	1		POLR2I_5260	88.2219	0.163865	0.244893	0.669126	0.503415	1		POLR2I_5260	88.2219	0.0325061	0.247535	0.131319	0.895523	0.999175		POLR2I_5260	88.2219	0.0960059	0.245809	0.390571	0.696114	0.991067		POLR2I_5260	88.2219	0.405343	0.241607	1.67769	0.093407	0.22937		POLR2I_5260	88.2219	0.293513	0.24302	1.20777	0.227135	0.628252		POLR2I_5260	88.2219
POLR2K_5263	1159.4	0.164828	0.0964211	1.70946	0.0873665	1		POLR2K_5263	1159.4	0.0193798	0.0957972	0.202301	0.839682	1		POLR2K_5263	1159.4	0.114526	0.0958747	1.19454	0.232268	0.999091		POLR2K_5263	1159.4	0.17083	0.0955664	1.78755	0.0738485	0.69589		POLR2K_5263	1159.4	0.358172	0.0949399	3.77262	0.000161544	0.00285394		POLR2K_5263	1159.4	0.203286	0.0953013	2.13308	0.032918	0.255997		POLR2K_5263	1159.4
POMZP3_5273	4.29896	0.0818703	0.627742	0.13042	0.896234	1		POMZP3_5273	4.29896	-0.752807	0.670956	-1.12199	0.261866	1		POMZP3_5273	4.29896	-0.396068	0.649616	-0.609696	0.542063	NA		POMZP3_5273	4.29896	-0.344755	0.635702	-0.542322	0.587597	NA		POMZP3_5273	4.29896	-0.777583	0.654882	-1.18736	0.235084	NA		POMZP3_5273	4.29896	0.0791756	0.598827	0.132218	0.894812	0.979759		POMZP3_5273	4.29896
POP4_5281	54.91	0.11167	0.217105	0.514359	0.607001	1		POP4_5281	54.91	0.12152	0.210001	0.578664	0.562816	1		POP4_5281	54.91	-0.176125	0.218543	-0.805905	0.420298	0.999091		POP4_5281	54.91	-0.217519	0.216967	-1.00254	0.316081	0.921375		POP4_5281	54.91	0.372061	0.203386	1.82934	0.0673487	0.183836		POP4_5281	54.91	0.432177	0.203631	2.12236	0.0338079	0.256959		POP4_5281	54.91
POP5_5282	31.4121	-0.158214	0.26711	-0.592316	0.553639	1		POP5_5282	31.4121	-0.24803	0.260179	-0.953306	0.340435	1		POP5_5282	31.4121	-0.347332	0.266251	-1.30453	0.192054	NA		POP5_5282	31.4121	0.0413323	0.25397	0.162745	0.870719	NA		POP5_5282	31.4121	-0.0207788	0.251194	-0.08272	0.934074	NA		POP5_5282	31.4121	-0.0452475	0.253249	-0.178668	0.858199	0.970262		POP5_5282	31.4121
[truncated: 3,000 more rows]
[truncated: 5 more columns]

## Sheet: 12DCVG
2,9 µM 12DCVG	baseMean	log2FoldChange	lfcSE	stat	pvalue	padj		9,3 µM 12DCVG	baseMean	log2FoldChange	lfcSE	stat	pvalue	padj		29,76 µM 12DCVG	baseMean	log2FoldChange	lfcSE	stat	pvalue	padj		62,5 µM 12DCVG	baseMean	log2FoldChange	lfcSE	stat	pvalue	padj		125 µM 12DCVG	baseMean	log2FoldChange	lfcSE	stat	pvalue	padj		250 µM 12DCVG	baseMean	log2FoldChange	lfcSE	stat	pvalue	padj		500 µM 12DCVG	baseMean
[truncated: 4,041 more rows]
[truncated: 5 more columns]

[truncated: 2 more sheets: 22DCVC, 22DCVG]
