# Supplementary material for: Transcriptomic-based evaluation of trichloroethylene glutathione and cysteine conjugates demonstrate phenotype-dependent stress responses in a panel of human in vitro models
Source: Arch Toxicol. 2022 Dec 28;97(2):523–45. doi: 10.1007/s00204-022-03436-6 (PMC9859926; doi:10.1007/s00204-022-03436-6)
Supplement: Supplementary file 6 — Supplementary file6 (TempoSeq HepaRG) (XLSX 8683 KB) [file 204_2022_3436_MOESM6_ESM.xlsx]

## Sheet: 12DCVC
0,28 µM 1,2-DCVC	baseMean	log2FoldChange	lfcSE	stat	pvalue	padj		0,91 µM 1,2-DCVC	baseMean	log2FoldChange	lfcSE	stat	pvalue	padj		2,91 µM 1,2-DCVC	baseMean	log2FoldChange	lfcSE	stat	pvalue	padj		9,3 µM 1,2-DCVC	baseMean	log2FoldChange	lfcSE	stat	pvalue	padj		29,8 µM 1,2-DCVC	baseMean	log2FoldChange	lfcSE	stat	pvalue	padj		62,5 µM 1,2-DCVC	baseMean	log2FoldChange	lfcSE	stat	pvalue	padj		125 µM 1,2-DCVC	baseMean
A2M_1	113.705	-0.300342	0.20651	-1.45437	0.145844	0.419162		A2M_1	113.705	-0.226717	0.204587	-1.10817	0.267787	0.806377		A2M_1	113.705	-1.20886	0.220516	-5.48198	4.20596e-08	6.18085e-06		A2M_1	113.705	-0.873667	0.209893	-4.16244	3.1487e-05	0.000879407		A2M_1	113.705	-0.873462	0.21138	-4.13219	3.59324e-05	0.000535343		A2M_1	113.705	-0.91576	0.214315	-4.27297	1.9289e-05	0.000214301		A2M_1	113.705
AARS1_3	588.292	-0.0489	0.292394	-0.16724	0.867181	0.93996		AARS1_3	588.292	0.168248	0.291666	0.576852	0.564039	1		AARS1_3	588.292	0.296989	0.292146	1.01658	0.309354	0.707567		AARS1_3	588.292	0.0367224	0.291834	0.125833	0.899864	0.973161		AARS1_3	588.292	0.431155	0.291411	1.47955	0.138994	0.34966		AARS1_3	588.292	0.700914	0.291338	2.40585	0.016135	0.061733		AARS1_3	588.292
AATF_4	33.7549	-0.767329	0.371063	-2.06792	0.0386476	NA		AATF_4	33.7549	0.0997634	0.340639	0.292872	0.76962	1		AATF_4	33.7549	-0.108462	0.356114	-0.304569	0.760694	0.935888		AATF_4	33.7549	0.431526	0.333656	1.29332	0.195899	0.524903		AATF_4	33.7549	0.449856	0.33566	1.34021	0.180176	0.411316		AATF_4	33.7549	0.323889	0.341909	0.947297	0.343487	0.56029		AATF_4	33.7549
ABCB1_12	144.463	-0.26025	0.182751	-1.42407	0.154426	0.427122		ABCB1_12	144.463	-0.0976027	0.179755	-0.542977	0.587146	1		ABCB1_12	144.463	-0.386715	0.186673	-2.07162	0.0383009	0.262902		ABCB1_12	144.463	-0.288568	0.181009	-1.59422	0.110887	0.395436		ABCB1_12	144.463	-0.101072	0.180551	-0.559799	0.575616	0.794946		ABCB1_12	144.463	-0.0756433	0.182093	-0.415411	0.677841	0.822038		ABCB1_12	144.463
ABCC2_22	962.843	0.144528	0.209681	0.689278	0.490648	0.726674		ABCC2_22	962.843	0.317061	0.209201	1.51558	0.129626	0.698937		ABCC2_22	962.843	0.105436	0.210124	0.501782	0.615821	0.888454		ABCC2_22	962.843	0.40882	0.209059	1.95553	0.0505207	0.248354		ABCC2_22	962.843	0.703853	0.20888	3.36966	0.000752616	0.00674019		ABCC2_22	962.843	0.510705	0.20935	2.43947	0.0147087	0.0572241		ABCC2_22	962.843
ABCC5_26	232.532	0.509446	0.458282	1.11164	0.266292	0.55549		ABCC5_26	232.532	0.888364	0.456869	1.94446	0.0518401	0.620899		ABCC5_26	232.532	0.561428	0.458839	1.22358	0.221109	0.618001		ABCC5_26	232.532	0.559284	0.457561	1.22231	0.221589	0.557683		ABCC5_26	232.532	0.700425	0.45752	1.53092	0.12579	0.331173		ABCC5_26	232.532	0.502297	0.458738	1.09495	0.273537	0.480519		ABCC5_26	232.532
ABCF1_35	447.064	-0.447335	0.181915	-2.45903	0.0139314	0.164702		ABCF1_35	447.064	-0.219397	0.18046	-1.21576	0.224076	0.78016		ABCF1_35	447.064	-0.111183	0.181471	-0.612673	0.540093	0.858044		ABCF1_35	447.064	0.23235	0.179166	1.29684	0.194685	0.523298		ABCF1_35	447.064	0.220024	0.179495	1.2258	0.220276	0.464244		ABCF1_35	447.064	0.0164357	0.180686	0.0909629	0.927522	0.970446		ABCF1_35	447.064
ABCF3_36	29.0769	0.270327	0.535573	0.504743	0.613739	NA		ABCF3_36	29.0769	0.930225	0.522543	1.78019	0.075045	0.653111		ABCF3_36	29.0769	0.125613	0.544075	0.230875	0.817412	0.953696		ABCF3_36	29.0769	-0.25484	0.542557	-0.469702	0.638568	0.878613		ABCF3_36	29.0769	0.603839	0.528207	1.14319	0.252962	0.499917		ABCF3_36	29.0769	0.248101	0.538611	0.460631	0.645063	0.801495		ABCF3_36	29.0769
ABCG1_37	0.381629	-0.649282	4.34806	-0.149327	0.881296	NA		ABCG1_37	0.381629	-0.817717	4.34919	-0.188016	0.850864	1		ABCG1_37	0.381629	1.54087	4.30099	0.358259	0.72015	NA		ABCG1_37	0.381629	0.0864481	4.34919	0.0198768	0.984142	NA		ABCG1_37	0.381629	-0.72688	4.34919	-0.16713	0.867268	NA		ABCG1_37	0.381629	0.40575	4.34919	0.0932931	0.925671	NA		ABCG1_37	0.381629
ABCC3_38	82.2388	0.239414	0.381527	0.627515	0.530322	NA		ABCC3_38	82.2388	0.356314	0.379545	0.938793	0.347837	0.862816		ABCC3_38	82.2388	0.0761036	0.384829	0.19776	0.843233	0.959125		ABCC3_38	82.2388	-0.510131	0.386358	-1.32036	0.186715	0.511509		ABCC3_38	82.2388	-0.769014	0.391098	-1.96629	0.0492647	0.175172		ABCC3_38	82.2388	-0.817802	0.394869	-2.07107	0.0383523	0.122161		ABCC3_38	82.2388
ABCG2_39	45.0304	0.403726	0.220712	1.8292	0.0673701	NA		ABCG2_39	45.0304	0.0439193	0.22535	0.194893	0.845476	1		ABCG2_39	45.0304	0.470094	0.224646	2.0926	0.036385	0.257966		ABCG2_39	45.0304	0.337266	0.217277	1.55224	0.120604	0.414904		ABCG2_39	45.0304	0.46603	0.21765	2.1412	0.0322582	0.129368		ABCG2_39	45.0304	0.252106	0.226647	1.11233	0.265996	0.472508		ABCG2_39	45.0304
ABCG2_40	0.191283	-1.74069	9.22929	-0.188605	0.850403	NA		ABCG2_40	0.191283	-0.0637519	9.22186	-0.00691313	0.994484	1		ABCG2_40	0.191283	-1.51117	9.24016	-0.163543	0.870091	NA		ABCG2_40	0.191283	-1.00552	9.24016	-0.10882	0.913345	NA		ABCG2_40	0.191283	-0.857066	9.24016	-0.0927545	0.926099	NA		ABCG2_40	0.191283	-1.64797	9.24016	-0.178349	0.858449	NA		ABCG2_40	0.191283
ABCG2_41	21.7283	0.239295	0.306833	0.779886	0.435458	NA		ABCG2_41	21.7283	0.0395536	0.30794	0.128446	0.897796	1		ABCG2_41	21.7283	-0.194862	0.334517	-0.582518	0.560218	0.867841		ABCG2_41	21.7283	0.0965231	0.304066	0.317441	0.750909	0.928016		ABCG2_41	21.7283	0.293657	0.302502	0.970761	0.331667	0.589968		ABCG2_41	21.7283	0.20354	0.311294	0.653851	0.513208	0.704699		ABCG2_41	21.7283
ABHD6_45	65.7376	0.183312	0.307537	0.596063	0.551133	NA		ABHD6_45	65.7376	0.410581	0.302807	1.35591	0.175126	0.74539		ABHD6_45	65.7376	-0.123769	0.316053	-0.391606	0.695349	0.914963		ABHD6_45	65.7376	-0.0238991	0.307444	-0.0777347	0.938039	0.985831		ABHD6_45	65.7376	0.302871	0.305023	0.992945	0.320737	0.579945		ABHD6_45	65.7376	0.274389	0.30792	0.891103	0.372874	0.589199		ABHD6_45	65.7376
ABL1_46	5.97207	-0.199604	0.526996	-0.378758	0.704867	NA		ABL1_46	5.97207	-0.279521	0.519973	-0.537568	0.590876	1		ABL1_46	5.97207	0.484725	0.49296	0.983295	0.325462	0.716841		ABL1_46	5.97207	0.186252	0.482594	0.385939	0.699542	0.90556		ABL1_46	5.97207	-0.301804	0.529331	-0.570162	0.568568	0.791296		ABL1_46	5.97207	-1.36669	0.672166	-2.03326	0.0420266	0.13027		ABL1_46	5.97207
ACADL_49	25.2839	-0.941882	0.361708	-2.60398	0.00921468	NA		ACADL_49	25.2839	-0.581182	0.348825	-1.66611	0.0956907	0.658843		ACADL_49	25.2839	-1.0218	0.371331	-2.75173	0.00592819	0.0867233		ACADL_49	25.2839	-1.19979	0.36281	-3.30693	0.000943232	0.0139105		ACADL_49	25.2839	-1.19718	0.366992	-3.26215	0.00110572	0.00928515		ACADL_49	25.2839	-1.50761	0.384866	-3.91722	8.95756e-05	0.000818073		ACADL_49	25.2839
ACAT2_56	442.221	-0.426003	0.255843	-1.6651	0.0958936	0.335652		ACAT2_56	442.221	-0.311398	0.255215	-1.22014	0.222412	0.777765		ACAT2_56	442.221	-0.219209	0.255882	-0.856681	0.391621	0.76456		ACAT2_56	442.221	-0.157864	0.254878	-0.619369	0.535674	0.837338		ACAT2_56	442.221	-0.228701	0.255238	-0.896028	0.370238	0.628996		ACAT2_56	442.221	-0.245415	0.255733	-0.959652	0.33723	0.554749		ACAT2_56	442.221
ACBD3_59	109.868	-0.606611	0.208261	-2.91275	0.00358263	NA		ACBD3_59	109.868	-0.356688	0.20308	-1.75639	0.0790218	0.653111		ACBD3_59	109.868	-0.46349	0.209467	-2.21271	0.0269175	0.218106		ACBD3_59	109.868	-0.0490336	0.199744	-0.245482	0.806083	0.945724		ACBD3_59	109.868	-0.0608412	0.201045	-0.302625	0.762175	0.889141		ACBD3_59	109.868	0.0752935	0.201641	0.373403	0.708849	0.843187		ACBD3_59	109.868
ACD_60	76.0428	-0.00642393	0.220637	-0.0291154	0.976773	NA		ACD_60	76.0428	-0.162801	0.22039	-0.738692	0.460094	0.941168		ACD_60	76.0428	0.283404	0.219613	1.29047	0.196888	0.60004		ACD_60	76.0428	0.23372	0.213933	1.09249	0.274616	0.61774		ACD_60	76.0428	0.319071	0.214604	1.48679	0.13707	0.347567		ACD_60	76.0428	0.54627	0.214152	2.55085	0.010746	0.0451193		ACD_60	76.0428
ACE_61	0.012262	0	9.77144	0	1	NA		ACE_61	0.012262	0	9.78431	0	1	1		ACE_61	0.012262	0	9.78431	0	1	NA		ACE_61	0.012262	0	9.78431	0	1	NA		ACE_61	0.012262	0	9.78431	0	1	NA		ACE_61	0.012262	0	9.78431	0	1	NA		ACE_61	0.012262
ACHE_63	0.667932	-0.649547	2.06597	-0.314403	0.753215	NA		ACHE_63	0.667932	1.05468	1.97772	0.533278	0.593841	1		ACHE_63	0.667932	1.40617	1.98637	0.70791	0.479001	NA		ACHE_63	0.667932	1.8924	1.85468	1.02034	0.307568	NA		ACHE_63	0.667932	1.08625	1.98871	0.546206	0.584924	NA		ACHE_63	0.667932	0.405757	2.06609	0.196389	0.844306	NA		ACHE_63	0.667932
ACLY_66	140.183	-0.444805	0.264328	-1.68278	0.0924182	0.333488		ACLY_66	140.183	-0.42695	0.26285	-1.62431	0.104309	0.659912		ACLY_66	140.183	-0.0568755	0.263065	-0.216203	0.828829	0.955325		ACLY_66	140.183	0.100476	0.259485	0.387214	0.698598	0.904829		ACLY_66	140.183	-0.0226391	0.260834	-0.086795	0.930834	0.969521		ACLY_66	140.183	-0.223526	0.263573	-0.848062	0.396404	0.609112		ACLY_66	140.183
ACOT9_69	4.10763	-0.361469	0.759077	-0.476195	0.633935	NA		ACOT9_69	4.10763	-1.22205	0.808971	-1.51062	0.130885	0.698937		ACOT9_69	4.10763	-0.421824	0.777451	-0.542574	0.587423	0.879257		ACOT9_69	4.10763	-0.641104	0.762629	-0.84065	0.400544	0.730703		ACOT9_69	4.10763	-1.4832	0.843399	-1.7586	0.0786449	0.243543		ACOT9_69	4.10763	-1.62612	0.879596	-1.84871	0.0645001	0.1783		ACOT9_69	4.10763
ACSL1_75	216.707	-0.747577	0.260302	-2.87196	0.00407928	0.0991561		ACSL1_75	216.707	-0.39801	0.258473	-1.53985	0.123596	0.690467		ACSL1_75	216.707	-1.33961	0.264797	-5.059	4.21455e-07	3.58569e-05		ACSL1_75	216.707	-1.00769	0.260514	-3.86807	0.0001097	0.00262282		ACSL1_75	216.707	-1.26482	0.262392	-4.82035	1.43305e-06	2.99011e-05		ACSL1_75	216.707	-1.08549	0.262568	-4.13413	3.56297e-05	0.000369202		ACSL1_75	216.707
ACTN2_90	0.407484	1.07574	2.66195	0.404119	0.686125	NA		ACTN2_90	0.407484	0.144076	2.70745	0.0532145	0.957561	1		ACTN2_90	0.407484	0.54257	2.70745	0.200399	0.841169	NA		ACTN2_90	0.407484	0.782126	2.66471	0.293513	0.76913	NA		ACTN2_90	0.407484	1.05671	2.65329	0.398262	0.690437	NA		ACTN2_90	0.407484	0.405759	2.70745	0.149868	0.880869	NA		ACTN2_90	0.407484
ADAM10_102	851.465	-0.0529969	0.23489	-0.225624	0.821494	0.911177		ADAM10_102	851.465	0.345288	0.234246	1.47404	0.140471	0.711401		ADAM10_102	851.465	-0.0393822	0.235196	-0.167444	0.867021	0.965709		ADAM10_102	851.465	0.0051154	0.234561	0.0218083	0.982601	0.994586		ADAM10_102	851.465	0.0145944	0.234697	0.062184	0.950416	0.97711		ADAM10_102	851.465	-0.363425	0.235595	-1.54258	0.122932	0.280478		ADAM10_102	851.465
ADAT1_113	18.9757	-0.18495	0.384599	-0.48089	0.630595	NA		ADAT1_113	18.9757	-0.106616	0.374941	-0.284355	0.776138	1		ADAT1_113	18.9757	0.467256	0.368901	1.26662	0.205292	0.605028		ADAT1_113	18.9757	0.69946	0.350766	1.99409	0.0461422	0.233373		ADAT1_113	18.9757	0.519445	0.358349	1.44955	0.147184	0.362688		ADAT1_113	18.9757	0.469136	0.364889	1.28569	0.19855	0.390695		ADAT1_113	18.9757
COQ8A_114	142.613	-0.105562	0.161561	-0.653392	0.513504	0.745314		COQ8A_114	142.613	-0.086223	0.159689	-0.539943	0.589236	1		COQ8A_114	142.613	-0.162019	0.164778	-0.983256	0.325482	0.716841		COQ8A_114	142.613	-0.158666	0.159952	-0.991961	0.321216	0.658713		COQ8A_114	142.613	-0.0805124	0.16051	-0.501603	0.615947	0.819825		COQ8A_114	142.613	-0.289993	0.164882	-1.7588	0.0786121	0.205716		COQ8A_114	142.613
ADH1A_126	18.177	-0.51447	0.50445	-1.01986	0.307793	NA		ADH1A_126	18.177	-0.193466	0.497887	-0.388574	0.697592	1		ADH1A_126	18.177	-3.03528	0.619181	-4.90208	9.48263e-07	6.96758e-05		ADH1A_126	18.177	-4.12245	0.682252	-6.04241	1.51826e-09	1.40931e-07		ADH1A_126	18.177	-3.68999	0.651555	-5.66336	1.48441e-08	5.26885e-07		ADH1A_126	18.177	-3.27337	0.627727	-5.21464	1.84176e-07	3.40252e-06		ADH1A_126	18.177
ADI1_135	619.575	0.112401	0.337714	0.332827	0.739265	0.881564		ADI1_135	619.575	-0.100167	0.337748	-0.296573	0.766792	1		ADI1_135	619.575	0.0891692	0.337969	0.263839	0.791904	0.945995		ADI1_135	619.575	-0.0396804	0.337664	-0.117515	0.906452	0.97317		ADI1_135	619.575	-0.339492	0.338113	-1.00408	0.315341	0.573717		ADI1_135	619.575	-0.359696	0.338429	-1.06284	0.287855	0.4974		ADI1_135	619.575
ADM_140	64.5392	0.157839	0.178874	0.882402	0.377559	NA		ADM_140	64.5392	0.260235	0.17321	1.50243	0.132987	0.700016		ADM_140	64.5392	-0.22038	0.195352	-1.12812	0.259271	0.654422		ADM_140	64.5392	-0.116753	0.179922	-0.648908	0.516398	0.819515		ADM_140	64.5392	0.597361	0.168744	3.54005	0.000400047	0.00401663		ADM_140	64.5392	0.807296	0.168109	4.80222	1.5692e-06	2.40436e-05		ADM_140	64.5392
ADO_144	143.953	0.0121585	0.219026	0.0555119	0.955731	0.977539		ADO_144	143.953	-0.18573	0.219207	-0.847281	0.396838	0.896238		ADO_144	143.953	0.0551952	0.220512	0.250304	0.802352	0.948794		ADO_144	143.953	0.0686127	0.217138	0.315987	0.752013	0.928016		ADO_144	143.953	0.0586083	0.218086	0.26874	0.78813	0.905612		ADO_144	143.953	0.201105	0.218536	0.920238	0.357448	0.573229		ADO_144	143.953
ADORA2A_146	0.444769	0.312133	2.51876	0.123923	0.901376	NA		ADORA2A_146	0.444769	1.05969	2.44631	0.433177	0.664886	1		ADORA2A_146	0.444769	0.542568	2.51898	0.215392	0.829462	NA		ADORA2A_146	0.444769	1.02295	2.44518	0.418355	0.675687	NA		ADORA2A_146	0.444769	-0.726881	2.51898	-0.288562	0.772917	NA		ADORA2A_146	0.444769	1.69943	2.40076	0.707871	0.479025	NA		ADORA2A_146	0.444769
ADRB2_151	57.4459	0.0581395	0.201389	0.288692	0.772817	NA		ADRB2_151	57.4459	-0.148437	0.201984	-0.734894	0.462404	0.941625		ADRB2_151	57.4459	-0.209438	0.210836	-0.993371	0.320529	0.71467		ADRB2_151	57.4459	-0.415783	0.205823	-2.0201	0.0433728	0.226389		ADRB2_151	57.4459	-1.20904	0.22953	-5.26747	1.38314e-07	3.69561e-06		ADRB2_151	57.4459	-1.25191	0.23656	-5.29216	1.20883e-07	2.32628e-06		ADRB2_151	57.4459
ADSL_153	18.5665	0.0787824	0.382846	0.205781	0.836962	NA		ADSL_153	18.5665	-0.379023	0.393911	-0.962203	0.335948	0.857725		ADSL_153	18.5665	-0.0804641	0.398213	-0.202063	0.839867	0.958508		ADSL_153	18.5665	0.551931	0.363043	1.52029	0.128438	0.429852		ADSL_153	18.5665	0.637648	0.364286	1.7504	0.0800487	0.246539		ADSL_153	18.5665	0.61882	0.369473	1.67487	0.0939591	0.234053		ADSL_153	18.5665
AFP_158	80.4851	0.440379	0.230711	1.90879	0.0562897	NA		AFP_158	80.4851	0.377425	0.22877	1.6498	0.0989837	0.658843		AFP_158	80.4851	1.05465	0.224302	4.70191	2.57734e-06	0.000157218		AFP_158	80.4851	1.29686	0.216146	5.99991	1.97433e-09	1.78028e-07		AFP_158	80.4851	1.46923	0.215795	6.80843	9.86712e-12	6.25498e-10		AFP_158	80.4851	1.7883	0.214727	8.32826	8.20366e-17	6.31487e-15		AFP_158	80.4851
AGL_162	87.331	-0.774717	0.243945	-3.17578	0.00149433	NA		AGL_162	87.331	-0.574351	0.239479	-2.39834	0.0164698	0.582605		AGL_162	87.331	-0.884225	0.248978	-3.55142	0.000383162	0.0117978		AGL_162	87.331	-0.565859	0.238974	-2.36786	0.0178911	0.122037		AGL_162	87.331	-0.322104	0.237881	-1.35405	0.175719	0.404918		AGL_162	87.331	-0.536787	0.242388	-2.21457	0.0267894	0.0928298		AGL_162	87.331
GPAT3_164	0.528741	-2.17704	2.32082	-0.938049	0.348219	NA		GPAT3_164	0.528741	-1.38344	2.32101	-0.596052	0.551141	0.997781		GPAT3_164	0.528741	-0.984944	2.32101	-0.424361	0.671302	NA		GPAT3_164	0.528741	0.505487	2.12328	0.238068	0.811828	NA		GPAT3_164	0.528741	-0.449364	2.2539	-0.199372	0.841972	NA		GPAT3_164	0.528741	-0.169904	2.23638	-0.0759725	0.939441	NA		GPAT3_164	0.528741
AIFM1_183	163.463	-0.425885	0.19864	-2.144	0.0320328	0.21312		AIFM1_183	163.463	-0.174596	0.195595	-0.892642	0.372049	0.874267		AIFM1_183	163.463	-0.461594	0.200974	-2.29679	0.021631	0.193673		AIFM1_183	163.463	-0.338606	0.19641	-1.72397	0.0847126	0.338421		AIFM1_183	163.463	-0.0827801	0.195605	-0.4232	0.67215	0.84736		AIFM1_183	163.463	-0.27173	0.198374	-1.36978	0.170755	0.355473		AIFM1_183	163.463
AKAP8_195	434.06	-0.116267	0.289864	-0.401107	0.688341	0.848732		AKAP8_195	434.06	0.368954	0.288532	1.27873	0.200992	0.761985		AKAP8_195	434.06	-0.0759931	0.290353	-0.261727	0.793532	0.946081		AKAP8_195	434.06	0.32596	0.288551	1.12964	0.258627	0.603717		AKAP8_195	434.06	0.350871	0.288718	1.21527	0.224262	0.466863		AKAP8_195	434.06	-0.0144412	0.289945	-0.0498065	0.960277	0.981519		AKAP8_195	434.06
AKAP8L_196	26.0319	-0.343662	0.322836	-1.06451	0.287098	NA		AKAP8L_196	26.0319	0.039287	0.301408	0.130345	0.896294	1		AKAP8L_196	26.0319	0.524426	0.298603	1.75626	0.0790437	0.388359		AKAP8L_196	26.0319	0.727983	0.281537	2.58574	0.00971689	0.081996		AKAP8L_196	26.0319	0.654294	0.286456	2.2841	0.0223658	0.098295		AKAP8L_196	26.0319	0.359604	0.299496	1.2007	0.229868	0.43157		AKAP8L_196	26.0319
AKR1B1_197	24.8781	-0.587981	0.402337	-1.46141	0.143902	NA		AKR1B1_197	24.8781	-0.301829	0.383887	-0.786243	0.431725	0.921881		AKR1B1_197	24.8781	0.218627	0.379741	0.575727	0.564799	0.870766		AKR1B1_197	24.8781	0.625722	0.35801	1.74778	0.0805021	0.328913		AKR1B1_197	24.8781	1.01629	0.353481	2.87508	0.00403921	0.0259618		AKR1B1_197	24.8781	1.2164	0.353437	3.44163	0.000578213	0.00407268		AKR1B1_197	24.8781
AKR1C3_203	1910.45	0.0029901	0.327237	0.00913743	0.992709	0.995424		AKR1C3_203	1910.45	-0.155843	0.32723	-0.476248	0.633898	1		AKR1C3_203	1910.45	-0.182589	0.327423	-0.557655	0.57708	0.877151		AKR1C3_203	1910.45	0.137744	0.327118	0.421085	0.673693	0.896404		AKR1C3_203	1910.45	0.102723	0.32717	0.313973	0.753541	0.885027		AKR1C3_203	1910.45	0.243559	0.327198	0.744378	0.456648	0.657613		AKR1C3_203	1910.45
AKT1_210	155.767	0.731281	0.305316	2.39516	0.0166132	0.173415		AKT1_210	155.767	0.661903	0.304828	2.1714	0.0299012	0.620899		AKT1_210	155.767	0.486931	0.307926	1.58132	0.113804	0.47229		AKT1_210	155.767	0.359598	0.306127	1.17467	0.240128	0.580134		AKT1_210	155.767	0.308246	0.307134	1.00362	0.315561	0.573795		AKT1_210	155.767	0.271731	0.308732	0.88015	0.378778	0.595038		AKT1_210	155.767
ALB_217	25071.7	-0.023532	0.199813	-0.11777	0.90625	0.957219		ALB_217	25071.7	0.0804312	0.199804	0.40255	0.687279	1		ALB_217	25071.7	-1.06074	0.199884	-5.30678	1.11578e-07	1.44293e-05		ALB_217	25071.7	-0.835805	0.19984	-4.18237	2.88485e-05	0.00083467		ALB_217	25071.7	-1.08098	0.199863	-5.40863	6.35085e-08	1.93701e-06		ALB_217	25071.7	-0.790911	0.199858	-3.95737	7.57803e-05	0.000714279		ALB_217	25071.7
ALDH2_225	1093.22	0.127511	0.281911	0.45231	0.651046	0.830288		ALDH2_225	1093.22	0.392463	0.281618	1.3936	0.163438	0.728051		ALDH2_225	1093.22	-0.237503	0.282469	-0.840809	0.400455	0.770378		ALDH2_225	1093.22	-0.290332	0.282086	-1.02923	0.30337	0.644562		ALDH2_225	1093.22	-0.205936	0.282122	-0.729953	0.465419	0.706341		ALDH2_225	1093.22	-0.233486	0.282367	-0.826888	0.4083	0.618863		ALDH2_225	1093.22
ALDH7A1_227	21.4223	0.133279	0.443623	0.300434	0.763847	NA		ALDH7A1_227	21.4223	0.188379	0.4395	0.428621	0.668199	1		ALDH7A1_227	21.4223	-0.990653	0.48498	-2.04267	0.0410852	0.272714		ALDH7A1_227	21.4223	-0.376284	0.449889	-0.836394	0.402933	0.732377		ALDH7A1_227	21.4223	-0.625633	0.460088	-1.35981	0.173889	0.401847		ALDH7A1_227	21.4223	-1.81109	0.52295	-3.46322	0.000533749	0.00379255		ALDH7A1_227	21.4223
ALDH9A1_231	1147.87	0.166976	0.205894	0.81098	0.417377	0.672392		ALDH9A1_231	1147.87	0.368613	0.205556	1.79325	0.0729336	0.653111		ALDH9A1_231	1147.87	0.0656739	0.206261	0.318402	0.75018	0.933538		ALDH9A1_231	1147.87	0.0577675	0.205797	0.280701	0.77894	0.934903		ALDH9A1_231	1147.87	0.0889544	0.205889	0.43205	0.665705	0.842687		ALDH9A1_231	1147.87	0.0930025	0.206121	0.451203	0.651843	0.808061		ALDH9A1_231	1147.87
ALDOA_232	5320.74	0.475917	0.231772	2.05338	0.0400356	0.230027		ALDOA_232	5320.74	0.36114	0.231761	1.55824	0.119176	0.684832		ALDOA_232	5320.74	0.43045	0.231827	1.85677	0.0633436	0.350068		ALDOA_232	5320.74	0.126757	0.2318	0.546837	0.584491	0.858003		ALDOA_232	5320.74	0.132238	0.231826	0.57042	0.568393	0.791296		ALDOA_232	5320.74	0.266134	0.231845	1.14789	0.251013	0.456425		ALDOA_232	5320.74
ALDOC_233	33.1134	0.111605	0.257401	0.433585	0.66459	NA		ALDOC_233	33.1134	-0.166154	0.260201	-0.638561	0.523108	0.97772		ALDOC_233	33.1134	-0.640886	0.290379	-2.20707	0.0273093	0.219629		ALDOC_233	33.1134	-0.0397278	0.255658	-0.155394	0.876511	0.967903		ALDOC_233	33.1134	-0.0106762	0.258523	-0.0412969	0.967059	0.98428		ALDOC_233	33.1134	0.381434	0.253404	1.50524	0.132262	0.29819		ALDOC_233	33.1134
ALG8_238	224.651	0.317667	0.219575	1.44673	0.147972	0.419162		ALG8_238	224.651	0.274105	0.218999	1.25163	0.210705	0.773165		ALG8_238	224.651	0.276097	0.2209	1.24987	0.211346	0.60953		ALG8_238	224.651	0.352486	0.218549	1.61285	0.106777	0.38807		ALG8_238	224.651	0.603507	0.218092	2.76721	0.00565378	0.0339122		ALG8_238	224.651	0.646894	0.218726	2.95755	0.00310093	0.0166629		ALG8_238	224.651
AMDHD2_248	146.921	0.454866	0.451575	1.00729	0.313796	0.58606		AMDHD2_248	146.921	0.529888	0.450417	1.17644	0.23942	0.788339		AMDHD2_248	146.921	0.613106	0.451909	1.3567	0.174876	0.56936		AMDHD2_248	146.921	0.0918127	0.45239	0.20295	0.839174	0.953908		AMDHD2_248	146.921	0.68465	0.450167	1.52088	0.12829	0.334852		AMDHD2_248	146.921	0.398371	0.452584	0.880215	0.378743	0.595038		AMDHD2_248	146.921
AMY2A_256	16.0818	-0.514735	0.44408	-1.1591	0.246414	NA		AMY2A_256	16.0818	-0.17643	0.428662	-0.411582	0.680646	1		AMY2A_256	16.0818	-1.10965	0.481629	-2.30394	0.0212257	0.19115		AMY2A_256	16.0818	-1.038	0.455737	-2.27764	0.0227483	0.143875		AMY2A_256	16.0818	-0.28355	0.434125	-0.653154	0.513657	0.747369		AMY2A_256	16.0818	-0.356132	0.442313	-0.80516	0.420727	0.629436		AMY2A_256	16.0818
ANKRD10_277	658.253	0.307541	0.285386	1.07764	0.281197	0.568033		ANKRD10_277	658.253	0.347929	0.285071	1.2205	0.222276	0.777765		ANKRD10_277	658.253	0.390752	0.285614	1.36811	0.171277	0.563314		ANKRD10_277	658.253	0.233182	0.285188	0.817645	0.41356	0.739537		ANKRD10_277	658.253	0.458765	0.28505	1.60942	0.107524	0.300455		ANKRD10_277	658.253	0.248312	0.285709	0.869109	0.384788	0.600415		ANKRD10_277	658.253
ANKRD20A17P_283	527.217	0.409002	0.547281	0.747335	0.454861	0.703765		ANKRD20A17P_283	527.217	1.03328	0.54644	1.89094	0.0586329	0.620899		ANKRD20A17P_283	527.217	0.511159	0.547456	0.9337	0.350459	0.739972		ANKRD20A17P_283	527.217	0.0292324	0.547535	0.0533891	0.957422	0.989117		ANKRD20A17P_283	527.217	0.462898	0.547105	0.846087	0.397504	0.655344		ANKRD20A17P_283	527.217	-0.0821714	0.548358	-0.14985	0.880883	0.942387		ANKRD20A17P_283	527.217
ANKRD36B_290	36.0428	0.151805	0.628134	0.241676	0.809032	NA		ANKRD36B_290	36.0428	0.911118	0.615544	1.48018	0.138825	0.706685		ANKRD36B_290	36.0428	0.440883	0.626995	0.703168	0.481951	0.825144		ANKRD36B_290	36.0428	0.325977	0.621992	0.524086	0.600219	0.864578		ANKRD36B_290	36.0428	0.543989	0.620779	0.8763	0.380867	0.63819		ANKRD36B_290	36.0428	0.130307	0.630914	0.206536	0.836372	0.917979		ANKRD36B_290	36.0428
ANO10_292	202.569	0.109222	0.268044	0.407478	0.683657	0.848447		ANO10_292	202.569	0.221242	0.266566	0.829972	0.406555	0.906443		ANO10_292	202.569	0.174406	0.268991	0.648373	0.516744	0.849248		ANO10_292	202.569	0.419772	0.265568	1.58066	0.113957	0.401494		ANO10_292	202.569	0.379964	0.266271	1.42698	0.153586	0.372779		ANO10_292	202.569	0.518271	0.266609	1.94394	0.0519028	0.151583		ANO10_292	202.569
ANXA2P2_305	13557.4	-0.0393686	0.149702	-0.26298	0.792566	0.902225		ANXA2P2_305	13557.4	-0.189419	0.149699	-1.26533	0.205752	0.767269		ANXA2P2_305	13557.4	-0.186423	0.149748	-1.24491	0.213164	0.611499		ANXA2P2_305	13557.4	-0.418507	0.149722	-2.79522	0.00518637	0.0521279		ANXA2P2_305	13557.4	-0.376119	0.149732	-2.51195	0.0120067	0.0620093		ANXA2P2_305	13557.4	-0.3797	0.149764	-2.53532	0.0112343	0.0467446		ANXA2P2_305	13557.4
ANXA5_309	1733.66	-0.503779	0.31384	-1.60521	0.108448	0.361652		ANXA5_309	1733.66	-0.551185	0.313768	-1.75666	0.0789754	0.653111		ANXA5_309	1733.66	0.248213	0.313583	0.791538	0.42863	0.78982		ANXA5_309	1733.66	0.122454	0.313472	0.390639	0.696064	0.904829		ANXA5_309	1733.66	-0.0756797	0.31359	-0.241333	0.809297	0.913646		ANXA5_309	1733.66	0.0154226	0.313645	0.0491722	0.960782	0.981519		ANXA5_309	1733.66
ANXA7_312	375.164	-0.240924	0.153379	-1.57078	0.116234	0.373715		ANXA7_312	375.164	-0.307092	0.152844	-2.00919	0.0445172	0.620899		ANXA7_312	375.164	0.0280477	0.153157	0.18313	0.854696	0.963015		ANXA7_312	375.164	0.0618637	0.151159	0.409263	0.682347	0.903016		ANXA7_312	375.164	0.0264521	0.15179	0.174268	0.861655	0.941125		ANXA7_312	375.164	0.223111	0.151836	1.46942	0.141719	0.312536		ANXA7_312	375.164
AP2M1_322	30.544	-0.311024	0.368181	-0.844759	0.398245	NA		AP2M1_322	30.544	-0.0826076	0.359299	-0.229913	0.818159	1		AP2M1_322	30.544	-0.220969	0.371776	-0.59436	0.552271	0.863809		AP2M1_322	30.544	-0.554905	0.368829	-1.50451	0.132451	0.436616		AP2M1_322	30.544	0.159406	0.356527	0.447107	0.654798	0.83608		AP2M1_322	30.544	-0.387283	0.373077	-1.03808	0.299234	0.510513		AP2M1_322	30.544
APBB2_336	56.0995	-0.426241	0.226472	-1.88209	0.0598232	NA		APBB2_336	56.0995	-0.173529	0.219105	-0.791991	0.428366	0.920503		APBB2_336	56.0995	-0.307819	0.228721	-1.34583	0.178358	0.574333		APBB2_336	56.0995	-0.756272	0.228678	-3.30715	0.000942509	0.0139105		APBB2_336	56.0995	-0.946112	0.236439	-4.00151	6.29396e-05	0.000877086		APBB2_336	56.0995	-1.05092	0.244103	-4.30523	1.66814e-05	0.000189231		APBB2_336	56.0995
APLN_345	0.818781	-2.71938	1.83815	-1.47941	0.139031	NA		APLN_345	0.818781	0.310936	1.55002	0.200601	0.84101	1		APLN_345	0.818781	0.417617	1.57952	0.264395	0.791476	0.945995		APLN_345	0.818781	-2.94515	1.83826	-1.60214	0.109124	NA		APLN_345	0.818781	-1.8349	1.83826	-0.998174	0.318195	0.577286		APLN_345	0.818781	-0.748185	1.73165	-0.432066	0.665693	0.814914		APLN_345	0.818781
APOBEC3G_355	133.599	0.206125	0.15755	1.30831	0.190767	0.47039		APOBEC3G_355	133.599	0.177812	0.156328	1.13743	0.255359	0.800817		APOBEC3G_355	133.599	-0.157434	0.163883	-0.960649	0.336729	0.728895		APOBEC3G_355	133.599	-0.171319	0.159041	-1.0772	0.281392	0.625087		APOBEC3G_355	133.599	-0.777783	0.168306	-4.62124	3.81444e-06	7.47399e-05		APOBEC3G_355	133.599	-0.863307	0.172707	-4.99867	5.7727e-07	9.72038e-06		APOBEC3G_355	133.599
APOE_358	201.938	0.538707	0.213786	2.51984	0.0117409	0.158956		APOE_358	201.938	0.363714	0.213782	1.70133	0.088881	0.653111		APOE_358	201.938	-0.47749	0.220975	-2.16084	0.030708	0.235023		APOE_358	201.938	-0.632453	0.218787	-2.89073	0.00384348	0.0424127		APOE_358	201.938	-0.519919	0.218917	-2.37496	0.0175507	0.0827135		APOE_358	201.938	0.115235	0.216264	0.532846	0.59414	0.76203		APOE_358	201.938
APP_367	1130.44	-0.14255	0.179444	-0.794396	0.426965	0.679922		APP_367	1130.44	0.0080393	0.179039	0.0449024	0.964185	1		APP_367	1130.44	0.0418137	0.179499	0.232947	0.815802	0.953106		APP_367	1130.44	0.155376	0.178855	0.868727	0.384997	0.721473		APP_367	1130.44	0.0631103	0.179083	0.352407	0.724533	0.872626		APP_367	1130.44	0.160238	0.179225	0.894062	0.371289	0.587268		APP_367	1130.44
APPBP2_370	303.811	-0.101835	0.114325	-0.890747	0.373065	0.632426		APPBP2_370	303.811	0.0665181	0.111914	0.594366	0.552267	0.998314		APPBP2_370	303.811	-0.057308	0.115849	-0.494676	0.620829	0.889689		APPBP2_370	303.811	0.201263	0.110849	1.81565	0.0694233	0.299071		APPBP2_370	303.811	0.191505	0.111711	1.71429	0.0864756	0.259829		APPBP2_370	303.811	0.19374	0.112966	1.71503	0.08634	0.219793		APPBP2_370	303.811
AQP3_373	1.51305	0.807962	0.869988	0.928705	0.353042	NA		AQP3_373	1.51305	0.514854	0.878821	0.585846	0.557979	1		AQP3_373	1.51305	-1.54373	1.27266	-1.213	0.22513	0.623353		AQP3_373	1.51305	-2.90073	1.40393	-2.06616	0.0388138	0.212299		AQP3_373	1.51305	-1.30066	1.13602	-1.14493	0.252239	0.499076		AQP3_373	1.51305	-0.657595	1.04316	-0.630387	0.528441	0.716031		AQP3_373	1.51305
AQP9_378	9.6517	-0.442443	0.443186	-0.998323	0.318123	NA		AQP9_378	9.6517	0.0717326	0.414477	0.173068	0.862598	1		AQP9_378	9.6517	-0.0381705	0.434738	-0.0878011	0.930035	0.982731		AQP9_378	9.6517	-1.65878	0.510015	-3.25241	0.0011443	0.0161706		AQP9_378	9.6517	-1.11253	0.479128	-2.32199	0.0202333	0.0923792		AQP9_378	9.6517	-2.07944	0.586461	-3.54575	0.000391495	0.0029231		AQP9_378	9.6517
AREG_385	258.661	0.0672853	0.189763	0.354575	0.722908	0.870231		AREG_385	258.661	-0.0906571	0.189693	-0.477914	0.632712	1		AREG_385	258.661	-0.083805	0.191445	-0.437749	0.661568	0.908144		AREG_385	258.661	-0.505886	0.191377	-2.6434	0.0082078	0.071955		AREG_385	258.661	-0.501693	0.192034	-2.61253	0.00898757	0.0495005		AREG_385	258.661	-0.448611	0.192914	-2.32544	0.0200482	0.0733211		AREG_385	258.661
ARFIP2_405	104.79	0.255416	0.198241	1.28841	0.197603	NA		ARFIP2_405	104.79	0.131792	0.197695	0.666644	0.505	0.966621		ARFIP2_405	104.79	0.542256	0.197574	2.74457	0.00605898	0.0877311		ARFIP2_405	104.79	0.228973	0.196229	1.16686	0.243266	0.583395		ARFIP2_405	104.79	0.363855	0.196235	1.85418	0.0637135	0.211268		ARFIP2_405	104.79	0.2296	0.199871	1.14874	0.250664	0.456047		ARFIP2_405	104.79
ARHGAP1_411	61.5679	0.147722	0.192335	0.768045	0.44246	NA		ARHGAP1_411	61.5679	-0.311598	0.198155	-1.5725	0.115835	0.681448		ARHGAP1_411	61.5679	-0.0956711	0.202356	-0.472785	0.636367	0.897088		ARHGAP1_411	61.5679	-0.117868	0.193117	-0.610341	0.541636	0.839357		ARHGAP1_411	61.5679	-0.0117376	0.193869	-0.0605441	0.951722	0.97711		ARHGAP1_411	61.5679	-0.411721	0.206798	-1.99093	0.0464883	0.140682		ARHGAP1_411	61.5679
ARHGEF12_420	1560.14	0.0313924	0.195302	0.160738	0.8723	0.94219		ARHGEF12_420	1560.14	0.16485	0.19507	0.84508	0.398066	0.896487		ARHGEF12_420	1560.14	-0.144486	0.195683	-0.738367	0.460291	0.812294		ARHGEF12_420	1560.14	-0.0351501	0.19519	-0.180081	0.857089	0.957916		ARHGEF12_420	1560.14	-0.157539	0.195393	-0.806267	0.420089	0.665991		ARHGEF12_420	1560.14	-0.329688	0.195793	-1.68386	0.0922082	0.230556		ARHGEF12_420	1560.14
ARHGEF2_423	248.036	0.115318	0.203009	0.568044	0.570005	0.781194		ARHGEF2_423	248.036	0.155482	0.201765	0.77061	0.440938	0.929864		ARHGEF2_423	248.036	0.334829	0.203042	1.64906	0.0991347	0.441463		ARHGEF2_423	248.036	0.371312	0.200522	1.85173	0.0640644	0.287179		ARHGEF2_423	248.036	0.211184	0.201972	1.04561	0.29574	0.553363		ARHGEF2_423	248.036	0.784928	0.200191	3.92088	8.82245e-05	0.000814942		ARHGEF2_423	248.036
ARHGEF9_427	0.437205	1.37997	3.61609	0.38162	0.702744	NA		ARHGEF9_427	0.437205	-2.11607	3.75369	-0.56373	0.572938	1		ARHGEF9_427	0.437205	-1.71757	3.75369	-0.457569	0.647262	NA		ARHGEF9_427	0.437205	0.0631871	3.6764	0.0171872	0.986287	NA		ARHGEF9_427	0.437205	-2.02523	3.75369	-0.53953	0.589521	NA		ARHGEF9_427	0.437205	0.837127	3.64765	0.229498	0.818482	NA		ARHGEF9_427	0.437205
ARID4B_430	136.09	-0.493119	0.258915	-1.90456	0.0568377	0.265866		ARID4B_430	136.09	0.0933775	0.253327	0.368605	0.712422	1		ARID4B_430	136.09	-0.326231	0.25947	-1.2573	0.208646	0.607704		ARID4B_430	136.09	-0.232686	0.255131	-0.912024	0.361756	0.695735		ARID4B_430	136.09	0.129087	0.253661	0.508898	0.610824	0.817043		ARID4B_430	136.09	-0.306302	0.258338	-1.18566	0.235755	0.438448		ARID4B_430	136.09
ARPP19_466	349.602	-0.295594	0.293087	-1.00855	0.31319	0.58606		ARPP19_466	349.602	-0.364472	0.292815	-1.24472	0.213235	0.777104		ARPP19_466	349.602	-0.0709919	0.293084	-0.242224	0.808607	0.952012		ARPP19_466	349.602	0.0439967	0.291892	0.150729	0.880189	0.968914		ARPP19_466	349.602	-0.19812	0.292644	-0.676999	0.498406	0.735439		ARPP19_466	349.602	-0.16865	0.293105	-0.575389	0.565028	0.742575		ARPP19_466	349.602
ARSL_468	17.1156	-0.654622	0.328317	-1.99387	0.0461658	NA		ARSL_468	17.1156	-0.891286	0.331136	-2.6916	0.00711094	0.556862		ARSL_468	17.1156	-0.416688	0.328024	-1.2703	0.203978	0.605028		ARSL_468	17.1156	-0.805635	0.325395	-2.47586	0.0132914	0.0998756		ARSL_468	17.1156	-1.56594	0.370854	-4.22253	2.41576e-05	0.000373691		ARSL_468	17.1156	-1.15729	0.356109	-3.24983	0.00115476	0.00729165		ARSL_468	17.1156
ASAH1_474	168.974	-0.247628	0.177467	-1.39535	0.162911	0.437349		ASAH1_474	168.974	-0.168277	0.175709	-0.957704	0.338212	0.859248		ASAH1_474	168.974	-0.375643	0.180458	-2.08161	0.0373779	0.26157		ASAH1_474	168.974	-0.624839	0.178756	-3.49548	0.000473209	0.00834329		ASAH1_474	168.974	-0.520872	0.179009	-2.90975	0.00361721	0.0239106		ASAH1_474	168.974	-0.164437	0.177748	-0.925113	0.354907	0.571606		ASAH1_474	168.974
ASCC3_480	519.443	0.209621	0.232773	0.900537	0.367835	0.628719		ASCC3_480	519.443	0.391327	0.232096	1.68606	0.0917843	0.658458		ASCC3_480	519.443	0.158426	0.233416	0.678729	0.49731	0.839319		ASCC3_480	519.443	0.22427	0.232333	0.965298	0.334396	0.673486		ASCC3_480	519.443	0.1616	0.2327	0.694454	0.487397	0.726106		ASCC3_480	519.443	-0.153643	0.234028	-0.656516	0.511492	0.703857		ASCC3_480	519.443
ASPM_487	18.7431	-0.632351	0.343259	-1.8422	0.0654465	NA		ASPM_487	18.7431	-0.929031	0.348596	-2.66507	0.00769733	0.556862		ASPM_487	18.7431	-0.562453	0.349982	-1.60709	0.108034	0.46225		ASPM_487	18.7431	-0.494471	0.330269	-1.49718	0.134347	0.439833		ASPM_487	18.7431	-0.929003	0.352603	-2.6347	0.00842121	0.0467797		ASPM_487	18.7431	-0.725934	0.351051	-2.06789	0.0386507	0.122748		ASPM_487	18.7431
ASPN_490	0.167584	-1.12956	9.77144	-0.115598	0.907971	NA		ASPN_490	0.167584	-1.29857	9.78431	-0.13272	0.894415	1		ASPN_490	0.167584	-0.900104	9.78431	-0.0919946	0.926702	NA		ASPN_490	0.167584	-1.35619	9.78431	-0.138609	0.889759	NA		ASPN_490	0.167584	-1.20774	9.78431	-0.123437	0.901761	NA		ASPN_490	0.167584	0.948146	9.76386	0.0971077	0.922641	NA		ASPN_490	0.167584
ATF1_497	50.9309	0.0163031	0.232961	0.0699823	0.944208	NA		ATF1_497	50.9309	0.0952324	0.227639	0.418348	0.675692	1		ATF1_497	50.9309	0.294774	0.231849	1.27141	0.203584	0.605028		ATF1_497	50.9309	0.307445	0.222824	1.37976	0.167659	0.481467		ATF1_497	50.9309	0.545025	0.221246	2.46344	0.0137612	0.0686571		ATF1_497	50.9309	0.479775	0.225503	2.12757	0.0333725	0.111086		ATF1_497	50.9309
ATF3_499	14.1201	-0.304521	0.828159	-0.367709	0.71309	NA		ATF3_499	14.1201	-1.06719	0.869613	-1.2272	0.219746	0.777765		ATF3_499	14.1201	1.159	0.778385	1.48897	0.136494	0.506061		ATF3_499	14.1201	0.913516	0.773658	1.18077	0.237692	0.576247		ATF3_499	14.1201	1.58278	0.763184	2.07392	0.0380864	0.145204		ATF3_499	14.1201	2.27304	0.756582	3.00436	0.00266141	0.0145343		ATF3_499	14.1201
ATF5_501	204.597	0.156654	0.340131	0.460571	0.645106	0.826865		ATF5_501	204.597	0.258849	0.339123	0.76329	0.44529	0.932528		ATF5_501	204.597	0.162749	0.341061	0.477185	0.63323	0.896337		ATF5_501	204.597	0.101152	0.339554	0.297897	0.765782	0.930931		ATF5_501	204.597	0.0263409	0.340325	0.0773993	0.938306	0.971978		ATF5_501	204.597	-0.240811	0.342652	-0.702786	0.482189	0.679671		ATF5_501	204.597
ATF6_502	91.2304	-0.17749	0.173699	-1.02183	0.306863	NA		ATF6_502	91.2304	-0.122231	0.170529	-0.716775	0.473513	0.949466		ATF6_502	91.2304	-0.388815	0.181266	-2.145	0.0319528	0.239683		ATF6_502	91.2304	-0.37008	0.173277	-2.13578	0.0326976	0.185461		ATF6_502	91.2304	-0.381195	0.175652	-2.17017	0.0299936	0.122378		ATF6_502	91.2304	-0.235456	0.176204	-1.33627	0.181462	0.367618		ATF6_502	91.2304
ATF6B_503	126.403	-0.223959	0.181232	-1.23575	0.21655	0.505042		ATF6B_503	126.403	-0.269024	0.180034	-1.4943	0.135097	0.700098		ATF6B_503	126.403	-0.384362	0.185507	-2.07196	0.0382691	0.262902		ATF6B_503	126.403	-0.577793	0.18263	-3.16374	0.00155756	0.020654		ATF6B_503	126.403	-0.656001	0.185074	-3.54453	0.00039331	0.00398611		ATF6B_503	126.403	-0.524987	0.185816	-2.82531	0.00472348	0.0236394		ATF6B_503	126.403
ATG3_504	365.308	-0.635286	0.242402	-2.6208	0.00877249	0.139299		ATG3_504	365.308	-0.512375	0.241433	-2.12223	0.0338186	0.620899		ATG3_504	365.308	-0.272156	0.241926	-1.12496	0.260607	0.654976		ATG3_504	365.308	-0.119535	0.240357	-0.497322	0.618962	0.871082		ATG3_504	365.308	-0.187966	0.240811	-0.780554	0.435065	0.67801		ATG3_504	365.308	-0.019019	0.240929	-0.0789404	0.93708	0.97576		ATG3_504	365.308
ATIC_507	543.922	0.0324595	0.140646	0.230789	0.817479	0.909792		ATIC_507	543.922	-0.0841095	0.140443	-0.598887	0.549248	0.996596		ATIC_507	543.922	0.284317	0.14055	2.02289	0.0430844	0.278583		ATIC_507	543.922	0.147798	0.139619	1.05858	0.289791	0.633366		ATIC_507	543.922	0.306598	0.139534	2.1973	0.0279989	0.117089		ATIC_507	543.922	0.283907	0.14023	2.02458	0.0429104	0.132123		ATIC_507	543.922
ATMIN_513	255.309	0.16678	0.132536	1.25837	0.208257	0.492141		ATMIN_513	255.309	0.178343	0.131218	1.35914	0.174103	0.744198		ATMIN_513	255.309	0.204942	0.134054	1.5288	0.126314	0.491423		ATMIN_513	255.309	0.263294	0.130397	2.01916	0.0434702	0.226389		ATMIN_513	255.309	0.414689	0.130294	3.18271	0.00145901	0.0114768		ATMIN_513	255.309	0.243843	0.132817	1.83593	0.0663683	0.18153		ATMIN_513	255.309
ATP11B_517	211.296	0.216429	0.271479	0.797224	0.425321	0.679788		ATP11B_517	211.296	0.44149	0.269992	1.6352	0.102008	0.658843		ATP11B_517	211.296	-0.194683	0.274833	-0.708367	0.478717	0.82491		ATP11B_517	211.296	0.0537943	0.271284	0.198295	0.842814	0.954565		ATP11B_517	211.296	0.23858	0.271053	0.880199	0.378752	0.636767		ATP11B_517	211.296	-0.181278	0.274151	-0.661233	0.508463	0.701006		ATP11B_517	211.296
ATP1B1_527	785.957	0.0589793	0.216253	0.272733	0.785059	0.901917		ATP1B1_527	785.957	0.263654	0.215927	1.22103	0.222074	0.777765		ATP1B1_527	785.957	-0.93845	0.218109	-4.30267	1.6875e-05	0.000839335		ATP1B1_527	785.957	-1.07518	0.21751	-4.94315	7.68717e-07	3.67586e-05		ATP1B1_527	785.957	-1.34833	0.218351	-6.17507	6.61353e-10	3.09877e-08		ATP1B1_527	785.957	-1.37723	0.218988	-6.28908	3.19343e-10	1.05351e-08		ATP1B1_527	785.957
ATP2C1_533	751.342	0.0909487	0.217154	0.418822	0.675346	0.848315		ATP2C1_533	751.342	0.340295	0.216543	1.57149	0.11607	0.681448		ATP2C1_533	751.342	0.168033	0.217407	0.772895	0.439585	0.797877		ATP2C1_533	751.342	0.0972011	0.216825	0.448293	0.653942	0.885652		ATP2C1_533	751.342	0.132891	0.216957	0.612523	0.540192	0.770375		ATP2C1_533	751.342	0.117874	0.217337	0.542354	0.587574	0.759244		ATP2C1_533	751.342
ATP5F1C_537	679.291	0.231529	0.189626	1.22098	0.222094	0.508983		ATP5F1C_537	679.291	0.066871	0.189609	0.352678	0.72433	1		ATP5F1C_537	679.291	-0.320951	0.191012	-1.68027	0.0929056	0.425444		ATP5F1C_537	679.291	-0.383174	0.19026	-2.01395	0.0440147	0.228096		ATP5F1C_537	679.291	-0.637319	0.191036	-3.33612	0.000849578	0.00740346		ATP5F1C_537	679.291	-0.476215	0.191162	-2.49115	0.012733	0.0513288		ATP5F1C_537	679.291
DMAC2L_554	25.7046	0.0839293	0.284199	0.295318	0.767751	NA		DMAC2L_554	25.7046	0.126662	0.27768	0.456143	0.648287	1		DMAC2L_554	25.7046	0.218297	0.287463	0.759391	0.447619	0.802635		DMAC2L_554	25.7046	0.295948	0.27157	1.08977	0.275815	0.618673		DMAC2L_554	25.7046	0.26219	0.2764	0.94859	0.342829	0.60009		DMAC2L_554	25.7046	0.468535	0.275465	1.70089	0.0889633	0.224351		DMAC2L_554	25.7046
ATP6V0B_562	78.5425	0.240327	0.257623	0.932862	0.350891	NA		ATP6V0B_562	78.5425	-0.113519	0.259699	-0.437116	0.662027	1		ATP6V0B_562	78.5425	0.0938225	0.262197	0.357832	0.720469	0.924483		ATP6V0B_562	78.5425	-0.163665	0.259808	-0.629946	0.52873	0.830185		ATP6V0B_562	78.5425	0.439671	0.254842	1.72527	0.0844788	0.255252		ATP6V0B_562	78.5425	0.506005	0.25613	1.97558	0.0482027	0.144429		ATP6V0B_562	78.5425
ATP6V1D_574	697.779	-0.11628	0.177573	-0.654833	0.512575	0.744675		ATP6V1D_574	697.779	0.132826	0.176806	0.751255	0.452499	0.935553		ATP6V1D_574	697.779	-0.0625138	0.177946	-0.351308	0.725358	0.92588		ATP6V1D_574	697.779	0.0688514	0.176857	0.389306	0.697049	0.904829		ATP6V1D_574	697.779	0.369739	0.176595	2.09371	0.0362854	0.140676		ATP6V1D_574	697.779	0.178682	0.177255	1.00805	0.313428	0.528318		ATP6V1D_574	697.779
AURKA_586	201.529	-0.239528	0.141284	-1.69537	0.0900058	0.328155		AURKA_586	201.529	-0.470751	0.141779	-3.32031	0.000899176	0.509502		AURKA_586	201.529	-0.27101	0.143609	-1.88714	0.0591417	0.336005		AURKA_586	201.529	-0.30403	0.14009	-2.17025	0.0299881	0.173975		AURKA_586	201.529	-0.547908	0.14332	-3.82297	0.000131856	0.00162707		AURKA_586	201.529	-1.30315	0.155339	-8.38905	4.90069e-17	3.86438e-15		AURKA_586	201.529
AURKB_587	542.602	0.12135	0.163434	0.742499	0.457785	0.706787		AURKB_587	542.602	-0.0857662	0.163524	-0.524486	0.599941	1		AURKB_587	542.602	0.548165	0.162889	3.36526	0.000764703	0.019708		AURKB_587	542.602	0.39395	0.162254	2.42799	0.0151828	0.108905		AURKB_587	542.602	0.267791	0.162826	1.64465	0.100043	0.286736		AURKB_587	542.602	0.283952	0.163342	1.73838	0.0821434	0.212967		AURKB_587	542.602
B2M_596	2171.48	0.176387	0.32995	0.534586	0.592936	0.792442		B2M_596	2171.48	-0.0958648	0.329975	-0.290521	0.771418	1		B2M_596	2171.48	-0.232904	0.330152	-0.705444	0.480534	0.82491		B2M_596	2171.48	-0.33131	0.330035	-1.00386	0.315444	0.653672		B2M_596	2171.48	-0.556431	0.330159	-1.68534	0.0919224	0.271154		B2M_596	2171.48	-0.122607	0.33008	-0.371447	0.710305	0.843187		B2M_596	2171.48
B3GAT1_598	0.144492	0.791922	9.77144	0.0810446	0.935407	NA		B3GAT1_598	0.144492	0.624958	9.78431	0.0638734	0.949071	1		B3GAT1_598	0.144492	1.02343	9.78431	0.104599	0.916694	NA		B3GAT1_598	0.144492	0.567341	9.78431	0.0579847	0.953761	NA		B3GAT1_598	0.144492	0	9.78431	0	1	NA		B3GAT1_598	0.144492	0	9.78431	0	1	NA		B3GAT1_598	0.144492
B4GAT1_602	1.87732	-0.063175	0.894464	-0.0706289	0.943693	NA		B4GAT1_602	1.87732	0.007008	0.864683	0.00810471	0.993533	1		B4GAT1_602	1.87732	-1.40467	1.22029	-1.1511	0.249691	0.648786		B4GAT1_602	1.87732	-0.575286	0.93496	-0.615305	0.538353	0.838736		B4GAT1_602	1.87732	-1.72905	1.2248	-1.4117	0.158038	0.378713		B4GAT1_602	1.87732	-0.575917	0.986878	-0.583575	0.559506	0.738622		B4GAT1_602	1.87732
B4GALT1_603	1.91186	-0.918636	1.03696	-0.885891	0.375676	NA		B4GALT1_603	1.91186	0.127742	0.878705	0.145375	0.884414	1		B4GALT1_603	1.91186	-0.0394789	0.939558	-0.0420186	0.966484	0.989717		B4GALT1_603	1.91186	-1.5079	1.10627	-1.36305	0.172868	0.489301		B4GALT1_603	1.91186	-0.383002	0.944071	-0.405692	0.684969	0.854361		B4GALT1_603	1.91186	-0.0487262	0.923388	-0.052769	0.957916	0.981519		B4GALT1_603	1.91186
B4GALT5_608	7.12969	-0.480586	0.560596	-0.857278	0.391291	NA		B4GALT5_608	7.12969	-0.757106	0.569687	-1.32899	0.183853	0.753116		B4GALT5_608	7.12969	-0.448858	0.5775	-0.777243	0.437015	0.797331		B4GALT5_608	7.12969	-0.0435765	0.516537	-0.0843627	0.932768	0.984376		B4GALT5_608	7.12969	0.40215	0.501558	0.801803	0.422667	0.66635		B4GALT5_608	7.12969	-0.167001	0.543713	-0.30715	0.758729	0.873877		B4GALT5_608	7.12969
BAAT_614	375.419	0.121495	0.228775	0.531068	0.595372	0.792442		BAAT_614	375.419	0.371947	0.228114	1.63053	0.102989	0.658843		BAAT_614	375.419	-1.37313	0.234595	-5.85318	4.82255e-09	8.66183e-07		BAAT_614	375.419	-1.27919	0.232053	-5.5125	3.53781e-08	2.42725e-06		BAAT_614	375.419	-1.51665	0.233714	-6.48933	8.62181e-11	4.72446e-09		BAAT_614	375.419	-1.75089	0.236351	-7.408	1.28215e-13	6.6858e-12		BAAT_614	375.419
BACE2_618	217.828	-0.306355	0.145355	-2.10763	0.0350632	0.219726		BACE2_618	217.828	-0.221731	0.143486	-1.54531	0.12227	0.690072		BACE2_618	217.828	-0.421137	0.148352	-2.83877	0.00452881	0.0735067		BACE2_618	217.828	-0.443468	0.144755	-3.06357	0.00218715	0.0268718		BACE2_618	217.828	-0.457406	0.145925	-3.13453	0.00172131	0.0131872		BACE2_618	217.828	-0.342054	0.146591	-2.33338	0.019628	0.0721927		BACE2_618	217.828
BAD_619	12.4422	-0.153667	0.419347	-0.366443	0.714034	NA		BAD_619	12.4422	-0.842147	0.447388	-1.88237	0.0597864	0.621009		BAD_619	12.4422	0.182034	0.414617	0.439042	0.660631	0.908087		BAD_619	12.4422	-0.0902093	0.407176	-0.221549	0.824665	0.949679		BAD_619	12.4422	-0.637841	0.440526	-1.44791	0.147643	0.362989		BAD_619	12.4422	0.136571	0.410937	0.33234	0.739632	0.863076		BAD_619	12.4422
BAG3_629	242.32	-0.129363	0.142005	-0.910973	0.36231	0.625322		BAG3_629	242.32	-0.125853	0.14073	-0.894291	0.371166	0.874191		BAG3_629	242.32	-0.115122	0.143739	-0.800912	0.423183	0.7818		BAG3_629	242.32	0.0283091	0.139483	0.202957	0.839169	0.953908		BAG3_629	242.32	-0.19521	0.141896	-1.37573	0.168905	0.395635		BAG3_629	242.32	-0.233545	0.143784	-1.62428	0.104316	0.250002		BAG3_629	242.32
BAK1_631	14.4157	-0.396051	0.382808	-1.0346	0.300858	NA		BAK1_631	14.4157	-0.176877	0.364319	-0.485501	0.627321	1		BAK1_631	14.4157	0.160738	0.366972	0.438011	0.661378	0.908144		BAK1_631	14.4157	0.0637485	0.352624	0.180783	0.856538	0.957916		BAK1_631	14.4157	-0.0591076	0.363166	-0.162756	0.87071	0.944792		BAK1_631	14.4157	-0.272318	0.38083	-0.715065	0.474569	0.672046		BAK1_631	14.4157
BAMBI_634	34.1112	0.289343	0.262149	1.10374	0.269707	NA		BAMBI_634	34.1112	0.10491	0.262505	0.399649	0.689415	1		BAMBI_634	34.1112	-0.163417	0.282158	-0.579168	0.562476	0.868426		BAMBI_634	34.1112	0.146505	0.260308	0.562815	0.573561	0.853156		BAMBI_634	34.1112	0.211747	0.262136	0.807775	0.41922	0.665991		BAMBI_634	34.1112	0.646508	0.256563	2.51987	0.0117397	0.0483544		BAMBI_634	34.1112
BANF1_635	485.148	0.0387801	0.245714	0.157826	0.874594	0.942632		BANF1_635	485.148	-0.238133	0.245898	-0.968422	0.332834	0.855767		BANF1_635	485.148	0.0968129	0.246025	0.393509	0.693944	0.914475		BANF1_635	485.148	-0.196014	0.245762	-0.797575	0.425117	0.749118		BANF1_635	485.148	-0.0384814	0.245705	-0.156616	0.875547	0.947655		BANF1_635	485.148	-0.0893979	0.246224	-0.363076	0.716548	0.846951		BANF1_635	485.148
BBC3_640	56.7748	-0.250847	0.240572	-1.04271	0.297083	NA		BBC3_640	56.7748	-0.143809	0.234975	-0.612017	0.540527	0.987274		BBC3_640	56.7748	0.0788454	0.238426	0.330691	0.740878	0.928571		BBC3_640	56.7748	0.0507718	0.23081	0.219972	0.825893	0.949679		BBC3_640	56.7748	0.379571	0.227962	1.66506	0.0959003	0.279572		BBC3_640	56.7748	0.528486	0.22856	2.31224	0.0207644	0.0755982		BBC3_640	56.7748
BCAT2_651	5.3221	-0.519239	0.643035	-0.807482	0.419389	NA		BCAT2_651	5.3221	0.158711	0.567563	0.279637	0.779756	1		BCAT2_651	5.3221	-0.155855	0.629085	-0.247748	0.804329	0.949735		BCAT2_651	5.3221	0.0864345	0.568265	0.152102	0.879106	0.968914		BCAT2_651	5.3221	-0.623619	0.646359	-0.964819	0.334635	0.593737		BCAT2_651	5.3221	0.259301	0.578557	0.448186	0.654019	0.808892		BCAT2_651	5.3221
BCL2_658	33.3658	-0.247295	0.428703	-0.576843	0.564045	NA		BCL2_658	33.3658	0.466076	0.410344	1.13582	0.256033	0.801676		BCL2_658	33.3658	-0.216069	0.434355	-0.497447	0.618874	0.888487		BCL2_658	33.3658	0.13131	0.415319	0.316166	0.751876	0.928016		BCL2_658	33.3658	0.187419	0.416801	0.449661	0.652955	0.83608		BCL2_658	33.3658	-0.0475492	0.426431	-0.111505	0.911216	0.958348		BCL2_658	33.3658
BCL2L1_660	0.98101	-0.728089	1.60362	-0.454029	0.649808	NA		BCL2L1_660	0.98101	0.181547	1.41314	0.128471	0.897776	1		BCL2L1_660	0.98101	-2.28144	1.69278	-1.34775	0.17774	0.574313		BCL2L1_660	0.98101	-2.73755	1.69278	-1.61719	0.105836	NA		BCL2L1_660	0.98101	-1.6273	1.69278	-0.961319	0.336392	0.594293		BCL2L1_660	0.98101	-1.45645	1.69278	-0.860392	0.389573	0.603919		BCL2L1_660	0.98101
BCL2L11_661	5.28766	-1.1687	0.758284	-1.54125	0.123257	NA		BCL2L11_661	5.28766	-0.240675	0.646235	-0.372425	0.709576	1		BCL2L11_661	5.28766	-1.16321	0.791006	-1.47055	0.141413	0.516597		BCL2L11_661	5.28766	-0.218425	0.640432	-0.341059	0.733059	0.924901		BCL2L11_661	5.28766	0.338823	0.614594	0.551296	0.581431	0.797524		BCL2L11_661	5.28766	0.840891	0.59839	1.40526	0.159945	0.338639		BCL2L11_661	5.28766
BCL2L11_663	3.31966	0.34009	0.79988	0.425177	0.670708	NA		BCL2L11_663	3.31966	-0.313744	0.851388	-0.368509	0.712494	1		BCL2L11_663	3.31966	-0.727878	0.974311	-0.747069	0.455022	0.809178		BCL2L11_663	3.31966	-0.344101	0.847352	-0.40609	0.684677	0.904117		BCL2L11_663	3.31966	0.404119	0.78748	0.51318	0.607825	0.814577		BCL2L11_663	3.31966	0.350592	0.807222	0.434319	0.664057	0.813218		BCL2L11_663	3.31966
BCL2L13_664	50.9199	0.102265	0.302564	0.337995	0.735367	NA		BCL2L13_664	50.9199	0.220092	0.298081	0.738363	0.460294	0.941168		BCL2L13_664	50.9199	-0.105539	0.311011	-0.339341	0.734353	0.927694		BCL2L13_664	50.9199	0.176103	0.298116	0.59072	0.554708	0.846688		BCL2L13_664	50.9199	-0.276227	0.308113	-0.896512	0.36998	0.628996		BCL2L13_664	50.9199	0.203048	0.3028	0.670566	0.502497	0.695749		BCL2L13_664	50.9199
BCL2L2_665	38.1424	-0.300637	0.380653	-0.789792	0.429649	NA		BCL2L2_665	38.1424	0.0533605	0.36991	0.144253	0.885301	1		BCL2L2_665	38.1424	-0.266823	0.385583	-0.692	0.488937	0.831965		BCL2L2_665	38.1424	0.17071	0.36734	0.464719	0.642133	0.878613		BCL2L2_665	38.1424	0.402452	0.365864	1.10001	0.27133	0.52622		BCL2L2_665	38.1424	0.132572	0.373773	0.354687	0.722824	0.850088		BCL2L2_665	38.1424
BCL3_668	4.18475	0.693991	0.665227	1.04324	0.296838	NA		BCL3_668	4.18475	-0.160195	0.722097	-0.221847	0.824433	1		BCL3_668	4.18475	-0.0724151	0.755918	-0.0957975	0.923681	0.98226		BCL3_668	4.18475	-0.368949	0.737005	-0.500606	0.616648	0.871053		BCL3_668	4.18475	-1.0666	0.853511	-1.24966	0.211424	0.45302		BCL3_668	4.18475	-0.463112	0.785361	-0.589681	0.555405	0.735908		BCL3_668	4.18475
BCL7B_670	89.6401	0.407737	0.358127	1.13853	0.254901	NA		BCL7B_670	89.6401	0.616689	0.355257	1.7359	0.0825818	0.653111		BCL7B_670	89.6401	0.450491	0.359762	1.25219	0.210499	0.608172		BCL7B_670	89.6401	0.217356	0.357956	0.607214	0.543709	0.840347		BCL7B_670	89.6401	0.267337	0.358634	0.745432	0.456011	0.696985		BCL7B_670	89.6401	0.215095	0.361126	0.595623	0.551427	0.73395		BCL7B_670	89.6401
BDH1_674	0.0587826	-0.649235	9.77144	-0.0664422	0.947026	NA		BDH1_674	0.0587826	0.144044	9.78431	0.0147219	0.988254	1		BDH1_674	0.0587826	-0.419221	9.78431	-0.0428462	0.965824	NA		BDH1_674	0.0587826	-0.875308	9.78431	-0.0894604	0.928716	NA		BDH1_674	0.0587826	-0.726859	9.78431	-0.0742882	0.940781	NA		BDH1_674	0.0587826	0.405712	9.78431	0.0414656	0.966925	NA		BDH1_674	0.0587826
BDNF_679	0.713061	-0.914899	1.78603	-0.512253	0.608474	NA		BDNF_679	0.713061	0.411664	1.57793	0.260888	0.794179	1		BDNF_679	0.713061	-0.684485	1.78612	-0.383225	0.701553	NA		BDNF_679	0.713061	-2.1024	1.78612	-1.17708	0.239165	NA		BDNF_679	0.713061	-0.0749683	1.6816	-0.0445814	0.964441	NA		BDNF_679	0.713061	-0.0245614	1.69196	-0.0145165	0.988418	NA		BDNF_679	0.713061
BECN1_680	164.426	-0.4746	0.228728	-2.07496	0.0379906	0.226163		BECN1_680	164.426	-0.203575	0.225931	-0.901053	0.36756	0.870297		BECN1_680	164.426	-0.374633	0.229671	-1.63118	0.102853	0.448145		BECN1_680	164.426	-0.326812	0.226417	-1.44341	0.148905	0.458356		BECN1_680	164.426	-0.255229	0.226753	-1.12558	0.260342	0.510113		BECN1_680	164.426	-0.488916	0.229774	-2.12782	0.0333524	0.111086		BECN1_680	164.426
BHLHE40_689	62.3497	-0.438225	0.285619	-1.5343	0.124957	NA		BHLHE40_689	62.3497	-0.595596	0.285303	-2.08759	0.0368351	0.620899		BHLHE40_689	62.3497	0.359708	0.274193	1.31188	0.18956	0.591301		BHLHE40_689	62.3497	0.299898	0.268532	1.11681	0.264077	0.61057		BHLHE40_689	62.3497	0.746981	0.264833	2.82057	0.00479382	0.0295208		BHLHE40_689	62.3497	1.11461	0.263162	4.23543	2.2811e-05	0.000247477		BHLHE40_689	62.3497
BID_696	258.1	0.272771	0.197633	1.38018	0.16753	0.443256		BID_696	258.1	0.250412	0.196871	1.27196	0.203388	0.76528		BID_696	258.1	0.412229	0.198092	2.08099	0.0374346	0.26157		BID_696	258.1	0.290202	0.196525	1.47667	0.139764	0.447807		BID_696	258.1	0.49569	0.196189	2.5266	0.0115173	0.0600572		BID_696	258.1	0.623784	0.196548	3.1737	0.00150507	0.0090121		BID_696	258.1
BIRC2_703	79.5218	-0.430853	0.213069	-2.02213	0.0431633	NA		BIRC2_703	79.5218	-0.187829	0.206888	-0.907876	0.363944	0.868238		BIRC2_703	79.5218	-0.240899	0.213721	-1.12717	0.259672	0.654422		BIRC2_703	79.5218	-0.263894	0.207291	-1.27306	0.202997	0.532552		BIRC2_703	79.5218	-0.234735	0.208791	-1.12425	0.260905	0.510907		BIRC2_703	79.5218	-0.29653	0.212614	-1.39468	0.163111	0.343543		BIRC2_703	79.5218
BIRC5_709	298.263	-0.187317	0.187928	-0.996747	0.318887	0.591221		BIRC5_709	298.263	-0.35	0.187877	-1.86292	0.0624736	0.622806		BIRC5_709	298.263	-0.246966	0.18916	-1.30559	0.191691	0.592828		BIRC5_709	298.263	-0.508395	0.18838	-2.69877	0.00695954	0.0638497		BIRC5_709	298.263	-0.572717	0.189255	-3.02617	0.00247674	0.0177052		BIRC5_709	298.263	-0.887509	0.19225	-4.61644	3.90373e-06	5.3255e-05		BIRC5_709	298.263
BLMH_719	0.111601	0	9.77144	0	1	NA		BLMH_719	0.111601	0	9.78431	0	1	1		BLMH_719	0.111601	0	9.78431	0	1	NA		BLMH_719	0.111601	0	9.78431	0	1	NA		BLMH_719	0.111601	0	9.78431	0	1	NA		BLMH_719	0.111601	0	9.78431	0	1	NA		BLMH_719	0.111601
BLNK_720	55.3893	0.334945	0.260327	1.28663	0.198222	NA		BLNK_720	55.3893	0.417776	0.256648	1.62781	0.103564	0.658843		BLNK_720	55.3893	0.138679	0.267894	0.517665	0.604692	0.885164		BLNK_720	55.3893	0.488925	0.255198	1.91587	0.0553819	0.263231		BLNK_720	55.3893	0.449592	0.257473	1.74617	0.0807808	0.247958		BLNK_720	55.3893	-0.0060232	0.268381	-0.0224428	0.982095	0.989132		BLNK_720	55.3893
BLVRA_731	156.473	-0.486025	0.245458	-1.98007	0.0476956	0.246672		BLVRA_731	156.473	-0.674384	0.245556	-2.74636	0.00602613	0.556862		BLVRA_731	156.473	-0.14698	0.244655	-0.600764	0.547997	0.862128		BLVRA_731	156.473	0.0551444	0.241153	0.22867	0.819126	0.949679		BLVRA_731	156.473	-0.192886	0.243041	-0.793637	0.427407	0.672412		BLVRA_731	156.473	-0.148757	0.244028	-0.60959	0.542134	0.725763		BLVRA_731	156.473
BMP4_737	12.3568	0.109349	0.372508	0.293548	0.769103	NA		BMP4_737	12.3568	0.0602645	0.368229	0.163661	0.869998	1		BMP4_737	12.3568	-0.248718	0.398413	-0.62427	0.53245	0.855055		BMP4_737	12.3568	-0.810349	0.403862	-2.0065	0.0448028	0.230665		BMP4_737	12.3568	-1.87831	0.498114	-3.77084	0.000162699	0.00192677		BMP4_737	12.3568	-2.27184	0.561193	-4.04823	5.16065e-05	0.000510888		BMP4_737	12.3568
BNIP3L_746	189.124	-0.240672	0.244285	-0.985208	0.324522	0.593356		BNIP3L_746	189.124	-0.264437	0.243463	-1.08615	0.277412	0.812851		BNIP3L_746	189.124	-0.268792	0.24585	-1.09331	0.274256	0.66845		BNIP3L_746	189.124	-0.0483815	0.24228	-0.199692	0.841721	0.954565		BNIP3L_746	189.124	-0.252911	0.243898	-1.03695	0.299759	0.556019		BNIP3L_746	189.124	0.263362	0.242403	1.08646	0.277274	0.484817		BNIP3L_746	189.124
BRCA1_757	0.745839	-1.772	2.03228	-0.871925	0.383249	NA		BRCA1_757	0.745839	-1.9401	2.03242	-0.954575	0.339793	0.859248		BRCA1_757	0.745839	-0.681722	1.95205	-0.349234	0.726914	NA		BRCA1_757	0.745839	-0.866405	1.90581	-0.454613	0.649387	NA		BRCA1_757	0.745839	0.0855359	1.8029	0.0474435	0.96216	NA		BRCA1_757	0.745839	0.366552	1.7949	0.204219	0.838183	NA		BRCA1_757	0.745839
BTK_795	1.30508	0.148937	1.27486	0.116826	0.906998	NA		BTK_795	1.30508	0.415425	1.20187	0.345648	0.729607	1		BTK_795	1.30508	1.12239	1.15952	0.967981	0.333054	0.723916		BTK_795	1.30508	-0.569699	1.37963	-0.412937	0.679653	0.901677		BTK_795	1.30508	1.30079	1.10663	1.17545	0.239815	0.486706		BTK_795	1.30508	1.51843	1.10251	1.37725	0.168434	0.351548		BTK_795	1.30508
BTN3A2_796	27.8632	-0.988119	0.360324	-2.74231	0.00610091	NA		BTN3A2_796	27.8632	-0.80122	0.349642	-2.29154	0.0219319	0.620899		BTN3A2_796	27.8632	-0.51069	0.352645	-1.44817	0.147569	0.527251		BTN3A2_796	27.8632	-0.833836	0.349239	-2.38758	0.0169597	0.118342		BTN3A2_796	27.8632	-0.647007	0.348013	-1.85914	0.063007	0.209785		BTN3A2_796	27.8632	-1.02627	0.365144	-2.8106	0.00494495	0.0245954		BTN3A2_796	27.8632
BUB1B_800	142.785	-0.62226	0.242951	-2.56126	0.0104295	0.152832		BUB1B_800	142.785	-0.58895	0.241247	-2.44128	0.0146354	0.582605		BUB1B_800	142.785	-0.507288	0.243953	-2.07945	0.0375763	0.26157		BUB1B_800	142.785	-0.181103	0.238309	-0.759948	0.447286	0.767955		BUB1B_800	142.785	-0.657524	0.242555	-2.71082	0.00671165	0.0393338		BUB1B_800	142.785	-0.773603	0.24556	-3.15036	0.00163067	0.00955063		BUB1B_800	142.785
BZW2_805	237.011	-0.35803	0.182789	-1.9587	0.0501478	0.252229		BZW2_805	237.011	-0.310353	0.181525	-1.7097	0.0873211	0.653111		BZW2_805	237.011	-0.261174	0.183606	-1.42247	0.154891	0.536724		BZW2_805	237.011	-0.306959	0.181317	-1.69294	0.0904671	0.350324		BZW2_805	237.011	-0.0790684	0.180831	-0.437251	0.66193	0.840615		BZW2_805	237.011	-0.435124	0.184091	-2.36364	0.0180965	0.0679511		BZW2_805	237.011
TIGAR_823	170.661	-0.0274562	0.188688	-0.145512	0.884307	0.945754		TIGAR_823	170.661	-0.0255033	0.187384	-0.136102	0.891741	1		TIGAR_823	170.661	0.0547441	0.189865	0.288331	0.773093	0.940335		TIGAR_823	170.661	0.154718	0.185965	0.831976	0.405422	0.733884		TIGAR_823	170.661	0.0238896	0.187695	0.127279	0.89872	0.959298		TIGAR_823	170.661	0.171706	0.188094	0.912874	0.361309	0.577161		TIGAR_823	170.661
MCEMP1_855	0.836682	1.64993	1.42283	1.15962	0.246204	NA		MCEMP1_855	0.836682	0.6501	1.52571	0.426097	0.670037	1		MCEMP1_855	0.836682	1.75365	1.43518	1.2219	0.221744	0.619083		MCEMP1_855	0.836682	0.78066	1.49784	0.521191	0.602234	NA		MCEMP1_855	0.836682	1.14839	1.46877	0.781869	0.434291	0.677874		MCEMP1_855	0.836682	-0.569108	1.73827	-0.327399	0.743366	0.865925		MCEMP1_855	0.836682
C1D_859	33.0537	0.104923	0.310477	0.33794	0.735408	NA		C1D_859	33.0537	0.0438173	0.308323	0.142115	0.886989	1		C1D_859	33.0537	-0.0143961	0.318254	-0.0452346	0.96392	0.989717		C1D_859	33.0537	-0.212525	0.312528	-0.680017	0.496493	0.805621		C1D_859	33.0537	0.0196857	0.310591	0.0633815	0.949463	0.97711		C1D_859	33.0537	-0.145717	0.318502	-0.457507	0.647307	0.803665		C1D_859	33.0537
C1orf131_862	156.536	-0.261029	0.147734	-1.76689	0.0772461	0.300774		C1orf131_862	156.536	-0.00966512	0.1433	-0.0674466	0.946226	1		C1orf131_862	156.536	-0.17517	0.149506	-1.17166	0.241333	0.640584		C1orf131_862	156.536	0.0769531	0.142144	0.541376	0.588249	0.860332		C1orf131_862	156.536	0.127351	0.142897	0.891207	0.372818	0.632051		C1orf131_862	156.536	0.023711	0.145744	0.162689	0.870763	0.938706		C1orf131_862	156.536
C1QA_867	0.0346958	0	9.77144	0	1	NA		C1QA_867	0.0346958	0	9.78431	0	1	1		C1QA_867	0.0346958	0	9.78431	0	1	NA		C1QA_867	0.0346958	0	9.78431	0	1	NA		C1QA_867	0.0346958	0	9.78431	0	1	NA		C1QA_867	0.0346958	0	9.78431	0	1	NA		C1QA_867	0.0346958
C1R_871	470.062	0.25395	0.183491	1.384	0.16636	0.441808		C1R_871	470.062	0.220591	0.183198	1.20411	0.228546	0.784172		C1R_871	470.062	-0.279989	0.185615	-1.50844	0.131442	0.499175		C1R_871	470.062	-0.544536	0.185043	-2.94275	0.00325307	0.0366667		C1R_871	470.062	-0.607707	0.185694	-3.27263	0.00106554	0.00899446		C1R_871	470.062	-0.357472	0.185556	-1.9265	0.0540423	0.156138		C1R_871	470.062
CFB_872	363.816	-0.0416774	0.148195	-0.281233	0.778531	0.900295		CFB_872	363.816	0.0631527	0.147293	0.428755	0.668101	1		CFB_872	363.816	-0.712767	0.152509	-4.67361	2.95944e-06	0.000177183		CFB_872	363.816	-0.924271	0.151167	-6.11423	9.70246e-10	9.27908e-08		CFB_872	363.816	-0.936673	0.151997	-6.16243	7.16379e-10	3.26205e-08		CFB_872	363.816	-0.790428	0.152342	-5.18852	2.11977e-07	3.80734e-06		CFB_872	363.816
C2CD2_875	56.0273	0.190874	0.377541	0.50557	0.613159	NA		C2CD2_875	56.0273	0.378532	0.372986	1.01487	0.310167	0.836976		C2CD2_875	56.0273	0.36863	0.378224	0.974633	0.329743	0.723089		C2CD2_875	56.0273	0.316911	0.373261	0.849032	0.395863	0.727633		C2CD2_875	56.0273	0.580481	0.371821	1.56118	0.118481	0.318675		C2CD2_875	56.0273	-0.0266938	0.382856	-0.069723	0.944414	0.978619		C2CD2_875	56.0273
C2CD2L_878	1.2487	-1.15487	1.4854	-0.777485	0.436873	NA		C2CD2L_878	1.2487	-0.662192	1.34507	-0.492311	0.6225	1		C2CD2L_878	1.2487	-0.879053	1.47473	-0.596079	0.551122	0.862888		C2CD2L_878	1.2487	0.658488	1.17797	0.559	0.576162	0.854441		C2CD2L_878	1.2487	0.218949	1.23255	0.177639	0.859006	0.939553		C2CD2L_878	1.2487	0.23688	1.25104	0.189347	0.849821	0.926322		C2CD2L_878	1.2487
C2CD5_880	71.8059	0.314988	0.315607	0.998039	0.31826	NA		C2CD5_880	71.8059	0.648545	0.310884	2.08613	0.0369667	0.620899		C2CD5_880	71.8059	-0.0601009	0.323648	-0.185698	0.852681	0.961875		C2CD5_880	71.8059	0.279866	0.313782	0.891912	0.37244	0.705535		C2CD5_880	71.8059	0.0308832	0.317982	0.0971223	0.922629	0.966161		C2CD5_880	71.8059	0.0930966	0.319797	0.291112	0.770966	0.87858		C2CD5_880	71.8059
C3_886	961.753	0.195977	0.24145	0.811666	0.416984	0.672392		C3_886	961.753	0.270339	0.241247	1.12059	0.262463	0.806377		C3_886	961.753	-0.337784	0.242324	-1.39393	0.163338	0.553533		C3_886	961.753	-0.592891	0.242079	-2.44916	0.0143189	0.104607		C3_886	961.753	-0.509428	0.242135	-2.1039	0.0353868	0.137838		C3_886	961.753	-0.683833	0.242741	-2.81713	0.00484556	0.0241382		C3_886	961.753
C5_890	294.195	0.00168332	0.225313	0.00747103	0.994039	0.996		C5_890	294.195	0.305145	0.22414	1.3614	0.173386	0.743799		C5_890	294.195	-0.758989	0.229319	-3.30975	0.000933808	0.022363		C5_890	294.195	-0.962683	0.22813	-4.21989	2.44422e-05	0.000720931		C5_890	294.195	-1.04147	0.229189	-4.54413	5.51624e-06	0.000104906		C5_890	294.195	-1.12002	0.230916	-4.85033	1.23259e-06	1.93444e-05		C5_890	294.195
C6orf62_903	1833.3	0.0766742	0.12262	0.625298	0.531775	0.761529		C6orf62_903	1833.3	0.0661146	0.122461	0.539885	0.589277	1		C6orf62_903	1833.3	-0.17503	0.12319	-1.42082	0.15537	0.53723		C6orf62_903	1833.3	0.0469232	0.12245	0.383203	0.701569	0.906542		C6orf62_903	1833.3	-0.0934047	0.122712	-0.761171	0.446555	0.688465		C6orf62_903	1833.3	0.00240659	0.122847	0.0195902	0.98437	0.990498		C6orf62_903	1833.3
CA2_908	55.22	-0.652271	0.363797	-1.79295	0.0729801	NA		CA2_908	55.22	-0.381877	0.358412	-1.06547	0.286664	0.816659		CA2_908	55.22	-0.401009	0.363437	-1.10338	0.269862	0.664635		CA2_908	55.22	-0.241342	0.356679	-0.676637	0.498636	0.807124		CA2_908	55.22	-0.159756	0.35713	-0.447332	0.654635	0.83608		CA2_908	55.22	0.0543771	0.357074	0.152285	0.878962	0.942009		CA2_908	55.22
CA9_915	7.0505	0.145625	0.437107	0.333158	0.739015	NA		CA9_915	7.0505	-0.558054	0.469496	-1.18862	0.234589	0.785634		CA9_915	7.0505	-0.537662	0.498708	-1.07811	0.280985	0.674405		CA9_915	7.0505	-1.65327	0.563875	-2.93198	0.00336808	0.0378279		CA9_915	7.0505	-3.34653	0.905619	-3.6953	0.000219631	0.00245698		CA9_915	7.0505	-2.82859	0.811001	-3.48777	0.000487061	0.00350705		CA9_915	7.0505
CAB39_918	411.84	-0.076282	0.180546	-0.422507	0.672655	0.846512		CAB39_918	411.84	-0.327994	0.180802	-1.8141	0.0696616	0.650469		CAB39_918	411.84	0.00693753	0.181033	0.0383219	0.969431	0.991321		CAB39_918	411.84	0.0955716	0.179439	0.532614	0.594301	0.862748		CAB39_918	411.84	-0.153033	0.180529	-0.847693	0.396609	0.654536		CAB39_918	411.84	-0.0335155	0.180841	-0.185331	0.852969	0.928814		CAB39_918	411.84
CALM1_934	206.999	-0.160393	0.216971	-0.739238	0.459763	0.706787		CALM1_934	206.999	-0.303869	0.216799	-1.40162	0.16103	0.728051		CALM1_934	206.999	0.0384789	0.217111	0.177231	0.859327	0.964611		CALM1_934	206.999	-0.0648753	0.215465	-0.301094	0.763343	0.930158		CALM1_934	206.999	-0.344038	0.217546	-1.58145	0.113776	0.312218		CALM1_934	206.999	0.0877057	0.216343	0.405402	0.685182	0.824416		CALM1_934	206.999
CALM3_940	10.9697	-0.174255	0.419362	-0.415523	0.677759	NA		CALM3_940	10.9697	-0.658247	0.437769	-1.50364	0.132674	0.700016		CALM3_940	10.9697	-0.206054	0.434398	-0.474344	0.635254	0.896818		CALM3_940	10.9697	-0.149488	0.407001	-0.367292	0.713401	0.910589		CALM3_940	10.9697	-0.355617	0.425083	-0.836584	0.402826	0.658113		CALM3_940	10.9697	0.0296498	0.41355	0.0716958	0.942844	0.978613		CALM3_940	10.9697
CALR_943	1590.74	0.122018	0.315491	0.386757	0.698936	0.856253		CALR_943	1590.74	0.153672	0.315405	0.48722	0.626103	1		CALR_943	1590.74	-0.570017	0.316057	-1.80353	0.0713055	0.36679		CALR_943	1590.74	0.494101	0.31528	1.56718	0.117072	0.407815		CALR_943	1590.74	-0.194867	0.315604	-0.617442	0.536943	0.768414		CALR_943	1590.74	0.338424	0.315457	1.07281	0.283358	0.491733		CALR_943	1590.74
CALU_944	88.9023	0.165259	0.272654	0.606114	0.544439	NA		CALU_944	88.9023	0.295644	0.269375	1.09752	0.272415	0.808349		CALU_944	88.9023	0.231585	0.274649	0.843204	0.399114	0.76972		CALU_944	88.9023	0.0540294	0.271477	0.19902	0.842247	0.954565		CALU_944	88.9023	0.610641	0.267367	2.28391	0.0223771	0.098295		CALU_944	88.9023	0.263024	0.272914	0.963763	0.335165	0.553416		CALU_944	88.9023
CAMSAP2_955	177.275	-0.512099	0.152585	-3.35615	0.000790348	0.0896516		CAMSAP2_955	177.275	-0.0750596	0.145701	-0.515163	0.606439	1		CAMSAP2_955	177.275	-0.0972706	0.150196	-0.647625	0.517228	0.849248		CAMSAP2_955	177.275	0.154948	0.143357	1.08085	0.279762	0.623538		CAMSAP2_955	177.275	0.35497	0.142867	2.48463	0.0129688	0.0657181		CAMSAP2_955	177.275	0.253174	0.145297	1.74246	0.0814273	0.211789		CAMSAP2_955	177.275
CANT1_956	106.481	0.233751	0.147632	1.58334	0.113344	NA		CANT1_956	106.481	0.189777	0.145824	1.30142	0.193116	0.758152		CANT1_956	106.481	0.291206	0.150362	1.9367	0.0527821	0.315424		CANT1_956	106.481	0.273272	0.143988	1.89788	0.0577117	0.269037		CANT1_956	106.481	0.131194	0.14801	0.886388	0.375408	0.633682		CANT1_956	106.481	0.105517	0.151169	0.698006	0.485173	0.680378		CANT1_956	106.481
CAPN1_957	72.7722	0.352827	0.191218	1.84515	0.0650151	NA		CAPN1_957	72.7722	0.251029	0.190202	1.3198	0.186902	0.753251		CAPN1_957	72.7722	0.357025	0.194839	1.83241	0.06689	0.35723		CAPN1_957	72.7722	0.20902	0.190097	1.09954	0.271531	0.614772		CAPN1_957	72.7722	-0.171639	0.198927	-0.862826	0.388233	0.646322		CAPN1_957	72.7722	0.150026	0.196227	0.764554	0.444537	0.650139		CAPN1_957	72.7722
CASC3_973	25.0871	-0.244125	0.311813	-0.782924	0.433672	NA		CASC3_973	25.0871	-0.57009	0.317235	-1.79706	0.072326	0.653111		CASC3_973	25.0871	-0.265046	0.320701	-0.826459	0.408544	0.77372		CASC3_973	25.0871	-0.0644731	0.300086	-0.214849	0.829885	0.949988		CASC3_973	25.0871	0.167608	0.297844	0.562737	0.573614	0.793196		CASC3_973	25.0871	0.357832	0.297654	1.20217	0.229296	0.431087		CASC3_973	25.0871
CASK_976	88.3301	-0.421232	0.237814	-1.77127	0.0765163	NA		CASK_976	88.3301	-0.308667	0.234413	-1.31677	0.187916	0.753251		CASK_976	88.3301	-0.13514	0.237051	-0.57009	0.568617	0.87133		CASK_976	88.3301	-0.263216	0.233507	-1.12723	0.259645	0.604291		CASK_976	88.3301	-0.399837	0.236533	-1.69041	0.0909502	0.268777		CASK_976	88.3301	-0.616689	0.242232	-2.54586	0.0109009	0.0457103		CASK_976	88.3301
CASP1_977	22.0809	0.0690509	0.338406	0.204048	0.838316	NA		CASP1_977	22.0809	-0.581983	0.350588	-1.66002	0.0969107	0.658843		CASP1_977	22.0809	-0.352911	0.355841	-0.991765	0.321312	0.715428		CASP1_977	22.0809	-0.457465	0.345773	-1.32302	0.185828	0.509976		CASP1_977	22.0809	-0.711264	0.35753	-1.98939	0.0466586	0.169171		CASP1_977	22.0809	-0.919217	0.371899	-2.47169	0.0134478	0.0534112		CASP1_977	22.0809
CASP10_978	6.46694	0.0333193	0.540259	0.0616729	0.950823	NA		CASP10_978	6.46694	0.661108	0.489485	1.35062	0.176817	0.745794		CASP10_978	6.46694	-0.637198	0.632031	-1.00818	0.31337	0.712396		CASP10_978	6.46694	0.802862	0.479998	1.67264	0.0943991	0.361119		CASP10_978	6.46694	0.20283	0.522106	0.388484	0.697658	0.861876		CASP10_978	6.46694	0.0822365	0.542707	0.15153	0.879558	0.942009		CASP10_978	6.46694
CASP10_979	13.1852	-0.0856243	0.384826	-0.222502	0.823923	NA		CASP10_979	13.1852	-0.430032	0.394863	-1.08907	0.276124	0.810192		CASP10_979	13.1852	0.544603	0.365749	1.48901	0.136486	0.506061		CASP10_979	13.1852	0.406309	0.35337	1.14981	0.250222	0.593065		CASP10_979	13.1852	0.222155	0.366375	0.606361	0.544275	0.774149		CASP10_979	13.1852	0.686062	0.354765	1.93385	0.0531321	0.154336		CASP10_979	13.1852
CASP2_982	214.775	0.0393683	0.178707	0.220295	0.825641	0.9138		CASP2_982	214.775	0.0428029	0.1775	0.241143	0.809444	1		CASP2_982	214.775	0.16894	0.179419	0.941594	0.3464	0.73727		CASP2_982	214.775	0.256477	0.176017	1.45711	0.145086	0.452666		CASP2_982	214.775	0.439414	0.175739	2.50038	0.0124061	0.0636336		CASP2_982	214.775	0.262578	0.178004	1.47513	0.140178	0.31062		CASP2_982	214.775
CASP3_983	109.992	-0.225176	0.223623	-1.00695	0.313961	NA		CASP3_983	109.992	-0.285963	0.222348	-1.28611	0.198406	0.761653		CASP3_983	109.992	-0.139431	0.225351	-0.618726	0.536097	0.857027		CASP3_983	109.992	0.327143	0.216538	1.51079	0.130842	0.435375		CASP3_983	109.992	0.621532	0.215432	2.88505	0.00391349	0.0253553		CASP3_983	109.992	0.351157	0.218991	1.60352	0.108819	0.256797		CASP3_983	109.992
CASP7_985	146.465	-0.354049	0.216217	-1.63747	0.101531	0.347717		CASP7_985	146.465	-0.189384	0.213097	-0.888723	0.374152	0.876257		CASP7_985	146.465	0.126329	0.213808	0.590852	0.55462	0.865389		CASP7_985	146.465	0.307047	0.209392	1.46638	0.142546	0.450185		CASP7_985	146.465	0.480868	0.209142	2.29924	0.0214911	0.0961007		CASP7_985	146.465	0.0763127	0.213348	0.357692	0.720574	0.848802		CASP7_985	146.465
CASP8_989	85.5709	-0.466551	0.286469	-1.62863	0.103392	NA		CASP8_989	85.5709	-0.495753	0.284836	-1.74049	0.0817733	0.653111		CASP8_989	85.5709	-0.191392	0.285891	-0.669457	0.503204	0.843381		CASP8_989	85.5709	0.0105662	0.279935	0.0377453	0.969891	0.991248		CASP8_989	85.5709	-0.0884081	0.281789	-0.313739	0.75372	0.885027		CASP8_989	85.5709	0.0680923	0.282227	0.241268	0.809347	0.90073		CASP8_989	85.5709
CASP9_992	30.8997	0.12203	0.259777	0.469749	0.638535	NA		CASP9_992	30.8997	0.136197	0.255735	0.532571	0.59433	1		CASP9_992	30.8997	-0.226135	0.27575	-0.820072	0.412175	0.776099		CASP9_992	30.8997	-0.231528	0.262923	-0.88059	0.37854	0.712811		CASP9_992	30.8997	-0.860885	0.28746	-2.99479	0.0027463	0.0191766		CASP9_992	30.8997	-0.450348	0.278599	-1.61647	0.105992	0.252894		CASP9_992	30.8997
CAT_999	1032.37	0.219793	0.110201	1.99448	0.0460999	0.24586		CAT_999	1032.37	0.218025	0.109954	1.98288	0.047381	0.620899		CAT_999	1032.37	-0.595586	0.112459	-5.29601	1.18361e-07	1.47177e-05		CAT_999	1032.37	-0.714202	0.111599	-6.3997	1.55687e-10	2.04729e-08		CAT_999	1032.37	-0.727254	0.111962	-6.49551	8.27501e-11	4.61261e-09		CAT_999	1032.37	-0.893128	0.113099	-7.89687	2.85987e-15	1.74452e-13		CAT_999	1032.37
CBLB_1005	4.37667	-0.956901	0.766235	-1.24883	0.211726	NA		CBLB_1005	4.37667	0.0894849	0.665547	0.134453	0.893044	1		CBLB_1005	4.37667	-0.766784	0.771098	-0.994406	0.320025	0.714655		CBLB_1005	4.37667	-0.476441	0.699502	-0.681114	0.495799	0.805502		CBLB_1005	4.37667	-0.766848	0.737874	-1.03927	0.298681	0.555581		CBLB_1005	4.37667	0.419344	0.662388	0.633079	0.526682	0.714322		CBLB_1005	4.37667
CBR1_1006	1061.06	0.452611	0.129648	3.49107	0.000481096	0.0896516		CBR1_1006	1061.06	0.341994	0.129547	2.63991	0.00829278	0.556862		CBR1_1006	1061.06	0.310141	0.130299	2.38023	0.017302	0.170365		CBR1_1006	1061.06	0.388155	0.129433	2.99888	0.00270977	0.0319105		CBR1_1006	1061.06	0.356473	0.12967	2.74908	0.00597628	0.0356482		CBR1_1006	1061.06	0.350647	0.130044	2.69637	0.00701006	0.0325625		CBR1_1006	1061.06
CBR3_1007	32.0386	0.0419279	0.280912	0.149256	0.881352	NA		CBR3_1007	32.0386	-0.337219	0.287022	-1.17489	0.24004	0.788339		CBR3_1007	32.0386	-0.107467	0.292509	-0.367397	0.713323	0.922636		CBR3_1007	32.0386	0.377298	0.268051	1.40756	0.159262	0.472397		CBR3_1007	32.0386	0.196594	0.274985	0.714928	0.474654	0.714744		CBR3_1007	32.0386	-0.0514281	0.286368	-0.179587	0.857477	0.931839		CBR3_1007	32.0386
CBWD1_1009	1884.11	-0.116019	0.0782153	-1.48333	0.137986	0.407539		CBWD1_1009	1884.11	0.00939898	0.0776903	0.12098	0.903707	1		CBWD1_1009	1884.11	0.123635	0.078186	1.58129	0.113811	0.47229		CBWD1_1009	1884.11	0.198275	0.0773649	2.56285	0.0103817	0.0844447		CBWD1_1009	1884.11	0.344745	0.0773397	4.45755	8.29022e-06	0.000150575		CBWD1_1009	1884.11	0.435291	0.0775085	5.61604	1.95378e-08	4.44829e-07		CBWD1_1009	1884.11
CCDC85B_1030	1.96889	0.0169549	0.85043	0.0199368	0.984094	NA		CCDC85B_1030	1.96889	0.247558	0.817322	0.30289	0.761974	1		CCDC85B_1030	1.96889	-1.32611	1.08381	-1.22357	0.221115	0.618001		CCDC85B_1030	1.96889	-0.491849	0.878848	-0.559652	0.575717	0.854395		CCDC85B_1030	1.96889	-0.451063	0.891212	-0.506123	0.61277	0.817989		CCDC85B_1030	1.96889	-1.05436	1.0003	-1.05404	0.291864	0.501913		CCDC85B_1030	1.96889
CCDC86_1031	29.3645	0.388822	0.30317	1.28252	0.199659	NA		CCDC86_1031	29.3645	-0.468887	0.325629	-1.43994	0.149884	0.726947		CCDC86_1031	29.3645	0.367116	0.310317	1.18303	0.236795	0.637464		CCDC86_1031	29.3645	0.349736	0.298632	1.17113	0.241547	0.581595		CCDC86_1031	29.3645	0.700393	0.294013	2.38218	0.0172104	0.0814459		CCDC86_1031	29.3645	0.654123	0.299111	2.18689	0.0287504	0.0984641		CCDC86_1031	29.3645
CCDC92_1033	54.5789	-0.04219	0.235259	-0.179334	0.857675	NA		CCDC92_1033	54.5789	-0.224481	0.235476	-0.95331	0.340433	0.859248		CCDC92_1033	54.5789	-0.250747	0.24465	-1.02492	0.3054	0.702494		CCDC92_1033	54.5789	-0.160886	0.233425	-0.689241	0.490671	0.800439		CCDC92_1033	54.5789	-0.148844	0.235785	-0.631268	0.527865	0.76119		CCDC92_1033	54.5789	-0.240452	0.241417	-0.996001	0.31925	0.534231		CCDC92_1033	54.5789
CCL2_1039	72.735	0.273112	0.213482	1.27932	0.200784	NA		CCL2_1039	72.735	-0.245978	0.216703	-1.13509	0.256336	0.801999		CCL2_1039	72.735	-0.692099	0.228364	-3.03068	0.00244001	0.0458638		CCL2_1039	72.735	-2.09638	0.251064	-8.34997	6.828e-17	4.30984e-14		CCL2_1039	72.735	-2.23472	0.260728	-8.57109	1.0251e-17	2.36724e-15		CCL2_1039	72.735	-3.64031	0.347865	-10.4647	1.25449e-25	2.70384e-23		CCL2_1039	72.735
CCL3_1043	0	NA	NA	NA	NA	NA		CCL3_1043	0	NA	NA	NA	NA	NA		CCL3_1043	0	NA	NA	NA	NA	NA		CCL3_1043	0	NA	NA	NA	NA	NA		CCL3_1043	0	NA	NA	NA	NA	NA		CCL3_1043	0	NA	NA	NA	NA	NA		CCL3_1043	0
CCL4_1045	0.016793	0	9.77144	0	1	NA		CCL4_1045	0.016793	0	9.78431	0	1	1		CCL4_1045	0.016793	0	9.78431	0	1	NA		CCL4_1045	0.016793	0	9.78431	0	1	NA		CCL4_1045	0.016793	0	9.78431	0	1	NA		CCL4_1045	0.016793	0	9.78431	0	1	NA		CCL4_1045	0.016793
CCNA2_1050	336.768	-0.113015	0.306223	-0.369061	0.712082	0.865131		CCNA2_1050	336.768	-0.349235	0.306369	-1.13992	0.254321	0.800064		CCNA2_1050	336.768	0.127859	0.306181	0.417593	0.676245	0.909486		CCNA2_1050	336.768	0.12048	0.305304	0.394624	0.693121	0.904593		CCNA2_1050	336.768	-0.181253	0.306189	-0.591966	0.553873	0.781766		CCNA2_1050	336.768	-0.403878	0.30741	-1.31381	0.188911	0.377471		CCNA2_1050	336.768
CCNB1_1053	519.785	0.017734	0.253236	0.0700296	0.94417	0.974323		CCNB1_1053	519.785	-0.515565	0.253872	-2.03081	0.0422748	0.620899		CCNB1_1053	519.785	-0.134299	0.25391	-0.528921	0.59686	0.883842		CCNB1_1053	519.785	-0.462065	0.253707	-1.82126	0.0685676	0.298274		CCNB1_1053	519.785	-0.811981	0.254774	-3.18707	0.00143723	0.0113608		CCNB1_1053	519.785	-1.1749	0.256629	-4.57819	4.69009e-06	6.13889e-05		CCNB1_1053	519.785
CCNB2_1057	2.87114	-0.0387102	0.90024	-0.0429999	0.965702	NA		CCNB2_1057	2.87114	0.407515	0.855637	0.476271	0.633882	1		CCNB2_1057	2.87114	-0.0330987	0.921008	-0.0359375	0.971332	0.991566		CCNB2_1057	2.87114	-0.178372	0.893257	-0.199688	0.841725	0.954565		CCNB2_1057	2.87114	-0.538374	0.941746	-0.571677	0.567541	0.790547		CCNB2_1057	2.87114	0.646286	0.858043	0.75321	0.451324	0.654005		CCNB2_1057	2.87114
CCND1_1062	24.6345	0.381708	0.281026	1.35826	0.17438	NA		CCND1_1062	24.6345	-0.119991	0.292378	-0.410397	0.681515	1		CCND1_1062	24.6345	0.644737	0.280041	2.3023	0.0213184	0.191451		CCND1_1062	24.6345	-0.0573013	0.287933	-0.199009	0.842256	0.954565		CCND1_1062	24.6345	-0.451781	0.31012	-1.45679	0.145173	0.359652		CCND1_1062	24.6345	-0.537654	0.322143	-1.66899	0.0951187	0.235466		CCND1_1062	24.6345
CCND2_1063	39.5982	-0.305926	0.260146	-1.17597	0.239605	NA		CCND2_1063	39.5982	-0.302099	0.255714	-1.18139	0.237446	0.787043		CCND2_1063	39.5982	0.149096	0.254458	0.585937	0.557918	0.86677		CCND2_1063	39.5982	-0.648856	0.263444	-2.46297	0.0137791	0.102082		CCND2_1063	39.5982	-0.617207	0.266888	-2.31261	0.0207442	0.0939302		CCND2_1063	39.5982	-0.360011	0.264348	-1.36188	0.173234	0.358252		CCND2_1063	39.5982
CCNE2_1073	404.367	-0.0230181	0.135646	-0.169692	0.865253	0.939627		CCNE2_1073	404.367	0.266908	0.133664	1.99687	0.0458396	0.620899		CCNE2_1073	404.367	0.124869	0.136039	0.91789	0.358677	0.74813		CCNE2_1073	404.367	0.40913	0.133052	3.07496	0.00210531	0.0262623		CCNE2_1073	404.367	0.647523	0.132712	4.87917	1.06535e-06	2.37536e-05		CCNE2_1073	404.367	0.386869	0.13436	2.87933	0.00398516	0.0204891		CCNE2_1073	404.367
CCNF_1076	132.384	-0.230207	0.164389	-1.40037	0.161401	0.436126		CCNF_1076	132.384	-0.396685	0.164331	-2.41394	0.0157808	0.582605		CCNF_1076	132.384	0.112868	0.162991	0.692482	0.488634	0.831888		CCNF_1076	132.384	0.130057	0.158308	0.821539	0.411339	0.739102		CCNF_1076	132.384	-0.312033	0.164424	-1.89774	0.0577307	0.195848		CCNF_1076	132.384	-0.985691	0.178324	-5.52752	3.24787e-08	6.81842e-07		CCNF_1076	132.384
CCNG1_1079	1889.12	-0.00647011	0.175276	-0.0369138	0.970554	0.98477		CCNG1_1079	1889.12	0.0686659	0.175116	0.392116	0.694972	1		CCNG1_1079	1889.12	-0.124698	0.175542	-0.71036	0.477481	0.82491		CCNG1_1079	1889.12	0.148709	0.175055	0.849499	0.395603	0.727633		CCNG1_1079	1889.12	0.151224	0.175123	0.863529	0.387847	0.646012		CCNG1_1079	1889.12	0.104249	0.175294	0.594712	0.552036	0.734458		CCNG1_1079	1889.12
CD320_1116	729.918	0.402068	0.214495	1.87449	0.060863	0.275238		CD320_1116	729.918	0.131963	0.214628	0.614846	0.538656	0.98598		CD320_1116	729.918	0.446654	0.214758	2.0798	0.0375441	0.26157		CD320_1116	729.918	0.0595868	0.21469	0.277548	0.78136	0.93581		CD320_1116	729.918	0.191938	0.21468	0.894068	0.371286	0.630445		CD320_1116	729.918	0.448295	0.214621	2.08877	0.036728	0.119338		CD320_1116	729.918
CD3D_1127	1.90505	0.914912	1.03096	0.887436	0.374844	NA		CD3D_1127	1.90505	0.766659	1.029	0.745053	0.45624	0.939896		CD3D_1127	1.90505	0.677161	1.08527	0.623955	0.532657	0.855055		CD3D_1127	1.90505	0.0250507	1.11181	0.0225315	0.982024	0.994586		CD3D_1127	1.90505	0.0366811	1.13365	0.0323566	0.974188	0.987319		CD3D_1127	1.90505	-0.253979	1.21322	-0.209344	0.83418	0.917314		CD3D_1127	1.90505
CD4_1128	0.542697	0.312152	2.68107	0.116428	0.907313	NA		CD4_1128	0.542697	-0.817718	2.68134	-0.304966	0.760392	1		CD4_1128	0.542697	2.02704	2.54848	0.79539	0.426386	NA		CD4_1128	0.542697	0.0864536	2.68134	0.0322427	0.974279	NA		CD4_1128	0.542697	1.78797	2.54229	0.70329	0.481875	NA		CD4_1128	0.542697	-0.556035	2.68134	-0.207372	0.835719	NA		CD4_1128	0.542697
CD40_1129	17.3469	-0.388674	0.432716	-0.898221	0.369068	NA		CD40_1129	17.3469	-1.38136	0.472601	-2.92288	0.00346815	0.556862		CD40_1129	17.3469	0.280731	0.418176	0.671321	0.502016	0.843381		CD40_1129	17.3469	0.240746	0.407964	0.590115	0.555113	0.846688		CD40_1129	17.3469	-0.202896	0.423534	-0.479056	0.631899	0.82605		CD40_1129	17.3469	0.679009	0.405689	1.67372	0.0941866	0.234091		CD40_1129	17.3469
CD44_1134	1136.19	-0.15716	0.102763	-1.52935	0.126178	0.390051		CD44_1134	1136.19	-0.197735	0.102424	-1.93056	0.0535369	0.620899		CD44_1134	1136.19	0.332448	0.102124	3.25535	0.00113252	0.0260169		CD44_1134	1136.19	0.255063	0.101426	2.51477	0.0119112	0.0930486		CD44_1134	1136.19	0.19452	0.101774	1.9113	0.0559656	0.191468		CD44_1134	1136.19	0.282022	0.102026	2.76421	0.00570612	0.0274931		CD44_1134	1136.19
CD55_1141	260.982	0.354278	0.255829	1.38482	0.166106	0.441808		CD55_1141	260.982	0.33939	0.255117	1.33033	0.18341	0.752975		CD55_1141	260.982	0.0645028	0.258689	0.249345	0.803094	0.949325		CD55_1141	260.982	0.845611	0.253231	3.33928	0.000839959	0.0128063		CD55_1141	260.982	1.08863	0.252906	4.30448	1.67377e-05	0.000277503		CD55_1141	260.982	1.57804	0.252239	6.25612	3.94675e-10	1.28887e-08		CD55_1141	260.982
CD58_1144	485.957	0.189623	0.128844	1.47172	0.141096	0.410564		CD58_1144	485.957	0.0447624	0.128745	0.347682	0.728079	1		CD58_1144	485.957	-0.0642917	0.130688	-0.491947	0.622757	0.890668		CD58_1144	485.957	-0.0654411	0.12899	-0.507336	0.611919	0.869134		CD58_1144	485.957	-0.344947	0.130574	-2.64177	0.00824746	0.0459725		CD58_1144	485.957	-0.261133	0.131127	-1.99145	0.0464317	0.140682		CD58_1144	485.957
CD69_1145	0.0466689	0	9.77144	0	1	NA		CD69_1145	0.0466689	0	9.78431	0	1	1		CD69_1145	0.0466689	0	9.78431	0	1	NA		CD69_1145	0.0466689	0.56731	9.78431	0.0579816	0.953763	NA		CD69_1145	0.0466689	0	9.78431	0	1	NA		CD69_1145	0.0466689	0	9.78431	0	1	NA		CD69_1145	0.0466689
CD74_1146	0.718616	-1.43584	1.60703	-0.893472	0.371604	NA		CD74_1146	0.718616	-2.44747	1.70063	-1.43915	0.150108	0.726971		CD74_1146	0.718616	-2.04897	1.70063	-1.20483	0.228269	NA		CD74_1146	0.718616	-3.46688	1.70063	-2.03858	0.0414917	NA		CD74_1146	0.718616	-3.31842	1.70063	-1.95129	0.0510229	NA		CD74_1146	0.718616	-3.14758	1.70063	-1.85083	0.0641945	NA		CD74_1146	0.718616
CD8A_1152	0.252848	0.311661	8.72521	0.0357196	0.971506	NA		CD8A_1152	0.252848	0.144074	8.73437	0.0164951	0.986839	1		CD8A_1152	0.252848	-0.419197	8.73437	-0.047994	0.961721	NA		CD8A_1152	0.252848	0.74171	8.72271	0.0850321	0.932236	NA		CD8A_1152	0.252848	-0.72684	8.73437	-0.0832161	0.93368	NA		CD8A_1152	0.252848	-0.556002	8.73437	-0.0636568	0.949244	NA		CD8A_1152	0.252848
ADGRE5_1154	606.136	0.356014	0.25152	1.41545	0.156937	0.430942		ADGRE5_1154	606.136	0.20791	0.251479	0.826746	0.408381	0.906901		ADGRE5_1154	606.136	0.141034	0.252252	0.5591	0.576093	0.876475		ADGRE5_1154	606.136	-0.254879	0.252185	-1.01068	0.312167	0.651061		ADGRE5_1154	606.136	-0.272484	0.252468	-1.07928	0.280462	0.535579		ADGRE5_1154	606.136	-0.487119	0.253509	-1.92151	0.0546676	0.157242		ADGRE5_1154	606.136
CDA_1155	54.2178	0.29282	0.25154	1.16411	0.244381	NA		CDA_1155	54.2178	0.342078	0.24853	1.37641	0.168696	0.738689		CDA_1155	54.2178	-0.193297	0.264613	-0.730489	0.465091	0.81781		CDA_1155	54.2178	-0.443099	0.260392	-1.70166	0.0888184	0.34778		CDA_1155	54.2178	-0.203288	0.258459	-0.786538	0.431552	0.676087		CDA_1155	54.2178	-0.543431	0.270008	-2.01265	0.0441514	0.135172		CDA_1155	54.2178
CDC20_1157	230.535	0.266772	0.296518	0.89968	0.368291	0.628719		CDC20_1157	230.535	0.138209	0.29636	0.466356	0.640961	1		CDC20_1157	230.535	0.136229	0.297862	0.457354	0.647416	0.90254		CDC20_1157	230.535	-0.425777	0.298438	-1.42668	0.153671	0.465437		CDC20_1157	230.535	-0.425232	0.299054	-1.42192	0.155049	0.375486		CDC20_1157	230.535	-0.946233	0.303833	-3.11432	0.00184369	0.0105686		CDC20_1157	230.535
CDC25A_1158	25.859	0.515826	0.442578	1.1655	0.243815	NA		CDC25A_1158	25.859	1.05366	0.423923	2.4855	0.012937	0.582605		CDC25A_1158	25.859	1.02111	0.434279	2.35128	0.0187087	0.176342		CDC25A_1158	25.859	1.29645	0.418518	3.09771	0.00195023	0.0249187		CDC25A_1158	25.859	1.30747	0.420739	3.10756	0.00188636	0.0141499		CDC25A_1158	25.859	0.951373	0.433015	2.19709	0.0280141	0.096556		CDC25A_1158	25.859
CDC25B_1161	154.835	-0.335326	0.240369	-1.39505	0.163001	0.437349		CDC25B_1161	154.835	-0.349718	0.239251	-1.46172	0.143819	0.716642		CDC25B_1161	154.835	0.0154925	0.239482	0.064692	0.948419	0.987666		CDC25B_1161	154.835	-0.135408	0.237735	-0.569574	0.568966	0.850217		CDC25B_1161	154.835	-0.575418	0.241596	-2.38173	0.0172314	0.0814459		CDC25B_1161	154.835	-0.591337	0.243516	-2.42833	0.0151686	0.0587483		CDC25B_1161	154.835
CDC26_1162	223.633	-0.234419	0.203103	-1.15419	0.248422	0.540079		CDC26_1162	223.633	0.0369055	0.200925	0.183678	0.854266	1		CDC26_1162	223.633	-0.0345543	0.203243	-0.170014	0.864999	0.965709		CDC26_1162	223.633	0.0278699	0.200819	0.138781	0.889623	0.972827		CDC26_1162	223.633	0.0949208	0.201077	0.472062	0.636882	0.827351		CDC26_1162	223.633	-0.326807	0.204418	-1.59872	0.109883	0.258552		CDC26_1162	223.633
CDC6_1177	531.274	-0.333715	0.122962	-2.71397	0.00664823	0.122071		CDC6_1177	531.274	-0.110903	0.121089	-0.915876	0.359732	0.868238		CDC6_1177	531.274	0.177753	0.121565	1.46221	0.143684	0.519809		CDC6_1177	531.274	0.548447	0.11879	4.61696	3.89395e-06	0.000155561		CDC6_1177	531.274	0.57539	0.119064	4.83261	1.34753e-06	2.86616e-05		CDC6_1177	531.274	0.447112	0.120111	3.7225	0.000197261	0.0016104		CDC6_1177	531.274
CDCA4_1183	45.2602	0.0770535	0.300483	0.256432	0.797617	NA		CDCA4_1183	45.2602	0.113767	0.296361	0.383882	0.701066	1		CDCA4_1183	45.2602	0.188759	0.303019	0.622928	0.533332	0.85529		CDCA4_1183	45.2602	-0.040349	0.298427	-0.135206	0.892449	0.972827		CDCA4_1183	45.2602	0.0659567	0.299075	0.220536	0.825454	0.922833		CDCA4_1183	45.2602	-0.064236	0.306105	-0.20985	0.833785	0.917314		CDCA4_1183	45.2602
CDCA5_1184	172.833	-0.247914	0.171487	-1.44567	0.14827	0.419227		CDCA5_1184	172.833	-0.133075	0.168844	-0.788153	0.430608	0.921647		CDCA5_1184	172.833	0.215234	0.169279	1.27147	0.20356	0.605028		CDCA5_1184	172.833	0.172694	0.166251	1.03875	0.298921	0.640894		CDCA5_1184	172.833	0.475258	0.165177	2.87726	0.00401142	0.0258375		CDCA5_1184	172.833	-0.0275185	0.170468	-0.161429	0.871755	0.939462		CDCA5_1184	172.833
CDCA8_1185	27.9851	0.0357329	0.354945	0.100672	0.919811	NA		CDCA8_1185	27.9851	0.025135	0.351585	0.0714907	0.943007	1		CDCA8_1185	27.9851	-0.361733	0.371624	-0.973382	0.330363	0.723116		CDCA8_1185	27.9851	-0.227582	0.355959	-0.639349	0.522596	0.824656		CDCA8_1185	27.9851	-0.558344	0.368189	-1.51646	0.129403	0.336302		CDCA8_1185	27.9851	-0.827598	0.383609	-2.1574	0.0309747	0.10508		CDCA8_1185	27.9851
CDH1_1186	22.6477	-0.344928	0.515459	-0.669168	0.503388	NA		CDH1_1186	22.6477	0.394917	0.503933	0.78367	0.433234	0.921881		CDH1_1186	22.6477	-1.40276	0.549125	-2.55454	0.0106329	0.126776		CDH1_1186	22.6477	-2.15077	0.561813	-3.82827	0.000129049	0.00297848		CDH1_1186	22.6477	-3.35764	0.656613	-5.11358	3.16117e-07	7.86158e-06		CDH1_1186	22.6477	-3.74483	0.719813	-5.20251	1.96618e-07	3.57116e-06		CDH1_1186	22.6477
CDH3_1191	0.191807	0.792192	9.77144	0.0810722	0.935385	NA		CDH3_1191	0.191807	0	9.78431	0	1	1		CDH3_1191	0.191807	1.02343	9.78431	0.104599	0.916694	NA		CDH3_1191	0.191807	0	9.78431	0	1	NA		CDH3_1191	0.191807	0.715789	9.78431	0.0731568	0.941681	NA		CDH3_1191	0.191807	0.886626	9.78431	0.0906171	0.927797	NA		CDH3_1191	0.191807
CDH5_1192	0.992289	-2.44476	1.59001	-1.53757	0.124153	NA		CDH5_1192	0.992289	-1.72176	1.47814	-1.16482	0.244094	0.791549		CDH5_1192	0.992289	-0.303001	1.28674	-0.23548	0.813836	0.953106		CDH5_1192	0.992289	-2.67048	1.59009	-1.67945	0.0930644	NA		CDH5_1192	0.992289	-1.04137	1.35448	-0.768838	0.44199	0.683967		CDH5_1192	0.992289	-0.82692	1.34639	-0.614178	0.539098	0.723656		CDH5_1192	0.992289
CDK1_1196	1838.86	0.066011	0.164175	0.402078	0.687627	0.848732		CDK1_1196	1838.86	0.0712327	0.164054	0.434201	0.664142	1		CDK1_1196	1838.86	-0.123053	0.16451	-0.748	0.45446	0.808624		CDK1_1196	1838.86	-0.214436	0.164227	-1.30573	0.191646	0.517838		CDK1_1196	1838.86	-0.216392	0.164325	-1.31685	0.187889	0.420959		CDK1_1196	1838.86	-0.664545	0.165005	-4.02743	5.63902e-05	0.000550784		CDK1_1196	1838.86
CDK19_1201	132.524	0.647131	0.292738	2.21061	0.0270625	0.202173		CDK19_1201	132.524	0.577512	0.292151	1.97676	0.0480692	0.620899		CDK19_1201	132.524	0.0896347	0.298614	0.300169	0.764048	0.936703		CDK19_1201	132.524	0.325364	0.293399	1.10894	0.267454	0.612923		CDK19_1201	132.524	0.126944	0.295653	0.429369	0.667655	0.843834		CDK19_1201	132.524	0.174299	0.296948	0.586969	0.557225	0.737114		CDK19_1201	132.524
CDK2_1202	142.309	-0.173696	0.175089	-0.992045	0.321175	0.59258		CDK2_1202	142.309	-0.227086	0.173988	-1.30519	0.19183	0.757312		CDK2_1202	142.309	-0.108865	0.176715	-0.616046	0.537864	0.857027		CDK2_1202	142.309	-0.116607	0.172708	-0.675166	0.49957	0.807124		CDK2_1202	142.309	0.0169817	0.172713	0.0983237	0.921675	0.966161		CDK2_1202	142.309	-0.511072	0.180025	-2.8389	0.00452693	0.0227968		CDK2_1202	142.309
CDK4_1203	2395.61	0.562955	0.251198	2.24108	0.0250208	0.198602		CDK4_1203	2395.61	0.431646	0.251179	1.71848	0.0857098	0.653111		CDK4_1203	2395.61	0.615533	0.251273	2.44966	0.0142991	0.152069		CDK4_1203	2395.61	0.314838	0.251215	1.25326	0.210111	0.541043		CDK4_1203	2395.61	0.454592	0.251209	1.80962	0.0703553	0.226102		CDK4_1203	2395.61	0.674956	0.251208	2.68684	0.0072132	0.0333147		CDK4_1203	2395.61
CDK5_1206	264.479	0.253088	0.179701	1.40838	0.159018	0.435869		CDK5_1206	264.479	0.0880923	0.179658	0.490332	0.623899	1		CDK5_1206	264.479	0.164681	0.181118	0.909245	0.363221	0.750096		CDK5_1206	264.479	-0.126958	0.18043	-0.703642	0.481656	0.795166		CDK5_1206	264.479	-0.120079	0.181012	-0.663379	0.507088	0.741817		CDK5_1206	264.479	-0.0541543	0.181742	-0.297973	0.765724	0.876313		CDK5_1206	264.479
CDK5R1_1209	92.9493	0.209818	0.512817	0.409148	0.682431	NA		CDK5R1_1209	92.9493	0.399821	0.510566	0.783094	0.433572	0.921881		CDK5R1_1209	92.9493	0.306912	0.513736	0.597413	0.550232	0.862706		CDK5R1_1209	92.9493	-0.170171	0.514074	-0.331025	0.740626	0.927658		CDK5R1_1209	92.9493	0.137334	0.512751	0.267837	0.788825	0.905612		CDK5R1_1209	92.9493	-0.357768	0.518991	-0.689353	0.490601	0.685443		CDK5R1_1209	92.9493
CDK6_1213	346.031	0.0333178	0.214209	0.155538	0.876397	0.943241		CDK6_1213	346.031	0.145037	0.213248	0.680132	0.496421	0.965221		CDK6_1213	346.031	0.0386394	0.215074	0.179656	0.857423	0.96419		CDK6_1213	346.031	-0.066477	0.213821	-0.3109	0.755877	0.928016		CDK6_1213	346.031	-0.224606	0.214895	-1.04519	0.295937	0.553363		CDK6_1213	346.031	-0.547076	0.217531	-2.51493	0.0119055	0.048908		CDK6_1213	346.031
CDKN1A_1219	54.8105	-0.175178	0.295997	-0.591823	0.553969	NA		CDKN1A_1219	54.8105	-0.127827	0.292074	-0.437652	0.661638	1		CDKN1A_1219	54.8105	0.114176	0.294829	0.387262	0.698562	0.915719		CDKN1A_1219	54.8105	0.690068	0.281109	2.45481	0.0140961	0.103459		CDKN1A_1219	54.8105	0.80465	0.281274	2.86074	0.00422658	0.0268987		CDKN1A_1219	54.8105	0.891035	0.282443	3.15474	0.00160642	0.00949739		CDKN1A_1219	54.8105
CDKN1B_1222	192.685	-0.187124	0.17426	-1.07382	0.282903	0.568793		CDKN1B_1222	192.685	-0.0183582	0.172171	-0.106627	0.915085	1		CDKN1B_1222	192.685	-0.464252	0.1783	-2.60377	0.00922045	0.116901		CDKN1B_1222	192.685	-0.408494	0.174315	-2.34343	0.0191075	0.128305		CDKN1B_1222	192.685	-0.748428	0.178091	-4.2025	2.63985e-05	0.000400688		CDKN1B_1222	192.685	-0.645226	0.178981	-3.605	0.000312158	0.00238021		CDKN1B_1222	192.685
CEBPA_1240	20.984	-0.265404	0.365237	-0.726664	0.467432	NA		CEBPA_1240	20.984	-0.36443	0.362693	-1.00479	0.314999	0.842234		CEBPA_1240	20.984	-0.273415	0.37467	-0.729748	0.465544	0.81781		CEBPA_1240	20.984	-0.786928	0.377172	-2.08639	0.0369435	0.203835		CEBPA_1240	20.984	0.291289	0.345724	0.842549	0.399481	0.656928		CEBPA_1240	20.984	0.303862	0.350269	0.86751	0.385663	0.60089		CEBPA_1240	20.984
CEBPD_1242	84.0234	-0.213073	0.291396	-0.731214	0.464649	NA		CEBPD_1242	84.0234	-0.236105	0.290346	-0.813185	0.416112	0.907444		CEBPD_1242	84.0234	-0.701625	0.298	-2.35445	0.0185503	0.175957		CEBPD_1242	84.0234	-1.23985	0.29919	-4.14403	3.41252e-05	0.00094473		CEBPD_1242	84.0234	-1.74969	0.309044	-5.66164	1.49933e-08	5.26885e-07		CEBPD_1242	84.0234	-1.10925	0.301863	-3.67467	0.000238152	0.00188712		CEBPD_1242	84.0234
CEBPZ_1245	1039.81	-0.2373	0.173502	-1.36771	0.171404	0.444252		CEBPZ_1245	1039.81	0.141549	0.172691	0.81967	0.412404	0.907444		CEBPZ_1245	1039.81	-0.0363838	0.173542	-0.209654	0.833938	0.957132		CEBPZ_1245	1039.81	0.387178	0.172389	2.24596	0.0247065	0.15319		CEBPZ_1245	1039.81	0.346963	0.172562	2.01065	0.0443621	0.162795		CEBPZ_1245	1039.81	0.308076	0.172873	1.78209	0.0747344	0.198534		CEBPZ_1245	1039.81
CENPA_1247	32.5497	0.114696	0.407668	0.281346	0.778445	NA		CENPA_1247	32.5497	-0.130435	0.408671	-0.319168	0.749599	1		CENPA_1247	32.5497	-0.142874	0.415552	-0.343816	0.730984	0.927694		CENPA_1247	32.5497	-0.544975	0.41484	-1.3137	0.188948	0.513243		CENPA_1247	32.5497	-0.690241	0.420511	-1.64143	0.100707	0.287876		CENPA_1247	32.5497	-1.04538	0.434968	-2.40335	0.0162458	0.0620102		CENPA_1247	32.5497
CENPF_1252	113.757	-0.581806	0.19171	-3.03482	0.00240682	0.0991561		CENPF_1252	113.757	-0.446838	0.187741	-2.38008	0.017309	0.582605		CENPF_1252	113.757	-0.459867	0.193263	-2.37948	0.0173369	0.170365		CENPF_1252	113.757	-0.270152	0.185329	-1.45769	0.144926	0.452666		CENPF_1252	113.757	-0.411609	0.188426	-2.18446	0.0289282	0.11922		CENPF_1252	113.757	-0.549946	0.192815	-2.85219	0.00434185	0.0220711		CENPF_1252	113.757
CENPW_1256	1989.4	0.403112	0.144682	2.7862	0.005333	0.104463		CENPW_1256	1989.4	0.276261	0.144648	1.90988	0.0561481	0.620899		CENPW_1256	1989.4	0.278731	0.144948	1.92296	0.0544845	0.321311		CENPW_1256	1989.4	0.185362	0.144689	1.28111	0.200154	0.528678		CENPW_1256	1989.4	0.0606102	0.144875	0.418362	0.675682	0.849232		CENPW_1256	1989.4	-0.0865603	0.145212	-0.596098	0.55111	0.73395		CENPW_1256	1989.4
CEP57_1257	249.569	-0.0341011	0.243639	-0.139966	0.888687	0.946974		CEP57_1257	249.569	0.429807	0.241025	1.78325	0.0745457	0.653111		CEP57_1257	249.569	0.159964	0.243792	0.656149	0.511728	0.847023		CEP57_1257	249.569	0.226817	0.241613	0.938762	0.347853	0.682789		CEP57_1257	249.569	0.403556	0.241434	1.67149	0.0946242	0.276851		CEP57_1257	249.569	0.585785	0.241546	2.42515	0.015302	0.0591057		CEP57_1257	249.569
CERK_1258	0.563411	-0.918307	2.80568	-0.327303	0.743439	NA		CERK_1258	0.563411	-0.170543	2.74092	-0.0622212	0.950387	1		CERK_1258	0.563411	-0.687904	2.80599	-0.245155	0.806336	NA		CERK_1258	0.563411	-2.10581	2.80599	-0.750469	0.452973	NA		CERK_1258	0.563411	-0.159845	2.75188	-0.0580856	0.95368	NA		CERK_1258	0.563411	0.25638	2.72435	0.0941071	0.925024	NA		CERK_1258	0.563411
CES1_1259	4981.98	0.171245	0.318555	0.537569	0.590875	0.791278		CES1_1259	4981.98	0.374331	0.318502	1.17528	0.239881	0.788339		CES1_1259	4981.98	-0.075169	0.318643	-0.235904	0.813507	0.953106		CES1_1259	4981.98	-0.330023	0.318607	-1.03583	0.30028	0.641402		CES1_1259	4981.98	-0.110853	0.318589	-0.34795	0.727878	0.873097		CES1_1259	4981.98	-0.0949578	0.318629	-0.29802	0.765688	0.876313		CES1_1259	4981.98
CETN3_1262	3.41892	-0.966448	0.926911	-1.04266	0.297108	NA		CETN3_1262	3.41892	-0.126854	0.806607	-0.157269	0.875033	1		CETN3_1262	3.41892	0.407131	0.795015	0.512105	0.608578	0.885529		CETN3_1262	3.41892	0.554343	0.75377	0.735428	0.462079	0.782781		CETN3_1262	3.41892	-0.779799	0.888936	-0.877227	0.380363	0.63815		CETN3_1262	3.41892	-0.640821	0.8916	-0.718732	0.472306	0.669976		CETN3_1262	3.41892
CFH_1265	6.91038	-1.05048	0.780235	-1.34636	0.178186	NA		CFH_1265	6.91038	-0.619389	0.754833	-0.820564	0.411895	0.907444		CFH_1265	6.91038	-1.33239	0.810559	-1.64379	0.10022	0.44446		CFH_1265	6.91038	-1.25803	0.779758	-1.61335	0.106668	0.38807		CFH_1265	6.91038	-2.35378	0.872265	-2.69846	0.00696603	0.0402164		CFH_1265	6.91038	-2.85349	0.956899	-2.98202	0.0028635	0.015533		CFH_1265	6.91038
CFH_1266	534.17	-0.112864	0.21505	-0.524828	0.599703	0.794737		CFH_1266	534.17	0.115958	0.214479	0.540649	0.588749	1		CFH_1266	534.17	-0.952374	0.217568	-4.37736	1.20128e-05	0.000658259		CFH_1266	534.17	-0.903321	0.216202	-4.17813	2.93913e-05	0.00083467		CFH_1266	534.17	-1.20543	0.217396	-5.54485	2.94215e-08	9.70608e-07		CFH_1266	534.17	-1.31051	0.218532	-5.99688	2.01148e-09	5.75497e-08		CFH_1266	534.17
CFLAR_1269	77.7046	0.116721	0.182287	0.640316	0.521967	NA		CFLAR_1269	77.7046	0.219897	0.178547	1.23159	0.218102	0.777765		CFLAR_1269	77.7046	-0.155699	0.190964	-0.815329	0.414884	0.777599		CFLAR_1269	77.7046	-0.411971	0.187265	-2.19994	0.0278113	0.16661		CFLAR_1269	77.7046	-0.273273	0.187368	-1.45849	0.144707	0.359486		CFLAR_1269	77.7046	-0.559952	0.196761	-2.84585	0.00442931	0.02241		CFLAR_1269	77.7046
CFLAR_1270	11.9361	0.248947	0.364989	0.682068	0.495196	NA		CFLAR_1270	11.9361	0.0590996	0.365774	0.161574	0.871641	1		CFLAR_1270	11.9361	-0.624304	0.421651	-1.48062	0.138708	0.511338		CFLAR_1270	11.9361	-0.728465	0.399398	-1.82391	0.0681661	0.297288		CFLAR_1270	11.9361	-1.57239	0.473586	-3.32018	0.000899604	0.00769423		CFLAR_1270	11.9361	-1.84211	0.516981	-3.56322	0.000366338	0.00274796		CFLAR_1270	11.9361
CGA_1272	3.17416	-0.0466859	0.802832	-0.0581515	0.953628	NA		CGA_1272	3.17416	-0.648256	0.857456	-0.756023	0.449636	0.933483		CGA_1272	3.17416	0.488909	0.771873	0.633405	0.526469	0.852743		CGA_1272	3.17416	-0.476545	0.8261	-0.576861	0.564033	0.849422		CGA_1272	3.17416	0.458938	0.747862	0.613667	0.539436	0.770316		CGA_1272	3.17416	0.412259	0.76584	0.53831	0.590363	0.761934		CGA_1272	3.17416
CGRRF1_1278	24.3671	-0.720534	0.463422	-1.55481	0.11999	NA		CGRRF1_1278	24.3671	-0.233867	0.444291	-0.526382	0.598622	1		CGRRF1_1278	24.3671	0.403959	0.439111	0.919946	0.357601	0.747333		CGRRF1_1278	24.3671	0.198784	0.434749	0.457239	0.647499	0.881516		CGRRF1_1278	24.3671	0.608332	0.43038	1.41348	0.157516	0.378713		CGRRF1_1278	24.3671	0.781404	0.430835	1.8137	0.0697241	0.187848		CGRRF1_1278	24.3671
CHAC1_1279	17.2072	-0.141812	0.696079	-0.203729	0.838565	NA		CHAC1_1279	17.2072	-1.25784	0.771834	-1.62968	0.10317	0.658843		CHAC1_1279	17.2072	0.716893	0.664872	1.07824	0.280925	0.674405		CHAC1_1279	17.2072	0.657478	0.651145	1.00973	0.312626	0.651061		CHAC1_1279	17.2072	1.43409	0.634534	2.26007	0.0238171	0.10308		CHAC1_1279	17.2072	3.3297	0.613478	5.42758	5.7122e-08	1.15422e-06		CHAC1_1279	17.2072
CHEK1_1288	663.427	-0.0109929	0.115568	-0.0951202	0.924219	0.966082		CHEK1_1288	663.427	0.186879	0.114302	1.63495	0.10206	0.658843		CHEK1_1288	663.427	0.24408	0.115454	2.11409	0.0345072	0.249022		CHEK1_1288	663.427	0.381833	0.113664	3.35931	0.000781372	0.0121478		CHEK1_1288	663.427	0.376318	0.114025	3.30031	0.000965771	0.00817366		CHEK1_1288	663.427	0.301423	0.114895	2.62347	0.00870387	0.0388669		CHEK1_1288	663.427
CHEK2_1289	21.1119	-0.0486589	0.333122	-0.146069	0.883867	NA		CHEK2_1289	21.1119	-0.230306	0.333595	-0.690375	0.489958	0.961459		CHEK2_1289	21.1119	0.336182	0.327833	1.02547	0.305143	0.702494		CHEK2_1289	21.1119	-0.36116	0.33631	-1.07389	0.282872	0.626524		CHEK2_1289	21.1119	-0.0315589	0.329835	-0.0956807	0.923774	0.966212		CHEK2_1289	21.1119	0.176484	0.328723	0.536877	0.591353	0.761994		CHEK2_1289	21.1119
CHERP_1290	176.371	0.159044	0.219239	0.725437	0.468184	0.711379		CHERP_1290	176.371	0.216786	0.217804	0.995326	0.319578	0.844418		CHERP_1290	176.371	0.193784	0.220587	0.87849	0.379678	0.76006		CHERP_1290	176.371	0.296216	0.217173	1.36396	0.172579	0.489099		CHERP_1290	176.371	0.314444	0.217781	1.44385	0.14878	0.364674		CHERP_1290	176.371	-0.195845	0.222956	-0.878405	0.379724	0.595745		CHERP_1290	176.371
CHIC2_1295	157.511	0.620626	0.189098	3.28203	0.00103061	0.0896516		CHIC2_1295	157.511	0.537469	0.188491	2.85143	0.00435234	0.556862		CHIC2_1295	157.511	0.436295	0.192316	2.26863	0.0232907	0.201087		CHIC2_1295	157.511	0.14329	0.191063	0.749963	0.453277	0.774103		CHIC2_1295	157.511	0.330426	0.190634	1.7333	0.0830416	0.251851		CHIC2_1295	157.511	0.646247	0.189775	3.40533	0.000660837	0.0045946		CHIC2_1295	157.511
CHMP2B_1301	128.072	-0.337574	0.245723	-1.3738	0.169503	0.44364		CHMP2B_1301	128.072	-0.384211	0.244659	-1.5704	0.116323	0.681448		CHMP2B_1301	128.072	-0.0950713	0.245573	-0.387141	0.698652	0.915719		CHMP2B_1301	128.072	-0.0872519	0.242277	-0.360133	0.718748	0.915772		CHMP2B_1301	128.072	-0.0586587	0.242945	-0.241449	0.809207	0.913646		CHMP2B_1301	128.072	0.34423	0.241702	1.42419	0.154391	0.330341		CHMP2B_1301	128.072
CHMP4A_1304	400.941	0.285542	0.281548	1.01418	0.310495	0.58419		CHMP4A_1304	400.941	0.25004	0.281251	0.889027	0.373989	0.876257		CHMP4A_1304	400.941	0.151078	0.282441	0.534903	0.592717	0.882644		CHMP4A_1304	400.941	0.115168	0.281466	0.409173	0.682413	0.903016		CHMP4A_1304	400.941	0.0900548	0.281807	0.319562	0.7493	0.881546		CHMP4A_1304	400.941	-0.0132739	0.282654	-0.0469614	0.962544	0.982293		CHMP4A_1304	400.941
CHMP6_1311	138.025	0.222796	0.314821	0.707689	0.479139	0.7197		CHMP6_1311	138.025	0.314003	0.313348	1.00209	0.3163	0.84323		CHMP6_1311	138.025	0.151645	0.31679	0.478692	0.632158	0.895621		CHMP6_1311	138.025	-0.124785	0.315688	-0.395279	0.692637	0.904593		CHMP6_1311	138.025	0.0765552	0.315218	0.242864	0.80811	0.913646		CHMP6_1311	138.025	-0.299512	0.319709	-0.936827	0.348848	0.565609		CHMP6_1311	138.025
CHN1_1312	22.5451	-0.240697	0.326364	-0.737513	0.46081	NA		CHN1_1312	22.5451	-0.300343	0.322863	-0.93025	0.352242	0.864849		CHN1_1312	22.5451	-0.43318	0.342157	-1.26602	0.205504	0.605028		CHN1_1312	22.5451	-0.335936	0.322325	-1.04223	0.297306	0.640074		CHN1_1312	22.5451	-0.268839	0.324748	-0.827838	0.407762	0.661131		CHN1_1312	22.5451	-0.710854	0.348153	-2.04178	0.041173	0.128487		CHN1_1312	22.5451
CHRNA4_1328	0.141424	2.49567	9.73132	0.256458	0.797597	NA		CHRNA4_1328	0.141424	0	9.78431	0	1	1		CHRNA4_1328	0.141424	1.8607	9.76886	0.190473	0.848939	NA		CHRNA4_1328	0.141424	0	9.78431	0	1	NA		CHRNA4_1328	0.141424	0	9.78431	0	1	NA		CHRNA4_1328	0.141424	0	9.78431	0	1	NA		CHRNA4_1328	0.141424
CHUK_1342	123.647	-0.238439	0.234603	-1.01635	0.309461	0.583686		CHUK_1342	123.647	-0.481598	0.235283	-2.04689	0.040669	0.620899		CHUK_1342	123.647	-0.120708	0.235677	-0.512174	0.608529	0.885529		CHUK_1342	123.647	0.106693	0.230116	0.463649	0.642899	0.878613		CHUK_1342	123.647	0.098432	0.231085	0.425956	0.67014	0.845653		CHUK_1342	123.647	0.271128	0.231328	1.17205	0.241178	0.443783		CHUK_1342	123.647
CIAPIN1_1343	41.6276	0.082843	0.218682	0.378828	0.704816	NA		CIAPIN1_1343	41.6276	-0.059719	0.218101	-0.273814	0.784228	1		CIAPIN1_1343	41.6276	0.0187489	0.225849	0.0830153	0.933839	0.983397		CIAPIN1_1343	41.6276	-0.291104	0.222147	-1.31041	0.190057	0.515752		CIAPIN1_1343	41.6276	-0.201385	0.223586	-0.900707	0.367744	0.627066		CIAPIN1_1343	41.6276	-0.0776289	0.224767	-0.345376	0.729812	0.855195		CIAPIN1_1343	41.6276
CIRBP_1351	30.0653	-0.921297	0.362801	-2.5394	0.0111042	NA		CIRBP_1351	30.0653	-0.391512	0.34365	-1.13927	0.254589	0.800281		CIRBP_1351	30.0653	-0.266881	0.350194	-0.762096	0.446003	0.801204		CIRBP_1351	30.0653	-0.448141	0.3439	-1.30311	0.192536	0.519797		CIRBP_1351	30.0653	-0.635533	0.351824	-1.80639	0.0708567	0.227036		CIRBP_1351	30.0653	0.0394321	0.340637	0.11576	0.907843	0.95643		CIRBP_1351	30.0653
CISD1_1354	147.213	0.358503	0.338459	1.05922	0.289498	0.571497		CISD1_1354	147.213	-0.106131	0.339734	-0.312393	0.754742	1		CISD1_1354	147.213	0.368559	0.339379	1.08598	0.277488	0.671239		CISD1_1354	147.213	0.166021	0.338394	0.490614	0.623699	0.871082		CISD1_1354	147.213	0.212537	0.33872	0.627472	0.53035	0.763719		CISD1_1354	147.213	0.339518	0.339096	1.00125	0.316708	0.531629		CISD1_1354	147.213
CKS1B_1362	544.528	0.300686	0.207812	1.44691	0.147922	0.419162		CKS1B_1362	544.528	0.0826622	0.20789	0.397624	0.690907	1		CKS1B_1362	544.528	0.225459	0.20843	1.0817	0.279385	0.672563		CKS1B_1362	544.528	0.279594	0.207485	1.34754	0.177808	0.497925		CKS1B_1362	544.528	0.179282	0.207886	0.862405	0.388465	0.646375		CKS1B_1362	544.528	0.342448	0.207989	1.64647	0.0996667	0.24282		CKS1B_1362	544.528
CLPX_1399	83.133	-0.733757	0.294726	-2.48963	0.0127878	NA		CLPX_1399	83.133	-0.544423	0.289973	-1.8775	0.06045	0.621009		CLPX_1399	83.133	-0.0346096	0.288738	-0.119865	0.90459	0.978761		CLPX_1399	83.133	-0.0467309	0.284738	-0.164119	0.869638	0.964502		CLPX_1399	83.133	-0.0167531	0.285584	-0.0586627	0.953221	0.977717		CLPX_1399	83.133	0.402535	0.283864	1.41806	0.156174	0.333669		CLPX_1399	83.133
CLSTN1_1400	366.085	0.133364	0.23168	0.575638	0.56486	0.776506		CLSTN1_1400	366.085	0.290401	0.230746	1.25853	0.208199	0.767542		CLSTN1_1400	366.085	0.210031	0.232164	0.904667	0.365642	0.752943		CLSTN1_1400	366.085	0.00468341	0.231436	0.0202363	0.983855	0.994586		CLSTN1_1400	366.085	0.0435457	0.231704	0.187936	0.850927	0.93533		CLSTN1_1400	366.085	-0.17645	0.233284	-0.756374	0.449425	0.653911		CLSTN1_1400	366.085
CLTB_1402	483.453	0.609252	0.309712	1.96716	0.049165	0.251148		CLTB_1402	483.453	0.548369	0.309532	1.7716	0.0764603	0.653111		CLTB_1402	483.453	0.483205	0.310347	1.55698	0.119475	0.483161		CLTB_1402	483.453	0.117936	0.310216	0.380175	0.703816	0.907302		CLTB_1402	483.453	0.0770178	0.31056	0.247996	0.804137	0.911693		CLTB_1402	483.453	0.124181	0.310954	0.399353	0.689633	0.82753		CLTB_1402	483.453
CLTC_1405	1364.48	-0.515817	0.180573	-2.85656	0.00428258	0.0991561		CLTC_1405	1364.48	-0.463179	0.180332	-2.56848	0.0102145	0.57831		CLTC_1405	1364.48	-0.4067	0.180707	-2.2506	0.0244109	0.206059		CLTC_1405	1364.48	-0.298216	0.180155	-1.65533	0.0978571	0.369422		CLTC_1405	1364.48	-0.414096	0.180376	-2.29573	0.0216911	0.096347		CLTC_1405	1364.48	-0.452241	0.180656	-2.50334	0.0123029	0.0502211		CLTC_1405	1364.48
CLU_1406	1.784	0.098568	1.03356	0.0953679	0.924023	NA		CLU_1406	1.784	0.814022	0.953081	0.854095	0.393052	0.894758		CLU_1406	1.784	-3.10352	1.4514	-2.1383	0.0324924	0.240936		CLU_1406	1.784	-2.59785	1.4514	-1.78989	0.0734713	0.312719		CLU_1406	1.784	0.262837	1.00724	0.260947	0.794133	0.907837		CLU_1406	1.784	0.297516	1.02165	0.29121	0.770891	0.87858		CLU_1406	1.784
CNDP2_1408	0.605417	1.21346	2.13503	0.568356	0.569793	NA		CNDP2_1408	0.605417	-0.336821	2.2806	-0.147689	0.882588	1		CNDP2_1408	0.605417	0.92343	2.20901	0.418029	0.675926	NA		CNDP2_1408	0.605417	-0.394442	2.2806	-0.172955	0.862687	NA		CNDP2_1408	0.605417	1.24683	2.12195	0.587588	0.556809	NA		CNDP2_1408	0.605417	-1.03693	2.2806	-0.454674	0.649344	NA		CNDP2_1408	0.605417
CNOT4_1427	356.543	0.112567	0.215285	0.522877	0.60106	0.795291		CNOT4_1427	356.543	0.36949	0.213668	1.72927	0.0837609	0.653111		CNOT4_1427	356.543	0.384641	0.215081	1.78835	0.0737191	0.37514		CNOT4_1427	356.543	0.529498	0.213088	2.48488	0.0129595	0.0980882		CNOT4_1427	356.543	0.627055	0.213171	2.94156	0.00326567	0.0220877		CNOT4_1427	356.543	0.654906	0.213739	3.06404	0.00218369	0.0121932		CNOT4_1427	356.543
CNPY3_1433	180.205	0.109801	0.159806	0.687091	0.492026	0.727297		CNPY3_1433	180.205	0.165661	0.157975	1.04865	0.294338	0.825011		CNPY3_1433	180.205	0.285472	0.160249	1.78142	0.0748432	0.37714		CNPY3_1433	180.205	0.309012	0.15669	1.97212	0.0485958	0.242288		CNPY3_1433	180.205	0.356904	0.157269	2.26938	0.023245	0.100874		CNPY3_1433	180.205	0.604765	0.156943	3.85341	0.000116484	0.00103176		CNPY3_1433	180.205
COASY_1438	179.76	0.230067	0.229527	1.00235	0.316173	0.58921		COASY_1438	179.76	-0.172693	0.230935	-0.747799	0.454582	0.937712		COASY_1438	179.76	0.228395	0.230926	0.989039	0.322644	0.716841		COASY_1438	179.76	0.308862	0.22802	1.35454	0.175565	0.494275		COASY_1438	179.76	0.359383	0.228398	1.57349	0.115605	0.314339		COASY_1438	179.76	0.320794	0.229737	1.39635	0.162609	0.342708		COASY_1438	179.76
COG2_1441	203.565	-0.163987	0.17575	-0.93307	0.350784	0.61946		COG2_1441	203.565	0.0840822	0.172942	0.486189	0.626833	1		COG2_1441	203.565	-0.154698	0.177517	-0.871453	0.383507	0.763056		COG2_1441	203.565	-0.170107	0.174277	-0.976072	0.329029	0.668651		COG2_1441	203.565	-0.0983694	0.174687	-0.563117	0.573355	0.793178		COG2_1441	203.565	-0.287142	0.17773	-1.61561	0.106178	0.253046		COG2_1441	203.565
COL12A1_1461	270.54	-0.171216	0.210292	-0.814182	0.415541	0.671989		COL12A1_1461	270.54	-0.114782	0.209357	-0.54826	0.583513	1		COL12A1_1461	270.54	-0.221599	0.211601	-1.04725	0.294983	0.693081		COL12A1_1461	270.54	-0.351763	0.210164	-1.67376	0.0941787	0.361119		COL12A1_1461	270.54	-0.540555	0.211668	-2.55378	0.010656	0.0569434		COL12A1_1461	270.54	-0.54765	0.212883	-2.57254	0.0100956	0.0428858		COL12A1_1461	270.54
COL1A1_1466	17.7084	0.0659964	0.396694	0.166366	0.867869	NA		COL1A1_1466	17.7084	0.132612	0.38932	0.340625	0.733386	1		COL1A1_1466	17.7084	-0.397278	0.425319	-0.93407	0.350268	0.739972		COL1A1_1466	17.7084	0.143097	0.387656	0.369134	0.712028	0.910589		COL1A1_1466	17.7084	-0.127503	0.400668	-0.318227	0.750313	0.882416		COL1A1_1466	17.7084	-0.0933234	0.406048	-0.229834	0.818221	0.905618		COL1A1_1466	17.7084
COL4A1_1472	143.444	-0.0357023	0.293851	-0.121498	0.903297	0.955989		COL4A1_1472	143.444	0.121449	0.291764	0.416258	0.677221	1		COL4A1_1472	143.444	0.127409	0.294289	0.432938	0.66506	0.908144		COL4A1_1472	143.444	-0.208517	0.29359	-0.71023	0.477561	0.794133		COL4A1_1472	143.444	-0.106017	0.293772	-0.360881	0.718188	0.871307		COL4A1_1472	143.444	-0.328981	0.297225	-1.10684	0.268362	0.475405		COL4A1_1472	143.444
COL4A2_1473	118.317	-0.372651	0.223891	-1.66443	0.0960264	0.335652		COL4A2_1473	118.317	-0.298537	0.22118	-1.34975	0.177097	0.746152		COL4A2_1473	118.317	-0.0333738	0.222599	-0.149928	0.880822	0.973239		COL4A2_1473	118.317	-0.0542237	0.218562	-0.248093	0.804062	0.944758		COL4A2_1473	118.317	-0.317348	0.222352	-1.42723	0.153514	0.372779		COL4A2_1473	118.317	-0.124108	0.222409	-0.558016	0.576833	0.750435		COL4A2_1473	118.317
CERT1_1476	161.108	-0.282875	0.182159	-1.5529	0.120448	0.383221		CERT1_1476	161.108	-0.141997	0.179466	-0.791218	0.428817	0.920503		CERT1_1476	161.108	-0.181554	0.18339	-0.989987	0.322181	0.716375		CERT1_1476	161.108	-0.00837743	0.178203	-0.0470106	0.962505	0.989467		CERT1_1476	161.108	-0.0672969	0.17961	-0.374684	0.707896	0.868691		CERT1_1476	161.108	-0.171308	0.182209	-0.940172	0.347129	0.563689		CERT1_1476	161.108
COL5A1_1480	225.394	0.34341	0.375636	0.914211	0.360606	0.625272		COL5A1_1480	225.394	0.52996	0.374761	1.41413	0.157325	0.728051		COL5A1_1480	225.394	0.285622	0.37648	0.758665	0.448053	0.802968		COL5A1_1480	225.394	-0.254422	0.376851	-0.675127	0.499595	0.807124		COL5A1_1480	225.394	-0.712787	0.379401	-1.87872	0.0602829	0.202994		COL5A1_1480	225.394	-1.20722	0.384176	-3.14236	0.00167593	0.00979796		COL5A1_1480	225.394
COL5A2_1483	5.70939	0.454341	0.591577	0.768018	0.442477	NA		COL5A2_1483	5.70939	0.121218	0.600996	0.201695	0.840155	1		COL5A2_1483	5.70939	0.389803	0.609142	0.639922	0.522224	0.851411		COL5A2_1483	5.70939	0.37106	0.584303	0.635048	0.525397	0.827859		COL5A2_1483	5.70939	0.0530262	0.611055	0.086778	0.930848	0.969521		COL5A2_1483	5.70939	0.515067	0.59364	0.867641	0.385591	0.60089		COL5A2_1483	5.70939
COPB2_1491	149.121	-0.562862	0.209722	-2.68386	0.00727785	0.130214		COPB2_1491	149.121	-0.428033	0.207171	-2.06608	0.0388206	0.620899		COPB2_1491	149.121	-0.555191	0.211855	-2.62062	0.00877701	0.113052		COPB2_1491	149.121	-0.309815	0.206069	-1.50346	0.132722	0.436777		COPB2_1491	149.121	-0.187856	0.20613	-0.911348	0.362112	0.61968		COPB2_1491	149.121	-0.227539	0.207911	-1.09441	0.273776	0.480519		COPB2_1491	149.121
COPS5_1497	360.499	0.263601	0.150367	1.75305	0.0795932	0.305861		COPS5_1497	360.499	0.241185	0.149803	1.61001	0.107395	0.666709		COPS5_1497	360.499	0.158767	0.151793	1.04595	0.295586	0.693491		COPS5_1497	360.499	-0.056735	0.150804	-0.376217	0.706756	0.909303		COPS5_1497	360.499	0.0803956	0.150774	0.533219	0.593882	0.809045		COPS5_1497	360.499	-0.0624501	0.152395	-0.409792	0.681959	0.823291		COPS5_1497	360.499
COPS7A_1498	11.1618	-0.367813	0.416789	-0.882494	0.37751	NA		COPS7A_1498	11.1618	-0.561677	0.418159	-1.34321	0.179203	0.74841		COPS7A_1498	11.1618	-0.0105054	0.410505	-0.0255915	0.979583	0.993722		COPS7A_1498	11.1618	-0.246038	0.400647	-0.614102	0.539148	0.838736		COPS7A_1498	11.1618	-0.563139	0.423099	-1.33099	0.183194	0.415043		COPS7A_1498	11.1618	0.0398443	0.402091	0.0990928	0.921065	0.966505		COPS7A_1498	11.1618
COPZ1_1499	371.296	0.0425466	0.115667	0.367837	0.712995	0.865131		COPZ1_1499	371.296	0.106376	0.114472	0.929278	0.352745	0.865358		COPZ1_1499	371.296	-0.0606403	0.117657	-0.515397	0.606275	0.885164		COPZ1_1499	371.296	-0.040609	0.114986	-0.353165	0.723965	0.918742		COPZ1_1499	371.296	0.0830483	0.115035	0.721938	0.470333	0.712765		COPZ1_1499	371.296	0.0158865	0.116483	0.136385	0.891517	0.947805		COPZ1_1499	371.296
COQ5_1506	68.3839	-0.236334	0.229127	-1.03145	0.302328	NA		COQ5_1506	68.3839	0.110729	0.221119	0.500766	0.616536	1		COQ5_1506	68.3839	-0.0772675	0.2304	-0.335363	0.737351	0.928485		COQ5_1506	68.3839	0.167243	0.219848	0.760725	0.446822	0.767648		COQ5_1506	68.3839	0.219118	0.220913	0.991871	0.32126	0.580191		COQ5_1506	68.3839	0.290094	0.222535	1.30358	0.192376	0.383069		COQ5_1506	68.3839
CORO1A_1507	0.727084	1.32001	1.77626	0.743137	0.457399	NA		CORO1A_1507	0.727084	0.144075	1.89206	0.0761472	0.939302	1		CORO1A_1507	0.727084	-0.419224	1.89206	-0.22157	0.824649	NA		CORO1A_1507	0.727084	0.839354	1.82009	0.461161	0.644683	NA		CORO1A_1507	0.727084	1.71654	1.69885	1.01041	0.3123	NA		CORO1A_1507	0.727084	-0.556035	1.89206	-0.293878	0.768851	NA		CORO1A_1507	0.727084
COX6B1_1519	308.244	0.366597	0.366091	1.00138	0.316642	0.58921		COX6B1_1519	308.244	-0.097066	0.366586	-0.264784	0.791176	1		COX6B1_1519	308.244	0.0681622	0.36707	0.185693	0.852686	0.961875		COX6B1_1519	308.244	-0.00930442	0.36637	-0.0253962	0.979739	0.994586		COX6B1_1519	308.244	-0.179062	0.366942	-0.487984	0.625561	0.825272		COX6B1_1519	308.244	0.124392	0.366764	0.33916	0.734489	0.859118		COX6B1_1519	308.244
COX6C_1522	0.424101	-2.03567	5.05795	-0.402469	0.687339	NA		COX6C_1522	0.424101	-1.24251	5.05975	-0.245566	0.806018	1		COX6C_1522	0.424101	0.0783834	5.02361	0.015603	0.987551	NA		COX6C_1522	0.424101	-2.26191	5.05975	-0.447039	0.654847	NA		COX6C_1522	0.424101	-2.11345	5.05975	-0.417698	0.676168	NA		COX6C_1522	0.424101	-1.94261	5.05975	-0.383933	0.701028	NA		COX6C_1522	0.424101
CPNE3_1532	570.251	-0.0455952	0.126284	-0.361052	0.718061	0.867796		CPNE3_1532	570.251	0.164426	0.12509	1.31446	0.188692	0.753251		CPNE3_1532	570.251	-0.107426	0.127393	-0.843267	0.399079	0.76972		CPNE3_1532	570.251	0.0529098	0.125303	0.422254	0.672839	0.895984		CPNE3_1532	570.251	0.203934	0.12524	1.62834	0.103453	0.293133		CPNE3_1532	570.251	-0.170606	0.127236	-1.34086	0.179965	0.366343		CPNE3_1532	570.251
CPSF4_1539	240.145	0.346125	0.175351	1.9739	0.0483934	0.248322		CPSF4_1539	240.145	0.333418	0.174395	1.91186	0.0558947	0.620899		CPSF4_1539	240.145	0.480171	0.175936	2.72924	0.006348	0.0894654		CPSF4_1539	240.145	0.530531	0.173183	3.06342	0.00218823	0.0268718		CPSF4_1539	240.145	0.609863	0.17343	3.51647	0.000437329	0.00431062		CPSF4_1539	240.145	0.782976	0.173599	4.51027	6.47465e-06	7.98952e-05		CPSF4_1539	240.145
CREBBP_1553	18.4486	-0.284985	0.478944	-0.595027	0.551826	NA		CREBBP_1553	18.4486	-0.134925	0.467455	-0.288637	0.77286	1		CREBBP_1553	18.4486	0.308085	0.466054	0.661049	0.508581	0.846238		CREBBP_1553	18.4486	-0.387959	0.474512	-0.817596	0.413588	0.739537		CREBBP_1553	18.4486	-0.184563	0.472253	-0.390813	0.695935	0.860734		CREBBP_1553	18.4486	-0.292582	0.48348	-0.605157	0.545074	0.728801		CREBBP_1553	18.4486
CREG1_1558	467.016	-0.0214254	0.160972	-0.1331	0.894114	0.948246		CREG1_1558	467.016	0.085697	0.160173	0.535026	0.592632	1		CREG1_1558	467.016	-0.372169	0.163145	-2.28121	0.0225359	0.195882		CREG1_1558	467.016	-0.169553	0.160785	-1.05453	0.291638	0.636082		CREG1_1558	467.016	0.198164	0.160127	1.23754	0.215885	0.458579		CREG1_1558	467.016	0.294452	0.160432	1.83537	0.0664509	0.181551		CREG1_1558	467.016
CRELD2_1561	280.189	-0.00538946	0.201756	-0.0267127	0.978689	0.988013		CRELD2_1561	280.189	-0.165535	0.201696	-0.820716	0.411808	0.907444		CRELD2_1561	280.189	-0.278119	0.204012	-1.36325	0.172805	0.567186		CRELD2_1561	280.189	-0.32932	0.202208	-1.62862	0.103394	0.380317		CRELD2_1561	280.189	-0.0754006	0.201711	-0.373806	0.708549	0.868691		CRELD2_1561	280.189	-0.0691609	0.202542	-0.341464	0.732754	0.857716		CRELD2_1561	280.189
CRK_1571	48.6102	-0.335259	0.300799	-1.11456	0.265039	NA		CRK_1571	48.6102	0.221761	0.28745	0.771477	0.440424	0.929814		CRK_1571	48.6102	-0.0742252	0.300049	-0.247377	0.804617	0.949735		CRK_1571	48.6102	-0.57221	0.301201	-1.89976	0.0574646	0.269037		CRK_1571	48.6102	0.129747	0.290278	0.446975	0.654893	0.83608		CRK_1571	48.6102	-0.400686	0.304902	-1.31415	0.188797	0.377471		CRK_1571	48.6102
CRTAP_1578	4.4085	-0.335268	0.65568	-0.511328	0.609121	NA		CRTAP_1578	4.4085	0.275295	0.585571	0.470131	0.638262	1		CRTAP_1578	4.4085	-1.08477	0.796523	-1.36188	0.173237	0.568028		CRTAP_1578	4.4085	0.112567	0.592947	0.189843	0.849432	0.957346		CRTAP_1578	4.4085	-0.558958	0.672811	-0.83078	0.406098	0.659513		CRTAP_1578	4.4085	-0.423279	0.674317	-0.627715	0.530191	0.7172		CRTAP_1578	4.4085
CRYAB_1582	11.1198	-0.111197	0.410578	-0.27083	0.786522	NA		CRYAB_1582	11.1198	-0.120139	0.404893	-0.296719	0.766681	1		CRYAB_1582	11.1198	-0.198359	0.423463	-0.46842	0.639484	0.897573		CRYAB_1582	11.1198	-1.36247	0.462255	-2.94744	0.00320422	0.036376		CRYAB_1582	11.1198	-1.44986	0.479293	-3.02501	0.00248629	0.0177052		CRYAB_1582	11.1198	-1.67776	0.511389	-3.28078	0.00103519	0.00677481		CRYAB_1582	11.1198
CRYZ_1586	239.4	-0.21359	0.274952	-0.776825	0.437262	0.687706		CRYZ_1586	239.4	-0.390858	0.274954	-1.42154	0.15516	0.728051		CRYZ_1586	239.4	-0.303712	0.276014	-1.10035	0.271179	0.665192		CRYZ_1586	239.4	-0.491914	0.275169	-1.78768	0.0738273	0.312719		CRYZ_1586	239.4	-0.581103	0.275908	-2.10615	0.0351917	0.137409		CRYZ_1586	239.4	-1.00618	0.278841	-3.60843	0.000308061	0.0023601		CRYZ_1586	239.4
CSF1_1590	3.47815	-0.543026	0.830509	-0.653847	0.513211	NA		CSF1_1590	3.47815	-0.0600546	0.769163	-0.0780779	0.937766	1		CSF1_1590	3.47815	-0.109909	0.808999	-0.135858	0.891934	0.975529		CSF1_1590	3.47815	0.0167184	0.759385	0.0220157	0.982435	0.994586		CSF1_1590	3.47815	-0.775469	0.848901	-0.913498	0.360981	0.619125		CSF1_1590	3.47815	0.16132	0.772596	0.208802	0.834602	0.917467		CSF1_1590	3.47815
CSF3_1592	0.393866	0.793012	4.34137	0.182664	0.855062	NA		CSF3_1592	0.393866	1.54387	4.3005	0.358998	0.719597	1		CSF3_1592	0.393866	1.02346	4.3425	0.235685	0.813677	NA		CSF3_1592	0.393866	0	4.3425	0	1	NA		CSF3_1592	0.393866	2.14349	4.26515	0.50256	0.615274	NA		CSF3_1592	0.393866	0	4.3425	0	1	NA		CSF3_1592	0.393866
CSNK1D_1599	660.356	-0.0774344	0.188149	-0.411559	0.680663	0.848315		CSNK1D_1599	660.356	0.088531	0.187499	0.472167	0.636808	1		CSNK1D_1599	660.356	0.0143156	0.188442	0.0759683	0.939444	0.984833		CSNK1D_1599	660.356	-0.102682	0.187783	-0.546813	0.584508	0.858003		CSNK1D_1599	660.356	-0.12456	0.188075	-0.662288	0.507787	0.742167		CSNK1D_1599	660.356	-0.409796	0.189308	-2.16471	0.0304101	0.103273		CSNK1D_1599	660.356
CSNK1E_1602	10.823	-0.213795	0.495373	-0.431584	0.666044	NA		CSNK1E_1602	10.823	-0.667391	0.512181	-1.30304	0.192562	0.757966		CSNK1E_1602	10.823	-0.117616	0.502921	-0.233865	0.81509	0.953106		CSNK1E_1602	10.823	0.0117031	0.474115	0.024684	0.980307	0.994586		CSNK1E_1602	10.823	0.0944067	0.476693	0.198045	0.84301	0.93104		CSNK1E_1602	10.823	0.362506	0.473015	0.766374	0.443454	0.649487		CSNK1E_1602	10.823
CSNK2A2_1609	104.707	-0.0402712	0.18885	-0.213244	0.831137	NA		CSNK2A2_1609	104.707	-0.210287	0.188847	-1.11353	0.26548	0.806377		CSNK2A2_1609	104.707	0.226036	0.18824	1.20078	0.229836	0.626366		CSNK2A2_1609	104.707	0.549316	0.178454	3.0782	0.00208258	0.0260818		CSNK2A2_1609	104.707	0.798922	0.177374	4.50416	6.66349e-06	0.000124526		CSNK2A2_1609	104.707	1.12887	0.176194	6.40702	1.48395e-10	5.15872e-09		CSNK2A2_1609	104.707
CST6_1613	0.256314	-0.649043	6.29844	-0.103048	0.917925	NA		CST6_1613	0.256314	0.144061	6.30189	0.02286	0.981762	1		CST6_1613	0.256314	1.54566	6.26848	0.246577	0.805235	NA		CST6_1613	0.256314	-0.875329	6.30189	-0.138899	0.88953	NA		CST6_1613	0.256314	0.234897	6.30189	0.037274	0.970267	NA		CST6_1613	0.256314	-0.556032	6.30189	-0.0882326	0.929692	NA		CST6_1613	0.256314
CT45A6_1618	106.658	-0.388891	0.327186	-1.18859	0.2346	NA		CT45A6_1618	106.658	-0.351638	0.325607	-1.07995	0.280166	0.814586		CT45A6_1618	106.658	-0.132541	0.326934	-0.405405	0.685179	0.91235		CT45A6_1618	106.658	0.00346234	0.323246	0.0107112	0.991454	0.996847		CT45A6_1618	106.658	-0.133305	0.324783	-0.410444	0.68148	0.853101		CT45A6_1618	106.658	0.240734	0.32381	0.743443	0.457214	0.658073		CT45A6_1618	106.658
CTHRC1_1625	0.236976	-1.12985	7.0456	-0.160362	0.872596	NA		CTHRC1_1625	0.236976	-1.2986	7.05042	-0.184187	0.853867	1		CTHRC1_1625	0.236976	1.06562	7.02054	0.151786	0.879355	NA		CTHRC1_1625	0.236976	-0.394451	7.05042	-0.0559471	0.955384	NA		CTHRC1_1625	0.236976	-1.20776	7.05042	-0.171304	0.863985	NA		CTHRC1_1625	0.236976	-0.0751558	7.05042	-0.0106598	0.991495	NA		CTHRC1_1625	0.236976
CTNNAL1_1630	434.56	-0.246965	0.180568	-1.36771	0.171403	0.444252		CTNNAL1_1630	434.56	-0.218261	0.179901	-1.21323	0.225042	0.78016		CTNNAL1_1630	434.56	0.199954	0.179846	1.11181	0.26622	0.659989		CTNNAL1_1630	434.56	0.173498	0.17878	0.970455	0.33182	0.671296		CTNNAL1_1630	434.56	0.0940012	0.179285	0.524313	0.600061	0.813544		CTNNAL1_1630	434.56	-0.0591161	0.18037	-0.327749	0.743101	0.865925		CTNNAL1_1630	434.56
CTNNB1_1633	1718.45	-0.12836	0.087233	-1.47147	0.141165	0.410564		CTNNB1_1633	1718.45	-0.0382283	0.0868509	-0.44016	0.659821	1		CTNNB1_1633	1718.45	-0.216704	0.0877779	-2.46877	0.0135577	0.148275		CTNNB1_1633	1718.45	-0.196823	0.0870221	-2.26176	0.0237125	0.148485		CTNNB1_1633	1718.45	-0.276353	0.0873387	-3.16415	0.00155536	0.012205		CTNNB1_1633	1718.45	-0.492536	0.0881459	-5.58774	2.30047e-08	5.09412e-07		CTNNB1_1633	1718.45
CTPS1_1637	10.5617	0.0642963	0.691759	0.0929461	0.925946	NA		CTPS1_1637	10.5617	0.703626	0.659189	1.06741	0.285786	0.816659		CTPS1_1637	10.5617	0.247859	0.694065	0.357112	0.721008	0.924483		CTPS1_1637	10.5617	0.45532	0.665916	0.683751	0.494133	0.804687		CTPS1_1637	10.5617	0.539573	0.667758	0.808036	0.41907	0.665991		CTPS1_1637	10.5617	0.474987	0.6778	0.700777	0.483442	0.680298		CTPS1_1637	10.5617
CTSD_1642	917.414	-0.139852	0.166414	-0.840386	0.400692	0.659454		CTSD_1642	917.414	-0.218771	0.166272	-1.31574	0.188261	0.753251		CTSD_1642	917.414	-0.339383	0.167147	-2.03044	0.0423119	0.276232		CTSD_1642	917.414	-0.720905	0.167048	-4.31555	1.59204e-05	0.000517988		CTSD_1642	917.414	-0.700148	0.167259	-4.186	2.83911e-05	0.000426923		CTSD_1642	917.414	-0.375805	0.167041	-2.24978	0.0244631	0.08578		CTSD_1642	917.414
CTSG_1643	0.828501	-0.752904	1.94518	-0.387062	0.69871	NA		CTSG_1643	0.828501	1.31557	1.67557	0.785148	0.432367	0.921881		CTSG_1643	0.828501	-0.522508	1.94528	-0.268602	0.788236	0.944529		CTSG_1643	0.828501	1.08673	1.69211	0.642235	0.520721	NA		CTSG_1643	0.828501	0.705074	1.75078	0.402719	0.687155	0.854403		CTSG_1643	0.828501	0.260291	1.84473	0.1411	0.887791	0.946236		CTSG_1643	0.828501
CTSL_1645	1166.32	0.124329	0.221221	0.562013	0.574107	0.783271		CTSL_1645	1166.32	0.274235	0.220877	1.24157	0.214395	0.777104		CTSL_1645	1166.32	0.218736	0.221379	0.988062	0.323122	0.716841		CTSL_1645	1166.32	0.475934	0.220677	2.1567	0.0310288	0.178699		CTSL_1645	1166.32	0.674644	0.220619	3.05796	0.00222849	0.0163002		CTSL_1645	1166.32	0.765539	0.22072	3.46837	0.000523622	0.00373702		CTSL_1645	1166.32
CTSL_1647	98.4137	-0.0247653	0.225649	-0.109751	0.912607	NA		CTSL_1647	98.4137	-0.160212	0.225122	-0.711665	0.476672	0.951794		CTSL_1647	98.4137	0.427469	0.222597	1.92037	0.0548108	0.321671		CTSL_1647	98.4137	0.323038	0.218777	1.47656	0.139793	0.447807		CTSL_1647	98.4137	0.90748	0.214811	4.22455	2.3942e-05	0.000372137		CTSL_1647	98.4137	1.19049	0.214228	5.55713	2.74245e-08	5.91089e-07		CTSL_1647	98.4137
CTTN_1650	313.539	-0.226134	0.230952	-0.979139	0.327511	0.595617		CTTN_1650	313.539	-0.0770777	0.229688	-0.335576	0.737191	1		CTTN_1650	313.539	0.0143351	0.230881	0.0620887	0.950492	0.988732		CTTN_1650	313.539	0.21161	0.228685	0.925331	0.354794	0.688217		CTTN_1650	313.539	0.17776	0.229159	0.775707	0.437922	0.68002		CTTN_1650	313.539	0.166514	0.229914	0.724244	0.468916	0.666689		CTTN_1650	313.539
CXCL12_1666	0.0596977	-0.649265	9.77144	-0.0664452	0.947023	NA		CXCL12_1666	0.0596977	-0.817691	9.78431	-0.0835717	0.933397	1		CXCL12_1666	0.0596977	-0.419221	9.78431	-0.0428462	0.965824	NA		CXCL12_1666	0.0596977	-0.875308	9.78431	-0.0894604	0.928716	NA		CXCL12_1666	0.0596977	-0.726859	9.78431	-0.0742882	0.940781	NA		CXCL12_1666	0.0596977	-0.556023	9.78431	-0.056828	0.954682	NA		CXCL12_1666	0.0596977
CXCL12_1667	0.115442	0	9.77144	0	1	NA		CXCL12_1667	0.115442	0	9.78431	0	1	1		CXCL12_1667	0.115442	2.02896	9.76275	0.207827	0.835364	NA		CXCL12_1667	0.115442	0	9.78431	0	1	NA		CXCL12_1667	0.115442	0	9.78431	0	1	NA		CXCL12_1667	0.115442	0	9.78431	0	1	NA		CXCL12_1667	0.115442
CXCL12_1668	0.152545	1.79865	9.73626	0.184738	0.853435	NA		CXCL12_1668	0.152545	-0.817613	9.78431	-0.0835637	0.933403	1		CXCL12_1668	0.152545	-0.419142	9.78431	-0.0428382	0.965831	NA		CXCL12_1668	0.152545	-0.87523	9.78431	-0.0894524	0.928722	NA		CXCL12_1668	0.152545	-0.726781	9.78431	-0.0742803	0.940787	NA		CXCL12_1668	0.152545	-0.555945	9.78431	-0.05682	0.954689	NA		CXCL12_1668	0.152545
CXCL12_1669	0.00907391	0	9.77144	0	1	NA		CXCL12_1669	0.00907391	0	9.78431	0	1	1		CXCL12_1669	0.00907391	0	9.78431	0	1	NA		CXCL12_1669	0.00907391	0	9.78431	0	1	NA		CXCL12_1669	0.00907391	0	9.78431	0	1	NA		CXCL12_1669	0.00907391	0	9.78431	0	1	NA		CXCL12_1669	0.00907391
CXCL2_1672	11.0173	0.0442362	0.568093	0.0778679	0.937933	NA		CXCL2_1672	11.0173	-0.596339	0.578046	-1.03165	0.302238	0.830458		CXCL2_1672	11.0173	-1.97676	0.65929	-2.99832	0.00271471	0.0495857		CXCL2_1672	11.0173	-3.65171	0.788071	-4.63374	3.59125e-06	0.000147195		CXCL2_1672	11.0173	-2.45422	0.672594	-3.64889	0.000263377	0.00288643		CXCL2_1672	11.0173	-2.05851	0.655708	-3.13937	0.00169311	0.00988053		CXCL2_1672	11.0173
CYB561_1683	34.5324	0.196015	0.27729	0.706895	0.479631	NA		CYB561_1683	34.5324	0.295822	0.270287	1.09448	0.273746	0.808349		CYB561_1683	34.5324	0.339359	0.279795	1.21288	0.225175	0.623353		CYB561_1683	34.5324	-0.0183324	0.277011	-0.0661794	0.947235	0.987277		CYB561_1683	34.5324	0.370177	0.270699	1.36748	0.171474	0.399118		CYB561_1683	34.5324	0.140185	0.281696	0.497648	0.618732	0.781696		CYB561_1683	34.5324
CYCS_1692	318.088	0.0253061	0.280931	0.0900792	0.928224	0.966082		CYCS_1692	318.088	0.156004	0.280133	0.556891	0.577602	1		CYCS_1692	318.088	-0.408783	0.28332	-1.44283	0.149068	0.52844		CYCS_1692	318.088	-0.0923548	0.280678	-0.329041	0.742124	0.927658		CYCS_1692	318.088	-0.0615199	0.280944	-0.218975	0.826669	0.92301		CYCS_1692	318.088	-0.13117	0.28185	-0.465388	0.641653	0.798793		CYCS_1692	318.088
CYP11A1_1693	3.4441	0.381062	0.87769	0.434165	0.664169	NA		CYP11A1_1693	3.4441	0.926032	0.842214	1.09952	0.27154	0.808349		CYP11A1_1693	3.4441	-0.137871	0.935939	-0.147307	0.88289	0.974631		CYP11A1_1693	3.4441	-1.05911	0.987462	-1.07256	0.283471	0.626524		CYP11A1_1693	3.4441	-0.637729	0.955641	-0.667331	0.504561	0.740174		CYP11A1_1693	3.4441	-0.0759629	0.918516	-0.0827018	0.934089	0.974155		CYP11A1_1693	3.4441
CYP1A1_1698	4.84176	-0.425204	0.638371	-0.666077	0.505362	NA		CYP1A1_1698	4.84176	-0.286927	0.615338	-0.466292	0.641007	1		CYP1A1_1698	4.84176	-1.14943	0.741323	-1.55052	0.121017	0.485421		CYP1A1_1698	4.84176	-4.3271	1.28207	-3.37508	0.000737943	0.0117607		CYP1A1_1698	4.84176	-1.96625	0.820574	-2.39618	0.0165668	0.0794668		CYP1A1_1698	4.84176	-1.91269	0.836919	-2.2854	0.0222895	0.0801579		CYP1A1_1698	4.84176
CYP1A2_1699	0.643016	-1.93642	2.32829	-0.831691	0.405583	NA		CYP1A2_1699	0.643016	-0.228312	2.24983	-0.10148	0.91917	1		CYP1A2_1699	0.643016	1.10802	2.13799	0.518251	0.604283	NA		CYP1A2_1699	0.643016	-2.16225	2.32847	-0.928613	0.35309	NA		CYP1A2_1699	0.643016	-1.052	2.32847	-0.451798	0.651415	NA		CYP1A2_1699	0.643016	-0.881152	2.32847	-0.378425	0.705115	NA		CYP1A2_1699	0.643016
CYP26B1_1706	1.36083	-1.04803	1.43014	-0.732814	0.463672	NA		CYP26B1_1706	1.36083	-0.636202	1.30563	-0.487277	0.626062	1		CYP26B1_1706	1.36083	0.948446	1.14707	0.826842	0.408326	0.77372		CYP26B1_1706	1.36083	0.0254407	1.19696	0.0212543	0.983043	0.994586		CYP26B1_1706	1.36083	-0.106437	1.23393	-0.0862586	0.931261	0.969521		CYP26B1_1706	1.36083	-2.81665	1.54862	-1.81882	0.0689393	0.186044		CYP26B1_1706	1.36083
CYP2B6_1710	0.329263	1.24149	3.4957	0.355147	0.722479	NA		CYP2B6_1710	0.329263	0.144078	3.54816	0.0406063	0.96761	1		CYP2B6_1710	0.329263	-0.419218	3.54816	-0.118151	0.905948	NA		CYP2B6_1710	0.329263	0.0864577	3.54816	0.0243669	0.98056	NA		CYP2B6_1710	0.329263	-0.726874	3.54816	-0.204859	0.837682	NA		CYP2B6_1710	0.329263	-0.556028	3.54816	-0.156709	0.875474	NA		CYP2B6_1710	0.329263
CYP2C19_1714	0.807428	-2.15107	1.76549	-1.2184	0.223073	NA		CYP2C19_1714	0.807428	-0.822825	1.5544	-0.529351	0.596562	1		CYP2C19_1714	0.807428	-1.01026	1.66132	-0.608108	0.543116	0.859468		CYP2C19_1714	0.807428	-3.33857	1.76559	-1.89091	0.0586358	NA		CYP2C19_1714	0.807428	-3.19012	1.76559	-1.80683	0.0707888	0.227036		CYP2C19_1714	0.807428	-0.624635	1.56545	-0.399014	0.689883	0.82753		CYP2C19_1714	0.807428
CYP2C9_1720	10.2741	0.151117	0.617169	0.244854	0.806569	NA		CYP2C9_1720	10.2741	0.883275	0.59675	1.48014	0.138835	0.706685		CYP2C9_1720	10.2741	-1.93825	0.769509	-2.51882	0.0117749	0.135363		CYP2C9_1720	10.2741	-0.917771	0.650686	-1.41047	0.158402	0.471323		CYP2C9_1720	10.2741	-1.20606	0.675599	-1.78517	0.0742331	0.2346		CYP2C9_1720	10.2741	-2.5369	0.829428	-3.05861	0.00222363	0.0123735		CYP2C9_1720	10.2741
CYP2E1_1722	3.3666	-0.110672	0.795015	-0.139208	0.889286	NA		CYP2E1_1722	3.3666	0.27817	0.764799	0.363717	0.71607	1		CYP2E1_1722	3.3666	-0.27409	0.823258	-0.332934	0.739184	0.928571		CYP2E1_1722	3.3666	-0.898612	0.837829	-1.07255	0.283474	0.626524		CYP2E1_1722	3.3666	-0.85801	0.847547	-1.01234	0.311373	0.569383		CYP2E1_1722	3.3666	-1.03726	0.884079	-1.17327	0.240688	0.443387		CYP2E1_1722	3.3666
CYP4F3_1739	6.33834	0.767384	0.81794	0.938191	0.348146	NA		CYP4F3_1739	6.33834	0.645184	0.81576	0.7909	0.429003	0.920503		CYP4F3_1739	6.33834	-0.0332492	0.881359	-0.0377249	0.969907	0.991321		CYP4F3_1739	6.33834	0.0660598	0.842697	0.0783909	0.937517	0.985745		CYP4F3_1739	6.33834	0.0271791	0.853951	0.0318275	0.97461	0.987437		CYP4F3_1739	6.33834	-0.151531	0.880549	-0.172087	0.863369	0.935211		CYP4F3_1739	6.33834
CYTH1_1748	1.97494	-0.341896	0.958418	-0.356729	0.721295	NA		CYTH1_1748	1.97494	-1.22039	1.09054	-1.11907	0.26311	0.806377		CYTH1_1748	1.97494	0.436188	0.886347	0.492119	0.622635	0.890668		CYTH1_1748	1.97494	-0.215199	0.908935	-0.23676	0.812843	0.946726		CYTH1_1748	1.97494	-0.384844	0.953546	-0.403593	0.686512	0.854403		CYTH1_1748	1.97494	-0.067612	0.930432	-0.0726674	0.942071	0.978386		CYTH1_1748	1.97494
DAD1_1749	1021.74	0.175628	0.350675	0.500827	0.616493	0.804397		DAD1_1749	1021.74	-0.16046	0.350772	-0.457447	0.64735	1		DAD1_1749	1021.74	0.07693	0.350883	0.219247	0.826458	0.955325		DAD1_1749	1021.74	-0.0372491	0.350679	-0.10622	0.915408	0.977108		DAD1_1749	1021.74	-0.142947	0.350823	-0.407461	0.68367	0.854361		DAD1_1749	1021.74	0.111753	0.3508	0.318566	0.750056	0.869151		DAD1_1749	1021.74
DAG1_1750	139.519	0.361038	0.216264	1.66943	0.095032	0.334968		DAG1_1750	139.519	-0.125917	0.218493	-0.576299	0.564413	1		DAG1_1750	139.519	0.155815	0.219461	0.709989	0.477711	0.82491		DAG1_1750	139.519	-0.321954	0.219798	-1.46478	0.142982	0.450185		DAG1_1750	139.519	-0.451457	0.222298	-2.03086	0.0422687	0.157255		DAG1_1750	139.519	-0.200729	0.221781	-0.905074	0.365426	0.581676		DAG1_1750	139.519
DAPK1_1752	26.5702	-0.0409826	0.308721	-0.13275	0.894391	NA		DAPK1_1752	26.5702	-0.189512	0.308238	-0.614822	0.538672	0.98598		DAPK1_1752	26.5702	-0.01559	0.313207	-0.0497752	0.960301	0.989263		DAPK1_1752	26.5702	-0.776697	0.321315	-2.41725	0.0156385	0.111217		DAPK1_1752	26.5702	-0.960504	0.33161	-2.89649	0.00377362	0.0246467		DAPK1_1752	26.5702	-1.52155	0.362849	-4.19333	2.74884e-05	0.000291377		DAPK1_1752	26.5702
DAXX_1756	950.505	0.244071	0.21252	1.14846	0.250778	0.542108		DAXX_1756	950.505	0.345848	0.212199	1.62983	0.103138	0.658843		DAXX_1756	950.505	0.172395	0.212934	0.809618	0.41816	0.780236		DAXX_1756	950.505	0.208464	0.212315	0.981863	0.326167	0.664547		DAXX_1756	950.505	0.168248	0.212512	0.791712	0.428529	0.673849		DAXX_1756	950.505	-0.00749951	0.21308	-0.0351958	0.971924	0.984716		DAXX_1756	950.505
DBH_1758	0.0665739	0	9.77144	0	1	NA		DBH_1758	0.0665739	0	9.78431	0	1	1		DBH_1758	0.0665739	0	9.78431	0	1	NA		DBH_1758	0.0665739	0.56731	9.78431	0.0579816	0.953763	NA		DBH_1758	0.0665739	1.53612	9.7696	0.157234	0.87506	NA		DBH_1758	0.0665739	0	9.78431	0	1	NA		DBH_1758	0.0665739
DCK_1776	521.693	0.358344	0.199467	1.79651	0.0724139	0.295868		DCK_1776	521.693	0.387237	0.199043	1.9455	0.0517149	0.620899		DCK_1776	521.693	0.360637	0.199995	1.80323	0.0713525	0.36679		DCK_1776	521.693	0.227264	0.1993	1.14031	0.254158	0.598598		DCK_1776	521.693	0.416125	0.199171	2.08929	0.036682	0.141519		DCK_1776	521.693	0.107353	0.200433	0.535602	0.592234	0.76203		DCK_1776	521.693
DCN_1779	82.4046	0.0959204	0.247227	0.387984	0.698028	NA		DCN_1779	82.4046	-0.225215	0.248424	-0.906576	0.364631	0.868238		DCN_1779	82.4046	-0.497414	0.255656	-1.94564	0.0516983	0.31313		DCN_1779	82.4046	-0.900828	0.255161	-3.53043	0.000414884	0.00748214		DCN_1779	82.4046	-1.10789	0.260105	-4.25941	2.04971e-05	0.000327874		DCN_1779	82.4046	-1.30571	0.267133	-4.88786	1.01935e-06	1.61548e-05		DCN_1779	82.4046
DCTD_1785	1086.56	0.266487	0.0887365	3.00312	0.00267225	0.0991561		DCTD_1785	1086.56	0.144513	0.088607	1.63095	0.102901	0.658843		DCTD_1785	1086.56	0.234605	0.0894293	2.62336	0.00870677	0.112596		DCTD_1785	1086.56	0.260923	0.0882612	2.95626	0.00311399	0.0357373		DCTD_1785	1086.56	0.150161	0.0888238	1.69055	0.0909226	0.268777		DCTD_1785	1086.56	0.334531	0.0888817	3.76378	0.000167364	0.00139816		DCTD_1785	1086.56
DCTN6_1789	925.185	0.21472	0.134066	1.6016	0.109244	0.361931		DCTN6_1789	925.185	0.158675	0.133874	1.18525	0.235918	0.785634		DCTN6_1789	925.185	-0.069677	0.135073	-0.515847	0.605961	0.885164		DCTN6_1789	925.185	0.0509453	0.133993	0.380209	0.70379	0.907302		DCTN6_1789	925.185	-0.0372272	0.134365	-0.277061	0.781733	0.901956		DCTN6_1789	925.185	0.0633428	0.134583	0.470659	0.637885	0.79594		DCTN6_1789	925.185
DCUN1D4_1795	135.738	-0.409418	0.238351	-1.71771	0.085849	0.323047		DCUN1D4_1795	135.738	-0.325543	0.236177	-1.37839	0.168083	0.737298		DCUN1D4_1795	135.738	-0.231337	0.238789	-0.968792	0.332649	0.723916		DCUN1D4_1795	135.738	-0.066081	0.234103	-0.282273	0.777734	0.934903		DCUN1D4_1795	135.738	0.0374949	0.234271	0.16005	0.872842	0.946311		DCUN1D4_1795	135.738	0.27891	0.234057	1.19163	0.233406	0.435934		DCUN1D4_1795	135.738
DCX_1796	0.321321	1.10321	4.73182	0.233147	0.815647	NA		DCX_1796	0.321321	0.14408	4.76085	0.0302635	0.975857	1		DCX_1796	0.321321	-0.419212	4.76085	-0.088054	0.929834	NA		DCX_1796	0.321321	0.0864603	4.76085	0.0181607	0.985511	NA		DCX_1796	0.321321	1.86294	4.68042	0.398028	0.69061	NA		DCX_1796	0.321321	-0.556021	4.76085	-0.11679	0.907026	NA		DCX_1796	0.321321
DDB2_1798	149.544	0.382921	0.186642	2.05164	0.040205	0.230027		DDB2_1798	149.544	0.0325091	0.188052	0.172874	0.862751	1		DDB2_1798	149.544	0.457391	0.187839	2.43502	0.014891	0.156307		DDB2_1798	149.544	0.239647	0.186125	1.28756	0.1979	0.525291		DDB2_1798	149.544	0.045631	0.188745	0.24176	0.808966	0.913646		DDB2_1798	149.544	-0.0826739	0.191941	-0.430726	0.666668	0.815426		DDB2_1798	149.544
DDIT3_1800	275.648	0.119047	0.206912	0.575348	0.565056	0.776506		DDIT3_1800	275.648	0.218679	0.205171	1.06584	0.286496	0.816659		DDIT3_1800	275.648	0.0940085	0.208798	0.450236	0.652541	0.903079		DDIT3_1800	275.648	0.166545	0.205261	0.811379	0.417148	0.743377		DDIT3_1800	275.648	0.933891	0.202227	4.61802	3.87414e-06	7.54524e-05		DDIT3_1800	275.648	2.09768	0.199556	10.5117	7.62675e-26	1.89671e-23		DDIT3_1800	275.648
DDIT4_1803	11.7672	-1.25712	0.908135	-1.38429	0.166269	NA		DDIT4_1803	11.7672	-0.890267	0.854722	-1.04159	0.297604	0.825648		DDIT4_1803	11.7672	0.81148	0.778288	1.04265	0.297111	0.695051		DDIT4_1803	11.7672	0.850538	0.762717	1.11514	0.26479	0.610727		DDIT4_1803	11.7672	1.51808	0.750199	2.02357	0.0430139	0.159333		DDIT4_1803	11.7672	2.41481	0.739494	3.26549	0.00109274	0.00701572		DDIT4_1803	11.7672
DDR1_1804	44.8352	0.252175	0.394029	0.639992	0.522178	NA		DDR1_1804	44.8352	0.344743	0.390103	0.883721	0.376847	0.880847		DDR1_1804	44.8352	0.561282	0.392725	1.4292	0.152947	0.533991		DDR1_1804	44.8352	0.244296	0.390955	0.62487	0.532057	0.833335		DDR1_1804	44.8352	-0.122781	0.399227	-0.307548	0.758426	0.887876		DDR1_1804	44.8352	0.215535	0.396659	0.543377	0.586871	0.759244		DDR1_1804	44.8352
DDX42_1819	11.2697	-0.880293	0.586168	-1.50178	0.133155	NA		DDX42_1819	11.2697	-0.177673	0.538514	-0.329933	0.741451	1		DDX42_1819	11.2697	-1.08956	0.621044	-1.7544	0.0793613	0.38875		DDX42_1819	11.2697	0.676657	0.50997	1.32686	0.184556	0.50781		DDX42_1819	11.2697	0.110394	0.530836	0.207962	0.835259	0.928384		DDX42_1819	11.2697	-0.237627	0.553829	-0.429063	0.667877	0.815426		DDX42_1819	11.2697
DEFB4A_1838	0.0435868	0	9.77144	0	1	NA		DEFB4A_1838	0.0435868	0	9.78431	0	1	1		DEFB4A_1838	0.0435868	0	9.78431	0	1	NA		DEFB4A_1838	0.0435868	0	9.78431	0	1	NA		DEFB4A_1838	0.0435868	0	9.78431	0	1	NA		DEFB4A_1838	0.0435868	0	9.78431	0	1	NA		DEFB4A_1838	0.0435868
DEK_1841	2741.37	-0.500184	0.187616	-2.66599	0.00767613	0.130214		DEK_1841	2741.37	-0.1654	0.187352	-0.88283	0.377328	0.881458		DEK_1841	2741.37	-0.184248	0.187561	-0.982339	0.325933	0.716841		DEK_1841	2741.37	0.0695545	0.187247	0.371458	0.710296	0.910105		DEK_1841	2741.37	0.030879	0.187309	0.164856	0.869058	0.944425		DEK_1841	2741.37	-0.21158	0.187527	-1.12826	0.259209	0.464398		DEK_1841	2741.37
DEPDC1B_1847	545.185	0.309177	0.164587	1.87851	0.0603117	0.274373		DEPDC1B_1847	545.185	0.281485	0.164261	1.71365	0.0865933	0.653111		DEPDC1B_1847	545.185	0.0981491	0.165752	0.592145	0.553753	0.864454		DEPDC1B_1847	545.185	-0.00425389	0.164835	-0.0258069	0.979411	0.994586		DEPDC1B_1847	545.185	-0.312003	0.166086	-1.87857	0.0603039	0.202994		DEPDC1B_1847	545.185	-0.675517	0.168393	-4.01156	6.03198e-05	0.000587392		DEPDC1B_1847	545.185
DERA_1848	9.81818	-0.569976	0.593325	-0.960647	0.33673	NA		DERA_1848	9.81818	0.106553	0.552168	0.192973	0.84698	1		DERA_1848	9.81818	-0.542366	0.60663	-0.894064	0.371288	0.755702		DERA_1848	9.81818	0.845227	0.529331	1.59678	0.110314	0.395011		DERA_1848	9.81818	0.750781	0.534882	1.40364	0.160426	0.383339		DERA_1848	9.81818	0.374022	0.552687	0.676734	0.498575	0.692935		DERA_1848	9.81818
DES_1849	0.0911401	0	9.77144	0	1	NA		DES_1849	0.0911401	0	9.78431	0	1	1		DES_1849	0.0911401	1.0234	9.78431	0.104596	0.916697	NA		DES_1849	0.0911401	0.56731	9.78431	0.0579816	0.953763	NA		DES_1849	0.0911401	1.76335	9.7614	0.180646	0.856646	NA		DES_1849	0.0911401	0	9.78431	0	1	NA		DES_1849	0.0911401
DFFA_1850	39.3657	-0.244839	0.263973	-0.927515	0.353659	NA		DFFA_1850	39.3657	-0.408417	0.263828	-1.54804	0.121612	0.690072		DFFA_1850	39.3657	0.0079118	0.263337	0.0300444	0.976032	0.993024		DFFA_1850	39.3657	-0.112748	0.255059	-0.442046	0.658456	0.886177		DFFA_1850	39.3657	0.320937	0.249035	1.28872	0.197494	0.434058		DFFA_1850	39.3657	0.094863	0.257737	0.368061	0.712827	0.844193		DFFA_1850	39.3657
DFFB_1853	67.9895	0.643075	0.39254	1.63824	0.101371	NA		DFFB_1853	67.9895	0.909724	0.388994	2.33866	0.0193531	0.594809		DFFB_1853	67.9895	0.552497	0.395788	1.39594	0.162732	0.553219		DFFB_1853	67.9895	0.709279	0.390204	1.81771	0.0691078	0.298773		DFFB_1853	67.9895	0.041236	0.398299	0.10353	0.917542	0.964374		DFFB_1853	67.9895	0.00334141	0.401717	0.00831782	0.993363	0.99521		DFFB_1853	67.9895
DHDDS_1856	199.179	0.0718803	0.296034	0.242811	0.808152	0.905775		DHDDS_1856	199.179	0.180456	0.294807	0.612114	0.540462	0.987274		DHDDS_1856	199.179	0.0895389	0.297083	0.301394	0.763114	0.936703		DHDDS_1856	199.179	-0.00222281	0.295423	-0.00752416	0.993997	0.997791		DHDDS_1856	199.179	0.171128	0.295226	0.579653	0.562149	0.787807		DHDDS_1856	199.179	-0.0637454	0.297411	-0.214334	0.830286	0.915129		DHDDS_1856	199.179
DHRS2_1857	18.9855	0.971462	0.329192	2.95105	0.00316699	NA		DHRS2_1857	18.9855	0.364511	0.345773	1.05419	0.291796	0.822484		DHRS2_1857	18.9855	0.580299	0.353975	1.63938	0.101135	0.447289		DHRS2_1857	18.9855	0.69259	0.330927	2.09288	0.0363601	0.20132		DHRS2_1857	18.9855	1.36445	0.31566	4.32254	1.54245e-05	0.000257049		DHRS2_1857	18.9855	0.79773	0.338484	2.35677	0.0184346	0.0687481		DHRS2_1857	18.9855
DHRS7_1861	478.074	-0.139781	0.23809	-0.587092	0.557142	0.773989		DHRS7_1861	478.074	-0.379485	0.238231	-1.59293	0.111177	0.671582		DHRS7_1861	478.074	-0.0196091	0.238324	-0.0822789	0.934425	0.983397		DHRS7_1861	478.074	0.0141269	0.237389	0.0595094	0.952546	0.988658		DHRS7_1861	478.074	-0.123323	0.237881	-0.518421	0.604164	0.81386		DHRS7_1861	478.074	0.0158202	0.238043	0.0664593	0.947012	0.979114		DHRS7_1861	478.074
DLAT_1875	980.785	-0.0664053	0.11464	-0.579248	0.562422	0.776387		DLAT_1875	980.785	0.0301913	0.114113	0.264574	0.791338	1		DLAT_1875	980.785	-0.16132	0.115394	-1.398	0.162114	0.552279		DLAT_1875	980.785	-0.0829299	0.114257	-0.725816	0.467951	0.789762		DLAT_1875	980.785	-0.184885	0.114719	-1.61164	0.10704	0.299879		DLAT_1875	980.785	-0.334456	0.1156	-2.89321	0.00381326	0.0197886		DLAT_1875	980.785
DLD_1877	2.90893	-2.58521	1.18483	-2.18193	0.0291145	NA		DLD_1877	2.90893	0.066468	0.708368	0.0938326	0.925242	1		DLD_1877	2.90893	-1.33599	0.934535	-1.42958	0.152838	0.533991		DLD_1877	2.90893	-0.808641	0.784055	-1.03136	0.302374	0.643921		DLD_1877	2.90893	-2.07366	1.02648	-2.02017	0.0433659	0.160231		DLD_1877	2.90893	-0.228192	0.755688	-0.301966	0.762678	0.875306		DLD_1877	2.90893
DLG4_1880	8.33439	-0.0192203	0.594469	-0.0323318	0.974207	NA		DLG4_1880	8.33439	-0.0510117	0.587641	-0.0868076	0.930824	1		DLG4_1880	8.33439	-1.03875	0.688965	-1.5077	0.131631	0.499175		DLG4_1880	8.33439	-1.75059	0.716957	-2.4417	0.0146184	0.106303		DLG4_1880	8.33439	-0.775809	0.637387	-1.21717	0.22354	0.466487		DLG4_1880	8.33439	-1.11633	0.681907	-1.63708	0.101615	0.245365		DLG4_1880	8.33439
DLGAP5_1882	267	-0.65943	0.299171	-2.20419	0.0275107	0.204518		DLGAP5_1882	267	-0.714158	0.298762	-2.39039	0.0168303	0.582605		DLGAP5_1882	267	-0.282422	0.298661	-0.945629	0.344338	0.736632		DLGAP5_1882	267	-0.473222	0.297961	-1.5882	0.112241	0.397121		DLGAP5_1882	267	-0.705473	0.299045	-2.35908	0.0183201	0.0853443		DLGAP5_1882	267	-1.19598	0.30212	-3.95863	7.53823e-05	0.000712605		DLGAP5_1882	267
DMTF1_1887	17.953	-1.30874	0.473652	-2.76308	0.00572594	NA		DMTF1_1887	17.953	-0.512437	0.42868	-1.19538	0.231937	0.784518		DMTF1_1887	17.953	-0.559782	0.446354	-1.25412	0.209798	0.607983		DMTF1_1887	17.953	0.0995137	0.410095	0.24266	0.808269	0.946412		DMTF1_1887	17.953	0.18921	0.41118	0.460164	0.645399	0.834553		DMTF1_1887	17.953	0.323049	0.412604	0.782951	0.433656	0.64224		DMTF1_1887	17.953
DNAJA3_1895	43.3841	-0.203068	0.323718	-0.627299	0.530463	NA		DNAJA3_1895	43.3841	-0.175223	0.319502	-0.548425	0.5834	1		DNAJA3_1895	43.3841	-0.520876	0.338273	-1.53981	0.123607	0.486241		DNAJA3_1895	43.3841	-0.235674	0.319807	-0.736924	0.461168	0.782247		DNAJA3_1895	43.3841	0.160146	0.315042	0.508333	0.61122	0.817235		DNAJA3_1895	43.3841	0.80295	0.308506	2.6027	0.0092492	0.0403977		DNAJA3_1895	43.3841
DNAJB14_1905	303.137	-0.409619	0.196549	-2.08405	0.0371554	0.224702		DNAJB14_1905	303.137	-0.316827	0.195393	-1.62149	0.104914	0.66269		DNAJB14_1905	303.137	-0.347288	0.197354	-1.75972	0.0784554	0.386894		DNAJB14_1905	303.137	-0.197828	0.194822	-1.01543	0.309901	0.648451		DNAJB14_1905	303.137	-0.186856	0.195253	-0.956993	0.338571	0.597001		DNAJB14_1905	303.137	-0.141516	0.195923	-0.722305	0.470107	0.668068		DNAJB14_1905	303.137
DNAJB2_1906	0.675711	0.742988	1.72242	0.431362	0.666205	NA		DNAJB2_1906	0.675711	0.77091	1.70403	0.452405	0.650977	1		DNAJB2_1906	0.675711	-0.106764	1.87286	-0.0570058	0.954541	NA		DNAJB2_1906	0.675711	-2.43773	1.96636	-1.23971	0.215081	NA		DNAJB2_1906	0.675711	-1.32748	1.96636	-0.675092	0.499617	NA		DNAJB2_1906	0.675711	-2.11842	1.96636	-1.07733	0.281332	NA		DNAJB2_1906	0.675711
DNAJB6_1912	295.897	-0.128228	0.176209	-0.727705	0.466794	0.710055		DNAJB6_1912	295.897	0.00801861	0.174836	0.0458637	0.963419	1		DNAJB6_1912	295.897	-0.347708	0.178729	-1.94546	0.0517202	0.31313		DNAJB6_1912	295.897	-0.092445	0.1751	-0.527956	0.59753	0.862863		DNAJB6_1912	295.897	-0.0351704	0.175404	-0.200511	0.841081	0.930317		DNAJB6_1912	295.897	0.0628112	0.175901	0.357082	0.721031	0.848905		DNAJB6_1912	295.897
DNM1_1924	3.46895	0.170302	0.715573	0.237994	0.811886	NA		DNM1_1924	3.46895	0.167227	0.699682	0.239004	0.811103	1		DNM1_1924	3.46895	0.806051	0.67858	1.18785	0.234893	0.635365		DNM1_1924	3.46895	-0.229067	0.733453	-0.312312	0.754803	0.928016		DNM1_1924	3.46895	0.133036	0.711711	0.186924	0.85172	0.93533		DNM1_1924	3.46895	-0.782848	0.854192	-0.916478	0.359416	0.575244		DNM1_1924	3.46895
DNM1L_1927	143.299	-0.289128	0.147749	-1.9569	0.0503598	0.252462		DNM1L_1927	143.299	-0.356954	0.146358	-2.43891	0.0147317	0.582605		DNM1L_1927	143.299	0.244692	0.143833	1.70122	0.0889016	0.415947		DNM1L_1927	143.299	0.192439	0.139747	1.37706	0.168494	0.482564		DNM1L_1927	143.299	0.11175	0.141902	0.787516	0.43098	0.676059		DNM1L_1927	143.299	0.225859	0.142667	1.58312	0.113394	0.264886		DNM1L_1927	143.299
DNMT1_1928	16.1503	-0.441031	0.426157	-1.0349	0.300715	NA		DNMT1_1928	16.1503	0.254308	0.380589	0.668196	0.504008	0.966621		DNMT1_1928	16.1503	-0.121826	0.420546	-0.289686	0.772056	0.939898		DNMT1_1928	16.1503	0.52481	0.368431	1.42445	0.154317	0.466053		DNMT1_1928	16.1503	0.528346	0.373466	1.41471	0.157154	0.378713		DNMT1_1928	16.1503	0.571649	0.378319	1.51102	0.130782	0.295471		DNMT1_1928	16.1503
DNMT3A_1932	3.79324	0.419472	0.760876	0.551301	0.581427	NA		DNMT3A_1932	3.79324	-0.300469	0.813756	-0.369238	0.711951	1		DNMT3A_1932	3.79324	-0.568625	0.903226	-0.629548	0.52899	0.854137		DNMT3A_1932	3.79324	1.37977	0.692392	1.99277	0.0462872	0.233732		DNMT3A_1932	3.79324	-0.412204	0.837538	-0.492162	0.622605	0.822928		DNMT3A_1932	3.79324	-0.159118	0.826147	-0.192603	0.84727	0.924916		DNMT3A_1932	3.79324
DNTTIP2_1936	684.864	-0.0721062	0.254324	-0.283521	0.776778	0.900295		DNTTIP2_1936	684.864	0.135697	0.253629	0.53502	0.592636	1		DNTTIP2_1936	684.864	0.344165	0.253952	1.35523	0.175344	0.570167		DNTTIP2_1936	684.864	0.504006	0.253078	1.99151	0.0464252	0.234054		DNTTIP2_1936	684.864	0.854379	0.252827	3.37931	0.000726683	0.00656248		DNTTIP2_1936	684.864	0.48745	0.253567	1.92237	0.0545586	0.157159		DNTTIP2_1936	684.864
DPM2_1947	329.836	0.411586	0.173195	2.37643	0.017481	0.174453		DPM2_1947	329.836	0.293664	0.172971	1.69777	0.0895519	0.653111		DPM2_1947	329.836	0.442969	0.174009	2.54567	0.0109067	0.126839		DPM2_1947	329.836	0.163909	0.173342	0.945581	0.344362	0.679543		DPM2_1947	329.836	0.187464	0.173785	1.07871	0.280716	0.535747		DPM2_1947	329.836	0.455947	0.173533	2.62744	0.00860297	0.0384694		DPM2_1947	329.836
DRAP1_1957	354.407	0.142485	0.312501	0.45595	0.648426	0.829028		DRAP1_1957	354.407	-0.123689	0.312736	-0.395504	0.692471	1		DRAP1_1957	354.407	0.690405	0.311758	2.21456	0.0267906	0.218106		DRAP1_1957	354.407	0.718159	0.310954	2.30953	0.020914	0.135907		DRAP1_1957	354.407	0.776081	0.311056	2.49499	0.0125962	0.0643341		DRAP1_1957	354.407	1.13733	0.310843	3.65885	0.000253349	0.00198964		DRAP1_1957	354.407
DRD2_1959	0.192617	0.792158	9.77144	0.0810687	0.935387	NA		DRD2_1959	0.192617	0	9.78431	0	1	1		DRD2_1959	0.192617	2.02899	9.76275	0.20783	0.835362	NA		DRD2_1959	0.192617	1.63484	9.76153	0.167478	0.866994	NA		DRD2_1959	0.192617	0.715789	9.78431	0.0731568	0.941681	NA		DRD2_1959	0.192617	2.33952	9.75084	0.23993	0.810385	NA		DRD2_1959	0.192617
DSG2_1967	178.905	-0.549687	0.19424	-2.82994	0.00465563	0.0991561		DSG2_1967	178.905	-0.629122	0.193417	-3.25268	0.00114323	0.509502		DSG2_1967	178.905	-0.21912	0.193329	-1.13341	0.257042	0.654422		DSG2_1967	178.905	-0.0913397	0.189361	-0.482357	0.629552	0.873732		DSG2_1967	178.905	-0.16002	0.190597	-0.839576	0.401146	0.658113		DSG2_1967	178.905	-0.062344	0.191323	-0.325858	0.744532	0.866476		DSG2_1967	178.905
DUSP1_1978	298.45	0.0859988	0.159671	0.5386	0.590163	0.791037		DUSP1_1978	298.45	0.0479768	0.15899	0.30176	0.762835	1		DUSP1_1978	298.45	0.0804136	0.160968	0.499564	0.617382	0.888487		DUSP1_1978	298.45	0.0405344	0.158852	0.255171	0.798591	0.943246		DUSP1_1978	298.45	0.294552	0.158298	1.86074	0.0627805	0.209463		DUSP1_1978	298.45	0.441496	0.158563	2.78436	0.0053633	0.0262323		DUSP1_1978	298.45
DUSP11_1981	251.763	-0.0375971	0.274587	-0.136923	0.891092	0.947018		DUSP11_1981	251.763	-0.184681	0.274481	-0.672836	0.501052	0.965792		DUSP11_1981	251.763	0.0718441	0.275018	0.261234	0.793912	0.946081		DUSP11_1981	251.763	0.225958	0.273119	0.827324	0.408053	0.735055		DUSP11_1981	251.763	0.0195377	0.274103	0.0712786	0.943176	0.974525		DUSP11_1981	251.763	0.281221	0.273951	1.02654	0.304638	0.517004		DUSP11_1981	251.763
DUSP22_1986	311.723	0.304265	0.119143	2.55379	0.0106558	0.153203		DUSP22_1986	311.723	0.167172	0.118954	1.40536	0.159915	0.728051		DUSP22_1986	311.723	-0.0171899	0.122563	-0.140253	0.88846	0.975305		DUSP22_1986	311.723	-0.253239	0.121132	-2.0906	0.0365641	0.202095		DUSP22_1986	311.723	-0.319619	0.122532	-2.60845	0.00909528	0.0500085		DUSP22_1986	311.723	-0.322624	0.124054	-2.60068	0.00930384	0.0405163		DUSP22_1986	311.723
DUSP3_1987	720.17	-0.0333129	0.130158	-0.255942	0.797996	0.904469		DUSP3_1987	720.17	0.084595	0.129425	0.653619	0.513357	0.971334		DUSP3_1987	720.17	-0.0746131	0.130956	-0.569755	0.568844	0.87133		DUSP3_1987	720.17	0.111822	0.129291	0.864883	0.387103	0.72247		DUSP3_1987	720.17	0.287284	0.129189	2.22374	0.0261657	0.111161		DUSP3_1987	720.17	0.168668	0.129963	1.29782	0.19435	0.384537		DUSP3_1987	720.17
DUSP4_1990	2.3062	0.504216	1.32193	0.381423	0.702889	NA		DUSP4_1990	2.3062	1.76091	1.14399	1.53927	0.123739	0.690467		DUSP4_1990	2.3062	2.13621	1.14586	1.86428	0.0622824	0.344793		DUSP4_1990	2.3062	-0.379236	1.46013	-0.259728	0.795074	0.943246		DUSP4_1990	2.3062	0.44718	1.31864	0.339123	0.734517	0.875279		DUSP4_1990	2.3062	1.32893	1.21177	1.09669	0.272779	0.479811		DUSP4_1990	2.3062
DUSP6_1993	5.59157	0.269606	0.550701	0.489569	0.624439	NA		DUSP6_1993	5.59157	-0.292019	0.573921	-0.508815	0.610882	1		DUSP6_1993	5.59157	-0.326083	0.606372	-0.53776	0.590743	0.881779		DUSP6_1993	5.59157	-1.2432	0.649773	-1.91328	0.0557117	0.264003		DUSP6_1993	5.59157	-1.13619	0.655119	-1.73433	0.0828594	0.251771		DUSP6_1993	5.59157	-1.02763	0.660252	-1.55642	0.119607	0.274833		DUSP6_1993	5.59157
DYNLL1_1997	1718.04	0.16606	0.285407	0.581834	0.560678	0.776016		DYNLL1_1997	1718.04	-0.175922	0.285474	-0.616244	0.537733	0.985762		DYNLL1_1997	1718.04	0.0272685	0.285564	0.09549	0.923926	0.98226		DYNLL1_1997	1718.04	-0.277544	0.285506	-0.972113	0.330994	0.670057		DYNLL1_1997	1718.04	-0.340018	0.285595	-1.19056	0.233826	0.479975		DYNLL1_1997	1718.04	-0.384975	0.285743	-1.34728	0.177891	0.364386		DYNLL1_1997	1718.04
DYNLT3_2000	864.496	0.191731	0.0932546	2.05599	0.0397835	0.230027		DYNLT3_2000	864.496	0.228124	0.0927146	2.46049	0.0138747	0.582605		DYNLT3_2000	864.496	0.00959075	0.094532	0.101455	0.919189	0.982114		DYNLT3_2000	864.496	0.0581597	0.0930469	0.625058	0.531933	0.833335		DYNLT3_2000	864.496	0.0919123	0.0933052	0.985072	0.324589	0.582343		DYNLT3_2000	864.496	0.253321	0.0934316	2.7113	0.00670197	0.0313114		DYNLT3_2000	864.496
DYRK3_2006	350.555	0.0449335	0.143463	0.313206	0.754124	0.892597		DYRK3_2006	350.555	0.052486	0.142542	0.368215	0.712713	1		DYRK3_2006	350.555	0.220375	0.143735	1.5332	0.125226	0.487776		DYRK3_2006	350.555	0.200852	0.141711	1.41734	0.156383	0.46915		DYRK3_2006	350.555	0.374043	0.141533	2.64279	0.0082226	0.0459131		DYRK3_2006	350.555	0.171482	0.14344	1.19549	0.231894	0.434113		DYRK3_2006	350.555
E2F1_2008	3.05506	0.504975	1.19302	0.423273	0.672096	NA		E2F1_2008	3.05506	-0.960952	1.43092	-0.671563	0.501862	0.965803		E2F1_2008	3.05506	0.0161423	1.30374	0.0123815	0.990121	0.998524		E2F1_2008	3.05506	1.05753	1.11633	0.94732	0.343476	0.679543		E2F1_2008	3.05506	0.430503	1.1927	0.360947	0.718139	0.871307		E2F1_2008	3.05506	0.764666	1.17367	0.651518	0.514712	0.70571		E2F1_2008	3.05506
E2F2_2009	1.84359	-0.315395	0.843838	-0.373762	0.708581	NA		E2F2_2009	1.84359	-1.84815	1.0661	-1.73357	0.0829942	0.653111		E2F2_2009	1.84359	0.153071	0.819341	0.186822	0.8518	0.961863		E2F2_2009	1.84359	-2.53972	1.22605	-2.07146	0.038316	0.20994		E2F2_2009	1.84359	-1.36621	0.985539	-1.38626	0.165668	0.392172		E2F2_2009	1.84359	-0.838818	0.922649	-0.909141	0.363276	0.578842		E2F2_2009	1.84359
EBNA1BP2_2014	2838.93	0.122791	0.114228	1.07496	0.282391	0.568513		EBNA1BP2_2014	2838.93	0.262978	0.113982	2.30719	0.0210443	0.620899		EBNA1BP2_2014	2838.93	0.243355	0.11432	2.12871	0.033278	0.245446		EBNA1BP2_2014	2838.93	0.441848	0.113846	3.8811	0.000103986	0.00250519		EBNA1BP2_2014	2838.93	0.538749	0.113863	4.73154	2.22819e-06	4.51108e-05		EBNA1BP2_2014	2838.93	0.545321	0.114003	4.78341	1.72346e-06	2.60372e-05		EBNA1BP2_2014	2838.93
EBP_2015	1137.1	0.118623	0.21743	0.545566	0.585364	0.788917		EBP_2015	1137.1	-0.212361	0.217557	-0.976117	0.329007	0.855138		EBP_2015	1137.1	-0.0318435	0.217764	-0.14623	0.88374	0.974631		EBP_2015	1137.1	-0.2983	0.217607	-1.37082	0.170431	0.485889		EBP_2015	1137.1	-0.562641	0.21801	-2.5808	0.00985709	0.0532909		EBP_2015	1137.1	-0.562332	0.218287	-2.57612	0.00999161	0.0425598		EBP_2015	1137.1
ECD_2021	463.756	0.209765	0.216021	0.97104	0.331528	0.601487		ECD_2021	463.756	0.327974	0.215315	1.52323	0.127702	0.698789		ECD_2021	463.756	0.270122	0.216477	1.24781	0.212101	0.610075		ECD_2021	463.756	0.313633	0.215278	1.45687	0.145151	0.452666		ECD_2021	463.756	0.56542	0.21502	2.62961	0.00854827	0.0473881		ECD_2021	463.756	0.29492	0.216148	1.36444	0.17243	0.35781		ECD_2021	463.756
ECH1_2022	281.264	0.318052	0.164444	1.9341	0.0531005	0.257723		ECH1_2022	281.264	0.110341	0.164561	0.670521	0.502526	0.965803		ECH1_2022	281.264	-0.233915	0.168102	-1.39151	0.164071	0.553803		ECH1_2022	281.264	-0.416334	0.166691	-2.49764	0.0125024	0.0960039		ECH1_2022	281.264	-0.596013	0.168444	-3.53834	0.000402656	0.0040303		ECH1_2022	281.264	-0.491499	0.169079	-2.90692	0.00365007	0.0190949		ECH1_2022	281.264
ECSCR_2024	0.0814538	0	9.77144	0	1	NA		ECSCR_2024	0.0814538	0.624927	9.78431	0.0638703	0.949074	1		ECSCR_2024	0.0814538	1.95087	9.7655	0.199771	0.84166	NA		ECSCR_2024	0.0814538	0	9.78431	0	1	NA		ECSCR_2024	0.0814538	0	9.78431	0	1	NA		ECSCR_2024	0.0814538	0	9.78431	0	1	NA		ECSCR_2024	0.0814538
EDEM1_2027	104.823	-0.599014	0.260358	-2.30073	0.0214068	NA		EDEM1_2027	104.823	-0.340848	0.255789	-1.33253	0.182685	0.751442		EDEM1_2027	104.823	-0.401646	0.260706	-1.54061	0.123412	0.486241		EDEM1_2027	104.823	-0.052301	0.253109	-0.206634	0.836296	0.953908		EDEM1_2027	104.823	-0.125652	0.254719	-0.493298	0.621802	0.822928		EDEM1_2027	104.823	0.168237	0.253998	0.662358	0.507742	0.700932		EDEM1_2027	104.823
EDN1_2029	50.3029	-0.486001	0.233536	-2.08105	0.037429	NA		EDN1_2029	50.3029	-0.137508	0.222908	-0.616885	0.537311	0.98561		EDN1_2029	50.3029	-0.0926755	0.22981	-0.40327	0.68675	0.912748		EDN1_2029	50.3029	-0.109942	0.221609	-0.49611	0.619817	0.871082		EDN1_2029	50.3029	-0.583501	0.234005	-2.49354	0.0126477	0.0644951		EDN1_2029	50.3029	-1.56588	0.272685	-5.74243	9.33248e-09	2.32092e-07		EDN1_2029	50.3029
EED_2035	131.065	-0.323967	0.231046	-1.40217	0.160864	0.436126		EED_2035	131.065	-0.262959	0.228874	-1.14892	0.250588	0.797087		EED_2035	131.065	0.242648	0.227999	1.06425	0.287215	0.684784		EED_2035	131.065	0.41185	0.224026	1.8384	0.066003	0.291744		EED_2035	131.065	0.29141	0.225476	1.29242	0.196212	0.43212		EED_2035	131.065	0.174968	0.227732	0.768305	0.442306	0.649398		EED_2035	131.065
EEF2_2042	4506.3	0.406024	0.189102	2.14712	0.0317841	0.21263		EEF2_2042	4506.3	0.254894	0.189095	1.34797	0.177668	0.747464		EEF2_2042	4506.3	0.433084	0.18916	2.2895	0.0220501	0.194245		EEF2_2042	4506.3	0.269549	0.189083	1.42556	0.153996	0.465528		EEF2_2042	4506.3	0.314675	0.189104	1.66403	0.0961074	0.279924		EEF2_2042	4506.3	0.582864	0.189091	3.08245	0.00205303	0.0115837		EEF2_2042	4506.3
EFNA1_2049	18.6123	0.189625	0.305078	0.621562	0.53423	NA		EFNA1_2049	18.6123	-0.171202	0.311787	-0.5491	0.582937	1		EFNA1_2049	18.6123	-0.392078	0.339034	-1.15645	0.247495	0.645805		EFNA1_2049	18.6123	-0.59753	0.326655	-1.82924	0.0673637	0.295688		EFNA1_2049	18.6123	-0.263644	0.318879	-0.826785	0.408359	0.66162		EFNA1_2049	18.6123	-0.947781	0.362154	-2.61707	0.00886893	0.0393323		EFNA1_2049	18.6123
EGF_2055	69.8449	-0.0242208	0.424775	-0.0570203	0.954529	NA		EGF_2055	69.8449	0.343996	0.419605	0.81981	0.412325	0.907444		EGF_2055	69.8449	-0.115464	0.428761	-0.269297	0.787701	0.944309		EGF_2055	69.8449	0.104538	0.421336	0.248111	0.804049	0.944758		EGF_2055	69.8449	0.18963	0.421735	0.449643	0.652968	0.83608		EGF_2055	69.8449	-0.193315	0.428449	-0.451197	0.651848	0.808061		EGF_2055	69.8449
EGFR_2063	244.549	-0.013162	0.270177	-0.0487161	0.961146	0.981102		EGFR_2063	244.549	0.0495174	0.268944	0.184118	0.853921	1		EGFR_2063	244.549	0.650196	0.26805	2.42566	0.0152807	0.159185		EGFR_2063	244.549	0.456376	0.267132	1.70843	0.0875574	0.345529		EGFR_2063	244.549	0.491404	0.267467	1.83725	0.0661731	0.216756		EGFR_2063	244.549	0.468727	0.268428	1.74619	0.0807778	0.210439		EGFR_2063	244.549
EGR1_2068	214.882	0.0174265	0.209009	0.0833767	0.933552	0.969164		EGR1_2068	214.882	0.20711	0.207517	0.998039	0.318261	0.843836		EGR1_2068	214.882	-0.836063	0.216256	-3.86607	0.000110602	0.00436069		EGR1_2068	214.882	-0.267469	0.209359	-1.27757	0.201403	0.53013		EGR1_2068	214.882	-0.332917	0.210362	-1.58259	0.113515	0.312218		EGR1_2068	214.882	-0.153786	0.210524	-0.73049	0.465091	0.663717		EGR1_2068	214.882
EIF1_2074	3203.29	0.450461	0.214234	2.10265	0.0354961	0.219726		EIF1_2074	3203.29	0.343916	0.21421	1.60551	0.108381	0.666709		EIF1_2074	3203.29	0.318381	0.214379	1.48513	0.137509	0.508659		EIF1_2074	3203.29	0.181437	0.214257	0.846817	0.397097	0.728103		EIF1_2074	3203.29	0.382945	0.214229	1.78755	0.073849	0.233843		EIF1_2074	3203.29	0.699109	0.214196	3.26388	0.00109897	0.00703559		EIF1_2074	3203.29
EIF1AY_2080	0	NA	NA	NA	NA	NA		EIF1AY_2080	0	NA	NA	NA	NA	NA		EIF1AY_2080	0	NA	NA	NA	NA	NA		EIF1AY_2080	0	NA	NA	NA	NA	NA		EIF1AY_2080	0	NA	NA	NA	NA	NA		EIF1AY_2080	0	NA	NA	NA	NA	NA		EIF1AY_2080	0
EIF2S1_2085	1617.7	0.0838552	0.124838	0.671712	0.501767	0.73599		EIF2S1_2085	1617.7	0.19195	0.124476	1.54207	0.123057	0.690467		EIF2S1_2085	1617.7	0.198335	0.124996	1.58672	0.112575	0.47099		EIF2S1_2085	1617.7	0.388155	0.124233	3.12442	0.00178158	0.0229497		EIF2S1_2085	1617.7	0.500482	0.124246	4.02816	5.62141e-05	0.000805581		EIF2S1_2085	1617.7	0.427708	0.124563	3.43366	0.0005955	0.00418533		EIF2S1_2085	1617.7
EIF2S2_2088	197.348	-0.987593	0.405661	-2.43453	0.0149112	0.169587		EIF2S2_2088	197.348	-0.959839	0.404675	-2.37188	0.017698	0.582605		EIF2S2_2088	197.348	-0.170356	0.403135	-0.422579	0.672603	0.909486		EIF2S2_2088	197.348	-0.0598016	0.401574	-0.148918	0.881618	0.969811		EIF2S2_2088	197.348	0.178115	0.401316	0.443828	0.657167	0.837784		EIF2S2_2088	197.348	0.619068	0.400861	1.54435	0.122504	0.279898		EIF2S2_2088	197.348
EIF3C_2092	20.7061	0.721602	0.549382	1.31348	0.189021	NA		EIF3C_2092	20.7061	0.785868	0.544187	1.44411	0.148707	0.724927		EIF3C_2092	20.7061	0.419189	0.564212	0.742964	0.457503	0.8113		EIF3C_2092	20.7061	0.612935	0.54699	1.12056	0.262475	0.608203		EIF3C_2092	20.7061	0.641597	0.549369	1.16788	0.242855	0.489496		EIF3C_2092	20.7061	0.576979	0.556079	1.03759	0.299463	0.510635		EIF3C_2092	20.7061
EIF3D_2093	308.591	-0.294303	0.14872	-1.97891	0.047826	0.246672		EIF3D_2093	308.591	-0.145752	0.146732	-0.993327	0.320551	0.845874		EIF3D_2093	308.591	0.0490883	0.147946	0.331799	0.740041	0.928571		EIF3D_2093	308.591	0.132177	0.145154	0.910597	0.362508	0.695909		EIF3D_2093	308.591	0.31685	0.144916	2.18644	0.0287831	0.118997		EIF3D_2093	308.591	0.338194	0.145763	2.32016	0.0203322	0.0741919		EIF3D_2093	308.591
EIF3E_2094	5234.49	0.207565	0.13755	1.50901	0.131296	0.396228		EIF3E_2094	5234.49	0.361014	0.137459	2.62634	0.00863083	0.556862		EIF3E_2094	5234.49	0.014121	0.1377	0.102549	0.918321	0.982114		EIF3E_2094	5234.49	0.0444677	0.137537	0.323315	0.746457	0.928016		EIF3E_2094	5234.49	0.137601	0.137547	1.0004	0.317119	0.575981		EIF3E_2094	5234.49	0.156011	0.137613	1.1337	0.25692	0.462485		EIF3E_2094	5234.49
EIF4EBP1_2107	1.02329	0.407292	1.41958	0.286911	0.774181	NA		EIF4EBP1_2107	1.02329	-1.18291	1.63741	-0.722427	0.470032	0.948526		EIF4EBP1_2107	1.02329	0.670712	1.4141	0.474304	0.635283	0.896818		EIF4EBP1_2107	1.02329	0.734079	1.33657	0.549228	0.582849	NA		EIF4EBP1_2107	1.02329	0.352508	1.41587	0.24897	0.803384	0.911693		EIF4EBP1_2107	1.02329	0.776745	1.37424	0.565218	0.571926	0.747387		EIF4EBP1_2107	1.02329
ELAC2_2114	23.582	0.0832342	0.33492	0.24852	0.803732	NA		ELAC2_2114	23.582	0.0512558	0.330451	0.155109	0.876736	1		ELAC2_2114	23.582	0.151448	0.34068	0.444546	0.656648	0.9052		ELAC2_2114	23.582	0.286764	0.322199	0.890022	0.373454	0.706184		ELAC2_2114	23.582	0.399845	0.322991	1.23795	0.215736	0.458563		ELAC2_2114	23.582	-0.237768	0.350693	-0.677996	0.497775	0.692174		ELAC2_2114	23.582
ELAVL1_2115	19.0599	-0.0558434	0.686855	-0.0813031	0.935201	NA		ELAVL1_2115	19.0599	1.16159	0.643205	1.80595	0.0709269	0.65077		ELAVL1_2115	19.0599	0.837876	0.661097	1.2674	0.205012	0.605028		ELAVL1_2115	19.0599	0.630538	0.654406	0.963527	0.335283	0.674398		ELAVL1_2115	19.0599	0.696359	0.656246	1.06113	0.288633	0.545064		ELAVL1_2115	19.0599	0.549374	0.666947	0.823716	0.410101	0.620429		ELAVL1_2115	19.0599
ELMOD1_2126	0.949017	-3.16353	1.93241	-1.63709	0.101612	NA		ELMOD1_2126	0.949017	-2.36993	1.93254	-1.22633	0.220074	0.777765		ELMOD1_2126	0.949017	0.280918	1.65949	0.16928	0.865577	0.965709		ELMOD1_2126	0.949017	-1.04031	1.75836	-0.591634	0.554096	NA		ELMOD1_2126	0.949017	-0.853617	1.75179	-0.487284	0.626057	0.825272		ELMOD1_2126	0.949017	0.582548	1.62915	0.357579	0.720659	0.848802		ELMOD1_2126	0.949017
ELOVL6_2134	39.9052	-0.360298	0.276729	-1.30199	0.19292	NA		ELOVL6_2134	39.9052	-0.247961	0.26988	-0.918783	0.358209	0.868143		ELOVL6_2134	39.9052	-0.296228	0.281304	-1.05305	0.292318	0.690836		ELOVL6_2134	39.9052	0.396526	0.257397	1.54053	0.123432	0.421138		ELOVL6_2134	39.9052	0.223635	0.262348	0.852438	0.393971	0.652515		ELOVL6_2134	39.9052	-0.0152494	0.270826	-0.0563071	0.955097	0.981519		ELOVL6_2134	39.9052
EML3_2142	1.16712	-0.977071	1.5837	-0.616956	0.537264	NA		EML3_2142	1.16712	-0.253404	1.47114	-0.17225	0.863241	1		EML3_2142	1.16712	0.734608	1.34686	0.545422	0.585464	0.879257		EML3_2142	1.16712	2.57918	1.12375	2.29516	0.0217239	0.139068		EML3_2142	1.16712	-1.05433	1.58376	-0.665714	0.505594	0.740636		EML3_2142	1.16712	0.892824	1.29701	0.688373	0.491218	0.685711		EML3_2142	1.16712
ENG_2149	0.193478	0	9.17995	0	1	NA		ENG_2149	0.193478	0	9.19063	0	1	1		ENG_2149	0.193478	0	9.19063	0	1	NA		ENG_2149	0.193478	0.567315	9.19063	0.0617276	0.95078	NA		ENG_2149	0.193478	0.715765	9.19063	0.0778799	0.937924	NA		ENG_2149	0.193478	1.72503	9.17318	0.188051	0.850836	NA		ENG_2149	0.193478
ENO2_2153	1.08752	-2.5785	1.63651	-1.57561	0.115116	NA		ENO2_2153	1.08752	-1.78487	1.63659	-1.0906	0.275447	0.810039		ENO2_2153	1.08752	-1.38637	1.63659	-0.847112	0.396933	0.768894		ENO2_2153	1.08752	0.249961	1.32145	0.189156	0.84997	NA		ENO2_2153	1.08752	1.0181	1.25963	0.80825	0.418947	0.665991		ENO2_2153	1.08752	0.525465	1.32703	0.39597	0.692127	0.829065		ENO2_2153	1.08752
ENOPH1_2156	632.772	0.192257	0.112043	1.71592	0.0861771	0.323483		ENOPH1_2156	632.772	0.199267	0.111436	1.78818	0.0737475	0.653111		ENOPH1_2156	632.772	0.243455	0.112695	2.16029	0.03075	0.235023		ENOPH1_2156	632.772	0.285625	0.111067	2.57165	0.0101216	0.0838423		ENOPH1_2156	632.772	0.413948	0.111071	3.72688	0.000193864	0.00222256		ENOPH1_2156	632.772	0.412883	0.111716	3.69582	0.000219177	0.00175396		ENOPH1_2156	632.772
ENOSF1_2157	4.36425	0.64914	0.86784	0.747995	0.454463	NA		ENOSF1_2157	4.36425	0.765572	0.845806	0.905139	0.365392	0.868238		ENOSF1_2157	4.36425	1.06321	0.853192	1.24615	0.212708	0.611276		ENOSF1_2157	4.36425	-0.1248	0.921776	-0.135391	0.892303	0.972827		ENOSF1_2157	4.36425	1.45138	0.810578	1.79055	0.0733659	0.233339		ENOSF1_2157	4.36425	1.73706	0.805965	2.15526	0.0311416	0.105535		ENOSF1_2157	4.36425
EOMES_2164	0.059214	0	9.77144	0	1	NA		EOMES_2164	0.059214	0	9.78431	0	1	1		EOMES_2164	0.059214	0	9.78431	0	1	NA		EOMES_2164	0.059214	0	9.78431	0	1	NA		EOMES_2164	0.059214	0	9.78431	0	1	NA		EOMES_2164	0.059214	0	9.78431	0	1	NA		EOMES_2164	0.059214
EP300_2167	377.13	0.226703	0.327132	0.693002	0.488309	0.723913		EP300_2167	377.13	0.464544	0.326291	1.42371	0.15453	0.728051		EP300_2167	377.13	0.257078	0.327613	0.7847	0.43263	0.794907		EP300_2167	377.13	0.128492	0.326886	0.393078	0.694262	0.904829		EP300_2167	377.13	0.0668466	0.327318	0.204225	0.838177	0.930105		EP300_2167	377.13	-0.088274	0.328356	-0.268836	0.788056	0.888054		EP300_2167	377.13
EPB41L2_2175	157.039	0.320553	0.246059	1.30275	0.192661	0.470743		EPB41L2_2175	157.039	-0.0353045	0.247269	-0.142778	0.886466	1		EPB41L2_2175	157.039	0.26903	0.247969	1.08493	0.277951	0.671239		EPB41L2_2175	157.039	0.316513	0.244844	1.29271	0.19611	0.524903		EPB41L2_2175	157.039	0.285089	0.245773	1.15997	0.246061	0.492884		EPB41L2_2175	157.039	0.124037	0.248314	0.499515	0.617417	0.780644		EPB41L2_2175	157.039
EPHA3_2188	9.9704	-0.274358	0.461885	-0.593997	0.552514	NA		EPHA3_2188	9.9704	0.382442	0.419528	0.911602	0.361978	0.868238		EPHA3_2188	9.9704	-0.639578	0.507297	-1.26076	0.207397	0.605791		EPHA3_2188	9.9704	-0.164793	0.442162	-0.372699	0.709373	0.90991		EPHA3_2188	9.9704	0.203386	0.431265	0.471602	0.637211	0.827351		EPHA3_2188	9.9704	-1.23677	0.550506	-2.24661	0.0246651	0.086301		EPHA3_2188	9.9704
EPHB2_2194	56.2886	0.291911	0.214622	1.36012	0.173792	NA		EPHB2_2194	56.2886	-0.194845	0.221646	-0.879079	0.379358	0.882603		EPHB2_2194	56.2886	0.572611	0.213607	2.68068	0.00734723	0.0989733		EPHB2_2194	56.2886	0.245332	0.211284	1.16115	0.24558	0.586271		EPHB2_2194	56.2886	-0.148634	0.222744	-0.667283	0.504591	0.740174		EPHB2_2194	56.2886	0.14087	0.21994	0.640493	0.521852	0.711981		EPHB2_2194	56.2886
EPN2_2197	0.878329	-0.563649	2.03523	-0.276945	0.781822	NA		EPN2_2197	0.878329	0.179645	1.94544	0.0923415	0.926427	1		EPN2_2197	0.878329	1.1466	1.85734	0.617332	0.537016	0.857027		EPN2_2197	0.878329	0.952604	1.82722	0.52134	0.60213	NA		EPN2_2197	0.878329	1.20677	1.81489	0.664926	0.506098	0.740704		EPN2_2197	0.878329	2.78456	1.72151	1.61751	0.105768	0.252648		EPN2_2197	0.878329
EPRS1_2200	9.24115	-1.12478	0.542071	-2.07497	0.0379895	NA		EPRS1_2200	9.24115	-1.61433	0.568724	-2.83851	0.0045324	0.556862		EPRS1_2200	9.24115	-0.857888	0.539414	-1.59041	0.111743	0.469357		EPRS1_2200	9.24115	-0.0874691	0.474607	-0.184298	0.85378	0.957916		EPRS1_2200	9.24115	-0.287082	0.488293	-0.587931	0.556579	0.783037		EPRS1_2200	9.24115	0.0142543	0.483176	0.0295012	0.976465	0.986465		EPRS1_2200	9.24115
ERBB3_2206	32.4386	-0.0586196	0.287195	-0.204111	0.838267	NA		ERBB3_2206	32.4386	0.083469	0.281448	0.29657	0.766795	1		ERBB3_2206	32.4386	-0.87205	0.316468	-2.75557	0.00585904	0.086165		ERBB3_2206	32.4386	-1.06369	0.307344	-3.46091	0.000538358	0.00918409		ERBB3_2206	32.4386	-1.7844	0.343558	-5.19388	2.05959e-07	5.24303e-06		ERBB3_2206	32.4386	-1.60068	0.342451	-4.67419	2.95117e-06	4.18471e-05		ERBB3_2206	32.4386
ERO1A_2227	573.583	-0.277189	0.190018	-1.45875	0.144635	0.416679		ERO1A_2227	573.583	-0.305434	0.189629	-1.61069	0.107247	0.666709		ERO1A_2227	573.583	0.0727565	0.189684	0.383567	0.7013	0.917211		ERO1A_2227	573.583	0.218284	0.188475	1.15816	0.246799	0.588735		ERO1A_2227	573.583	0.0126544	0.189111	0.066915	0.946649	0.975308		ERO1A_2227	573.583	0.190641	0.189191	1.00766	0.313616	0.528359		ERO1A_2227	573.583
ERO1B_2228	3.71098	2.08937	0.963944	2.16752	0.0301953	NA		ERO1B_2228	3.71098	2.46971	0.939327	2.62924	0.00855771	0.556862		ERO1B_2228	3.71098	0.810313	1.09578	0.739484	0.459613	0.811984		ERO1B_2228	3.71098	0.728801	1.05099	0.693444	0.488031	0.798873		ERO1B_2228	3.71098	1.75257	0.978789	1.79055	0.0733653	0.233339		ERO1B_2228	3.71098	2.03691	0.972687	2.09411	0.0362504	0.118621		ERO1B_2228	3.71098
ESR1_2235	0.248863	0.792856	5.78345	0.13709	0.890959	NA		ESR1_2235	0.248863	0	5.78612	0	1	1		ESR1_2235	0.248863	1.02345	5.78612	0.176881	0.859602	NA		ESR1_2235	0.248863	0.567348	5.78612	0.0980533	0.92189	NA		ESR1_2235	0.248863	0	5.78612	0	1	NA		ESR1_2235	0.248863	0.886646	5.78612	0.153237	0.878212	NA		ESR1_2235	0.248863
ESR2_2237	0.145993	0	9.77144	0	1	NA		ESR2_2237	0.145993	0	9.78431	0	1	1		ESR2_2237	0.145993	1.86845	9.76857	0.191272	0.848313	NA		ESR2_2237	0.145993	0	9.78431	0	1	NA		ESR2_2237	0.145993	1.55587	9.76884	0.159268	0.873457	NA		ESR2_2237	0.145993	2.25455	9.75312	0.231162	0.817189	NA		ESR2_2237	0.145993
ETFA_2244	1595.12	0.216079	0.0901761	2.39619	0.0165663	0.173415		ETFA_2244	1595.12	0.114597	0.0900708	1.2723	0.203268	0.76528		ETFA_2244	1595.12	-0.105624	0.0911288	-1.15906	0.246432	0.645805		ETFA_2244	1595.12	-0.202761	0.0905001	-2.24045	0.0250615	0.154179		ETFA_2244	1595.12	-0.236142	0.0907835	-2.60115	0.00929108	0.0507399		ETFA_2244	1595.12	-0.134613	0.0909929	-1.47938	0.13904	0.309191		ETFA_2244	1595.12
ETFB_2245	337.262	0.183466	0.199411	0.920038	0.357553	0.625272		ETFB_2245	337.262	0.0243375	0.199361	0.122077	0.902838	1		ETFB_2245	337.262	-0.0731263	0.201076	-0.363674	0.716102	0.922636		ETFB_2245	337.262	-0.290581	0.20026	-1.45102	0.146774	0.453691		ETFB_2245	337.262	-0.405567	0.201185	-2.01589	0.0438116	0.161324		ETFB_2245	337.262	-0.290425	0.201592	-1.44066	0.149681	0.324341		ETFB_2245	337.262
ETS1_2248	487.649	-0.408742	0.178375	-2.29147	0.021936	0.187811		ETS1_2248	487.649	-0.21042	0.177054	-1.18845	0.234656	0.785634		ETS1_2248	487.649	-0.170254	0.178318	-0.954778	0.33969	0.732251		ETS1_2248	487.649	0.146382	0.17599	0.831762	0.405543	0.733884		ETS1_2248	487.649	0.258796	0.176025	1.47022	0.141502	0.353263		ETS1_2248	487.649	0.474855	0.17602	2.69773	0.00698142	0.0324762		ETS1_2248	487.649
ETV1_2251	1.1162	2.84408	1.05262	2.7019	0.00689439	NA		ETV1_2251	1.1162	1.53535	1.12691	1.36244	0.17306	0.743689		ETV1_2251	1.1162	0.708539	1.29105	0.548809	0.583136	0.879257		ETV1_2251	1.1162	1.25682	1.14828	1.09452	0.273728	0.617476		ETV1_2251	1.1162	-2.04096	1.53642	-1.32839	0.18405	0.416069		ETV1_2251	1.1162	-0.908319	1.53642	-0.591192	0.554392	0.735908		ETV1_2251	1.1162
EVL_2255	112.826	0.199399	0.295362	0.6751	0.499613	0.734242		EVL_2255	112.826	0.316208	0.293477	1.07746	0.281277	0.814586		EVL_2255	112.826	0.12255	0.297731	0.411613	0.680623	0.910408		EVL_2255	112.826	-0.0117042	0.295364	-0.0396265	0.968391	0.991228		EVL_2255	112.826	0.0323171	0.295986	0.109184	0.913056	0.96128		EVL_2255	112.826	-0.73514	0.306167	-2.40111	0.0163455	0.0622956		EVL_2255	112.826
EXOSC4_2269	95.7259	0.143247	0.21205	0.675531	0.499338	NA		EXOSC4_2269	95.7259	0.0886757	0.210609	0.421043	0.673723	1		EXOSC4_2269	95.7259	0.40025	0.211672	1.8909	0.0586374	0.335531		EXOSC4_2269	95.7259	0.320662	0.207653	1.54422	0.122534	0.418525		EXOSC4_2269	95.7259	0.33273	0.208912	1.59268	0.111232	0.307888		EXOSC4_2269	95.7259	0.32788	0.211176	1.55264	0.12051	0.276318		EXOSC4_2269	95.7259
EXT1_2278	197.455	0.0258167	0.179183	0.14408	0.885437	0.945754		EXT1_2278	197.455	0.134125	0.177644	0.755024	0.450234	0.934242		EXT1_2278	197.455	-0.35076	0.183577	-1.9107	0.0560438	0.327449		EXT1_2278	197.455	-0.699707	0.182796	-3.8278	0.000129294	0.00297848		EXT1_2278	197.455	-0.57402	0.182863	-3.13908	0.00169482	0.013046		EXT1_2278	197.455	-0.706551	0.185923	-3.80024	0.000144557	0.00123639		EXT1_2278	197.455
EXTL1_2279	2.38111	-0.376297	0.973157	-0.386676	0.698996	NA		EXTL1_2279	2.38111	-1.14809	1.06057	-1.08253	0.279017	0.814283		EXTL1_2279	2.38111	-3.60983	1.41173	-2.55703	0.0105571	0.126411		EXTL1_2279	2.38111	0.285002	0.889437	0.320429	0.748643	0.928016		EXTL1_2279	2.38111	-2.9557	1.41173	-2.09367	0.0362894	0.140676		EXTL1_2279	2.38111	-0.357722	0.981927	-0.364306	0.71563	0.846554		EXTL1_2279	2.38111
EZH2_2282	315.212	-0.24195	0.158059	-1.53076	0.125829	0.389763		EZH2_2282	315.212	-0.0759999	0.156096	-0.486878	0.626345	1		EZH2_2282	315.212	0.00936539	0.157894	0.0593145	0.952702	0.988732		EZH2_2282	315.212	0.443262	0.153707	2.8838	0.00392909	0.0426792		EZH2_2282	315.212	0.456704	0.154135	2.96301	0.00304646	0.0209112		EZH2_2282	315.212	0.185667	0.156288	1.18798	0.234842	0.437605		EZH2_2282	315.212
F2_2286	46.703	0.686566	0.253061	2.71305	0.00666676	NA		F2_2286	46.703	0.634701	0.251695	2.52171	0.0116787	0.57831		F2_2286	46.703	-0.720846	0.286294	-2.51786	0.0118071	0.135363		F2_2286	46.703	-0.880434	0.27771	-3.17034	0.00152262	0.0203618		F2_2286	46.703	-1.07526	0.287815	-3.73595	0.00018701	0.00217836		F2_2286	46.703	-0.583164	0.278403	-2.09468	0.0361998	0.118621		F2_2286	46.703
F3_2289	45.6782	-0.111095	0.24082	-0.461321	0.644568	NA		F3_2289	45.6782	-0.28561	0.240914	-1.18553	0.235808	0.785634		F3_2289	45.6782	-0.134978	0.246621	-0.547309	0.584167	0.879257		F3_2289	45.6782	-0.160889	0.23738	-0.677769	0.497918	0.807103		F3_2289	45.6782	0.0192289	0.236653	0.0812536	0.93524	0.970598		F3_2289	45.6782	-0.417817	0.250496	-1.66796	0.0953234	0.235706		F3_2289	45.6782
F9_2297	0.154558	2.31562	9.73538	0.237856	0.811992	NA		F9_2297	0.154558	0.625006	9.78431	0.0638784	0.949067	1		F9_2297	0.154558	1.02348	9.78431	0.104604	0.91669	NA		F9_2297	0.154558	0	9.78431	0	1	NA		F9_2297	0.154558	0	9.78431	0	1	NA		F9_2297	0.154558	0	9.78431	0	1	NA		F9_2297	0.154558
FABP1_2298	6.61761	-0.610395	0.574091	-1.06324	0.287674	NA		FABP1_2298	6.61761	-0.985348	0.581246	-1.69523	0.0900313	0.654195		FABP1_2298	6.61761	-2.64138	0.73287	-3.60416	0.000313159	0.0103311		FABP1_2298	6.61761	-3.32866	0.762246	-4.36691	1.26015e-05	0.000418636		FABP1_2298	6.61761	-5.83183	1.28927	-4.52337	6.08626e-06	0.000115069		FABP1_2298	6.61761	-6.62278	1.28927	-5.13686	2.79371e-07	4.96267e-06		FABP1_2298	6.61761
FAH_2303	107.348	0.23534	0.280383	0.839353	0.401271	NA		FAH_2303	107.348	0.141968	0.279761	0.507463	0.61183	1		FAH_2303	107.348	-0.00589072	0.284648	-0.0206948	0.983489	0.996122		FAH_2303	107.348	-0.398412	0.284171	-1.40201	0.160911	0.475502		FAH_2303	107.348	-0.411566	0.285739	-1.44035	0.149767	0.366538		FAH_2303	107.348	0.0713887	0.282859	0.252383	0.800745	0.896713		FAH_2303	107.348
FAIM_2304	129.546	-0.695412	0.28935	-2.40336	0.0162454	0.173415		FAIM_2304	129.546	-0.553634	0.287469	-1.92589	0.0541182	0.620899		FAIM_2304	129.546	-0.804013	0.291803	-2.75533	0.00586338	0.086165		FAIM_2304	129.546	-0.671676	0.287928	-2.33279	0.019659	0.13109		FAIM_2304	129.546	-0.833615	0.289729	-2.87723	0.00401188	0.0258375		FAIM_2304	129.546	-0.954215	0.292234	-3.26524	0.0010937	0.00701572		FAIM_2304	129.546
FAM13A_2311	0.846697	0.203531	1.69245	0.120258	0.904278	NA		FAM13A_2311	0.846697	0.582598	1.59543	0.365166	0.714988	1		FAM13A_2311	0.846697	-0.499851	1.79978	-0.277729	0.78122	0.941717		FAM13A_2311	0.846697	-0.955967	1.79978	-0.531159	0.595309	NA		FAM13A_2311	0.846697	-0.807509	1.79978	-0.448672	0.653668	0.83608		FAM13A_2311	0.846697	0.219853	1.69783	0.129491	0.896969	0.952036		FAM13A_2311	0.846697
FAM174A_2316	327.739	0.056884	0.223869	0.254095	0.799422	0.904469		FAM174A_2316	327.739	0.390788	0.222361	1.75745	0.0788409	0.653111		FAM174A_2316	327.739	-0.436655	0.227096	-1.92278	0.054508	0.321311		FAM174A_2316	327.739	0.118443	0.223005	0.531125	0.595332	0.862863		FAM174A_2316	327.739	-0.0525333	0.223965	-0.23456	0.81455	0.917117		FAM174A_2316	327.739	0.299341	0.223495	1.33936	0.180453	0.366459		FAM174A_2316	327.739
FAM20B_2318	41.7524	-0.407282	0.276915	-1.47078	0.14135	NA		FAM20B_2318	41.7524	-0.439847	0.273684	-1.60713	0.108025	0.666709		FAM20B_2318	41.7524	0.0819162	0.271026	0.302245	0.762465	0.936703		FAM20B_2318	41.7524	-0.02636	0.264692	-0.0995874	0.920672	0.979319		FAM20B_2318	41.7524	0.119731	0.264558	0.452571	0.650857	0.83608		FAM20B_2318	41.7524	-0.0464231	0.271179	-0.171189	0.864075	0.93555		FAM20B_2318	41.7524
TLCD3A_2328	132.921	0.325435	0.265529	1.22561	0.220346	0.508983		TLCD3A_2328	132.921	0.462242	0.263282	1.75569	0.079141	0.653111		TLCD3A_2328	132.921	0.302926	0.267672	1.13171	0.257758	0.654422		TLCD3A_2328	132.921	0.439921	0.263197	1.67145	0.0946322	0.361136		TLCD3A_2328	132.921	0.688476	0.262461	2.62316	0.0087118	0.0481457		TLCD3A_2328	132.921	0.390272	0.266015	1.4671	0.142348	0.313283		TLCD3A_2328	132.921
MINDY1_2329	6.34601	-0.239982	0.532442	-0.45072	0.652191	NA		MINDY1_2329	6.34601	-0.719574	0.553124	-1.30093	0.193284	0.758152		MINDY1_2329	6.34601	-0.677707	0.581663	-1.16512	0.243971	0.643693		MINDY1_2329	6.34601	-0.933654	0.564642	-1.65353	0.0982223	0.369916		MINDY1_2329	6.34601	-0.902661	0.574503	-1.5712	0.116135	0.314987		MINDY1_2329	6.34601	-0.268194	0.539962	-0.49669	0.619408	0.782127		MINDY1_2329	6.34601
DIPK1A_2333	163.145	0.174431	0.189835	0.918859	0.358169	0.625272		DIPK1A_2333	163.145	0.261999	0.188009	1.39355	0.163455	0.728051		DIPK1A_2333	163.145	0.0779369	0.192553	0.404756	0.685657	0.91261		DIPK1A_2333	163.145	0.153296	0.188469	0.813376	0.416002	0.741753		DIPK1A_2333	163.145	0.0564087	0.19012	0.2967	0.766695	0.89227		DIPK1A_2333	163.145	-0.323022	0.195526	-1.65207	0.0985206	0.240754		DIPK1A_2333	163.145
FANCI_2338	293.136	-0.506196	0.193592	-2.61476	0.00892892	0.139299		FANCI_2338	293.136	-0.0664761	0.19033	-0.349268	0.726888	1		FANCI_2338	293.136	0.0858909	0.191485	0.448551	0.653756	0.90363		FANCI_2338	293.136	0.265213	0.188938	1.4037	0.160408	0.474458		FANCI_2338	293.136	0.461746	0.188713	2.44682	0.0144122	0.0713547		FANCI_2338	293.136	0.23506	0.19034	1.23495	0.216848	0.415077		FANCI_2338	293.136
FAS_2345	575.056	-0.0191328	0.241427	-0.0792487	0.936835	0.971249		FAS_2345	575.056	-0.250528	0.241531	-1.03725	0.299619	0.828446		FAS_2345	575.056	0.240981	0.241359	0.998433	0.318069	0.714655		FAS_2345	575.056	0.47973	0.240386	1.99567	0.0459703	0.232877		FAS_2345	575.056	0.280547	0.240802	1.16506	0.243997	0.490878		FAS_2345	575.056	0.420557	0.240915	1.74566	0.0808696	0.210508		FAS_2345	575.056
FASLG_2346	0.484586	1.7602	2.62177	0.67138	0.501979	NA		FASLG_2346	0.484586	0.624973	2.69596	0.231819	0.816679	1		FASLG_2346	0.484586	1.94062	2.62811	0.738408	0.460266	NA		FASLG_2346	0.484586	2.35994	2.53922	0.929394	0.352685	NA		FASLG_2346	0.484586	0	2.69596	0	1	NA		FASLG_2346	0.484586	3.09766	2.51217	1.23306	0.217553	NA		FASLG_2346	0.484586
FASTKD5_2353	164.281	-0.071095	0.187224	-0.379732	0.704144	0.859869		FASTKD5_2353	164.281	0.0334349	0.184991	0.180738	0.856574	1		FASTKD5_2353	164.281	0.112773	0.187598	0.601145	0.547743	0.862128		FASTKD5_2353	164.281	0.264629	0.183185	1.4446	0.148569	0.457895		FASTKD5_2353	164.281	0.152587	0.184804	0.825673	0.408989	0.66162		FASTKD5_2353	164.281	0.0473586	0.187226	0.252949	0.800308	0.896533		FASTKD5_2353	164.281
FAT1_2356	188.139	-0.101461	0.169618	-0.598172	0.549725	0.771437		FAT1_2356	188.139	-0.081597	0.16816	-0.485234	0.62751	1		FAT1_2356	188.139	-0.218692	0.172695	-1.26635	0.205388	0.605028		FAT1_2356	188.139	-0.0217053	0.16748	-0.129599	0.896884	0.972827		FAT1_2356	188.139	-0.200727	0.169769	-1.18235	0.237065	0.483034		FAT1_2356	188.139	-0.251322	0.171934	-1.46174	0.143813	0.315006		FAT1_2356	188.139
FBL_2360	268.338	0.364672	0.144205	2.52885	0.0114436	0.158545		FBL_2360	268.338	0.0846934	0.144846	0.584713	0.558741	1		FBL_2360	268.338	0.550327	0.144441	3.81006	0.000138935	0.00528445		FBL_2360	268.338	0.320336	0.143271	2.23587	0.02536	0.15541		FBL_2360	268.338	0.445896	0.143306	3.11151	0.00186136	0.0140274		FBL_2360	268.338	0.421399	0.144583	2.91459	0.00356158	0.018784		FBL_2360	268.338
FBN1_2363	2.26624	0.561146	1.05243	0.53319	0.593902	NA		FBN1_2363	2.26624	0.574892	1.04008	0.552736	0.580444	1		FBN1_2363	2.26624	0.680572	1.06035	0.641837	0.520979	0.851411		FBN1_2363	2.26624	-0.308695	1.10846	-0.278489	0.780637	0.93581		FBN1_2363	2.26624	-0.464589	1.14292	-0.406491	0.684382	0.854361		FBN1_2363	2.26624	-0.789595	1.21377	-0.650532	0.515349	0.706283		FBN1_2363	2.26624
FBXL12_2366	121.833	0.478742	0.281587	1.70016	0.0891017	0.327993		FBXL12_2366	121.833	0.367509	0.28118	1.30702	0.191204	0.756332		FBXL12_2366	121.833	0.399744	0.28376	1.40874	0.158912	0.545394		FBXL12_2366	121.833	0.132648	0.2825	0.469551	0.638676	0.878613		FBXL12_2366	121.833	0.35059	0.281892	1.24371	0.213608	0.455811		FBXL12_2366	121.833	0.364307	0.283275	1.28606	0.198423	0.390695		FBXL12_2366	121.833
FBXO11_2372	102.918	-0.724227	0.298029	-2.43006	0.0150965	NA		FBXO11_2372	102.918	-0.650539	0.295823	-2.19908	0.0278722	0.620899		FBXO11_2372	102.918	-0.487238	0.297913	-1.63551	0.101943	0.447889		FBXO11_2372	102.918	-0.411642	0.293779	-1.40119	0.161156	0.47578		FBXO11_2372	102.918	-0.230759	0.293432	-0.786414	0.431625	0.676087		FBXO11_2372	102.918	-0.497356	0.297086	-1.67412	0.0941078	0.234091		FBXO11_2372	102.918
FBXO21_2375	19.6658	-0.222847	0.452057	-0.492961	0.62204	NA		FBXO21_2375	19.6658	-0.779452	0.466009	-1.67261	0.0944037	0.658843		FBXO21_2375	19.6658	0.123442	0.448384	0.275305	0.783082	0.94197		FBXO21_2375	19.6658	0.403411	0.431155	0.935652	0.349453	0.682789		FBXO21_2375	19.6658	0.143841	0.439578	0.327226	0.743497	0.879519		FBXO21_2375	19.6658	0.641372	0.43299	1.48126	0.138537	0.308465		FBXO21_2375	19.6658
FBXO7_2377	891.646	0.254228	0.211793	1.20036	0.23	0.517754		FBXO7_2377	891.646	0.376182	0.211445	1.77911	0.0752225	0.653111		FBXO7_2377	891.646	0.1802	0.212218	0.849125	0.395812	0.767642		FBXO7_2377	891.646	0.0987715	0.211727	0.466504	0.640855	0.878613		FBXO7_2377	891.646	0.186897	0.211774	0.882533	0.377489	0.635967		FBXO7_2377	891.646	0.0320753	0.212314	0.151075	0.879917	0.942009		FBXO7_2377	891.646
FCGR3B_2380	0.0592337	-1.78283	9.76548	-0.182564	0.85514	NA		FCGR3B_2380	0.0592337	-0.989438	9.77837	-0.101186	0.919402	1		FCGR3B_2380	0.0592337	-1.5527	9.77837	-0.15879	0.873835	NA		FCGR3B_2380	0.0592337	-2.00879	9.77837	-0.205432	0.837235	NA		FCGR3B_2380	0.0592337	-1.86034	9.77837	-0.190251	0.849113	NA		FCGR3B_2380	0.0592337	-1.68951	9.77837	-0.17278	0.862824	NA		FCGR3B_2380	0.0592337
FDFT1_2382	267.862	-0.125931	0.149544	-0.842099	0.399732	0.658586		FDFT1_2382	267.862	-0.234245	0.149181	-1.5702	0.116368	0.681448		FDFT1_2382	267.862	0.0152899	0.150028	0.101913	0.918825	0.982114		FDFT1_2382	267.862	-0.198302	0.148794	-1.33273	0.18262	0.505784		FDFT1_2382	267.862	-0.235836	0.149707	-1.57531	0.115185	0.313725		FDFT1_2382	267.862	-0.34517	0.151663	-2.27589	0.0228524	0.0815472		FDFT1_2382	267.862
FEN1_2387	265.51	-0.500817	0.213632	-2.3443	0.019063	0.179333		FEN1_2387	265.51	-0.218624	0.211203	-1.03514	0.300606	0.829156		FEN1_2387	265.51	0.216258	0.211046	1.02469	0.305508	0.702494		FEN1_2387	265.51	0.354672	0.208944	1.69745	0.0896123	0.349021		FEN1_2387	265.51	0.414811	0.209151	1.98332	0.0473322	0.171169		FEN1_2387	265.51	0.020523	0.211504	0.0970337	0.9227	0.967291		FEN1_2387	265.51
FEZ2_2394	572.473	-0.102453	0.148867	-0.688218	0.491316	0.726956		FEZ2_2394	572.473	0.0844458	0.147801	0.571349	0.567763	1		FEZ2_2394	572.473	-0.0891177	0.149617	-0.59564	0.551416	0.862888		FEZ2_2394	572.473	0.188315	0.147461	1.27705	0.201585	0.530169		FEZ2_2394	572.473	0.156994	0.147857	1.0618	0.288327	0.544805		FEZ2_2394	572.473	0.370511	0.147853	2.50594	0.0122127	0.0499792		FEZ2_2394	572.473
FGB_2397	3163.71	-0.528571	0.241166	-2.19173	0.0283988	0.20524		FGB_2397	3163.71	-0.256013	0.241058	-1.06204	0.288218	0.816659		FGB_2397	3163.71	-1.25179	0.24154	-5.18255	2.18875e-07	2.28265e-05		FGB_2397	3163.71	-1.08671	0.241277	-4.50398	6.66913e-06	0.000239179		FGB_2397	3163.71	-1.25788	0.241394	-5.21089	1.87935e-07	4.82217e-06		FGB_2397	3163.71	-1.38674	0.241566	-5.74064	9.43196e-09	2.32775e-07		FGB_2397	3163.71
FGF17_2402	0.0608939	0	9.77144	0	1	NA		FGF17_2402	0.0608939	0	9.78431	0	1	1		FGF17_2402	0.0608939	0	9.78431	0	1	NA		FGF17_2402	0.0608939	0	9.78431	0	1	NA		FGF17_2402	0.0608939	0	9.78431	0	1	NA		FGF17_2402	0.0608939	0	9.78431	0	1	NA		FGF17_2402	0.0608939
FGF2_2405	0.630849	-1.62873	1.79077	-0.909515	0.363078	NA		FGF2_2405	0.630849	-1.79686	1.79085	-1.00335	0.31569	0.842774		FGF2_2405	0.630849	-1.39836	1.79085	-0.780838	0.434898	NA		FGF2_2405	0.630849	0.998713	1.5309	0.652368	0.514164	NA		FGF2_2405	0.630849	0.736955	1.58536	0.46485	0.642039	NA		FGF2_2405	0.630849	0.91052	1.58536	0.57433	0.565744	NA		FGF2_2405	0.630849
FGF7_2409	27.2537	0.531605	0.275167	1.93194	0.0533671	NA		FGF7_2409	27.2537	0.0801317	0.282613	0.283539	0.776764	1		FGF7_2409	27.2537	-0.360247	0.313547	-1.14894	0.25058	0.649019		FGF7_2409	27.2537	-0.305297	0.292937	-1.04219	0.297322	0.640074		FGF7_2409	27.2537	0.529306	0.273373	1.93621	0.0528422	0.183698		FGF7_2409	27.2537	0.402042	0.281026	1.43063	0.152538	0.327677		FGF7_2409	27.2537
FGFR2_2417	96.631	0.0683987	0.186451	0.366846	0.713734	NA		FGFR2_2417	96.631	0.0814248	0.184414	0.441534	0.658827	1		FGFR2_2417	96.631	-0.452453	0.197535	-2.29049	0.0219928	0.194245		FGFR2_2417	96.631	-0.0520508	0.185363	-0.280804	0.77886	0.934903		FGFR2_2417	96.631	-0.154418	0.188194	-0.820528	0.411915	0.663152		FGFR2_2417	96.631	-0.612755	0.198153	-3.09233	0.00198595	0.0112642		FGFR2_2417	96.631
FHL2_2423	68.8829	0.239261	0.346774	0.689963	0.490217	NA		FHL2_2423	68.8829	-0.0534636	0.34798	-0.15364	0.877894	1		FHL2_2423	68.8829	0.0521478	0.351436	0.148385	0.882039	0.974251		FHL2_2423	68.8829	-0.35184	0.351002	-1.00239	0.316156	0.654288		FHL2_2423	68.8829	0.0871613	0.347487	0.250834	0.801943	0.911693		FHL2_2423	68.8829	0.0396268	0.350317	0.113117	0.909938	0.958053		FHL2_2423	68.8829
FKBP14_2430	130.385	0.198404	0.252936	0.784405	0.432802	0.683882		FKBP14_2430	130.385	0.318259	0.250921	1.26836	0.204668	0.767269		FKBP14_2430	130.385	0.107508	0.255576	0.420648	0.674012	0.909486		FKBP14_2430	130.385	-0.130434	0.253847	-0.513829	0.607372	0.867395		FKBP14_2430	130.385	0.193653	0.252374	0.767328	0.442887	0.684115		FKBP14_2430	130.385	-0.194116	0.257528	-0.753765	0.450991	0.654005		FKBP14_2430	130.385
C3orf85_2441	0	NA	NA	NA	NA	NA		C3orf85_2441	0	NA	NA	NA	NA	NA		C3orf85_2441	0	NA	NA	NA	NA	NA		C3orf85_2441	0	NA	NA	NA	NA	NA		C3orf85_2441	0	NA	NA	NA	NA	NA		C3orf85_2441	0	NA	NA	NA	NA	NA		C3orf85_2441	0
FMO5_2453	6.72877	-0.465014	0.494827	-0.93975	0.347346	NA		FMO5_2453	6.72877	0.157437	0.4593	0.342776	0.731767	1		FMO5_2453	6.72877	-0.687462	0.52387	-1.31227	0.189427	0.591301		FMO5_2453	6.72877	-1.20383	0.528043	-2.27979	0.0226202	0.14364		FMO5_2453	6.72877	-2.08369	0.630886	-3.3028	0.000957249	0.0081228		FMO5_2453	6.72877	-2.07999	0.64991	-3.20043	0.00137221	0.00838633		FMO5_2453	6.72877
FN1_2459	3186.4	-0.158254	0.160161	-0.988092	0.323108	0.593356		FN1_2459	3186.4	-0.00352176	0.160028	-0.0220072	0.982442	1		FN1_2459	3186.4	-0.212526	0.160299	-1.32581	0.184903	0.583782		FN1_2459	3186.4	-0.590319	0.160271	-3.68326	0.000230275	0.00462896		FN1_2459	3186.4	-0.857488	0.160508	-5.34234	9.17534e-08	2.60209e-06		FN1_2459	3186.4	-0.900398	0.160705	-5.6028	2.10912e-08	4.73527e-07		FN1_2459	3186.4
FOLH1_2460	0.0244754	0	9.77144	0	1	NA		FOLH1_2460	0.0244754	0	9.78431	0	1	1		FOLH1_2460	0.0244754	0	9.78431	0	1	NA		FOLH1_2460	0.0244754	0	9.78431	0	1	NA		FOLH1_2460	0.0244754	0	9.78431	0	1	NA		FOLH1_2460	0.0244754	0	9.78431	0	1	NA		FOLH1_2460	0.0244754
FOS_2461	17.1871	-0.510659	0.59347	-0.860462	0.389534	NA		FOS_2461	17.1871	-0.110456	0.564191	-0.195778	0.844784	1		FOS_2461	17.1871	-0.110052	0.5836	-0.188574	0.850427	0.961863		FOS_2461	17.1871	0.300929	0.547101	0.550042	0.58229	0.857108		FOS_2461	17.1871	1.14832	0.528667	2.1721	0.0298479	0.12215		FOS_2461	17.1871	1.63343	0.523416	3.1207	0.00180419	0.0104014		FOS_2461	17.1871
FOSL1_2463	836.138	0.279769	0.175337	1.5956	0.110578	0.363688		FOSL1_2463	836.138	-0.0495692	0.175688	-0.282144	0.777833	1		FOSL1_2463	836.138	0.827413	0.174705	4.73605	2.17922e-06	0.000135489		FOSL1_2463	836.138	0.746262	0.174163	4.28486	1.82857e-05	0.000577096		FOSL1_2463	836.138	0.928292	0.174087	5.33236	9.69461e-08	2.70195e-06		FOSL1_2463	836.138	0.97435	0.174325	5.58927	2.2802e-08	5.08406e-07		FOSL1_2463	836.138
FOXG1_2475	0.822428	-2.52646	2.09222	-1.20755	0.227222	NA		FOXG1_2475	0.822428	-0.225295	1.82764	-0.123271	0.901893	1		FOXG1_2475	0.822428	0.0135407	1.83888	0.00736357	0.994125	0.999813		FOXG1_2475	0.822428	-3.71397	2.09238	-1.775	0.0758984	NA		FOXG1_2475	0.822428	-1.6754	2.00223	-0.836766	0.402724	0.658113		FOXG1_2475	0.822428	-0.785867	1.90259	-0.413051	0.67957	0.822038		FOXG1_2475	0.822428
FOXJ3_2478	66.9057	-0.178085	0.301511	-0.590643	0.55476	NA		FOXJ3_2478	66.9057	-0.272687	0.300521	-0.90738	0.364206	0.868238		FOXJ3_2478	66.9057	-0.132058	0.30395	-0.434473	0.663945	0.908144		FOXJ3_2478	66.9057	0.03904	0.296723	0.131571	0.895324	0.972827		FOXJ3_2478	66.9057	0.0329271	0.298111	0.110453	0.91205	0.96128		FOXJ3_2478	66.9057	0.351185	0.296958	1.18261	0.236964	0.43928		FOXJ3_2478	66.9057
FOXM1_2479	3.35521	-0.626905	0.746398	-0.839907	0.400961	NA		FOXM1_2479	3.35521	-0.291033	0.691812	-0.420682	0.673988	1		FOXM1_2479	3.35521	-0.182169	0.721538	-0.252473	0.800675	0.947505		FOXM1_2479	3.35521	-0.785983	0.737544	-1.06568	0.28657	0.628939		FOXM1_2479	3.35521	-0.077077	0.680475	-0.113269	0.909817	0.961124		FOXM1_2479	3.35521	-1.51047	0.89809	-1.68187	0.0925947	0.231344		FOXM1_2479	3.35521
FOXO3_2481	239.367	0.172325	0.161145	1.06938	0.284898	0.569984		FOXO3_2481	239.367	0.131505	0.160546	0.819109	0.412724	0.907444		FOXO3_2481	239.367	-0.23394	0.164793	-1.4196	0.155725	0.537882		FOXO3_2481	239.367	-0.455311	0.163365	-2.78707	0.00531862	0.0529513		FOXO3_2481	239.367	-0.626556	0.165419	-3.7877	0.000152049	0.00182065		FOXO3_2481	239.367	-0.707135	0.167687	-4.21698	2.47591e-05	0.000265053		FOXO3_2481	239.367
FOXO4_2484	12.4984	-0.567659	0.536394	-1.05829	0.289924	NA		FOXO4_2484	12.4984	0.316164	0.48437	0.652733	0.513928	0.971334		FOXO4_2484	12.4984	-1.36506	0.627923	-2.17393	0.0297105	0.233797		FOXO4_2484	12.4984	0.527127	0.475942	1.10754	0.268059	0.613318		FOXO4_2484	12.4984	0.66854	0.475864	1.4049	0.160052	0.382978		FOXO4_2484	12.4984	0.441403	0.489941	0.900933	0.367624	0.583812		FOXO4_2484	12.4984
FPGS_2489	176.84	0.371443	0.305465	1.21599	0.223988	0.510272		FPGS_2489	176.84	0.467713	0.30409	1.53807	0.124031	0.690957		FPGS_2489	176.84	0.524203	0.305868	1.71382	0.0865615	0.40872		FPGS_2489	176.84	0.343418	0.304522	1.12773	0.259434	0.604291		FPGS_2489	176.84	0.414339	0.304803	1.35937	0.17403	0.401886		FPGS_2489	176.84	0.692303	0.30448	2.27372	0.0229827	0.0819219		FPGS_2489	176.84
FRS2_2492	374.842	-0.155975	0.282524	-0.552076	0.580896	0.785543		FRS2_2492	374.842	0.28642	0.281057	1.01908	0.308163	0.834037		FRS2_2492	374.842	-0.106572	0.283062	-0.376497	0.706547	0.921178		FRS2_2492	374.842	-0.00731718	0.281604	-0.0259839	0.97927	0.994586		FRS2_2492	374.842	-0.0518801	0.282016	-0.183962	0.854043	0.937059		FRS2_2492	374.842	-0.329134	0.283511	-1.16092	0.245674	0.449499		FRS2_2492	374.842
FSD1_2495	0.100719	-0.64897	9.77144	-0.066415	0.947047	NA		FSD1_2495	0.100719	-0.817691	9.78431	-0.0835717	0.933397	1		FSD1_2495	0.100719	-0.419221	9.78431	-0.0428462	0.965824	NA		FSD1_2495	0.100719	0.086427	9.78431	0.00883322	0.992952	NA		FSD1_2495	0.100719	-0.726859	9.78431	-0.0742882	0.940781	NA		FSD1_2495	0.100719	-0.556023	9.78431	-0.056828	0.954682	NA		FSD1_2495	0.100719
FUT1_2519	0.980875	-1.00129	2.0664	-0.484559	0.627989	NA		FUT1_2519	0.980875	-2.13118	2.06653	-1.03128	0.302409	0.830458		FUT1_2519	0.980875	0.192471	1.96888	0.0977568	0.922125	0.982114		FUT1_2519	0.980875	-2.1888	2.06653	-1.05916	0.289525	NA		FUT1_2519	0.980875	1.1968	1.8121	0.660452	0.508964	0.74288		FUT1_2519	0.980875	2.05737	1.77133	1.16148	0.245446	0.449335		FUT1_2519	0.980875
FYN_2527	1.15372	0.593504	1.07707	0.551037	0.581608	NA		FYN_2527	1.15372	-0.808184	1.24846	-0.647346	0.517408	0.973873		FYN_2527	1.15372	-2.85183	1.50074	-1.90028	0.0573964	0.331576		FYN_2527	1.15372	-1.54771	1.39806	-1.10704	0.268275	0.613318		FYN_2527	1.15372	-0.0121008	1.13592	-0.0106529	0.9915	0.996122		FYN_2527	1.15372	-2.02685	1.50074	-1.35056	0.176836	0.363452		FYN_2527	1.15372
FZD1_2533	17.672	0.063928	0.371802	0.171941	0.863484	NA		FZD1_2533	17.672	-0.271089	0.377467	-0.718181	0.472646	0.949371		FZD1_2533	17.672	0.20816	0.374635	0.555635	0.57846	0.878255		FZD1_2533	17.672	-0.181324	0.37257	-0.486685	0.626482	0.871082		FZD1_2533	17.672	0.126632	0.367392	0.344678	0.730336	0.873863		FZD1_2533	17.672	0.016053	0.376842	0.0425987	0.966021	0.983602		FZD1_2533	17.672
G0S2_2539	99.7015	-0.0578381	0.331628	-0.174407	0.861546	NA		G0S2_2539	99.7015	-0.263817	0.33184	-0.795013	0.426606	0.920503		G0S2_2539	99.7015	-0.201677	0.334534	-0.60286	0.546602	0.861611		G0S2_2539	99.7015	-0.479823	0.333206	-1.44002	0.149862	0.459637		G0S2_2539	99.7015	-0.0168391	0.330807	-0.050903	0.959403	0.980635		G0S2_2539	99.7015	0.833024	0.327495	2.54363	0.0109708	0.0459437		G0S2_2539	99.7015
G3BP2_2545	238.218	-0.498246	0.267075	-1.86556	0.0621026	0.275817		G3BP2_2545	238.218	-0.328652	0.265523	-1.23775	0.215808	0.777104		G3BP2_2545	238.218	0.120949	0.265329	0.455847	0.6485	0.90254		G3BP2_2545	238.218	0.166185	0.263758	0.630067	0.528651	0.830185		G3BP2_2545	238.218	0.0923077	0.264355	0.349181	0.726953	0.872897		G3BP2_2545	238.218	-0.108483	0.265881	-0.408013	0.683264	0.824275		G3BP2_2545	238.218
G6PC_2546	1.05917	-1.07139	1.42032	-0.754329	0.450652	NA		G6PC_2546	1.05917	0.817456	1.22812	0.665616	0.505656	0.966663		G6PC_2546	1.05917	-1.50047	1.55086	-0.967511	0.333288	0.723916		G6PC_2546	1.05917	-2.82847	1.65373	-1.71036	0.0871987	NA		G6PC_2546	1.05917	-2.68001	1.65373	-1.62059	0.105105	0.296422		G6PC_2546	1.05917	-3.47096	1.65373	-2.09887	0.035828	0.117596		G6PC_2546	1.05917
G6PD_2548	648.665	0.0655214	0.129753	0.50497	0.61358	0.801969		G6PD_2548	648.665	-0.159717	0.129884	-1.2297	0.218811	0.777765		G6PD_2548	648.665	-0.0677107	0.130802	-0.517658	0.604697	0.885164		G6PD_2548	648.665	-0.297934	0.130171	-2.28879	0.0220917	0.140637		G6PD_2548	648.665	-0.266785	0.130461	-2.04493	0.0408616	0.153222		G6PD_2548	648.665	-0.188135	0.130879	-1.43747	0.150584	0.325608		G6PD_2548	648.665
GAA_2549	77.4474	0.0338932	0.314418	0.107797	0.914157	NA		GAA_2549	77.4474	0.12459	0.31183	0.399545	0.689492	1		GAA_2549	77.4474	0.0392232	0.31693	0.12376	0.901506	0.977482		GAA_2549	77.4474	-0.322364	0.316013	-1.0201	0.307681	0.647792		GAA_2549	77.4474	-0.171757	0.315796	-0.543886	0.58652	0.802122		GAA_2549	77.4474	-0.0932154	0.317286	-0.293789	0.768919	0.878415		GAA_2549	77.4474
GABARAPL1_2552	13.9614	-0.551782	0.478057	-1.15422	0.24841	NA		GABARAPL1_2552	13.9614	-0.696352	0.477091	-1.45958	0.144406	0.716846		GABARAPL1_2552	13.9614	-0.653652	0.491365	-1.33028	0.183427	0.581446		GABARAPL1_2552	13.9614	-0.0843961	0.457835	-0.184337	0.853749	0.957916		GABARAPL1_2552	13.9614	-0.646079	0.478611	-1.3499	0.177047	0.407107		GABARAPL1_2552	13.9614	0.0535179	0.462672	0.115671	0.907913	0.95643		GABARAPL1_2552	13.9614
GABBR1_2553	45.8477	-0.0956436	0.604835	-0.158132	0.874353	NA		GABBR1_2553	45.8477	0.7768	0.592901	1.31017	0.190139	0.753605		GABBR1_2553	45.8477	0.542156	0.599109	0.904937	0.365499	0.752943		GABBR1_2553	45.8477	-0.173178	0.602816	-0.287281	0.773897	0.934139		GABBR1_2553	45.8477	0.618219	0.595059	1.03892	0.298842	0.555581		GABBR1_2553	45.8477	-0.160552	0.608054	-0.264042	0.791748	0.890338		GABBR1_2553	45.8477
GABPB1_2555	315.37	0.235343	0.171001	1.37627	0.168739	0.44364		GABPB1_2555	315.37	0.361145	0.169648	2.12879	0.033272	0.620899		GABPB1_2555	315.37	0.255107	0.17209	1.48241	0.138232	0.510403		GABPB1_2555	315.37	0.37159	0.169466	2.19272	0.0283276	0.167641		GABPB1_2555	315.37	0.424469	0.169773	2.50022	0.0124118	0.0636336		GABPB1_2555	315.37	0.120689	0.17228	0.700538	0.483591	0.680298		GABPB1_2555	315.37
GABRB3_2561	2.74999	-0.736938	0.855338	-0.861575	0.388922	NA		GABRB3_2561	2.74999	-0.929828	0.859249	-1.08214	0.27919	0.814283		GABRB3_2561	2.74999	-0.3076	0.829409	-0.370866	0.710737	0.922131		GABRB3_2561	2.74999	0.425312	0.721135	0.589781	0.555337	0.846688		GABRB3_2561	2.74999	0.593308	0.71968	0.824406	0.409709	0.661964		GABRB3_2561	2.74999	0.102645	0.769935	0.133316	0.893943	0.949721		GABRB3_2561	2.74999
GAD1_2566	8.09139	0.993691	0.566177	1.75509	0.0792438	NA		GAD1_2566	8.09139	0.589992	0.575535	1.02512	0.305307	0.831469		GAD1_2566	8.09139	0.638221	0.592441	1.07727	0.281358	0.6748		GAD1_2566	8.09139	0.334809	0.584896	0.572425	0.567034	0.849934		GAD1_2566	8.09139	0.177798	0.601015	0.295829	0.767361	0.892461		GAD1_2566	8.09139	-0.335467	0.649695	-0.516346	0.605613	0.771217		GAD1_2566	8.09139
GAD2_2567	0.22792	1.09879	6.38681	0.172041	0.863405	NA		GAD2_2567	0.22792	-0.817685	6.41052	-0.127554	0.898502	1		GAD2_2567	0.22792	0.54257	6.41052	0.0846375	0.93255	NA		GAD2_2567	0.22792	1.05016	6.38112	0.164572	0.869281	NA		GAD2_2567	0.22792	-0.72685	6.41052	-0.113384	0.909726	NA		GAD2_2567	0.22792	0.405763	6.41052	0.0632964	0.949531	NA		GAD2_2567	0.22792
GADD45A_2569	669.632	-0.22771	0.154872	-1.47031	0.141478	0.41069		GADD45A_2569	669.632	-0.183833	0.154233	-1.19192	0.233293	0.785634		GADD45A_2569	669.632	0.0953388	0.154572	0.616792	0.537372	0.857027		GADD45A_2569	669.632	0.417681	0.152843	2.73275	0.00628079	0.0591706		GADD45A_2569	669.632	0.742632	0.152517	4.86918	1.12064e-06	2.48154e-05		GADD45A_2569	669.632	0.867342	0.15266	5.68153	1.33498e-08	3.12753e-07		GADD45A_2569	669.632
GADD45B_2570	235.154	0.0898427	0.203446	0.441604	0.658776	0.835253		GADD45B_2570	235.154	0.186749	0.202263	0.923298	0.355852	0.867717		GADD45B_2570	235.154	-0.0197716	0.205224	-0.0963419	0.923249	0.982186		GADD45B_2570	235.154	-0.233578	0.204001	-1.14499	0.252214	0.595354		GADD45B_2570	235.154	-0.348307	0.205358	-1.6961	0.0898672	0.266568		GADD45B_2570	235.154	-0.118971	0.205226	-0.579707	0.562112	0.740549		GADD45B_2570	235.154
GADD45G_2571	6.36662	-0.0234876	0.63745	-0.0368461	0.970608	NA		GADD45G_2571	6.36662	0.266204	0.602866	0.441564	0.658805	1		GADD45G_2571	6.36662	-0.349962	0.693654	-0.50452	0.613896	0.888021		GADD45G_2571	6.36662	0.343573	0.59425	0.578163	0.563154	0.849171		GADD45G_2571	6.36662	0.7133	0.58155	1.22655	0.219992	0.464212		GADD45G_2571	6.36662	0.267437	0.62096	0.430684	0.666698	0.815426		GADD45G_2571	6.36662
GAGE1_2574	5974.67	0.182294	0.302597	0.602432	0.546887	0.769758		GAGE1_2574	5974.67	-0.265576	0.302633	-0.877551	0.380188	0.88311		GAGE1_2574	5974.67	0.309175	0.302609	1.0217	0.306924	0.704248		GAGE1_2574	5974.67	0.0653384	0.302587	0.215933	0.82904	0.949679		GAGE1_2574	5974.67	0.0935998	0.302598	0.309321	0.757078	0.887466		GAGE1_2574	5974.67	0.413481	0.302586	1.36649	0.171786	0.357159		GAGE1_2574	5974.67
GAGE12F_2576	5845.57	0.234925	0.230952	1.0172	0.309056	0.583686		GAGE12F_2576	5845.57	-0.0857691	0.230975	-0.371335	0.710388	1		GAGE12F_2576	5845.57	0.2614	0.230984	1.13168	0.257769	0.654422		GAGE12F_2576	5845.57	-0.0275657	0.23096	-0.119353	0.904996	0.97317		GAGE12F_2576	5845.57	-0.020141	0.23098	-0.0871982	0.930514	0.969521		GAGE12F_2576	5845.57	0.331432	0.230958	1.43503	0.151279	0.326438		GAGE12F_2576	5845.57
GAGE12J_2577	56.947	-0.167715	0.410788	-0.408276	0.683071	NA		GAGE12J_2577	56.947	-0.207187	0.409377	-0.506104	0.612784	1		GAGE12J_2577	56.947	0.189595	0.409407	0.463097	0.643295	0.900525		GAGE12J_2577	56.947	0.0270744	0.406937	0.0665322	0.946954	0.987277		GAGE12J_2577	56.947	0.129099	0.407157	0.317074	0.751188	0.883123		GAGE12J_2577	56.947	0.281419	0.407657	0.690333	0.489985	0.685173		GAGE12J_2577	56.947
GAGE1_2578	1151.89	0.267869	0.333319	0.803641	0.421604	0.676262		GAGE1_2578	1151.89	-0.214714	0.333502	-0.643818	0.519693	0.974972		GAGE1_2578	1151.89	0.332037	0.33341	0.995885	0.319306	0.714655		GAGE1_2578	1151.89	0.178025	0.33326	0.534193	0.593208	0.861954		GAGE1_2578	1151.89	0.121349	0.333355	0.364025	0.71584	0.870958		GAGE1_2578	1151.89	0.549361	0.333246	1.64852	0.099247	0.242163		GAGE1_2578	1151.89
GAP43_2585	1.63573	-0.308727	0.978423	-0.315535	0.752356	NA		GAP43_2585	1.63573	-1.79497	1.25667	-1.42835	0.15319	0.728051		GAP43_2585	1.63573	-0.379975	1.02695	-0.370005	0.711379	0.922168		GAP43_2585	1.63573	0.510181	0.862607	0.591441	0.554225	0.846688		GAP43_2585	1.63573	0.110343	0.914855	0.120613	0.903998	0.959368		GAP43_2585	1.63573	-0.223706	0.977914	-0.228758	0.819057	0.905944		GAP43_2585	1.63573
GATA2_2599	1.37739	1.94	1.2982	1.49438	0.135075	NA		GATA2_2599	1.37739	1.11389	1.37028	0.812893	0.41628	0.907444		GATA2_2599	1.37739	0.562984	1.5385	0.36593	0.714417	0.922636		GATA2_2599	1.37739	0.00528031	1.55781	0.00338958	0.997296	0.998997		GATA2_2599	1.37739	1.78176	1.30552	1.3648	0.172317	0.399826		GATA2_2599	1.37739	0.966465	1.43014	0.675782	0.499179	0.692935		GATA2_2599	1.37739
GATA3_2600	0.552979	-0.752787	2.56915	-0.29301	0.769514	NA		GATA3_2600	0.552979	-1.77627	2.62968	-0.675471	0.499377	0.965792		GATA3_2600	0.552979	-2.33957	2.62968	-0.889678	0.373639	NA		GATA3_2600	0.552979	-2.79569	2.62968	-1.06313	0.287724	NA		GATA3_2600	0.552979	0.183684	2.46149	0.0746234	0.940514	NA		GATA3_2600	0.552979	-1.51459	2.62968	-0.575959	0.564643	NA		GATA3_2600	0.552979
GCLM_2615	2434.13	0.296393	0.0935342	3.16881	0.00153062	0.0970726		GCLM_2615	2434.13	0.313418	0.0932706	3.36031	0.000778561	0.509502		GCLM_2615	2434.13	0.467731	0.0936118	4.9965	5.83814e-07	4.71868e-05		GCLM_2615	2434.13	0.760531	0.0927491	8.19988	2.40622e-16	1.26567e-13		GCLM_2615	2434.13	0.99405	0.0926537	10.7287	7.46654e-27	4.82786e-24		GCLM_2615	2434.13	1.24404	0.092625	13.4309	3.98294e-41	4.67752e-38		GCLM_2615	2434.13
GDF15_2621	2305.94	0.498061	0.263072	1.89325	0.0583248	0.269133		GDF15_2621	2305.94	0.25968	0.263116	0.986941	0.323672	0.848277		GDF15_2621	2305.94	0.855457	0.262982	3.25291	0.0011423	0.0260169		GDF15_2621	2305.94	0.838485	0.262751	3.19117	0.00141697	0.0192757		GDF15_2621	2305.94	1.64525	0.262489	6.26789	3.65971e-10	1.79271e-08		GDF15_2621	2305.94	2.44599	0.262345	9.32357	1.12488e-20	1.65306e-18		GDF15_2621	2305.94
GDF7_2622	5.50772	0.852282	0.584498	1.45814	0.144801	NA		GDF7_2622	5.50772	-1.18197	0.746107	-1.58418	0.113152	0.678333		GDF7_2622	5.50772	-0.275405	0.684557	-0.402311	0.687455	0.912748		GDF7_2622	5.50772	0.0797375	0.615633	0.129521	0.896945	0.972827		GDF7_2622	5.50772	-1.56942	0.820125	-1.91363	0.0556676	0.191055		GDF7_2622	5.50772	0.350513	0.61882	0.566421	0.571108	0.746922		GDF7_2622	5.50772
GDPD5_2628	4.65838	1.49091	0.73767	2.02111	0.0432689	NA		GDPD5_2628	4.65838	0.881735	0.765687	1.15156	0.249502	0.796143		GDPD5_2628	4.65838	0.401637	0.848867	0.473145	0.63611	0.897088		GDPD5_2628	4.65838	0.0881877	0.831642	0.106041	0.91555	0.977108		GDPD5_2628	4.65838	1.45009	0.735634	1.97121	0.0486998	0.17359		GDPD5_2628	4.65838	1.04484	0.77286	1.35192	0.176401	0.36287		GDPD5_2628	4.65838
GFAP_2632	0.0839691	-0.649173	9.77144	-0.0664358	0.947031	NA		GFAP_2632	0.0839691	-0.817691	9.78431	-0.0835717	0.933397	1		GFAP_2632	0.0839691	-0.419221	9.78431	-0.0428462	0.965824	NA		GFAP_2632	0.0839691	-0.875308	9.78431	-0.0894604	0.928716	NA		GFAP_2632	0.0839691	-0.726859	9.78431	-0.0742882	0.940781	NA		GFAP_2632	0.0839691	-0.556023	9.78431	-0.056828	0.954682	NA		GFAP_2632	0.0839691
GFOD1_2633	22.9686	0.120888	0.370604	0.326192	0.744279	NA		GFOD1_2633	22.9686	0.287568	0.361111	0.796342	0.425833	0.920268		GFOD1_2633	22.9686	-0.0158345	0.383341	-0.0413065	0.967052	0.989717		GFOD1_2633	22.9686	0.193882	0.362279	0.535173	0.59253	0.861954		GFOD1_2633	22.9686	0.155015	0.367212	0.42214	0.672923	0.84736		GFOD1_2633	22.9686	0.763806	0.356489	2.14258	0.0321469	0.107924		GFOD1_2633	22.9686
GFOD1_2634	30.7579	-0.0902543	0.323086	-0.27935	0.779976	NA		GFOD1_2634	30.7579	0.363235	0.309903	1.17209	0.24116	0.788339		GFOD1_2634	30.7579	-0.521335	0.343704	-1.51681	0.129314	0.496521		GFOD1_2634	30.7579	-0.375317	0.324762	-1.15567	0.247818	0.589829		GFOD1_2634	30.7579	0.373181	0.311365	1.19853	0.23071	0.475997		GFOD1_2634	30.7579	-0.138029	0.32713	-0.42194	0.673068	0.819597		GFOD1_2634	30.7579
GGCX_2638	295.007	-0.113057	0.13599	-0.831362	0.405769	0.664632		GGCX_2638	295.007	-0.0887293	0.135022	-0.65715	0.511085	0.971085		GGCX_2638	295.007	-0.467458	0.139651	-3.34733	0.000815952	0.0202004		GGCX_2638	295.007	-0.544112	0.137201	-3.96581	7.31477e-05	0.00186173		GGCX_2638	295.007	-0.863861	0.140351	-6.15502	7.5068e-10	3.32459e-08		GGCX_2638	295.007	-0.845038	0.141827	-5.95823	2.54986e-09	7.10663e-08		GGCX_2638	295.007
GGH_2639	516.596	-0.0518044	0.282456	-0.183407	0.854479	0.932827		GGH_2639	516.596	-0.209246	0.282429	-0.740882	0.458765	0.940432		GGH_2639	516.596	-0.250417	0.283155	-0.884382	0.37649	0.758236		GGH_2639	516.596	-0.245857	0.282437	-0.870484	0.384036	0.720581		GGH_2639	516.596	-0.134711	0.282457	-0.476927	0.633414	0.82605		GGH_2639	516.596	-0.135267	0.282793	-0.478325	0.632419	0.792336		GGH_2639	516.596
GHR_2644	51.8995	-0.53698	0.273683	-1.96205	0.0497564	NA		GHR_2644	51.8995	-0.294574	0.267931	-1.09944	0.271576	0.808349		GHR_2644	51.8995	-0.703541	0.280717	-2.50623	0.0122028	0.138427		GHR_2644	51.8995	-0.639117	0.271959	-2.35005	0.0187708	0.126853		GHR_2644	51.8995	-1.43226	0.290432	-4.93149	8.16052e-07	1.87113e-05		GHR_2644	51.8995	-1.43102	0.295367	-4.84488	1.26686e-06	1.97863e-05		GHR_2644	51.8995
GJA1_2649	80.699	-0.51502	0.274811	-1.87409	0.0609179	NA		GJA1_2649	80.699	-0.442745	0.272312	-1.62588	0.103976	0.658843		GJA1_2649	80.699	-0.837537	0.282029	-2.96968	0.00298107	0.0535433		GJA1_2649	80.699	-0.438066	0.271922	-1.611	0.10718	0.388805		GJA1_2649	80.699	-0.656166	0.275484	-2.38186	0.0172254	0.0814459		GJA1_2649	80.699	-0.829705	0.280274	-2.96033	0.00307306	0.0165587		GJA1_2649	80.699
GJB1_2650	24.4722	0.724468	0.383382	1.88968	0.0588011	NA		GJB1_2650	24.4722	0.241635	0.386946	0.624467	0.532321	0.983204		GJB1_2650	24.4722	-2.47767	0.509369	-4.86419	1.14926e-06	7.90542e-05		GJB1_2650	24.4722	-2.46302	0.474204	-5.19402	2.05805e-07	1.19364e-05		GJB1_2650	24.4722	-4.55059	0.745885	-6.10093	1.05454e-09	4.60721e-08		GJB1_2650	24.4722	-3.69748	0.627213	-5.8951	3.74454e-09	9.92303e-08		GJB1_2650	24.4722
GJB2_2653	150.738	0.0576318	0.131563	0.438054	0.661347	0.83712		GJB2_2653	150.738	-0.0469884	0.130984	-0.358733	0.719795	1		GJB2_2653	150.738	-0.898692	0.1468	-6.12188	9.24788e-10	1.99323e-07		GJB2_2653	150.738	-1.0302	0.141555	-7.27775	3.39445e-13	9.739e-11		GJB2_2653	150.738	-1.25215	0.14763	-8.4817	2.21924e-17	4.22046e-15		GJB2_2653	150.738	-1.41188	0.154166	-9.15819	5.27759e-20	6.82498e-18		GJB2_2653	150.738
TMPPE_2661	26.4915	0.260574	0.330462	0.788512	0.430397	NA		TMPPE_2661	26.4915	0.267306	0.326214	0.81942	0.412547	0.907444		TMPPE_2661	26.4915	-0.100738	0.348357	-0.289181	0.772443	0.939898		TMPPE_2661	26.4915	-0.354407	0.341631	-1.0374	0.29955	0.641402		TMPPE_2661	26.4915	-0.447987	0.349807	-1.28067	0.20031	0.438204		TMPPE_2661	26.4915	-0.48245	0.357871	-1.34811	0.177623	0.364386		TMPPE_2661	26.4915
GLI1_2663	1.80148	-0.557659	1.32281	-0.421572	0.673337	NA		GLI1_2663	1.80148	0.634951	1.15915	0.547773	0.583847	1		GLI1_2663	1.80148	-0.00141457	1.27111	-0.00111286	0.999112	1		GLI1_2663	1.80148	0.227189	1.19014	0.190893	0.848609	0.956846		GLI1_2663	1.80148	1.35428	1.11904	1.21022	0.226195	0.469679		GLI1_2663	1.80148	-2.00343	1.57218	-1.2743	0.202557	0.396169		GLI1_2663	1.80148
GLI2_2664	0.850199	0.974073	1.81483	0.536731	0.591454	NA		GLI2_2664	0.850199	-0.228646	1.95652	-0.116863	0.906968	1		GLI2_2664	0.850199	0.193827	1.95216	0.0992882	0.920909	0.982114		GLI2_2664	0.850199	-0.441821	1.97874	-0.223284	0.823314	NA		GLI2_2664	0.850199	-1.98724	2.04176	-0.973294	0.330407	0.589193		GLI2_2664	0.850199	-0.854597	2.04176	-0.418558	0.675539	0.820984		GLI2_2664	0.850199
GLOD4_2670	17.8021	-1.90521	0.529697	-3.5968	0.000322157	NA		GLOD4_2670	17.8021	-1.3154	0.482749	-2.72481	0.00643393	0.556862		GLOD4_2670	17.8021	-0.569239	0.467235	-1.21831	0.223104	0.621692		GLOD4_2670	17.8021	0.0848577	0.435325	0.19493	0.845448	0.954981		GLOD4_2670	17.8021	-0.151943	0.443781	-0.342383	0.732063	0.874957		GLOD4_2670	17.8021	0.413326	0.435419	0.949258	0.342489	0.559509		GLOD4_2670	17.8021
GLRX_2674	374.724	0.371864	0.150809	2.46579	0.0136711	0.164702		GLRX_2674	374.724	0.240614	0.150689	1.59677	0.110318	0.66841		GLRX_2674	374.724	-0.542495	0.15548	-3.48916	0.000484544	0.0141129		GLRX_2674	374.724	-0.840166	0.1547	-5.43095	5.60547e-08	3.76402e-06		GLRX_2674	374.724	-0.963773	0.156178	-6.171	6.78602e-10	3.13417e-08		GLRX_2674	374.724	-0.779968	0.156296	-4.99034	6.02728e-07	9.89146e-06		GLRX_2674	374.724
GLUD1_2678	9.69334	-0.501285	0.59697	-0.839715	0.401068	NA		GLUD1_2678	9.69334	-0.689483	0.597946	-1.15309	0.248875	0.796143		GLUD1_2678	9.69334	0.490476	0.56422	0.869298	0.384684	0.763056		GLUD1_2678	9.69334	0.236678	0.558258	0.423958	0.671596	0.895653		GLUD1_2678	9.69334	0.593664	0.552135	1.07521	0.282279	0.537777		GLUD1_2678	9.69334	0.483436	0.560809	0.862033	0.388669	0.603539		GLUD1_2678	9.69334
GLUL_2679	0.192338	0.311176	9.77144	0.0318454	0.974595	NA		GLUL_2679	0.192338	-0.817661	9.78431	-0.0835685	0.933399	1		GLUL_2679	0.192338	-0.41919	9.78431	-0.0428431	0.965827	NA		GLUL_2679	0.192338	-0.875278	9.78431	-0.0894572	0.928719	NA		GLUL_2679	0.192338	0.234906	9.78431	0.0240085	0.980846	NA		GLUL_2679	0.192338	0.405743	9.78431	0.0414687	0.966922	NA		GLUL_2679	0.192338
GMNN_2688	867.931	-0.164713	0.225971	-0.72891	0.466057	0.710055		GMNN_2688	867.931	-0.170857	0.225754	-0.756827	0.449153	0.933483		GMNN_2688	867.931	0.200515	0.225789	0.888062	0.374507	0.757686		GMNN_2688	867.931	0.353452	0.225203	1.56948	0.116535	0.407293		GMNN_2688	867.931	0.193026	0.22546	0.856143	0.391919	0.650782		GMNN_2688	867.931	0.152666	0.225741	0.676288	0.498858	0.692935		GMNN_2688	867.931
GNA11_2692	10.461	-0.800911	0.457527	-1.75052	0.0800282	NA		GNA11_2692	10.461	-0.0991483	0.398798	-0.248618	0.803656	1		GNA11_2692	10.461	-0.703726	0.469489	-1.49892	0.133895	0.502767		GNA11_2692	10.461	-0.0286037	0.392004	-0.0729681	0.941832	0.985877		GNA11_2692	10.461	0.150478	0.390693	0.385156	0.700122	0.86327		GNA11_2692	10.461	0.23145	0.394719	0.586367	0.557629	0.737347		GNA11_2692	10.461
GNA15_2693	0.43473	-1.57786	3.7714	-0.418376	0.675672	NA		GNA15_2693	0.43473	0.133766	3.72378	0.0359222	0.971344	1		GNA15_2693	0.43473	-0.385951	3.77215	-0.102316	0.918506	NA		GNA15_2693	0.43473	0.00449486	3.73245	0.00120426	0.999039	NA		GNA15_2693	0.43473	1.34773	3.64873	0.369369	0.711852	NA		GNA15_2693	0.43473	-0.522761	3.77215	-0.138584	0.889779	NA		GNA15_2693	0.43473
GNAI1_2696	163.036	-0.470901	0.215888	-2.18123	0.0291664	0.205785		GNAI1_2696	163.036	-0.551119	0.215239	-2.5605	0.0104522	0.57831		GNAI1_2696	163.036	-0.493774	0.217791	-2.26719	0.0233786	0.201087		GNAI1_2696	163.036	-0.428198	0.214235	-1.99873	0.0456381	0.232877		GNAI1_2696	163.036	-0.661962	0.216693	-3.05484	0.00225178	0.0164335		GNAI1_2696	163.036	-0.593763	0.217767	-2.72659	0.00639919	0.0302023		GNAI1_2696	163.036
GNAL_2698	0.770831	-1.408	2.20657	-0.638093	0.523413	NA		GNAL_2698	0.770831	-1.5761	2.20674	-0.714222	0.47509	0.950417		GNAL_2698	0.770831	1.05168	1.97371	0.532845	0.594141	NA		GNAL_2698	0.770831	-0.195871	2.05028	-0.095534	0.923891	NA		GNAL_2698	0.770831	-2.44706	2.20674	-1.1089	0.267472	NA		GNAL_2698	0.770831	0.268533	2.03482	0.131969	0.895009	NA		GNAL_2698	0.770831
GNAS_2704	1346.92	0.105695	0.0810914	1.30341	0.192434	0.470743		GNAS_2704	1346.92	0.0860783	0.0807896	1.06546	0.286667	0.816659		GNAS_2704	1346.92	0.0314886	0.081765	0.38511	0.700156	0.91681		GNAS_2704	1346.92	0.00308668	0.0808788	0.0381642	0.969557	0.991228		GNAS_2704	1346.92	-0.194327	0.0815705	-2.38232	0.0172038	0.0814459		GNAS_2704	1346.92	-0.0830753	0.0818022	-1.01556	0.309838	0.523904		GNAS_2704	1346.92
GNB1_2706	916.616	-0.233508	0.161189	-1.44867	0.147431	0.419162		GNB1_2706	916.616	-0.236625	0.160906	-1.47058	0.141405	0.712531		GNB1_2706	916.616	-0.18971	0.161519	-1.17454	0.240178	0.640126		GNB1_2706	916.616	-0.0680536	0.160619	-0.423695	0.671788	0.895653		GNB1_2706	916.616	-0.318945	0.161194	-1.97864	0.0478567	0.172103		GNB1_2706	916.616	-0.394645	0.161749	-2.43986	0.0146931	0.0572241		GNB1_2706	916.616
GNB5_2709	104.229	0.116719	0.171424	0.680881	0.495947	NA		GNB5_2709	104.229	0.088096	0.16944	0.519924	0.603116	1		GNB5_2709	104.229	0.267762	0.172586	1.55147	0.120788	0.485104		GNB5_2709	104.229	0.28442	0.166401	1.70924	0.0874066	0.345529		GNB5_2709	104.229	0.309084	0.167777	1.84223	0.0654417	0.215654		GNB5_2709	104.229	0.506065	0.167642	3.01872	0.00253842	0.013957		GNB5_2709	104.229
GNMT_2719	2.05661	-0.257396	1.23011	-0.209247	0.834256	NA		GNMT_2719	2.05661	0.606015	1.1395	0.531825	0.594847	1		GNMT_2719	2.05661	-0.00985905	1.22798	-0.00802869	0.993594	0.999813		GNMT_2719	2.05661	-0.648258	1.25086	-0.518249	0.604285	0.866544		GNMT_2719	2.05661	-0.595936	1.26341	-0.471689	0.637149	0.827351		GNMT_2719	2.05661	0.0898356	1.2034	0.0746515	0.940492	0.977626		GNMT_2719	2.05661
GNPDA1_2723	2.38821	-0.174865	1.4241	-0.12279	0.902273	NA		GNPDA1_2723	2.38821	1.69736	1.10794	1.53201	0.125521	0.696198		GNPDA1_2723	2.38821	1.95052	1.12023	1.74118	0.0816527	0.395647		GNPDA1_2723	2.38821	2.03264	1.08014	1.88182	0.0598604	0.273796		GNPDA1_2723	2.38821	1.78021	1.10861	1.60581	0.108316	0.302146		GNPDA1_2723	2.38821	2.24507	1.08734	2.06474	0.0389475	0.123569		GNPDA1_2723	2.38821
GNS_2725	243.358	-0.241424	0.117751	-2.05029	0.0403364	0.230027		GNS_2725	243.358	-0.0757157	0.114685	-0.660204	0.509123	0.969655		GNS_2725	243.358	0.0033824	0.117588	0.0287649	0.977052	0.993024		GNS_2725	243.358	0.0678871	0.113218	0.599616	0.548762	0.842776		GNS_2725	243.358	-0.000741505	0.114827	-0.00645757	0.994848	0.997934		GNS_2725	243.358	0.12854	0.115312	1.11472	0.264971	0.471158		GNS_2725	243.358
GOLT1B_2734	48.7463	-0.568264	0.380634	-1.49294	0.135453	NA		GOLT1B_2734	48.7463	-0.0223773	0.370208	-0.0604453	0.951801	1		GOLT1B_2734	48.7463	0.237334	0.37187	0.638218	0.523332	0.851488		GOLT1B_2734	48.7463	0.360953	0.366065	0.986034	0.324117	0.662305		GOLT1B_2734	48.7463	0.486607	0.366095	1.32918	0.183788	0.416069		GOLT1B_2734	48.7463	0.631094	0.366661	1.72119	0.085216	0.217962		GOLT1B_2734	48.7463
GOT1_2737	467.362	0.00732094	0.135246	0.0541305	0.956831	0.978009		GOT1_2737	467.362	-0.00677469	0.134764	-0.0502707	0.959907	1		GOT1_2737	467.362	-0.566522	0.138561	-4.08861	4.33966e-05	0.00192194		GOT1_2737	467.362	-0.80612	0.13757	-5.85971	4.63669e-09	3.75215e-07		GOT1_2737	467.362	-0.740247	0.137883	-5.36866	7.9324e-08	2.3314e-06		GOT1_2737	467.362	-0.614206	0.138274	-4.44196	8.91437e-06	0.000105568		GOT1_2737	467.362
GPATCH8_2740	26.0392	-0.37155	0.389123	-0.954838	0.33966	NA		GPATCH8_2740	26.0392	0.191831	0.369685	0.518903	0.603828	1		GPATCH8_2740	26.0392	0.288943	0.376626	0.767187	0.442971	0.79885		GPATCH8_2740	26.0392	-0.22196	0.378297	-0.586736	0.557381	0.84694		GPATCH8_2740	26.0392	0.244832	0.370522	0.660776	0.508756	0.74288		GPATCH8_2740	26.0392	-0.0633309	0.382917	-0.165391	0.868637	0.93829		GPATCH8_2740	26.0392
GPC1_2744	634.061	0.382185	0.517701	0.738234	0.460372	0.706787		GPC1_2744	634.061	0.617577	0.517323	1.19379	0.232558	0.784518		GPC1_2744	634.061	0.654042	0.517652	1.26348	0.206417	0.605028		GPC1_2744	634.061	0.40583	0.517477	0.784247	0.432895	0.754816		GPC1_2744	634.061	0.864831	0.517208	1.67212	0.0945016	0.276851		GPC1_2744	634.061	0.717615	0.517506	1.38668	0.16554	0.346625		GPC1_2744	634.061
GPER1_2750	2.76861	0.108683	0.81135	0.133953	0.89344	NA		GPER1_2750	2.76861	-0.245884	0.83061	-0.296028	0.767209	1		GPER1_2750	2.76861	-0.25579	0.880191	-0.290607	0.771352	0.939898		GPER1_2750	2.76861	-0.786714	0.889406	-0.884538	0.376406	0.710488		GPER1_2750	2.76861	-0.836723	0.919946	-0.909536	0.363068	0.620728		GPER1_2750	2.76861	0.145208	0.816505	0.177841	0.858848	0.933016		GPER1_2750	2.76861
GPI_2753	1029.74	-0.259489	0.0918746	-2.82438	0.0047372	0.0991561		GPI_2753	1029.74	-0.223946	0.0913311	-2.45202	0.0142057	0.582605		GPI_2753	1029.74	-0.156436	0.0922248	-1.69625	0.0898384	0.418727		GPI_2753	1029.74	-0.284041	0.0913895	-3.10803	0.00188339	0.0241625		GPI_2753	1029.74	-0.177416	0.0914463	-1.94011	0.0523666	0.183026		GPI_2753	1029.74	-0.29781	0.0923481	-3.22487	0.00126031	0.00782069		GPI_2753	1029.74
ADGRG1_2761	9.6727	-0.327113	0.489502	-0.668256	0.50397	NA		ADGRG1_2761	9.6727	-0.190738	0.470765	-0.405166	0.685356	1		ADGRG1_2761	9.6727	0.45639	0.457626	0.997299	0.318619	0.714655		ADGRG1_2761	9.6727	-0.450875	0.482693	-0.934082	0.350261	0.682885		ADGRG1_2761	9.6727	-0.541145	0.49913	-1.08418	0.278286	0.535089		ADGRG1_2761	9.6727	-0.383985	0.499325	-0.769007	0.441889	0.649345		ADGRG1_2761	9.6727
GPX1_2765	11.7721	-0.191839	0.420844	-0.455843	0.648503	NA		GPX1_2765	11.7721	-0.0647743	0.40873	-0.158477	0.874081	1		GPX1_2765	11.7721	-0.368558	0.441304	-0.835158	0.403629	0.771056		GPX1_2765	11.7721	-0.903977	0.445731	-2.02808	0.0425525	0.224667		GPX1_2765	11.7721	-0.736613	0.444758	-1.65621	0.0976788	0.282212		GPX1_2765	11.7721	-0.274621	0.429118	-0.639968	0.522194	0.711981		GPX1_2765	11.7721
GPX2_2766	43.8513	-0.144545	0.289324	-0.499597	0.617359	NA		GPX2_2766	43.8513	-0.0269437	0.284078	-0.094846	0.924437	1		GPX2_2766	43.8513	-0.372867	0.299752	-1.24392	0.213529	0.611663		GPX2_2766	43.8513	-0.0065821	0.283042	-0.0232549	0.981447	0.994586		GPX2_2766	43.8513	0.0984819	0.283543	0.347327	0.728346	0.873097		GPX2_2766	43.8513	-0.351266	0.296147	-1.18612	0.235575	0.438448		GPX2_2766	43.8513
GPX4_2768	332.242	0.518071	0.209638	2.47127	0.0134635	0.164147		GPX4_2768	332.242	0.181887	0.210072	0.865833	0.386582	0.886413		GPX4_2768	332.242	0.235303	0.211193	1.11416	0.265211	0.659651		GPX4_2768	332.242	-0.189693	0.211163	-0.898325	0.369012	0.701568		GPX4_2768	332.242	-0.225346	0.211785	-1.06403	0.287315	0.544025		GPX4_2768	332.242	0.167807	0.2111	0.794914	0.426663	0.635457		GPX4_2768	332.242
GRB10_2771	160.692	-0.472101	0.178883	-2.63917	0.00831094	0.134743		GRB10_2771	160.692	-0.213596	0.173917	-1.22815	0.219392	0.777765		GRB10_2771	160.692	0.0517921	0.175322	0.295411	0.76768	0.938695		GRB10_2771	160.692	0.067568	0.170985	0.395168	0.692719	0.904593		GRB10_2771	160.692	0.408334	0.169408	2.41036	0.0159369	0.0772476		GRB10_2771	160.692	0.486502	0.170309	2.85658	0.00428227	0.0218369		GRB10_2771	160.692
GREB1_2776	5.58307	0.57777	0.718832	0.803762	0.421534	NA		GREB1_2776	5.58307	0.393482	0.719848	0.546618	0.584641	1		GREB1_2776	5.58307	0.691334	0.726799	0.951204	0.341501	0.733518		GREB1_2776	5.58307	0.608687	0.70333	0.865436	0.3868	0.722369		GREB1_2776	5.58307	0.825884	0.699242	1.18111	0.237558	0.483034		GREB1_2776	5.58307	0.617187	0.722721	0.853978	0.393117	0.606389		GREB1_2776	5.58307
GREB1_2777	0.135726	0	9.77144	0	1	NA		GREB1_2777	0.135726	0.624927	9.78431	0.0638703	0.949074	1		GREB1_2777	0.135726	0	9.78431	0	1	NA		GREB1_2777	0.135726	0	9.78431	0	1	NA		GREB1_2777	0.135726	0	9.78431	0	1	NA		GREB1_2777	0.135726	0	9.78431	0	1	NA		GREB1_2777	0.135726
GREB1_2778	13.8176	0.696262	0.569177	1.22328	0.221225	NA		GREB1_2778	13.8176	1.48709	0.549092	2.70827	0.00676353	0.556862		GREB1_2778	13.8176	0.114274	0.598798	0.190838	0.848652	0.961013		GREB1_2778	13.8176	-0.239335	0.594558	-0.402544	0.687284	0.904173		GREB1_2778	13.8176	-0.563777	0.618213	-0.911947	0.361797	0.619539		GREB1_2778	13.8176	-1.75007	0.736453	-2.37635	0.0174848	0.0661721		GREB1_2778	13.8176
GRIN1_2787	0.215187	0.311144	9.77144	0.0318422	0.974598	NA		GRIN1_2787	0.215187	-0.817661	9.78431	-0.0835685	0.933399	1		GRIN1_2787	0.215187	-0.41919	9.78431	-0.0428431	0.965827	NA		GRIN1_2787	0.215187	-0.875278	9.78431	-0.0894572	0.928719	NA		GRIN1_2787	0.215187	0.234906	9.78431	0.0240085	0.980846	NA		GRIN1_2787	0.215187	0.405743	9.78431	0.0414687	0.966922	NA		GRIN1_2787	0.215187
GRIN2B_2791	0.03915	0	9.77144	0	1	NA		GRIN2B_2791	0.03915	0.624927	9.78431	0.0638703	0.949074	1		GRIN2B_2791	0.03915	0	9.78431	0	1	NA		GRIN2B_2791	0.03915	0	9.78431	0	1	NA		GRIN2B_2791	0.03915	0	9.78431	0	1	NA		GRIN2B_2791	0.03915	0	9.78431	0	1	NA		GRIN2B_2791	0.03915
GRIN2C_2792	9.13963	0.489274	0.885724	0.5524	0.580674	NA		GRIN2C_2792	9.13963	1.21077	0.855932	1.41457	0.157195	0.728051		GRIN2C_2792	9.13963	0.460299	0.897909	0.512635	0.608207	0.885529		GRIN2C_2792	9.13963	0.12068	0.892751	0.135178	0.892471	0.972827		GRIN2C_2792	9.13963	0.767675	0.871675	0.880689	0.378486	0.636652		GRIN2C_2792	9.13963	-0.636884	0.966695	-0.658826	0.510007	0.702836		GRIN2C_2792	9.13963
GRM4_2797	0.0460269	0	9.77144	0	1	NA		GRM4_2797	0.0460269	0	9.78431	0	1	1		GRM4_2797	0.0460269	0	9.78431	0	1	NA		GRM4_2797	0.0460269	0	9.78431	0	1	NA		GRM4_2797	0.0460269	0	9.78431	0	1	NA		GRM4_2797	0.0460269	0	9.78431	0	1	NA		GRM4_2797	0.0460269
GRN_2799	43.8369	-0.0674052	0.246947	-0.272955	0.784888	NA		GRN_2799	43.8369	0.0229102	0.240638	0.0952061	0.924151	1		GRN_2799	43.8369	0.408571	0.240934	1.69578	0.0899278	0.418727		GRN_2799	43.8369	0.0738568	0.238377	0.309832	0.756689	0.928016		GRN_2799	43.8369	0.120205	0.240505	0.499801	0.617215	0.820163		GRN_2799	43.8369	0.322394	0.239966	1.3435	0.179112	0.365112		GRN_2799	43.8369
GRWD1_2804	7.37151	0.921467	0.575284	1.60176	0.109209	NA		GRWD1_2804	7.37151	-0.107831	0.630679	-0.170976	0.864242	1		GRWD1_2804	7.37151	1.17946	0.57389	2.0552	0.0398602	0.267361		GRWD1_2804	7.37151	0.956131	0.563604	1.69646	0.0897989	0.349021		GRWD1_2804	7.37151	0.177276	0.615615	0.287966	0.773373	0.896491		GRWD1_2804	7.37151	1.17681	0.568031	2.07174	0.0382901	0.122083		GRWD1_2804	7.37151
GSK3A_2809	195.148	0.231341	0.258446	0.895122	0.370722	0.629855		GSK3A_2809	195.148	0.209635	0.257741	0.813358	0.416013	0.907444		GSK3A_2809	195.148	0.138889	0.260143	0.533893	0.593415	0.882851		GSK3A_2809	195.148	0.068016	0.258226	0.263397	0.792244	0.943162		GSK3A_2809	195.148	0.272379	0.257878	1.05623	0.290862	0.548213		GSK3A_2809	195.148	0.0482934	0.260111	0.185665	0.852708	0.928814		GSK3A_2809	195.148
GSK3B_2810	152.046	0.0271611	0.185589	0.146351	0.883644	0.945754		GSK3B_2810	152.046	-0.193345	0.185967	-1.03967	0.298492	0.826261		GSK3B_2810	152.046	-0.290339	0.190777	-1.52188	0.12804	0.495752		GSK3B_2810	152.046	0.0403665	0.183913	0.219488	0.82627	0.949679		GSK3B_2810	152.046	-0.175777	0.186603	-0.941985	0.3462	0.603019		GSK3B_2810	152.046	-0.00504052	0.186851	-0.0269762	0.978479	0.987643		GSK3B_2810	152.046
GSTA2_2817	237.133	-0.113317	0.27543	-0.411417	0.680767	0.848315		GSTA2_2817	237.133	0.176923	0.274333	0.644922	0.518978	0.974972		GSTA2_2817	237.133	-1.21426	0.281324	-4.31624	1.58708e-05	0.000801726		GSTA2_2817	237.133	-0.778791	0.2769	-2.81254	0.00491524	0.0497195		GSTA2_2817	237.133	-1.0024	0.278381	-3.6008	0.000317236	0.0033961		GSTA2_2817	237.133	-0.978391	0.279331	-3.50262	0.000460709	0.00336224		GSTA2_2817	237.133
GSTA3_2818	0.0181103	0	9.77144	0	1	NA		GSTA3_2818	0.0181103	0	9.78431	0	1	1		GSTA3_2818	0.0181103	0	9.78431	0	1	NA		GSTA3_2818	0.0181103	0	9.78431	0	1	NA		GSTA3_2818	0.0181103	0	9.78431	0	1	NA		GSTA3_2818	0.0181103	0	9.78431	0	1	NA		GSTA3_2818	0.0181103
GSTM2_2823	55.3299	0.387911	0.586035	0.661925	0.508019	NA		GSTM2_2823	55.3299	1.33336	0.578206	2.30603	0.0211092	0.620899		GSTM2_2823	55.3299	0.0835731	0.592365	0.141084	0.887804	0.975305		GSTM2_2823	55.3299	-0.508101	0.594704	-0.854376	0.392897	0.727633		GSTM2_2823	55.3299	-0.0484769	0.590029	-0.0821603	0.934519	0.970598		GSTM2_2823	55.3299	-0.549147	0.601447	-0.913043	0.36122	0.577161		GSTM2_2823	55.3299
GSTM3_2824	0.284592	-0.737494	6.82003	-0.108137	0.913887	NA		GSTM3_2824	0.284592	-1.86703	6.82442	-0.27358	0.784407	1		GSTM3_2824	0.284592	1.38006	6.76089	0.204124	0.838257	NA		GSTM3_2824	0.284592	-0.962878	6.82442	-0.141093	0.887796	NA		GSTM3_2824	0.284592	-1.77619	6.82442	-0.26027	0.794656	NA		GSTM3_2824	0.284592	-1.60535	6.82442	-0.235236	0.814026	NA		GSTM3_2824	0.284592
GSTP1_2826	0.260336	1.44417	4.37356	0.330205	0.741245	NA		GSTP1_2826	0.260336	-0.33681	4.45962	-0.0755244	0.939797	1		GSTP1_2826	0.260336	-0.900103	4.45962	-0.201834	0.840047	NA		GSTP1_2826	0.260336	-0.39443	4.45962	-0.0884447	0.929523	NA		GSTP1_2826	0.260336	0.697968	4.41699	0.158019	0.874442	NA		GSTP1_2826	0.260336	-0.075129	4.45962	-0.0168465	0.986559	NA		GSTP1_2826	0.260336
GSTZ1_2830	48.9651	0.120673	0.276489	0.436449	0.662511	NA		GSTZ1_2830	48.9651	-0.32788	0.28116	-1.16617	0.243546	0.791549		GSTZ1_2830	48.9651	0.0873969	0.280865	0.311171	0.755671	0.935888		GSTZ1_2830	48.9651	0.0298484	0.274633	0.108685	0.913453	0.977108		GSTZ1_2830	48.9651	0.0562608	0.276249	0.20366	0.838619	0.930105		GSTZ1_2830	48.9651	0.374009	0.274461	1.3627	0.172976	0.358186		GSTZ1_2830	48.9651
GTF2E2_2835	72.9919	0.393436	0.252173	1.56018	0.118717	NA		GTF2E2_2835	72.9919	0.0606779	0.254179	0.238721	0.811322	1		GTF2E2_2835	72.9919	0.286089	0.256616	1.11485	0.264914	0.659651		GTF2E2_2835	72.9919	-0.121994	0.256105	-0.476344	0.633829	0.876584		GTF2E2_2835	72.9919	0.175319	0.253892	0.690526	0.489864	0.726106		GTF2E2_2835	72.9919	0.182466	0.256487	0.711403	0.476834	0.674368		GTF2E2_2835	72.9919
GTF2H2C_2837	1074.11	-0.114702	0.0786005	-1.4593	0.144482	0.416679		GTF2H2C_2837	1074.11	-0.0341425	0.0778385	-0.438633	0.660927	1		GTF2H2C_2837	1074.11	-0.10356	0.0793474	-1.30515	0.191843	0.592828		GTF2H2C_2837	1074.11	0.104936	0.0773805	1.3561	0.175068	0.493756		GTF2H2C_2837	1074.11	0.224901	0.0774073	2.90542	0.00366762	0.0241495		GTF2H2C_2837	1074.11	0.259392	0.0778496	3.33197	0.00086235	0.00582041		GTF2H2C_2837	1074.11
GTPBP8_2849	94.178	0.122275	0.263457	0.464118	0.642563	NA		GTPBP8_2849	94.178	-0.357235	0.266416	-1.34089	0.179955	0.74841		GTPBP8_2849	94.178	-0.0607917	0.267557	-0.22721	0.820261	0.954178		GTPBP8_2849	94.178	0.197532	0.261171	0.756333	0.44945	0.768815		GTPBP8_2849	94.178	0.125185	0.262741	0.476459	0.633747	0.82605		GTPBP8_2849	94.178	0.149076	0.264328	0.563982	0.572767	0.747881		GTPBP8_2849	94.178
GUSB_2851	39.6428	-0.0417957	0.297171	-0.140645	0.88815	NA		GUSB_2851	39.6428	-0.66915	0.306385	-2.18402	0.0289608	0.620899		GUSB_2851	39.6428	-0.194388	0.304665	-0.638037	0.52345	0.851488		GUSB_2851	39.6428	-0.246503	0.296964	-0.830077	0.406495	0.734344		GUSB_2851	39.6428	-0.121932	0.297175	-0.410303	0.681583	0.853101		GUSB_2851	39.6428	-0.245165	0.303217	-0.808547	0.418776	0.627773		GUSB_2851	39.6428
GZMB_2856	0.362275	-0.649036	6.00982	-0.107996	0.913999	NA		GZMB_2856	0.362275	-0.817711	6.01282	-0.135995	0.891825	1		GZMB_2856	0.362275	1.46911	5.9822	0.245581	0.806007	NA		GZMB_2856	0.362275	-0.87533	6.01282	-0.145577	0.884255	NA		GZMB_2856	0.362275	2.18204	5.93886	0.367416	0.713309	NA		GZMB_2856	0.362275	0.405741	6.01282	0.0674794	0.9462	NA		GZMB_2856	0.362275
H2AX_2861	4869.51	0.515982	0.207554	2.48602	0.0129182	0.160059		H2AX_2861	4869.51	0.310266	0.20756	1.49483	0.134959	0.700098		H2AX_2861	4869.51	0.43914	0.207621	2.1151	0.0344215	0.249022		H2AX_2861	4869.51	0.0219276	0.207618	0.105615	0.915888	0.977108		H2AX_2861	4869.51	-0.180086	0.207709	-0.867011	0.385936	0.643824		H2AX_2861	4869.51	-0.53617	0.207928	-2.57863	0.00991933	0.0423635		H2AX_2861	4869.51
HADH_2872	37.9868	-0.107009	0.32456	-0.329706	0.741622	NA		HADH_2872	37.9868	-0.46693	0.328156	-1.42289	0.154768	0.728051		HADH_2872	37.9868	-0.0736247	0.328277	-0.224276	0.822543	0.954178		HADH_2872	37.9868	-0.0538603	0.320111	-0.168255	0.866383	0.963643		HADH_2872	37.9868	-0.441218	0.329546	-1.33887	0.180614	0.411316		HADH_2872	37.9868	-0.163225	0.32779	-0.497955	0.618516	0.781696		HADH_2872	37.9868
HADHA_2875	159.191	-0.414635	0.191878	-2.16093	0.0307011	0.209814		HADHA_2875	159.191	-0.346687	0.189773	-1.82685	0.0677221	0.647277		HADHA_2875	159.191	-0.219617	0.192173	-1.14281	0.253117	0.651834		HADHA_2875	159.191	0.0256378	0.186876	0.137192	0.890879	0.972827		HADHA_2875	159.191	-0.187512	0.189253	-0.990802	0.321782	0.580213		HADHA_2875	159.191	-0.0942407	0.190112	-0.495712	0.620098	0.78241		HADHA_2875	159.191
HAT1_2880	828.413	-0.218665	0.268978	-0.812946	0.416249	0.671995		HAT1_2880	828.413	-0.284826	0.268847	-1.05944	0.289401	0.818312		HAT1_2880	828.413	-0.0243967	0.269014	-0.0906895	0.927739	0.982731		HAT1_2880	828.413	0.241622	0.268323	0.900491	0.367859	0.700219		HAT1_2880	828.413	0.192075	0.268466	0.715453	0.474329	0.714624		HAT1_2880	828.413	0.429518	0.26845	1.6	0.1096	0.258074		HAT1_2880	828.413
HAVCR1_2885	65.0471	-0.10192	0.198413	-0.513677	0.607478	NA		HAVCR1_2885	65.0471	0.0987777	0.193452	0.510605	0.609627	1		HAVCR1_2885	65.0471	-0.835498	0.217861	-3.835	0.000125566	0.0048328		HAVCR1_2885	65.0471	-0.557987	0.202183	-2.75982	0.00578335	0.0558173		HAVCR1_2885	65.0471	-0.715999	0.207851	-3.44478	0.000571528	0.00534032		HAVCR1_2885	65.0471	-1.15157	0.222776	-5.16916	2.35146e-07	4.20014e-06		HAVCR1_2885	65.0471
HBA1_2887	0.0496177	0	9.77144	0	1	NA		HBA1_2887	0.0496177	0	9.78431	0	1	1		HBA1_2887	0.0496177	1.0234	9.78431	0.104596	0.916697	NA		HBA1_2887	0.0496177	0	9.78431	0	1	NA		HBA1_2887	0.0496177	0	9.78431	0	1	NA		HBA1_2887	0.0496177	0	9.78431	0	1	NA		HBA1_2887	0.0496177
HBB_2888	0.120265	-0.170031	9.77144	-0.0174008	0.986117	NA		HBB_2888	0.120265	-1.29854	9.78431	-0.132717	0.894417	1		HBB_2888	0.120265	0.0616624	9.78431	0.00630217	0.994972	NA		HBB_2888	0.120265	0.673074	9.76153	0.0689517	0.945028	NA		HBB_2888	0.120265	-1.20771	9.78431	-0.123433	0.901764	NA		HBB_2888	0.120265	-1.03688	9.78431	-0.105973	0.915604	NA		HBB_2888	0.120265
HBD_2891	0.0619405	0	9.77144	0	1	NA		HBD_2891	0.0619405	0	9.78431	0	1	1		HBD_2891	0.0619405	0	9.78431	0	1	NA		HBD_2891	0.0619405	0.56731	9.78431	0.0579816	0.953763	NA		HBD_2891	0.0619405	0.715759	9.78431	0.0731537	0.941684	NA		HBD_2891	0.0619405	0	9.78431	0	1	NA		HBD_2891	0.0619405
HDAC2_2900	3074.36	-0.00756085	0.187404	-0.0403452	0.967818	0.983499		HDAC2_2900	3074.36	0.207816	0.187236	1.10992	0.267035	0.806377		HDAC2_2900	3074.36	0.0242789	0.187504	0.129485	0.896974	0.976509		HDAC2_2900	3074.36	0.295804	0.187194	1.5802	0.114061	0.401494		HDAC2_2900	3074.36	0.33366	0.187225	1.78214	0.0747269	0.235253		HDAC2_2900	3074.36	0.178209	0.18738	0.951054	0.341577	0.559102		HDAC2_2900	3074.36
HDGFL3_2909	7.60272	-1.97206	0.886792	-2.22381	0.0261612	NA		HDGFL3_2909	7.60272	-1.14325	0.727925	-1.57056	0.116286	0.681448		HDGFL3_2909	7.60272	-0.752324	0.728794	-1.03229	0.301938	0.70018		HDGFL3_2909	7.60272	0.546438	0.589817	0.926453	0.35421	0.687931		HDGFL3_2909	7.60272	1.51712	0.56032	2.7076	0.00677711	0.0394875		HDGFL3_2909	7.60272	2.24964	0.548143	4.10412	4.05852e-05	0.00040876		HDGFL3_2909	7.60272
HEATR1_2915	15.6234	-2.28552	0.587756	-3.88855	0.000100844	NA		HEATR1_2915	15.6234	-1.13327	0.488338	-2.32067	0.0203045	0.613386		HEATR1_2915	15.6234	-0.266382	0.46756	-0.569727	0.568863	0.87133		HEATR1_2915	15.6234	0.0799449	0.443607	0.180216	0.856983	0.957916		HEATR1_2915	15.6234	-0.270617	0.456954	-0.59222	0.553703	0.781766		HEATR1_2915	15.6234	0.532807	0.440906	1.20844	0.22688	0.428659		HEATR1_2915	15.6234
HEBP1_2919	121.458	-0.177064	0.297772	-0.59463	0.552091	0.773989		HEBP1_2919	121.458	-0.355931	0.297799	-1.19521	0.232006	0.784518		HEBP1_2919	121.458	0.122647	0.297217	0.412652	0.679861	0.910084		HEBP1_2919	121.458	0.131468	0.294461	0.44647	0.655257	0.886048		HEBP1_2919	121.458	0.147066	0.295084	0.498386	0.618212	0.82115		HEBP1_2919	121.458	0.318488	0.295316	1.07846	0.280826	0.488387		HEBP1_2919	121.458
HERC6_2923	36.7905	-0.0602072	0.349843	-0.172098	0.863361	NA		HERC6_2923	36.7905	0.258246	0.338904	0.762005	0.446057	0.932528		HERC6_2923	36.7905	0.429507	0.343579	1.2501	0.211264	0.60953		HERC6_2923	36.7905	0.114669	0.340848	0.336422	0.736553	0.926546		HERC6_2923	36.7905	0.572992	0.33496	1.71063	0.0871501	0.261109		HERC6_2923	36.7905	0.564603	0.338538	1.66777	0.0953614	0.235706		HERC6_2923	36.7905
HERPUD1_2924	296.004	-0.0287716	0.146129	-0.196892	0.843912	0.925502		HERPUD1_2924	296.004	-0.255941	0.14642	-1.74799	0.0804653	0.653111		HERPUD1_2924	296.004	-0.131743	0.148111	-0.88949	0.37374	0.757081		HERPUD1_2924	296.004	-0.338705	0.146668	-2.30933	0.0209251	0.135907		HERPUD1_2924	296.004	-0.236486	0.146844	-1.61046	0.107298	0.300342		HERPUD1_2924	296.004	0.287582	0.145152	1.98125	0.0475637	0.142779		HERPUD1_2924	296.004
HES1_2925	81.2482	-0.0793391	0.256083	-0.309818	0.7567	NA		HES1_2925	81.2482	-0.424755	0.257842	-1.64734	0.0994872	0.658843		HES1_2925	81.2482	-0.435229	0.262942	-1.65523	0.097878	0.437676		HES1_2925	81.2482	-0.411541	0.257279	-1.59959	0.109689	0.395011		HES1_2925	81.2482	-0.499545	0.259769	-1.92303	0.0544758	0.187761		HES1_2925	81.2482	-0.324564	0.260066	-1.248	0.21203	0.409249		HES1_2925	81.2482
HEXA_2929	414.851	0.246809	0.274665	0.898583	0.368875	0.628821		HEXA_2929	414.851	0.377687	0.274078	1.37803	0.168194	0.737298		HEXA_2929	414.851	0.059747	0.275667	0.216736	0.828414	0.955325		HEXA_2929	414.851	-0.265084	0.275379	-0.962615	0.335741	0.674398		HEXA_2929	414.851	0.118254	0.274764	0.430382	0.666918	0.843232		HEXA_2929	414.851	0.325901	0.274784	1.18603	0.235612	0.438448		HEXA_2929	414.851
HEXB_2932	1025.56	-0.154415	0.166451	-0.927691	0.353568	0.622933		HEXB_2932	1025.56	-0.112054	0.166139	-0.674464	0.500016	0.965792		HEXB_2932	1025.56	-0.0349638	0.166616	-0.209847	0.833787	0.957132		HEXB_2932	1025.56	0.107992	0.165834	0.651207	0.514913	0.818939		HEXB_2932	1025.56	0.17197	0.165904	1.03657	0.299937	0.556019		HEXB_2932	1025.56	0.320646	0.165985	1.93178	0.0533866	0.154797		HEXB_2932	1025.56
HGF_2939	1.55018	-1.24757	1.22386	-1.01937	0.308026	NA		HGF_2939	1.55018	0.550807	0.997363	0.552264	0.580768	1		HGF_2939	1.55018	-0.66083	1.16214	-0.56863	0.569607	0.87133		HGF_2939	1.55018	-2.98813	1.48623	-2.01054	0.0443739	0.229032		HGF_2939	1.55018	-1.89985	1.35264	-1.40455	0.160157	0.382978		HGF_2939	1.55018	-1.64023	1.32586	-1.23711	0.216047	0.414641		HGF_2939	1.55018
MFSD14A_2943	268.828	-0.104665	0.157029	-0.666532	0.505071	0.736991		MFSD14A_2943	268.828	-0.197132	0.156566	-1.2591	0.207995	0.767542		MFSD14A_2943	268.828	-0.181136	0.158961	-1.1395	0.254496	0.65307		MFSD14A_2943	268.828	0.0528228	0.155131	0.340504	0.733477	0.924901		MFSD14A_2943	268.828	0.0317832	0.155855	0.203929	0.838409	0.930105		MFSD14A_2943	268.828	0.155707	0.156272	0.996381	0.319065	0.534231		MFSD14A_2943	268.828
HIF1A_2945	1036.65	-0.373386	0.198102	-1.88482	0.0594546	0.272918		HIF1A_2945	1036.65	-0.224849	0.197771	-1.13691	0.255574	0.800865		HIF1A_2945	1036.65	-0.531335	0.198596	-2.67546	0.00746265	0.0999449		HIF1A_2945	1036.65	-0.761729	0.19832	-3.84092	0.000122576	0.00289066		HIF1A_2945	1036.65	-0.666562	0.198359	-3.36039	0.000778336	0.00691308		HIF1A_2945	1036.65	-0.902816	0.199054	-4.53554	5.74572e-06	7.25622e-05		HIF1A_2945	1036.65
H1.2_2950	6923.43	0.38423	0.23954	1.60403	0.108708	0.361726		H1.2_2950	6923.43	0.00110028	0.239568	0.00459279	0.996335	1		H1.2_2950	6923.43	0.476665	0.239557	1.98977	0.0466159	0.293058		H1.2_2950	6923.43	0.0573574	0.239556	0.239432	0.810771	0.946726		H1.2_2950	6923.43	-0.124991	0.239602	-0.521663	0.601905	0.813544		H1.2_2950	6923.43	0.334725	0.239565	1.39722	0.162348	0.342382		H1.2_2950	6923.43
H2AC8_2951	461.88	0.130202	0.4881	0.266752	0.78966	0.902204		H2AC8_2951	461.88	-0.426189	0.488522	-0.872404	0.382988	0.885093		H2AC8_2951	461.88	0.455137	0.488006	0.932645	0.351003	0.739972		H2AC8_2951	461.88	0.158407	0.487892	0.324676	0.745426	0.928016		H2AC8_2951	461.88	0.0262577	0.488123	0.0537932	0.9571	0.98014		H2AC8_2951	461.88	0.301742	0.488068	0.618236	0.536419	0.721099		H2AC8_2951	461.88
H2BC8_2953	138.775	0.0552555	0.387978	0.142419	0.886749	0.945754		H2BC8_2953	138.775	-0.275241	0.38863	-0.708234	0.4788	0.951794		H2BC8_2953	138.775	0.0898592	0.388787	0.231127	0.817216	0.953696		H2BC8_2953	138.775	-0.279075	0.388505	-0.71833	0.472554	0.792567		H2BC8_2953	138.775	-0.309986	0.38923	-0.796409	0.425795	0.670201		H2BC8_2953	138.775	-0.235149	0.389941	-0.603038	0.546483	0.729305		H2BC8_2953	138.775
H2BC9_2954	0.200803	-0.648669	9.14492	-0.0709322	0.943452	NA		H2BC9_2954	0.200803	-0.817695	9.15547	-0.0893122	0.928834	1		H2BC9_2954	0.200803	2.02546	9.11751	0.222151	0.824196	NA		H2BC9_2954	0.200803	1.35436	9.12442	0.148432	0.882002	NA		H2BC9_2954	0.200803	-0.726863	9.15547	-0.0793911	0.936722	NA		H2BC9_2954	0.200803	-0.556025	9.15547	-0.0607315	0.951573	NA		H2BC9_2954	0.200803
H2BC12_2955	1607.56	0.145856	0.198265	0.735662	0.461936	0.706787		H2BC12_2955	1607.56	0.0732144	0.198206	0.369386	0.71184	1		H2BC12_2955	1607.56	-0.0784384	0.198571	-0.395014	0.692833	0.914322		H2BC12_2955	1607.56	-0.4973	0.198562	-2.50451	0.0122622	0.0950847		H2BC12_2955	1607.56	-0.56072	0.198721	-2.82165	0.00477775	0.029478		H2BC12_2955	1607.56	-0.834575	0.199246	-4.18866	2.80604e-05	0.000296468		H2BC12_2955	1607.56
H2BC14_2956	3.20165	-0.709553	1.02617	-0.691454	0.48928	NA		H2BC14_2956	3.20165	0.550804	0.78462	0.702001	0.482678	0.955117		H2BC14_2956	3.20165	1.65567	0.71737	2.30797	0.0210008	0.189652		H2BC14_2956	3.20165	1.62008	0.68833	2.35364	0.0185906	0.125906		H2BC14_2956	3.20165	1.64192	0.696523	2.3573	0.0184082	0.0856314		H2BC14_2956	3.20165	0.368713	0.837703	0.440148	0.65983	0.810519		H2BC14_2956	3.20165
H3C10_2957	2773.89	0.646189	0.244095	2.64728	0.00811415	0.132967		H3C10_2957	2773.89	0.12889	0.244196	0.527813	0.597629	1		H3C10_2957	2773.89	0.559667	0.244186	2.29197	0.0219072	0.194245		H3C10_2957	2773.89	-0.0407602	0.244245	-0.166883	0.867462	0.963643		H3C10_2957	2773.89	-0.314035	0.244412	-1.28486	0.198841	0.436424		H3C10_2957	2773.89	0.130361	0.244312	0.533585	0.593629	0.76203		H3C10_2957	2773.89
H2AC19_2963	4135.75	0.274427	0.300452	0.913382	0.361042	0.625272		H2AC19_2963	4135.75	-0.0997829	0.300489	-0.332068	0.739838	1		H2AC19_2963	4135.75	0.567453	0.30044	1.88874	0.0589266	0.335996		H2AC19_2963	4135.75	0.12851	0.300442	0.427737	0.668843	0.89478		H2AC19_2963	4135.75	-0.0907613	0.300507	-0.302027	0.762631	0.889141		H2AC19_2963	4135.75	0.280806	0.300476	0.934535	0.350028	0.56697		H2AC19_2963	4135.75
H2AC19_2964	3843.55	0.408617	0.260855	1.56645	0.117243	0.375373		H2AC19_2964	3843.55	-0.0224038	0.260911	-0.0858675	0.931572	1		H2AC19_2964	3843.55	0.558326	0.26087	2.14025	0.032335	0.240936		H2AC19_2964	3843.55	-0.059457	0.260913	-0.227881	0.819739	0.949679		H2AC19_2964	3843.55	-0.227612	0.260991	-0.872105	0.383151	0.640349		H2AC19_2964	3843.55	0.181939	0.260938	0.697249	0.485647	0.680386		H2AC19_2964	3843.55
H2BC21_2966	4.37231	-0.879462	0.662139	-1.32821	0.184108	NA		H2BC21_2966	4.37231	0.313241	0.545778	0.573936	0.566011	1		H2BC21_2966	4.37231	-1.23988	0.745593	-1.66294	0.0963245	0.435548		H2BC21_2966	4.37231	-1.17333	0.66946	-1.75265	0.0796628	0.326939		H2BC21_2966	4.37231	-0.80762	0.645121	-1.25189	0.21061	0.451845		H2BC21_2966	4.37231	-2.02766	0.861004	-2.35499	0.0185233	0.0689133		H2BC21_2966	4.37231
HJURP_2968	24.3071	-0.000698998	0.342223	-0.00204252	0.99837	NA		HJURP_2968	24.3071	0.581795	0.318811	1.82489	0.0680171	0.647706		HJURP_2968	24.3071	0.824393	0.322854	2.55346	0.010666	0.126776		HJURP_2968	24.3071	0.209733	0.327478	0.64045	0.52188	0.823938		HJURP_2968	24.3071	0.158613	0.333699	0.475318	0.63456	0.82605		HJURP_2968	24.3071	0.129263	0.340831	0.379259	0.704495	0.840402		HJURP_2968	24.3071
HK1_2971	9.57479	0.508302	0.591418	0.859463	0.390085	NA		HK1_2971	9.57479	-0.287407	0.634472	-0.452985	0.650559	1		HK1_2971	9.57479	0.611091	0.598914	1.02033	0.307572	0.705218		HK1_2971	9.57479	0.808553	0.566086	1.42832	0.153199	0.465373		HK1_2971	9.57479	1.67331	0.542049	3.08701	0.00202179	0.015061		HK1_2971	9.57479	1.38781	0.556498	2.49382	0.0126376	0.0513037		HK1_2971	9.57479
HLA.A_2975	776.814	0.0909544	0.179219	0.507504	0.611801	0.80118		HLA.A_2975	776.814	-0.0874534	0.179221	-0.487963	0.625576	1		HLA.A_2975	776.814	-0.0406113	0.179821	-0.225843	0.821324	0.954178		HLA.A_2975	776.814	-0.531438	0.179936	-2.95349	0.00314203	0.0359284		HLA.A_2975	776.814	-0.34728	0.179823	-1.93124	0.0534537	0.185425		HLA.A_2975	776.814	0.0314673	0.179528	0.175278	0.860862	0.933948		HLA.A_2975	776.814
HLA.B_2976	442.814	0.175297	0.236389	0.741562	0.458353	0.706787		HLA.B_2976	442.814	0.0262407	0.236321	0.111038	0.911586	1		HLA.B_2976	442.814	0.291088	0.23667	1.22993	0.218722	0.616008		HLA.B_2976	442.814	0.0125705	0.236276	0.0532023	0.957571	0.989117		HLA.B_2976	442.814	0.330638	0.235839	1.40196	0.160926	0.383965		HLA.B_2976	442.814	0.867059	0.235226	3.68606	0.000227752	0.0018136		HLA.B_2976	442.814
HLA.C_2979	170.467	-0.0741861	0.309511	-0.239688	0.810572	0.905775		HLA.C_2979	170.467	-0.169609	0.309005	-0.548888	0.583082	1		HLA.C_2979	170.467	0.444871	0.307781	1.44542	0.148341	0.527598		HLA.C_2979	170.467	-0.05533	0.308141	-0.179561	0.857497	0.957916		HLA.C_2979	170.467	0.606994	0.305654	1.98589	0.0470461	0.170325		HLA.C_2979	170.467	0.89658	0.305372	2.93602	0.00332452	0.0177363		HLA.C_2979	170.467
HLA.DPA1_2983	0.146323	-0.64877	9.77144	-0.0663946	0.947064	NA		HLA.DPA1_2983	0.146323	-0.817691	9.78431	-0.0835717	0.933397	1		HLA.DPA1_2983	0.146323	-0.419221	9.78431	-0.0428462	0.965824	NA		HLA.DPA1_2983	0.146323	-0.875308	9.78431	-0.0894604	0.928716	NA		HLA.DPA1_2983	0.146323	-0.726859	9.78431	-0.0742882	0.940781	NA		HLA.DPA1_2983	0.146323	0.405712	9.78431	0.0414656	0.966925	NA		HLA.DPA1_2983	0.146323
HLA.DQA1_2987	0.535268	0.202052	2.6135	0.0773112	0.938376	NA		HLA.DQA1_2987	0.535268	-1.6926	2.66001	-0.636311	0.524573	0.97909		HLA.DQA1_2987	0.535268	0.521426	2.60009	0.200541	0.841057	NA		HLA.DQA1_2987	0.535268	1.44148	2.47131	0.583288	0.559699	NA		HLA.DQA1_2987	0.535268	0.783346	2.53209	0.309367	0.757043	NA		HLA.DQA1_2987	0.535268	1.58119	2.48368	0.636631	0.524366	NA		HLA.DQA1_2987	0.535268
HLA.DQB1_2990	1.90516	0.105383	0.99073	0.106369	0.91529	NA		HLA.DQB1_2990	1.90516	0.581963	0.92286	0.630608	0.528297	0.983204		HLA.DQB1_2990	1.90516	-0.606049	1.14653	-0.528595	0.597086	0.883842		HLA.DQB1_2990	1.90516	-0.600095	1.05904	-0.566641	0.570958	0.850773		HLA.DQB1_2990	1.90516	0.136431	0.9776	0.139557	0.88901	0.952343		HLA.DQB1_2990	1.90516	0.205623	0.989061	0.207897	0.835309	0.917932		HLA.DQB1_2990	1.90516
HLA.DRA_2993	16.5509	0.198282	0.376862	0.52614	0.598791	NA		HLA.DRA_2993	16.5509	-0.14966	0.381446	-0.392347	0.694802	1		HLA.DRA_2993	16.5509	-0.914827	0.42782	-2.13834	0.0324888	0.240936		HLA.DRA_2993	16.5509	-1.15851	0.416893	-2.77891	0.00545412	0.0537912		HLA.DRA_2993	16.5509	-1.06935	0.419773	-2.54745	0.0108513	0.0576062		HLA.DRA_2993	16.5509	-0.799974	0.415066	-1.92734	0.053937	0.156058		HLA.DRA_2993	16.5509
HLA.DRB1_2994	0.137932	0	9.77144	0	1	NA		HLA.DRB1_2994	0.137932	0.624927	9.78431	0.0638703	0.949074	1		HLA.DRB1_2994	0.137932	1.0234	9.78431	0.104596	0.916697	NA		HLA.DRB1_2994	0.137932	1.53367	9.76503	0.157057	0.8752	NA		HLA.DRB1_2994	0.137932	0	9.78431	0	1	NA		HLA.DRB1_2994	0.137932	0	9.78431	0	1	NA		HLA.DRB1_2994	0.137932
HLA.DRB3_2995	0.0321204	0	9.77144	0	1	NA		HLA.DRB3_2995	0.0321204	0	9.78431	0	1	1		HLA.DRB3_2995	0.0321204	0	9.78431	0	1	NA		HLA.DRB3_2995	0.0321204	0	9.78431	0	1	NA		HLA.DRB3_2995	0.0321204	0	9.78431	0	1	NA		HLA.DRB3_2995	0.0321204	0	9.78431	0	1	NA		HLA.DRB3_2995	0.0321204
HLA.DRB5_2997	0.102375	-1.68744	9.76669	-0.172775	0.862828	NA		HLA.DRB5_2997	0.102375	-0.894327	9.77958	-0.0914485	0.927136	1		HLA.DRB5_2997	0.102375	-0.495856	9.77958	-0.0507033	0.959562	NA		HLA.DRB5_2997	0.102375	-1.91368	9.77958	-0.195681	0.84486	NA		HLA.DRB5_2997	0.102375	-0.803495	9.77958	-0.0821605	0.934519	NA		HLA.DRB5_2997	0.102375	-1.59439	9.77958	-0.163033	0.870492	NA		HLA.DRB5_2997	0.102375
HLA.E_3000	332.19	0.331389	0.115932	2.85849	0.00425666	0.0991561		HLA.E_3000	332.19	0.243717	0.115488	2.11032	0.0348306	0.620899		HLA.E_3000	332.19	-0.0624869	0.119972	-0.520847	0.602473	0.885164		HLA.E_3000	332.19	-0.0969654	0.11714	-0.827774	0.407799	0.735055		HLA.E_3000	332.19	-0.0304937	0.117569	-0.25937	0.79535	0.907969		HLA.E_3000	332.19	0.0471873	0.118338	0.39875	0.690078	0.82753		HLA.E_3000	332.19
HLA.F_3003	8.45274	0.170051	0.52782	0.322177	0.747319	NA		HLA.F_3003	8.45274	0.464147	0.50782	0.913999	0.360717	0.868238		HLA.F_3003	8.45274	-1.58942	0.708632	-2.24294	0.0249009	0.208119		HLA.F_3003	8.45274	-0.0240848	0.526423	-0.0457517	0.963508	0.989854		HLA.F_3003	8.45274	0.0283638	0.531029	0.0534129	0.957403	0.98014		HLA.F_3003	8.45274	-1.15648	0.634341	-1.82312	0.0682854	0.184742		HLA.F_3003	8.45274
HMBS_3012	7.71221	0.179076	0.520709	0.343908	0.730915	NA		HMBS_3012	7.71221	-0.336059	0.538903	-0.623598	0.532892	0.983204		HMBS_3012	7.71221	-0.133052	0.550954	-0.241494	0.809173	0.952018		HMBS_3012	7.71221	-0.504329	0.545583	-0.924385	0.355286	0.688749		HMBS_3012	7.71221	-0.368706	0.546359	-0.674841	0.499777	0.736789		HMBS_3012	7.71221	0.156932	0.52664	0.297987	0.765713	0.876313		HMBS_3012	7.71221
HMG20B_3013	46.8445	-0.164112	0.272525	-0.602192	0.547046	NA		HMG20B_3013	46.8445	-0.222547	0.270495	-0.822737	0.410657	0.907444		HMG20B_3013	46.8445	-0.0618518	0.274936	-0.224968	0.822005	0.954178		HMG20B_3013	46.8445	-0.252864	0.270238	-0.935707	0.349424	0.682789		HMG20B_3013	46.8445	-0.0321647	0.268857	-0.119635	0.904772	0.959373		HMG20B_3013	46.8445	0.118616	0.269541	0.440067	0.659889	0.810519		HMG20B_3013	46.8445
HMGA2_3022	483.591	-0.121567	0.184262	-0.659749	0.509415	0.741498		HMGA2_3022	483.591	-0.488615	0.184826	-2.64364	0.00820188	0.556862		HMGA2_3022	483.591	-0.0240011	0.184627	-0.129998	0.896568	0.976509		HMGA2_3022	483.591	-0.663252	0.185291	-3.57951	0.000344244	0.0065056		HMGA2_3022	483.591	-0.99853	0.187173	-5.33479	9.56555e-08	2.68917e-06		HMGA2_3022	483.591	-1.42144	0.190846	-7.44807	9.47152e-14	5.0199e-12		HMGA2_3022	483.591
HMGCR_3029	264.651	-0.270295	0.139306	-1.9403	0.0523435	0.255744		HMGCR_3029	264.651	-0.262978	0.138201	-1.90287	0.057058	0.620899		HMGCR_3029	264.651	-0.323616	0.141283	-2.29055	0.0219893	0.194245		HMGCR_3029	264.651	-0.256136	0.137939	-1.85689	0.0633271	0.286333		HMGCR_3029	264.651	-0.470371	0.140108	-3.35719	0.000787388	0.0069559		HMGCR_3029	264.651	-0.587102	0.14251	-4.11972	3.79336e-05	0.000385658		HMGCR_3029	264.651
HMMR_3040	1813.38	-0.172622	0.297325	-0.580584	0.561521	0.776016		HMMR_3040	1813.38	0.281457	0.297059	0.947477	0.343396	0.861388		HMMR_3040	1813.38	-0.346702	0.297563	-1.16514	0.243962	0.643693		HMMR_3040	1813.38	0.0498106	0.297132	0.167638	0.866868	0.963643		HMMR_3040	1813.38	-0.203087	0.297299	-0.68311	0.494538	0.730397		HMMR_3040	1813.38	-0.777707	0.297828	-2.61126	0.00902094	0.0397881		HMMR_3040	1813.38
HMOX1_3041	320.427	-0.183828	0.419312	-0.438403	0.661094	0.83712		HMOX1_3041	320.427	0.246445	0.4128	0.597008	0.550502	0.997781		HMOX1_3041	320.427	1.31023	0.408128	3.21035	0.00132572	0.0293664		HMOX1_3041	320.427	1.94442	0.403907	4.81402	1.47924e-06	6.66926e-05		HMOX1_3041	320.427	3.25396	0.401727	8.09994	5.49879e-16	8.08072e-14		HMOX1_3041	320.427	3.65475	0.401523	9.10221	8.85097e-20	1.10058e-17		HMOX1_3041	320.427
JPT2_3042	153.088	0.526472	0.298794	1.76199	0.0780714	0.30275		JPT2_3042	153.088	0.469538	0.298224	1.57445	0.115384	0.681448		JPT2_3042	153.088	0.42381	0.300614	1.40982	0.158593	0.544957		JPT2_3042	153.088	0.277684	0.298992	0.928735	0.353026	0.686476		JPT2_3042	153.088	0.215064	0.30003	0.71681	0.473491	0.714624		JPT2_3042	153.088	-0.147279	0.304065	-0.484368	0.628124	0.790166		JPT2_3042	153.088
HNF1A_3043	7.24966	0.0644864	0.629056	0.102513	0.91835	NA		HNF1A_3043	7.24966	-0.430616	0.641739	-0.671015	0.502211	0.965803		HNF1A_3043	7.24966	-1.05501	0.703476	-1.49971	0.133688	0.502767		HNF1A_3043	7.24966	-1.65289	0.715433	-2.31033	0.0208698	0.135907		HNF1A_3043	7.24966	-1.03065	0.679204	-1.51744	0.129156	0.335931		HNF1A_3043	7.24966	-3.39472	1.03371	-3.28402	0.00102337	0.0067354		HNF1A_3043	7.24966
HNRNPF_3064	58.2103	0.125098	0.232194	0.538765	0.590049	NA		HNRNPF_3064	58.2103	0.153446	0.228764	0.67076	0.502373	0.965803		HNRNPF_3064	58.2103	0.220553	0.234725	0.939623	0.347411	0.738934		HNRNPF_3064	58.2103	0.249279	0.226558	1.10029	0.271206	0.614772		HNRNPF_3064	58.2103	0.205569	0.229419	0.896041	0.370231	0.628996		HNRNPF_3064	58.2103	0.178803	0.233144	0.766919	0.443129	0.649487		HNRNPF_3064	58.2103
HOMER2_3072	28.549	-0.561386	0.318177	-1.76438	0.0776676	NA		HOMER2_3072	28.549	0.0724766	0.284976	0.254325	0.799244	1		HOMER2_3072	28.549	0.455386	0.285488	1.59512	0.110686	0.467165		HOMER2_3072	28.549	0.207249	0.278982	0.742876	0.457557	0.777928		HOMER2_3072	28.549	0.827673	0.266883	3.10126	0.00192702	0.0143881		HOMER2_3072	28.549	0.703255	0.274114	2.56556	0.010301	0.0434765		HOMER2_3072	28.549
HOXA10_3077	0.958802	-1.26241	1.53714	-0.821273	0.411491	NA		HOXA10_3077	0.958802	-0.0651228	1.30642	-0.0498481	0.960243	1		HOXA10_3077	0.958802	-0.973265	1.52364	-0.638777	0.522968	0.851488		HOXA10_3077	0.958802	-1.43538	1.52376	-0.941998	0.346193	NA		HOXA10_3077	0.958802	-1.23179	1.51217	-0.814581	0.415312	0.665693		HOXA10_3077	0.958802	-1.2696	1.54013	-0.824344	0.409744	0.620179		HOXA10_3077	0.958802
HOXA5_3080	0.0512327	0	9.77144	0	1	NA		HOXA5_3080	0.0512327	0	9.78431	0	1	1		HOXA5_3080	0.0512327	0	9.78431	0	1	NA		HOXA5_3080	0.0512327	0	9.78431	0	1	NA		HOXA5_3080	0.0512327	0	9.78431	0	1	NA		HOXA5_3080	0.0512327	1.51154	9.7729	0.154666	0.877084	NA		HOXA5_3080	0.0512327
HP_3085	6259.58	-0.0977897	0.183403	-0.533196	0.593898	0.792442		HP_3085	6259.58	0.113722	0.183352	0.620237	0.535102	0.983636		HP_3085	6259.58	-1.36768	0.183794	-7.44138	9.96351e-14	1.07373e-10		HP_3085	6259.58	-1.14675	0.183574	-6.24681	4.18919e-10	4.8967e-08		HP_3085	6259.58	-1.30028	0.183656	-7.07997	1.44189e-12	1.19529e-10		HP_3085	6259.58	-1.58321	0.183851	-8.61137	7.21925e-18	6.30807e-16		HP_3085	6259.58
HPN_3091	0.940758	-2.94678	1.54129	-1.91189	0.0558903	NA		HPN_3091	0.940758	0.327849	1.15547	0.283735	0.776613	1		HPN_3091	0.940758	-2.71643	1.54136	-1.76235	0.0780095	0.385634		HPN_3091	0.940758	-3.17254	1.54136	-2.05827	0.0395641	NA		HPN_3091	0.940758	-1.18537	1.42883	-0.829611	0.406759	0.659835		HPN_3091	0.940758	-2.85324	1.54136	-1.85111	0.0641532	0.177727		HPN_3091	0.940758
HPR_3094	12.8264	-0.754102	0.395909	-1.90474	0.0568142	NA		HPR_3094	12.8264	0.242904	0.355898	0.682511	0.494916	0.965049		HPR_3094	12.8264	-1.69932	0.474372	-3.58224	0.000340657	0.0107975		HPR_3094	12.8264	-1.88384	0.451071	-4.17636	2.96208e-05	0.00083467		HPR_3094	12.8264	-1.50651	0.434845	-3.46447	0.000531277	0.00502228		HPR_3094	12.8264	-2.62401	0.55666	-4.71385	2.43085e-06	3.5424e-05		HPR_3094	12.8264
HS2ST1_3103	429.844	-0.35051	0.143076	-2.44981	0.014293	0.166279		HS2ST1_3103	429.844	-0.0971696	0.141284	-0.687761	0.491603	0.962043		HS2ST1_3103	429.844	-0.033841	0.142648	-0.237234	0.812475	0.952846		HS2ST1_3103	429.844	0.157944	0.14033	1.12552	0.26037	0.604692		HS2ST1_3103	429.844	0.0731731	0.141014	0.518908	0.603825	0.813742		HS2ST1_3103	429.844	0.112051	0.141629	0.791156	0.428853	0.637833		HS2ST1_3103	429.844
HS2ST1_3104	17.7875	-0.602282	0.352916	-1.70659	0.0878987	NA		HS2ST1_3104	17.7875	0.0839274	0.318263	0.263705	0.792007	1		HS2ST1_3104	17.7875	-0.561065	0.363204	-1.54477	0.122403	0.485556		HS2ST1_3104	17.7875	-0.437795	0.334957	-1.30702	0.191206	0.517838		HS2ST1_3104	17.7875	-0.0410442	0.325503	-0.126095	0.899657	0.959298		HS2ST1_3104	17.7875	0.0754597	0.327452	0.230445	0.817746	0.905402		HS2ST1_3104	17.7875
HSD17B10_3112	68.4638	-0.00480279	0.287299	-0.0167171	0.986662	NA		HSD17B10_3112	68.4638	0.0894439	0.284552	0.314333	0.753268	1		HSD17B10_3112	68.4638	-0.206544	0.29279	-0.705434	0.48054	0.82491		HSD17B10_3112	68.4638	-0.230497	0.287436	-0.801904	0.422608	0.748787		HSD17B10_3112	68.4638	-0.234914	0.289046	-0.812723	0.416377	0.665988		HSD17B10_3112	68.4638	-0.0948214	0.289803	-0.327192	0.743523	0.865925		HSD17B10_3112	68.4638
HSD17B11_3115	492.143	-0.0934952	0.236548	-0.395248	0.69266	0.850616		HSD17B11_3115	492.143	-0.200618	0.236439	-0.848498	0.396161	0.896004		HSD17B11_3115	492.143	-0.668608	0.238258	-2.80624	0.00501235	0.0779083		HSD17B11_3115	492.143	-0.582393	0.237046	-2.45687	0.0140152	0.103459		HSD17B11_3115	492.143	-0.799663	0.2378	-3.36275	0.000771692	0.00687295		HSD17B11_3115	492.143	-1.03752	0.239105	-4.3392	1.43005e-05	0.00016337		HSD17B11_3115	492.143
HSP90AA1_3127	2143.27	-0.556442	0.170373	-3.26602	0.00109069	0.0896516		HSP90AA1_3127	2143.27	-0.29452	0.169974	-1.73273	0.0831429	0.653111		HSP90AA1_3127	2143.27	0.0207072	0.170042	0.121777	0.903076	0.977906		HSP90AA1_3127	2143.27	0.451351	0.169507	2.66273	0.00775089	0.0689065		HSP90AA1_3127	2143.27	0.550405	0.169518	3.24688	0.00116679	0.00967236		HSP90AA1_3127	2143.27	0.452741	0.169682	2.66817	0.00762648	0.0347763		HSP90AA1_3127	2143.27
HSP90AB1_3128	2965.45	-0.396538	0.207183	-1.91395	0.0556266	0.26566		HSP90AB1_3128	2965.45	-0.107566	0.206964	-0.519733	0.60325	1		HSP90AB1_3128	2965.45	-0.0118618	0.207099	-0.0572757	0.954326	0.988732		HSP90AB1_3128	2965.45	0.355601	0.206797	1.71956	0.0855123	0.340754		HSP90AB1_3128	2965.45	0.497234	0.206793	2.40451	0.0161944	0.0781438		HSP90AB1_3128	2965.45	0.305254	0.206926	1.47519	0.140162	0.31062		HSP90AB1_3128	2965.45
HSPA13_3134	58.9917	-0.220183	0.279493	-0.787795	0.430817	NA		HSPA13_3134	58.9917	-0.473238	0.280947	-1.68444	0.0920976	0.658458		HSPA13_3134	58.9917	-0.0745837	0.280958	-0.265462	0.790653	0.945995		HSPA13_3134	58.9917	0.418157	0.267979	1.56041	0.118664	0.41109		HSPA13_3134	58.9917	0.174067	0.272313	0.639217	0.522682	0.755063		HSPA13_3134	58.9917	0.853663	0.267001	3.19723	0.00138756	0.0084323		HSPA13_3134	58.9917
HSPA1A_3135	319.126	0.262389	0.249394	1.05211	0.29275	0.574198		HSPA1A_3135	319.126	0.364007	0.248525	1.46467	0.143011	0.716642		HSPA1A_3135	319.126	0.831055	0.248339	3.34646	0.000818512	0.0202004		HSPA1A_3135	319.126	0.449956	0.248203	1.81285	0.0698547	0.299947		HSPA1A_3135	319.126	0.631212	0.248062	2.54458	0.010941	0.0578926		HSPA1A_3135	319.126	-0.071361	0.25126	-0.284012	0.776401	0.880919		HSPA1A_3135	319.126
HSPA1B_3136	267.467	-0.111456	0.23221	-0.479981	0.631241	0.813885		HSPA1B_3136	267.467	-0.254084	0.232037	-1.09502	0.27351	0.808349		HSPA1B_3136	267.467	0.490775	0.23044	2.12973	0.0331936	0.245446		HSPA1B_3136	267.467	0.315757	0.229466	1.37605	0.168806	0.482564		HSPA1B_3136	267.467	0.444757	0.229459	1.93828	0.0525887	0.183163		HSPA1B_3136	267.467	0.354524	0.230616	1.53729	0.124221	0.282623		HSPA1B_3136	267.467
HSPA4_3139	1139.56	-0.681348	0.226117	-3.01325	0.00258466	0.0991561		HSPA4_3139	1139.56	-0.327853	0.225539	-1.45364	0.146046	0.721415		HSPA4_3139	1139.56	-0.407612	0.226053	-1.80317	0.0713613	0.36679		HSPA4_3139	1139.56	-0.0164741	0.225264	-0.0731326	0.941701	0.985877		HSPA4_3139	1139.56	0.0275578	0.225323	0.122303	0.902659	0.959368		HSPA4_3139	1139.56	-0.243324	0.225762	-1.07779	0.281128	0.488649		HSPA4_3139	1139.56
HSPA6_3141	2.73554	0.312178	1.76646	0.176725	0.859724	NA		HSPA6_3141	2.73554	-0.817721	1.76654	-0.462895	0.64344	1		HSPA6_3141	2.73554	0.542569	1.76654	0.307137	0.758739	0.935888		HSPA6_3141	2.73554	0.0864534	1.76654	0.0489395	0.960968	0.989117		HSPA6_3141	2.73554	3.97859	1.37037	2.90329	0.0036926	0.0242154		HSPA6_3141	2.73554	4.00845	1.37699	2.91102	0.00360247	0.0189687		HSPA6_3141	2.73554
HSPA9_3143	4.77277	0.0535135	0.695466	0.0769462	0.938666	NA		HSPA9_3143	4.77277	-1.98619	0.993309	-1.99957	0.0455472	0.620899		HSPA9_3143	4.77277	-0.188551	0.746386	-0.252618	0.800563	0.947505		HSPA9_3143	4.77277	0.614981	0.636049	0.966877	0.333606	0.673096		HSPA9_3143	4.77277	0.934196	0.626299	1.49161	0.1358	0.345703		HSPA9_3143	4.77277	1.31172	0.616236	2.1286	0.0332875	0.111086		HSPA9_3143	4.77277
HSPG2_3153	36.69	0.00267688	0.405746	0.00659744	0.994736	NA		HSPG2_3153	36.69	0.0416559	0.402483	0.103497	0.917568	1		HSPG2_3153	36.69	0.0433221	0.408968	0.10593	0.915638	0.982114		HSPG2_3153	36.69	-0.573246	0.412401	-1.39002	0.164523	0.4768		HSPG2_3153	36.69	-0.603736	0.416008	-1.45126	0.146708	0.362065		HSPG2_3153	36.69	-0.824703	0.426817	-1.93222	0.0533324	0.154779		HSPG2_3153	36.69
HTATSF1_3159	745.103	-0.190836	0.372435	-0.512401	0.608371	0.800359		HTATSF1_3159	745.103	0.395124	0.371767	1.06283	0.287861	0.816659		HTATSF1_3159	745.103	-0.0169701	0.372492	-0.0455583	0.963662	0.989717		HTATSF1_3159	745.103	0.277222	0.371828	0.745565	0.45593	0.776952		HTATSF1_3159	745.103	0.294209	0.371907	0.791084	0.428895	0.674097		HTATSF1_3159	745.103	-0.3096	0.372749	-0.830584	0.406208	0.617417		HTATSF1_3159	745.103
HTR5A_3170	0.0373768	0	9.77144	0	1	NA		HTR5A_3170	0.0373768	0	9.78431	0	1	1		HTR5A_3170	0.0373768	0	9.78431	0	1	NA		HTR5A_3170	0.0373768	0	9.78431	0	1	NA		HTR5A_3170	0.0373768	0	9.78431	0	1	NA		HTR5A_3170	0.0373768	0	9.78431	0	1	NA		HTR5A_3170	0.0373768
HTR6_3171	0.059421	0.791454	9.77144	0.0809967	0.935445	NA		HTR6_3171	0.059421	0	9.78431	0	1	1		HTR6_3171	0.059421	0	9.78431	0	1	NA		HTR6_3171	0.059421	0	9.78431	0	1	NA		HTR6_3171	0.059421	0	9.78431	0	1	NA		HTR6_3171	0.059421	0	9.78431	0	1	NA		HTR6_3171	0.059421
HTRA1_3172	565.977	0.222064	0.164915	1.34653	0.17813	0.452731		HTRA1_3172	565.977	0.155011	0.164687	0.941243	0.346581	0.862768		HTRA1_3172	565.977	0.23768	0.165397	1.43703	0.150709	0.531322		HTRA1_3172	565.977	-0.158469	0.165307	-0.958639	0.337741	0.675675		HTRA1_3172	565.977	-0.333708	0.16612	-2.00884	0.044554	0.163129		HTRA1_3172	565.977	-0.474832	0.167298	-2.83824	0.00453629	0.0228085		HTRA1_3172	565.977
HYOU1_3177	166.028	-0.358409	0.196754	-1.82161	0.068514	0.290043		HYOU1_3177	166.028	-0.0750785	0.192831	-0.389349	0.697018	1		HYOU1_3177	166.028	-0.123205	0.196664	-0.626477	0.531002	0.854945		HYOU1_3177	166.028	-0.0942021	0.192686	-0.488889	0.62492	0.871082		HYOU1_3177	166.028	0.0159224	0.192848	0.0825645	0.934198	0.970598		HYOU1_3177	166.028	-0.0789246	0.195246	-0.404233	0.686042	0.825139		HYOU1_3177	166.028
IARS2_3181	200.346	-0.681326	0.328116	-2.07648	0.0378494	0.226163		IARS2_3181	200.346	-0.585539	0.32689	-1.79124	0.0732545	0.653111		IARS2_3181	200.346	-0.160292	0.326787	-0.49051	0.623773	0.890732		IARS2_3181	200.346	-0.0922984	0.32508	-0.283925	0.776468	0.934903		IARS2_3181	200.346	0.00546103	0.325161	0.0167948	0.9866	0.993564		IARS2_3181	200.346	-0.11999	0.326282	-0.367749	0.71306	0.844193		IARS2_3181	200.346
ICAM1_3187	23.7769	-0.362205	0.348338	-1.03981	0.298428	NA		ICAM1_3187	23.7769	-0.289166	0.339961	-0.850584	0.395	0.896004		ICAM1_3187	23.7769	-0.420192	0.359974	-1.16728	0.243096	0.642906		ICAM1_3187	23.7769	-0.278913	0.337981	-0.825233	0.40924	0.736771		ICAM1_3187	23.7769	-0.203238	0.34014	-0.597514	0.550165	0.779782		ICAM1_3187	23.7769	0.196408	0.333551	0.588839	0.555969	0.735908		ICAM1_3187	23.7769
ICMT_3191	50.0252	-0.350233	0.332152	-1.05444	0.291683	NA		ICMT_3191	50.0252	-0.497096	0.331722	-1.49853	0.133995	0.700098		ICMT_3191	50.0252	0.00562525	0.330118	0.0170401	0.986405	0.997824		ICMT_3191	50.0252	0.291099	0.321474	0.905513	0.365193	0.697194		ICMT_3191	50.0252	-0.0715419	0.326921	-0.218835	0.826778	0.92301		ICMT_3191	50.0252	0.055092	0.327915	0.168007	0.866578	0.936692		ICMT_3191	50.0252
MRPL58_3192	252.355	0.474436	0.222776	2.12966	0.0332	0.218089		MRPL58_3192	252.355	0.148635	0.223324	0.665558	0.505694	0.966663		MRPL58_3192	252.355	0.134178	0.225163	0.595914	0.551233	0.862888		MRPL58_3192	252.355	0.0732816	0.223486	0.327902	0.742985	0.927658		MRPL58_3192	252.355	0.277604	0.223191	1.2438	0.213575	0.455811		MRPL58_3192	252.355	0.453605	0.223329	2.03111	0.0422441	0.130569		MRPL58_3192	252.355
ID2_3198	66.386	-0.103174	0.321182	-0.321232	0.748035	NA		ID2_3198	66.386	-0.432902	0.322623	-1.34182	0.179655	0.74841		ID2_3198	66.386	-0.428785	0.327058	-1.31104	0.189845	0.591301		ID2_3198	66.386	-0.625185	0.324221	-1.92827	0.0538221	0.25815		ID2_3198	66.386	-0.874861	0.32892	-2.6598	0.00781875	0.0442697		ID2_3198	66.386	-0.818937	0.331027	-2.47393	0.0133636	0.0532731		ID2_3198	66.386
IDE_3201	440.083	0.183674	0.1654	1.11048	0.26679	0.55549		IDE_3201	440.083	0.182933	0.164842	1.10975	0.267108	0.806377		IDE_3201	440.083	0.257665	0.165933	1.55282	0.120465	0.484484		IDE_3201	440.083	0.199785	0.164693	1.21308	0.2251	0.562484		IDE_3201	440.083	0.233769	0.164974	1.41701	0.15648	0.378102		IDE_3201	440.083	0.160322	0.165938	0.966153	0.333967	0.55285		IDE_3201	440.083
IDO1_3210	0.154953	-0.648839	9.77144	-0.0664016	0.947058	NA		IDO1_3210	0.154953	-0.817691	9.78431	-0.0835717	0.933397	1		IDO1_3210	0.154953	1.46998	9.7655	0.150528	0.880348	NA		IDO1_3210	0.154953	0.086427	9.78431	0.00883322	0.992952	NA		IDO1_3210	0.154953	-0.726859	9.78431	-0.0742882	0.940781	NA		IDO1_3210	0.154953	0.405712	9.78431	0.0414656	0.966925	NA		IDO1_3210	0.154953
IER2_3213	597.875	0.499568	0.333967	1.49586	0.134691	0.403278		IER2_3213	597.875	0.685046	0.333536	2.05389	0.0399868	0.620899		IER2_3213	597.875	0.429637	0.334404	1.28478	0.198868	0.602369		IER2_3213	597.875	0.279715	0.333985	0.837508	0.402307	0.732226		IER2_3213	597.875	0.292451	0.334142	0.875228	0.38145	0.638383		IER2_3213	597.875	0.481772	0.334185	1.44163	0.149406	0.323963		IER2_3213	597.875
IER3_3214	191.503	0.152231	0.192538	0.790652	0.429147	0.681271		IER3_3214	191.503	0.297929	0.189932	1.56861	0.116738	0.681448		IER3_3214	191.503	0.426236	0.19211	2.21871	0.0265068	0.216953		IER3_3214	191.503	0.506207	0.188262	2.68884	0.0071701	0.0650254		IER3_3214	191.503	1.02054	0.186151	5.48233	4.1975e-08	1.33044e-06		IER3_3214	191.503	1.3471	0.185602	7.25803	3.92756e-13	1.92391e-11		IER3_3214	191.503
IFI30_3216	157.433	0.438905	0.195504	2.24498	0.0247691	0.197634		IFI30_3216	157.433	-0.0115998	0.197511	-0.05873	0.953167	1		IFI30_3216	157.433	-0.0198125	0.201219	-0.098462	0.921565	0.982114		IFI30_3216	157.433	0.0855624	0.196477	0.435483	0.663212	0.891818		IFI30_3216	157.433	0.381265	0.19535	1.9517	0.0509733	0.178932		IFI30_3216	157.433	0.431294	0.196403	2.19597	0.0280942	0.0966262		IFI30_3216	157.433
IFIT1_3219	60.3273	-0.282241	0.250708	-1.12578	0.26026	NA		IFIT1_3219	60.3273	-0.195645	0.247887	-0.789252	0.429965	0.920763		IFIT1_3219	60.3273	-0.824843	0.262386	-3.14362	0.0016687	0.0350318		IFIT1_3219	60.3273	-0.912227	0.256272	-3.55961	0.000371409	0.00693589		IFIT1_3219	60.3273	-2.23126	0.292239	-7.63503	2.2577e-14	2.35456e-12		IFIT1_3219	60.3273	-2.94427	0.333323	-8.83308	1.01837e-18	9.9769e-17		IFIT1_3219	60.3273
IFIT2_3222	1.76554	-2.81647	1.46378	-1.92411	0.0543413	NA		IFIT2_3222	1.76554	-1.49339	1.20169	-1.24274	0.213962	0.777104		IFIT2_3222	1.76554	-0.361665	1.0815	-0.334412	0.738069	0.928571		IFIT2_3222	1.76554	-0.769228	1.0751	-0.715492	0.474305	0.792567		IFIT2_3222	1.76554	-1.00454	1.13041	-0.888653	0.37419	0.633048		IFIT2_3222	1.76554	0.256549	1.00138	0.256195	0.7978	0.894034		IFIT2_3222	1.76554
IFIT3_3225	20.4122	-0.643971	0.386749	-1.66509	0.0958955	NA		IFIT3_3225	20.4122	-0.590922	0.378222	-1.56237	0.118201	0.683797		IFIT3_3225	20.4122	-0.216506	0.379104	-0.5711	0.567932	0.87133		IFIT3_3225	20.4122	-0.0460727	0.36036	-0.127852	0.898266	0.972865		IFIT3_3225	20.4122	0.0127123	0.362424	0.0350757	0.972019	0.987288		IFIT3_3225	20.4122	-0.193681	0.373924	-0.517971	0.604479	0.770615		IFIT3_3225	20.4122
IFITM1_3226	2.02708	1.63906	0.932536	1.75764	0.0788085	NA		IFITM1_3226	2.02708	-0.39455	1.11808	-0.352882	0.724177	1		IFITM1_3226	2.02708	0.573601	1.03869	0.552236	0.580787	0.878255		IFITM1_3226	2.02708	-1.36763	1.30589	-1.04728	0.294972	0.639025		IFITM1_3226	2.02708	0.490655	1.01386	0.483949	0.628422	0.825272		IFITM1_3226	2.02708	0.258009	1.06003	0.243398	0.807697	0.90034		IFITM1_3226	2.02708
IFNAR1_3235	129.399	-0.443065	0.249381	-1.77666	0.0756239	0.298788		IFNAR1_3235	129.399	-0.527889	0.248639	-2.12312	0.0337441	0.620899		IFNAR1_3235	129.399	-0.369726	0.250737	-1.47456	0.140332	0.515356		IFNAR1_3235	129.399	-0.205038	0.24608	-0.833218	0.404722	0.733884		IFNAR1_3235	129.399	-0.306924	0.247659	-1.2393	0.215235	0.458563		IFNAR1_3235	129.399	-0.171117	0.248191	-0.689458	0.490535	0.685443		IFNAR1_3235	129.399
IFNB1_3236	0.0577774	0	9.77144	0	1	NA		IFNB1_3236	0.0577774	0.624927	9.78431	0.0638703	0.949074	1		IFNB1_3236	0.0577774	0	9.78431	0	1	NA		IFNB1_3236	0.0577774	0	9.78431	0	1	NA		IFNB1_3236	0.0577774	0	9.78431	0	1	NA		IFNB1_3236	0.0577774	0	9.78431	0	1	NA		IFNB1_3236	0.0577774
IFRD2_3246	168.239	0.174166	0.212946	0.817888	0.413421	0.67027		IFRD2_3246	168.239	-0.169816	0.21414	-0.793015	0.427769	0.920503		IFRD2_3246	168.239	0.360957	0.213203	1.69302	0.0904508	0.419459		IFRD2_3246	168.239	0.0941428	0.212106	0.443849	0.657152	0.886177		IFRD2_3246	168.239	0.102184	0.212884	0.479997	0.631229	0.82605		IFRD2_3246	168.239	0.272017	0.213125	1.27633	0.201839	0.395482		IFRD2_3246	168.239
IGF1R_3254	143.91	0.0700618	0.200668	0.349144	0.726982	0.873065		IGF1R_3254	143.91	0.210594	0.198028	1.06346	0.287575	0.816659		IGF1R_3254	143.91	0.088574	0.202728	0.436911	0.662176	0.908144		IGF1R_3254	143.91	0.0668443	0.198843	0.336167	0.736745	0.926546		IGF1R_3254	143.91	-0.140937	0.201931	-0.697948	0.48521	0.72482		IGF1R_3254	143.91	-0.479655	0.208288	-2.30285	0.0212875	0.0772417		IGF1R_3254	143.91
IGF2BP2_3259	49.2116	-0.477287	0.302689	-1.57682	0.114837	NA		IGF2BP2_3259	49.2116	-0.369344	0.297965	-1.23955	0.21514	0.777104		IGF2BP2_3259	49.2116	-0.259572	0.302856	-0.857079	0.391401	0.76456		IGF2BP2_3259	49.2116	-0.268353	0.295874	-0.906985	0.364415	0.697194		IGF2BP2_3259	49.2116	-0.311873	0.298515	-1.04475	0.296141	0.553392		IGF2BP2_3259	49.2116	-0.0255943	0.297164	-0.0861285	0.931364	0.972892		IGF2BP2_3259	49.2116
IGF2R_3263	1167.05	-0.242024	0.403129	-0.600364	0.548264	0.770806		IGF2R_3263	1167.05	0.450564	0.402645	1.11901	0.263136	0.806377		IGF2R_3263	1167.05	-0.34105	0.403396	-0.845447	0.397861	0.769309		IGF2R_3263	1167.05	-0.0301515	0.40286	-0.0748436	0.940339	0.985877		IGF2R_3263	1167.05	0.0328068	0.402895	0.0814277	0.935102	0.970598		IGF2R_3263	1167.05	-0.458684	0.403426	-1.13697	0.255549	0.461223		IGF2R_3263	1167.05
IGFBP1_3266	72.147	-0.00122771	0.327485	-0.00374892	0.997009	NA		IGFBP1_3266	72.147	-0.284398	0.328558	-0.865594	0.386713	0.886413		IGFBP1_3266	72.147	-0.258787	0.33292	-0.777325	0.436967	0.797331		IGFBP1_3266	72.147	-0.455569	0.329992	-1.38055	0.167419	0.481215		IGFBP1_3266	72.147	-1.34198	0.346178	-3.87655	0.000105947	0.00133898		IGFBP1_3266	72.147	-0.83844	0.340158	-2.46485	0.013707	0.0541084		IGFBP1_3266	72.147
IGFBP3_3270	209.847	0.238938	0.166475	1.43528	0.151207	0.422074		IGFBP3_3270	209.847	0.220787	0.16536	1.33519	0.181814	0.750264		IGFBP3_3270	209.847	0.304096	0.16775	1.8128	0.0698631	0.365112		IGFBP3_3270	209.847	0.412802	0.163902	2.51859	0.0117827	0.0925033		IGFBP3_3270	209.847	0.58248	0.163684	3.55855	0.000372902	0.00380936		IGFBP3_3270	209.847	0.806568	0.163571	4.93099	8.18143e-07	1.32917e-05		IGFBP3_3270	209.847
IGFBP4_3271	851.175	0.288984	0.172267	1.67754	0.0934378	0.333488		IGFBP4_3271	851.175	-0.0628471	0.172491	-0.36435	0.715597	1		IGFBP4_3271	851.175	0.0353437	0.172946	0.204362	0.83807	0.958508		IGFBP4_3271	851.175	-0.798715	0.173718	-4.59777	4.27046e-06	0.00016847		IGFBP4_3271	851.175	-1.35315	0.175618	-7.70509	1.30756e-14	1.4577e-12		IGFBP4_3271	851.175	-1.58041	0.177381	-8.90972	5.11605e-19	5.5134e-17		IGFBP4_3271	851.175
IGFBP6_3273	3.95159	0.668147	0.794024	0.841471	0.400084	NA		IGFBP6_3273	3.95159	1.46418	0.735261	1.99137	0.04644	0.620899		IGFBP6_3273	3.95159	0.395919	0.841004	0.47077	0.637805	0.897088		IGFBP6_3273	3.95159	0.0741704	0.826761	0.0897121	0.928516	0.982901		IGFBP6_3273	3.95159	0.657696	0.788768	0.833827	0.404378	0.658617		IGFBP6_3273	3.95159	0.164526	0.850286	0.193494	0.846572	0.924651		IGFBP6_3273	3.95159
IGHV3.23_3276	0.356952	0.312014	6.02357	0.0517989	0.958689	NA		IGHV3.23_3276	0.356952	1.06725	5.99614	0.17799	0.858731	1		IGHV3.23_3276	0.356952	0.542561	6.02658	0.0900279	0.928265	NA		IGHV3.23_3276	0.356952	-0.875318	6.02658	-0.145243	0.884519	NA		IGHV3.23_3276	0.356952	-0.726864	6.02658	-0.12061	0.904	NA		IGHV3.23_3276	0.356952	-0.556021	6.02658	-0.0922614	0.92649	NA		IGHV3.23_3276	0.356952
IGKC_3281	1.03878	1.31147	1.52406	0.860516	0.389505	NA		IGKC_3281	1.03878	0.554282	1.63497	0.339015	0.734598	1		IGKC_3281	1.03878	2.3058	1.42757	1.61519	0.106269	0.457781		IGKC_3281	1.03878	1.89111	1.42405	1.32799	0.184183	NA		IGKC_3281	1.03878	-0.245985	1.73685	-0.141627	0.887374	0.95129		IGKC_3281	1.03878	-0.0751381	1.73685	-0.0432612	0.965493	0.98344		IGKC_3281	1.03878
IGKV1.5_3282	0	NA	NA	NA	NA	NA		IGKV1.5_3282	0	NA	NA	NA	NA	NA		IGKV1.5_3282	0	NA	NA	NA	NA	NA		IGKV1.5_3282	0	NA	NA	NA	NA	NA		IGKV1.5_3282	0	NA	NA	NA	NA	NA		IGKV1.5_3282	0	NA	NA	NA	NA	NA		IGKV1.5_3282	0
ELP1_3288	587.786	-0.00548503	0.226452	-0.0242216	0.980676	0.988129		ELP1_3288	587.786	0.286617	0.225608	1.27042	0.203935	0.765901		ELP1_3288	587.786	0.082834	0.226749	0.365311	0.714879	0.922636		ELP1_3288	587.786	0.0980691	0.225862	0.4342	0.664143	0.89231		ELP1_3288	587.786	0.0289152	0.226216	0.127822	0.89829	0.959298		ELP1_3288	587.786	-0.203375	0.227232	-0.895013	0.37078	0.586751		ELP1_3288	587.786
IKBKB_3289	37.1658	-0.235386	0.258394	-0.910959	0.362317	NA		IKBKB_3289	37.1658	-0.285578	0.255181	-1.11912	0.263088	0.806377		IKBKB_3289	37.1658	0.113765	0.255163	0.445852	0.655704	0.904391		IKBKB_3289	37.1658	-0.491657	0.259282	-1.89622	0.0579305	0.269199		IKBKB_3289	37.1658	-0.110685	0.253043	-0.437414	0.661811	0.840615		IKBKB_3289	37.1658	-0.0212539	0.255229	-0.0832737	0.933634	0.974004		IKBKB_3289	37.1658
IKBKE_3290	6.62135	-0.347127	0.528993	-0.656203	0.511693	NA		IKBKE_3290	6.62135	-0.720932	0.544284	-1.32455	0.18532	0.753251		IKBKE_3290	6.62135	-0.498385	0.558688	-0.892064	0.372359	0.756178		IKBKE_3290	6.62135	-0.542002	0.526729	-1.029	0.303482	0.644562		IKBKE_3290	6.62135	-1.40165	0.618739	-2.26534	0.0234921	0.10181		IKBKE_3290	6.62135	-1.31572	0.626275	-2.10087	0.0356524	0.117258		IKBKE_3290	6.62135
IKBKG_3291	456.031	0.368605	0.210323	1.75257	0.0796763	0.305861		IKBKG_3291	456.031	0.310973	0.209969	1.48105	0.138595	0.706685		IKBKG_3291	456.031	0.741265	0.209883	3.5318	0.000412737	0.0124708		IKBKG_3291	456.031	0.701324	0.208917	3.35695	0.000788073	0.012192		IKBKG_3291	456.031	0.924788	0.208715	4.43087	9.38527e-06	0.000166718		IKBKG_3291	456.031	0.944944	0.209134	4.51836	6.23202e-06	7.74927e-05		IKBKG_3291	456.031
IKZF1_3292	0.012262	0	9.77144	0	1	NA		IKZF1_3292	0.012262	0	9.78431	0	1	1		IKZF1_3292	0.012262	0	9.78431	0	1	NA		IKZF1_3292	0.012262	0	9.78431	0	1	NA		IKZF1_3292	0.012262	0	9.78431	0	1	NA		IKZF1_3292	0.012262	0	9.78431	0	1	NA		IKZF1_3292	0.012262
IKZF1_3293	0.279932	0	6.87244	0	1	NA		IKZF1_3293	0.279932	0	6.87691	0	1	1		IKZF1_3293	0.279932	1.02343	6.87691	0.148822	0.881694	NA		IKZF1_3293	0.279932	0	6.87691	0	1	NA		IKZF1_3293	0.279932	0	6.87691	0	1	NA		IKZF1_3293	0.279932	1.97218	6.84465	0.288134	0.773244	NA		IKZF1_3293	0.279932
IKZF1_3294	0.100124	0	9.77144	0	1	NA		IKZF1_3294	0.100124	0	9.78431	0	1	1		IKZF1_3294	0.100124	2.02896	9.76275	0.207827	0.835364	NA		IKZF1_3294	0.100124	0	9.78431	0	1	NA		IKZF1_3294	0.100124	0	9.78431	0	1	NA		IKZF1_3294	0.100124	0	9.78431	0	1	NA		IKZF1_3294	0.100124
IL13RA1_3309	73	-0.676878	0.321761	-2.10367	0.0354076	NA		IL13RA1_3309	73	-0.616707	0.319095	-1.93268	0.0532762	0.620899		IL13RA1_3309	73	-0.581444	0.323423	-1.79778	0.0722114	0.370571		IL13RA1_3309	73	-0.558212	0.318122	-1.75471	0.0793088	0.32676		IL13RA1_3309	73	-0.507086	0.318927	-1.58998	0.11184	0.308515		IL13RA1_3309	73	-0.470029	0.320764	-1.46534	0.142827	0.313687		IL13RA1_3309	73
IL1B_3325	1.0604	-0.316072	1.66674	-0.189635	0.849595	NA		IL1B_3325	1.0604	1.01103	1.51503	0.667336	0.504558	0.966621		IL1B_3325	1.0604	-0.592876	1.75842	-0.337164	0.735993	0.928458		IL1B_3325	1.0604	-1.916	1.84873	-1.03638	0.300023	NA		IL1B_3325	1.0604	-1.76754	1.84873	-0.956082	0.339031	0.597001		IL1B_3325	1.0604	0.0876977	1.6245	0.0539845	0.956948	0.981519		IL1B_3325	1.0604
IL1R1_3326	6.94392	-0.162302	0.532385	-0.304858	0.760474	NA		IL1R1_3326	6.94392	-0.204563	0.525411	-0.38934	0.697025	1		IL1R1_3326	6.94392	-1.50016	0.675433	-2.22104	0.0263485	0.216611		IL1R1_3326	6.94392	-0.674137	0.55011	-1.22546	0.220403	0.555357		IL1R1_3326	6.94392	-1.65464	0.655605	-2.52384	0.0116082	0.0604334		IL1R1_3326	6.94392	-0.777768	0.58162	-1.33724	0.181143	0.3674		IL1R1_3326	6.94392
IL20_3330	0.0460052	0	9.77144	0	1	NA		IL20_3330	0.0460052	0	9.78431	0	1	1		IL20_3330	0.0460052	1.0234	9.78431	0.104596	0.916697	NA		IL20_3330	0.0460052	0	9.78431	0	1	NA		IL20_3330	0.0460052	0	9.78431	0	1	NA		IL20_3330	0.0460052	0	9.78431	0	1	NA		IL20_3330	0.0460052
IL36B_3336	0.122285	0	9.77144	0	1	NA		IL36B_3336	0.122285	0.624927	9.78431	0.0638703	0.949074	1		IL36B_3336	0.122285	0	9.78431	0	1	NA		IL36B_3336	0.122285	0	9.78431	0	1	NA		IL36B_3336	0.122285	0	9.78431	0	1	NA		IL36B_3336	0.122285	0	9.78431	0	1	NA		IL36B_3336	0.122285
IL36G_3337	0.157222	0	9.77144	0	1	NA		IL36G_3337	0.157222	0	9.78431	0	1	1		IL36G_3337	0.157222	0	9.78431	0	1	NA		IL36G_3337	0.157222	0	9.78431	0	1	NA		IL36G_3337	0.157222	0.715759	9.78431	0.0731537	0.941684	NA		IL36G_3337	0.157222	0	9.78431	0	1	NA		IL36G_3337	0.157222
IL4R_3339	15.9626	-0.0769104	0.353223	-0.217739	0.827633	NA		IL4R_3339	15.9626	-0.190714	0.350791	-0.543668	0.58667	1		IL4R_3339	15.9626	-0.154855	0.369075	-0.419575	0.674796	0.909486		IL4R_3339	15.9626	0.130528	0.335237	0.389361	0.697009	0.904829		IL4R_3339	15.9626	-0.0694972	0.349394	-0.198907	0.842335	0.93104		IL4R_3339	15.9626	-0.115081	0.359151	-0.320426	0.748645	0.868139		IL4R_3339	15.9626
IL6_3341	1.85319	-2.04808	1.62921	-1.2571	0.208719	NA		IL6_3341	1.85319	-3.178	1.62929	-1.95054	0.0511118	0.620899		IL6_3341	1.85319	-0.282164	1.39105	-0.202842	0.839258	0.958508		IL6_3341	1.85319	-2.27383	1.62929	-1.39559	0.162838	0.4768		IL6_3341	1.85319	-0.644586	1.40029	-0.460323	0.645284	0.834553		IL6_3341	1.85319	0.827159	1.24605	0.663822	0.506804	0.700512		IL6_3341	1.85319
IL7R_3347	53.2403	0.214765	0.338319	0.6348	0.525559	NA		IL7R_3347	53.2403	-0.127615	0.339726	-0.375641	0.707184	1		IL7R_3347	53.2403	-0.464003	0.34818	-1.33265	0.182646	0.580225		IL7R_3347	53.2403	-0.882742	0.347888	-2.53743	0.011167	0.0890134		IL7R_3347	53.2403	-1.43441	0.360174	-3.98253	6.81856e-05	0.000930144		IL7R_3347	53.2403	-2.24149	0.390261	-5.74357	9.27032e-09	2.32092e-07		IL7R_3347	53.2403
ILF2_3354	1178.92	-0.00651953	0.137293	-0.0474863	0.962126	0.981445		ILF2_3354	1178.92	-0.0710381	0.137125	-0.518054	0.604421	1		ILF2_3354	1178.92	0.227388	0.137277	1.65643	0.0976356	0.437676		ILF2_3354	1178.92	0.188229	0.136745	1.3765	0.168667	0.482564		ILF2_3354	1178.92	0.204481	0.136879	1.49387	0.135209	0.345011		ILF2_3354	1178.92	0.190745	0.137195	1.39032	0.164432	0.345874		ILF2_3354	1178.92
ILK_3355	397.625	0.435356	0.339703	1.28158	0.199991	0.481494		ILK_3355	397.625	0.458375	0.339389	1.35059	0.176826	0.745794		ILK_3355	397.625	0.13859	0.340755	0.406714	0.684218	0.91235		ILK_3355	397.625	-0.198709	0.340537	-0.583517	0.559546	0.848041		ILK_3355	397.625	-0.256173	0.340976	-0.751293	0.452476	0.694284		ILK_3355	397.625	-0.395585	0.342005	-1.15666	0.24741	0.451908		ILK_3355	397.625
INHA_3371	0.336692	-1.7908	3.56047	-0.502967	0.614987	NA		INHA_3371	0.336692	-1.95908	3.56111	-0.550133	0.582228	1		INHA_3371	0.336692	-1.56059	3.56111	-0.438231	0.661219	NA		INHA_3371	0.336692	-2.0167	3.56111	-0.566313	0.571181	NA		INHA_3371	0.336692	-1.86824	3.56111	-0.524625	0.599844	NA		INHA_3371	0.336692	0.262731	3.50559	0.0749463	0.940257	NA		INHA_3371	0.336692
INHBA_3372	0.0468802	0	9.77144	0	1	NA		INHBA_3372	0.0468802	0	9.78431	0	1	1		INHBA_3372	0.0468802	0	9.78431	0	1	NA		INHBA_3372	0.0468802	0.56731	9.78431	0.0579816	0.953763	NA		INHBA_3372	0.0468802	0	9.78431	0	1	NA		INHBA_3372	0.0468802	0	9.78431	0	1	NA		INHBA_3372	0.0468802
INPP1_3376	10.9966	-0.164774	0.433577	-0.380033	0.703921	NA		INPP1_3376	10.9966	-0.423554	0.439066	-0.964671	0.334709	0.857291		INPP1_3376	10.9966	0.351029	0.418382	0.839017	0.40146	0.770462		INPP1_3376	10.9966	0.600271	0.390058	1.53893	0.123822	0.421555		INPP1_3376	10.9966	-0.389952	0.442562	-0.881125	0.37825	0.636587		INPP1_3376	10.9966	0.415656	0.408991	1.0163	0.309488	0.523588		INPP1_3376	10.9966
INPP4B_3379	62.1828	0.305013	0.254113	1.20031	0.23002	NA		INPP4B_3379	62.1828	0.247279	0.252609	0.978904	0.327628	0.853875		INPP4B_3379	62.1828	0.199281	0.259122	0.769062	0.441856	0.79885		INPP4B_3379	62.1828	-0.223141	0.258753	-0.862371	0.388483	0.723195		INPP4B_3379	62.1828	-0.0916244	0.258858	-0.353956	0.723372	0.872626		INPP4B_3379	62.1828	0.0609008	0.259501	0.234684	0.814454	0.90308		INPP4B_3379	62.1828
INS_3382	0.357705	-1.67971	2.97929	-0.563793	0.572895	NA		INS_3382	0.357705	-0.886132	2.97966	-0.297393	0.766166	1		INS_3382	0.357705	0.434093	2.91788	0.14877	0.881735	NA		INS_3382	0.357705	-0.173181	2.93481	-0.0590093	0.952945	NA		INS_3382	0.357705	-0.795295	2.97966	-0.266908	0.78954	NA		INS_3382	0.357705	-1.58624	2.97966	-0.532355	0.59448	NA		INS_3382	0.357705
INSIG1_3385	880.481	0.292837	0.353532	0.828318	0.40749	0.665611		INSIG1_3385	880.481	0.171777	0.353472	0.485972	0.626987	1		INSIG1_3385	880.481	0.383694	0.353684	1.08485	0.277988	0.671239		INSIG1_3385	880.481	0.182662	0.353429	0.516829	0.605276	0.866544		INSIG1_3385	880.481	0.684588	0.353088	1.93886	0.0525184	0.183163		INSIG1_3385	880.481	0.982473	0.353027	2.78299	0.00538598	0.026241		INSIG1_3385	880.481
IPO13_3398	10.7184	0.295766	0.464954	0.63612	0.524698	NA		IPO13_3398	10.7184	-0.00321783	0.470564	-0.00683825	0.994544	1		IPO13_3398	10.7184	0.400775	0.470326	0.852122	0.394146	0.766001		IPO13_3398	10.7184	-0.177664	0.476137	-0.373137	0.709046	0.90991		IPO13_3398	10.7184	0.207941	0.465358	0.446841	0.65499	0.83608		IPO13_3398	10.7184	-0.0282015	0.484708	-0.0581824	0.953603	0.981519		IPO13_3398	10.7184
IPO5_3401	305.148	-0.548038	0.191594	-2.86041	0.00423088	0.0991561		IPO5_3401	305.148	-0.588731	0.190787	-3.0858	0.00203003	0.540876		IPO5_3401	305.148	0.223898	0.188709	1.18647	0.235437	0.635365		IPO5_3401	305.148	0.217629	0.187086	1.16326	0.244725	0.585115		IPO5_3401	305.148	0.448676	0.186759	2.40243	0.0162864	0.0784708		IPO5_3401	305.148	0.361849	0.187768	1.92711	0.0539664	0.156058		IPO5_3401	305.148
IQGAP1_3404	1598.85	-0.132787	0.112043	-1.18514	0.235962	0.524754		IQGAP1_3404	1598.85	-0.135701	0.111792	-1.21387	0.224797	0.78016		IQGAP1_3404	1598.85	-0.0155432	0.112213	-0.138515	0.889833	0.975305		IQGAP1_3404	1598.85	0.041451	0.111526	0.371672	0.710137	0.910105		IQGAP1_3404	1598.85	-0.0721619	0.111834	-0.645258	0.51876	0.75229		IQGAP1_3404	1598.85	-0.0215382	0.112075	-0.192176	0.847604	0.924916		IQGAP1_3404	1598.85
IRF7_3410	2.4043	1.29622	0.923203	1.40404	0.160306	NA		IRF7_3410	2.4043	0.552245	0.974818	0.566511	0.571046	1		IRF7_3410	2.4043	-0.865114	1.3041	-0.663382	0.507086	0.84612		IRF7_3410	2.4043	0.222415	1.00543	0.221214	0.824926	0.949679		IRF7_3410	2.4043	0.606933	0.978648	0.620175	0.535143	0.766895		IRF7_3410	2.4043	1.16444	0.941363	1.23697	0.216097	0.414641		IRF7_3410	2.4043
IRS1_3411	1.3047	1.28278	1.4291	0.897616	0.36939	NA		IRS1_3411	1.3047	1.00165	1.43989	0.695641	0.486653	0.958602		IRS1_3411	1.3047	1.63938	1.41746	1.15656	0.247453	0.645805		IRS1_3411	1.3047	-0.393051	1.64659	-0.238707	0.811333	0.946726		IRS1_3411	1.3047	-0.204116	1.63861	-0.124567	0.900866	0.959368		IRS1_3411	1.3047	-1.90221	1.74369	-1.09091	0.275313	0.482171		IRS1_3411	1.3047
ISG15_3415	58.6573	0.141561	0.302401	0.468125	0.639695	NA		ISG15_3415	58.6573	-0.0996162	0.303281	-0.328462	0.742562	1		ISG15_3415	58.6573	0.20959	0.304524	0.688256	0.491292	0.83393		ISG15_3415	58.6573	-0.0884665	0.302606	-0.292349	0.77002	0.932534		ISG15_3415	58.6573	-0.150807	0.305302	-0.493961	0.621334	0.822928		ISG15_3415	58.6573	0.35079	0.301306	1.16423	0.24433	0.448309		ISG15_3415	58.6573
ISL1_3417	12.2465	0.646756	0.454778	1.42214	0.154986	NA		ISL1_3417	12.2465	0.457798	0.455486	1.00508	0.31486	0.842234		ISL1_3417	12.2465	0.99991	0.45033	2.22039	0.0263921	0.216611		ISL1_3417	12.2465	0.239882	0.461994	0.519231	0.603599	0.866544		ISL1_3417	12.2465	0.44329	0.459603	0.964506	0.334792	0.593737		ISL1_3417	12.2465	-0.0177609	0.490178	-0.0362335	0.971096	0.984716		ISL1_3417	12.2465
ISOC1_3421	93.2123	0.173286	0.237678	0.729081	0.465952	NA		ISOC1_3421	93.2123	0.237648	0.235528	1.009	0.312974	0.840106		ISOC1_3421	93.2123	0.103777	0.240843	0.430892	0.666547	0.908144		ISOC1_3421	93.2123	0.109408	0.236295	0.463014	0.643355	0.878613		ISOC1_3421	93.2123	0.227934	0.236416	0.96412	0.334986	0.593755		ISOC1_3421	93.2123	0.233283	0.238275	0.979051	0.327555	0.544302		ISOC1_3421	93.2123
ITFG1_3424	88.9332	-0.315635	0.264776	-1.19209	0.233228	NA		ITFG1_3424	88.9332	-0.421906	0.264064	-1.59774	0.1101	0.66841		ITFG1_3424	88.9332	-0.223357	0.266267	-0.838847	0.401555	0.770462		ITFG1_3424	88.9332	-0.169082	0.261352	-0.64695	0.517664	0.819517		ITFG1_3424	88.9332	-0.360509	0.264394	-1.36353	0.172715	0.399934		ITFG1_3424	88.9332	-0.0325203	0.263145	-0.123583	0.901646	0.953897		ITFG1_3424	88.9332
ITGA1_3425	26.138	0.461038	0.284404	1.62107	0.105003	NA		ITGA1_3425	26.138	0.476904	0.280452	1.70048	0.0890398	0.653111		ITGA1_3425	26.138	-0.412656	0.319361	-1.29213	0.196312	0.599949		ITGA1_3425	26.138	-0.419249	0.302385	-1.38647	0.165602	0.477562		ITGA1_3425	26.138	-1.07824	0.336299	-3.20621	0.00134497	0.0106838		ITGA1_3425	26.138	-1.3717	0.362528	-3.78371	0.00015451	0.00130426		ITGA1_3425	26.138
ITGAE_3432	188.591	0.222406	0.3308	0.672328	0.501375	0.73599		ITGAE_3432	188.591	-0.219545	0.331684	-0.661909	0.508029	0.968965		ITGAE_3432	188.591	0.0118192	0.332336	0.035564	0.97163	0.991566		ITGAE_3432	188.591	-0.106869	0.331183	-0.32269	0.74693	0.928016		ITGAE_3432	188.591	-0.11833	0.331659	-0.356783	0.721254	0.872287		ITGAE_3432	188.591	-0.0205702	0.332101	-0.0619396	0.950611	0.980539		ITGAE_3432	188.591
ITGB1_3438	695.707	-0.428382	0.269148	-1.59163	0.111469	0.364546		ITGB1_3438	695.707	-0.550038	0.269069	-2.04423	0.0409312	0.620899		ITGB1_3438	695.707	-0.146206	0.269064	-0.543389	0.586862	0.879257		ITGB1_3438	695.707	-0.202693	0.268604	-0.754616	0.450479	0.770159		ITGB1_3438	695.707	-0.337999	0.268911	-1.25692	0.208783	0.449161		ITGB1_3438	695.707	-0.0530285	0.268827	-0.197259	0.843625	0.922367		ITGB1_3438	695.707
ITGB1BP1_3441	45.7771	-0.0442584	0.327369	-0.135194	0.892458	NA		ITGB1BP1_3441	45.7771	-0.316616	0.329019	-0.962305	0.335897	0.857725		ITGB1BP1_3441	45.7771	0.0792029	0.32908	0.24068	0.809803	0.952034		ITGB1BP1_3441	45.7771	0.0745904	0.322551	0.231251	0.81712	0.948848		ITGB1BP1_3441	45.7771	0.113809	0.323806	0.351473	0.725233	0.872742		ITGB1BP1_3441	45.7771	0.0461231	0.327808	0.140701	0.888106	0.946236		ITGB1BP1_3441	45.7771
ITGB5_3450	155.731	-0.18611	0.296245	-0.62823	0.529854	0.760444		ITGB5_3450	155.731	-0.51472	0.297099	-1.73249	0.0831865	0.653111		ITGB5_3450	155.731	-0.0638674	0.296804	-0.215184	0.829624	0.955531		ITGB5_3450	155.731	-0.279352	0.295651	-0.944873	0.344724	0.679543		ITGB5_3450	155.731	-0.465794	0.297368	-1.56639	0.117257	0.316437		ITGB5_3450	155.731	-0.227227	0.297203	-0.764549	0.44454	0.650139		ITGB5_3450	155.731
JAK1_3463	342.832	-0.345704	0.143563	-2.40803	0.0160389	0.173415		JAK1_3463	342.832	-0.354422	0.142678	-2.48407	0.0129889	0.582605		JAK1_3463	342.832	-0.199041	0.144018	-1.38205	0.166955	0.557136		JAK1_3463	342.832	-0.144006	0.141523	-1.01754	0.308895	0.648451		JAK1_3463	342.832	-0.136873	0.142075	-0.963383	0.335356	0.593849		JAK1_3463	342.832	-0.182821	0.143337	-1.27546	0.202145	0.395842		JAK1_3463	342.832
JAK2_3466	30.8259	0.0236774	0.326514	0.0725159	0.942191	NA		JAK2_3466	30.8259	0.0286997	0.323312	0.0887677	0.929267	1		JAK2_3466	30.8259	-0.245541	0.337603	-0.727307	0.467038	0.818733		JAK2_3466	30.8259	-0.398403	0.330662	-1.20487	0.228254	0.564997		JAK2_3466	30.8259	-0.41552	0.334192	-1.24336	0.213736	0.455811		JAK2_3466	30.8259	-0.812229	0.350693	-2.31607	0.0205547	0.0749191		JAK2_3466	30.8259
JMJD6_3471	333.985	-0.109909	0.164793	-0.666952	0.504803	0.736991		JMJD6_3471	333.985	0.201333	0.162507	1.23892	0.215376	0.777104		JMJD6_3471	333.985	0.0927707	0.164916	0.562533	0.573753	0.873736		JMJD6_3471	333.985	0.180667	0.162449	1.11215	0.266075	0.611603		JMJD6_3471	333.985	0.381595	0.162173	2.35301	0.018622	0.0865014		JMJD6_3471	333.985	-0.115831	0.165531	-0.699752	0.484082	0.680298		JMJD6_3471	333.985
JUNB_3476	217.411	0.6658	0.376523	1.76828	0.0770133	0.300774		JUNB_3476	217.411	0.75246	0.3759	2.00176	0.0453107	0.620899		JUNB_3476	217.411	0.00559714	0.379665	0.0147423	0.988238	0.998344		JUNB_3476	217.411	-0.444628	0.37975	-1.17085	0.241661	0.581595		JUNB_3476	217.411	-0.0641942	0.378633	-0.169542	0.86537	0.943525		JUNB_3476	217.411	0.100515	0.37884	0.265324	0.79076	0.889846		JUNB_3476	217.411
KAT6A_3486	165.496	-0.00275522	0.186812	-0.0147486	0.988233	0.993448		KAT6A_3486	165.496	0.024016	0.185247	0.129643	0.896849	1		KAT6A_3486	165.496	-0.127176	0.190081	-0.669059	0.503458	0.843381		KAT6A_3486	165.496	0.179179	0.183919	0.974228	0.329944	0.669647		KAT6A_3486	165.496	0.0631534	0.185649	0.340177	0.733723	0.875279		KAT6A_3486	165.496	0.119426	0.18679	0.639359	0.522589	0.711981		KAT6A_3486	165.496
KAT6B_3489	106.674	0.0355704	0.287903	0.12355	0.901672	NA		KAT6B_3489	106.674	-0.0543378	0.287176	-0.189214	0.849925	1		KAT6B_3489	106.674	-0.310912	0.294004	-1.05751	0.290278	0.688815		KAT6B_3489	106.674	-0.0895837	0.287164	-0.311959	0.755071	0.928016		KAT6B_3489	106.674	0.0973202	0.286703	0.339447	0.734273	0.875279		KAT6B_3489	106.674	0.0202196	0.289186	0.0699192	0.944258	0.978619		KAT6B_3489	106.674
KCNF1_3502	0.0663809	0	9.77144	0	1	NA		KCNF1_3502	0.0663809	0	9.78431	0	1	1		KCNF1_3502	0.0663809	0	9.78431	0	1	NA		KCNF1_3502	0.0663809	0	9.78431	0	1	NA		KCNF1_3502	0.0663809	0	9.78431	0	1	NA		KCNF1_3502	0.0663809	0	9.78431	0	1	NA		KCNF1_3502	0.0663809
KCNG1_3503	0	NA	NA	NA	NA	NA		KCNG1_3503	0	NA	NA	NA	NA	NA		KCNG1_3503	0	NA	NA	NA	NA	NA		KCNG1_3503	0	NA	NA	NA	NA	NA		KCNG1_3503	0	NA	NA	NA	NA	NA		KCNG1_3503	0	NA	NA	NA	NA	NA		KCNG1_3503	0
KCNJ18_3509	0.237648	0.860825	6.98336	0.123268	0.901895	NA		KCNJ18_3509	0.237648	0.0334304	7.01446	0.00476592	0.996197	1		KCNJ18_3509	0.237648	-0.491585	7.04052	-0.0698222	0.944335	NA		KCNJ18_3509	0.237648	-1.90945	7.04052	-0.271209	0.786231	NA		KCNJ18_3509	0.237648	-0.799233	7.04052	-0.113519	0.909619	NA		KCNJ18_3509	0.237648	-1.59016	7.04052	-0.225858	0.821312	NA		KCNJ18_3509	0.237648
KCNK1_3516	5.11907	0.803267	0.5693	1.41097	0.158252	NA		KCNK1_3516	5.11907	0.132886	0.612699	0.216887	0.828297	1		KCNK1_3516	5.11907	-0.735379	0.786712	-0.93475	0.349917	0.739972		KCNK1_3516	5.11907	1.34188	0.523321	2.56416	0.0103424	0.0844447		KCNK1_3516	5.11907	1.02159	0.549228	1.86005	0.062878	0.209572		KCNK1_3516	5.11907	0.840063	0.572324	1.46781	0.142155	0.313283		KCNK1_3516	5.11907
KCNK4_3519	0.966215	3.45808	1.72974	1.99919	0.0455877	NA		KCNK4_3519	0.966215	0.624975	2.0182	0.30967	0.756812	1		KCNK4_3519	0.966215	1.88607	1.93667	0.973872	0.33012	0.723089		KCNK4_3519	0.966215	0	2.0182	0	1	NA		KCNK4_3519	0.966215	0	2.0182	0	1	1		KCNK4_3519	0.966215	2.58595	1.81377	1.42574	0.153945	0.329604		KCNK4_3519	0.966215
KCNQ2_3525	0.0283129	0	9.77144	0	1	NA		KCNQ2_3525	0.0283129	0	9.78431	0	1	1		KCNQ2_3525	0.0283129	0	9.78431	0	1	NA		KCNQ2_3525	0.0283129	0	9.78431	0	1	NA		KCNQ2_3525	0.0283129	0	9.78431	0	1	NA		KCNQ2_3525	0.0283129	0.886595	9.78431	0.0906139	0.927799	NA		KCNQ2_3525	0.0283129
KCNQ3_3528	66.0143	0.447021	0.407177	1.09785	0.272269	NA		KCNQ3_3528	66.0143	0.774641	0.402967	1.92235	0.0545622	0.620899		KCNQ3_3528	66.0143	-0.112354	0.417316	-0.269231	0.787752	0.944309		KCNQ3_3528	66.0143	0.309312	0.406476	0.76096	0.446681	0.767648		KCNQ3_3528	66.0143	0.213102	0.408758	0.521341	0.602129	0.813544		KCNQ3_3528	66.0143	-0.23288	0.417593	-0.557673	0.577067	0.750435		KCNQ3_3528	66.0143
KCTD5_3534	34.5001	-0.136793	0.344245	-0.39737	0.691095	NA		KCTD5_3534	34.5001	-0.133236	0.340211	-0.391627	0.695334	1		KCTD5_3534	34.5001	-0.0691605	0.34833	-0.198549	0.842616	0.959125		KCTD5_3534	34.5001	0.575272	0.327235	1.75798	0.0787508	0.325311		KCTD5_3534	34.5001	0.490138	0.330398	1.48348	0.137947	0.348698		KCTD5_3534	34.5001	0.633688	0.331251	1.91301	0.0557463	0.160048		KCTD5_3534	34.5001
KDELR2_3540	2342.37	0.17378	0.113091	1.53664	0.124381	0.389107		KDELR2_3540	2342.37	-0.0365638	0.113119	-0.323235	0.746518	1		KDELR2_3540	2342.37	0.124918	0.113338	1.10217	0.270389	0.664841		KDELR2_3540	2342.37	0.0440018	0.113028	0.389301	0.697053	0.904829		KDELR2_3540	2342.37	-0.0284976	0.113194	-0.25176	0.801227	0.911693		KDELR2_3540	2342.37	-0.0617174	0.113438	-0.544063	0.586398	0.759241		KDELR2_3540	2342.37
KDM3A_3541	87.2998	0.43622	0.379235	1.15026	0.250036	NA		KDM3A_3541	87.2998	0.601503	0.376701	1.59676	0.110319	0.66841		KDM3A_3541	87.2998	0.329573	0.382316	0.862043	0.388664	0.76456		KDM3A_3541	87.2998	0.268717	0.378884	0.709232	0.47818	0.794618		KDM3A_3541	87.2998	0.44225	0.378527	1.16835	0.242667	0.489496		KDM3A_3541	87.2998	0.204943	0.382591	0.535671	0.592186	0.76203		KDM3A_3541	87.2998
KDM5A_3544	85.8451	-0.209336	0.39298	-0.53269	0.594248	NA		KDM5A_3544	85.8451	0.163097	0.388165	0.420175	0.674358	1		KDM5A_3544	85.8451	0.0352138	0.392771	0.0896548	0.928562	0.982731		KDM5A_3544	85.8451	0.316361	0.386889	0.817705	0.413526	0.739537		KDM5A_3544	85.8451	0.319959	0.387718	0.825238	0.409236	0.66162		KDM5A_3544	85.8451	0.0658212	0.391506	0.168123	0.866486	0.936692		KDM5A_3544	85.8451
KDR_3546	1.50194	-1.22715	1.1262	-1.08964	0.275873	NA		KDR_3546	1.50194	-0.349198	0.950117	-0.367532	0.713223	1		KDR_3546	1.50194	-0.957218	1.11846	-0.855833	0.39209	0.764576		KDR_3546	1.50194	-2.89324	1.39454	-2.07469	0.0380155	0.208655		KDR_3546	1.50194	-0.834186	1.03525	-0.805781	0.420369	0.665991		KDR_3546	1.50194	-3.53573	1.39454	-2.53541	0.0112317	0.0467446		KDR_3546	1.50194
KEAP1_3547	171.478	0.0947386	0.17	0.557285	0.577333	0.783271		KEAP1_3547	171.478	-0.181874	0.170931	-1.06402	0.287321	0.816659		KEAP1_3547	171.478	0.259007	0.17055	1.51865	0.12885	0.495918		KEAP1_3547	171.478	-0.0196263	0.169153	-0.116027	0.907631	0.97317		KEAP1_3547	171.478	0.293656	0.167777	1.75028	0.0800698	0.246539		KEAP1_3547	171.478	0.294077	0.169308	1.73693	0.0823994	0.213289		KEAP1_3547	171.478
KIAA0100_3554	229.665	0.100503	0.143082	0.70242	0.482417	0.720788		KIAA0100_3554	229.665	-0.245021	0.144386	-1.69699	0.0896985	0.653111		KIAA0100_3554	229.665	-0.0465527	0.146098	-0.318641	0.749999	0.933538		KIAA0100_3554	229.665	0.169358	0.141234	1.19913	0.230477	0.567146		KIAA0100_3554	229.665	0.0494185	0.142874	0.345888	0.729427	0.873421		KIAA0100_3554	229.665	0.208274	0.143149	1.45495	0.145683	0.318024		KIAA0100_3554	229.665
PCLAF_3555	47.557	-0.851512	0.399676	-2.13051	0.0331297	NA		PCLAF_3555	47.557	-0.549842	0.391004	-1.40623	0.159656	0.728051		PCLAF_3555	47.557	0.187491	0.386282	0.485372	0.627412	0.892792		PCLAF_3555	47.557	0.378203	0.379892	0.995554	0.319467	0.656832		PCLAF_3555	47.557	0.20237	0.382672	0.528835	0.59692	0.811121		PCLAF_3555	47.557	0.112041	0.385974	0.290281	0.771602	0.878685		PCLAF_3555	47.557
WASHC5_3558	501.013	0.119637	0.114133	1.04822	0.294537	0.57548		WASHC5_3558	501.013	0.119368	0.113459	1.05209	0.292761	0.823628		WASHC5_3558	501.013	0.115485	0.115147	1.00294	0.315891	0.712784		WASHC5_3558	501.013	0.134801	0.11327	1.19009	0.234011	0.571184		WASHC5_3558	501.013	-0.0203017	0.114379	-0.177495	0.85912	0.939553		WASHC5_3558	501.013	-0.00516522	0.115222	-0.0448283	0.964244	0.983291		WASHC5_3558	501.013
KIAA0355_3561	86.2026	0.170679	0.301835	0.565473	0.571752	NA		KIAA0355_3561	86.2026	0.235139	0.298904	0.786672	0.431474	0.921881		KIAA0355_3561	86.2026	0.464098	0.300956	1.54208	0.123054	0.485757		KIAA0355_3561	86.2026	0.900966	0.292517	3.08005	0.00206966	0.0260233		KIAA0355_3561	86.2026	0.785695	0.294415	2.66866	0.00761545	0.0433464		KIAA0355_3561	86.2026	0.830351	0.295842	2.80674	0.00500463	0.0248159		KIAA0355_3561	86.2026
KHDC4_3570	243.804	0.216157	0.33178	0.651509	0.514718	0.746365		KHDC4_3570	243.804	0.486838	0.330459	1.47322	0.140693	0.711625		KHDC4_3570	243.804	0.245332	0.332491	0.737858	0.460601	0.812396		KHDC4_3570	243.804	-0.0260318	0.331896	-0.0784335	0.937483	0.985745		KHDC4_3570	243.804	0.0744289	0.331987	0.224192	0.822608	0.921834		KHDC4_3570	243.804	-0.00576161	0.333151	-0.0172943	0.986202	0.991349		KHDC4_3570	243.804
WASHC4_3574	225.326	-0.27872	0.181486	-1.53577	0.124596	0.389107		WASHC4_3574	225.326	-0.137317	0.179506	-0.764972	0.444288	0.932517		WASHC4_3574	225.326	-0.17237	0.182344	-0.9453	0.344506	0.736632		WASHC4_3574	225.326	0.028221	0.178441	0.158153	0.874336	0.966855		WASHC4_3574	225.326	-0.0303013	0.179431	-0.168874	0.865895	0.943525		WASHC4_3574	225.326	0.161712	0.17951	0.900856	0.367665	0.583812		WASHC4_3574	225.326
KIFBP_3583	157.687	-0.333361	0.19788	-1.68466	0.0920533	0.333488		KIFBP_3583	157.687	-0.267772	0.195928	-1.36669	0.171723	0.741818		KIFBP_3583	157.687	-0.100977	0.197821	-0.510445	0.60974	0.885529		KIFBP_3583	157.687	0.0266858	0.193682	0.137781	0.890413	0.972827		KIFBP_3583	157.687	-0.252265	0.196529	-1.28361	0.19928	0.437091		KIFBP_3583	157.687	-0.498973	0.200603	-2.48737	0.0128692	0.0516846		KIFBP_3583	157.687
KIF11_3588	1653.06	0.194542	0.209019	0.930739	0.351989	0.620869		KIF11_3588	1653.06	0.32397	0.208823	1.55141	0.120803	0.690072		KIF11_3588	1653.06	0.109763	0.209262	0.524523	0.599915	0.884908		KIF11_3588	1653.06	0.0826124	0.208953	0.395363	0.692575	0.904593		KIF11_3588	1653.06	-0.230465	0.209293	-1.10116	0.270828	0.526195		KIF11_3588	1653.06	-0.633135	0.209988	-3.01509	0.00256899	0.0141011		KIF11_3588	1653.06
KIF14_3592	676.974	0.254331	0.297949	0.853607	0.393323	0.65331		KIF14_3592	676.974	0.382242	0.297553	1.28462	0.198926	0.761653		KIF14_3592	676.974	0.264631	0.298279	0.887193	0.374975	0.758157		KIF14_3592	676.974	0.33708	0.297571	1.13277	0.257309	0.601859		KIF14_3592	676.974	0.00493238	0.298204	0.0165403	0.986803	0.993564		KIF14_3592	676.974	-0.24215	0.299087	-0.809633	0.418151	0.627773		KIF14_3592	676.974
KIF15_3595	133.526	-0.584888	0.216777	-2.69811	0.00697336	0.126517		KIF15_3595	133.526	-0.163508	0.211789	-0.772032	0.440095	0.929814		KIF15_3595	133.526	-0.43132	0.217524	-1.98286	0.047383	0.296878		KIF15_3595	133.526	-0.048741	0.210801	-0.231218	0.817145	0.948848		KIF15_3595	133.526	-0.419639	0.21448	-1.95654	0.0504018	0.177698		KIF15_3595	133.526	-0.828634	0.22085	-3.75202	0.000175414	0.00145414		KIF15_3595	133.526
KIF18B_3598	31.7222	-0.529575	0.348458	-1.51977	0.12857	NA		KIF18B_3598	31.7222	-0.438508	0.341875	-1.28266	0.199612	0.761653		KIF18B_3598	31.7222	-0.0237406	0.341516	-0.0695154	0.944579	0.98587		KIF18B_3598	31.7222	0.0480431	0.331485	0.144933	0.884764	0.972157		KIF18B_3598	31.7222	-0.564837	0.347284	-1.62644	0.103856	0.293759		KIF18B_3598	31.7222	-0.873342	0.36231	-2.41048	0.0159314	0.0610989		KIF18B_3598	31.7222
KIF20A_3601	760.186	-0.0792424	0.128242	-0.617914	0.536632	0.762898		KIF20A_3601	760.186	-0.0865816	0.12788	-0.677052	0.498373	0.965221		KIF20A_3601	760.186	-0.112098	0.128877	-0.869809	0.384405	0.763056		KIF20A_3601	760.186	-0.368227	0.128426	-2.86724	0.00414069	0.0440001		KIF20A_3601	760.186	-0.863287	0.130274	-6.62669	3.43301e-11	2.01798e-09		KIF20A_3601	760.186	-1.72374	0.135817	-12.6917	6.57518e-37	4.25151e-34		KIF20A_3601	760.186
KIF2C_3603	1198.62	0.27469	0.232684	1.18053	0.237791	0.525971		KIF2C_3603	1198.62	0.294518	0.232517	1.26665	0.20528	0.767269		KIF2C_3603	1198.62	0.358376	0.232817	1.5393	0.12373	0.486241		KIF2C_3603	1198.62	0.150318	0.232611	0.646219	0.518137	0.81967		KIF2C_3603	1198.62	-0.0838478	0.23296	-0.359923	0.718905	0.871307		KIF2C_3603	1198.62	-0.365451	0.233614	-1.56434	0.117737	0.272668		KIF2C_3603	1198.62
KIF5C_3612	0.727846	-0.179645	1.61782	-0.111042	0.911583	NA		KIF5C_3612	0.727846	-2.15829	1.71218	-1.26055	0.20747	0.767542		KIF5C_3612	0.727846	-0.797997	1.71218	-0.466072	0.641164	NA		KIF5C_3612	0.727846	0.26842	1.4893	0.180233	0.85697	NA		KIF5C_3612	0.727846	-0.249105	1.6164	-0.154111	0.877522	NA		KIF5C_3612	0.727846	0.700339	1.47244	0.475633	0.634336	NA		KIF5C_3612	0.727846
KIT_3617	4.18505	0.565236	0.640591	0.882365	0.377579	NA		KIT_3617	4.18505	0.137388	0.656044	0.209418	0.834122	1		KIT_3617	4.18505	-0.969665	0.809382	-1.19803	0.230904	0.628379		KIT_3617	4.18505	-0.655135	0.71482	-0.916504	0.359403	0.692682		KIT_3617	4.18505	0.717319	0.628725	1.14091	0.253907	0.501455		KIT_3617	4.18505	-1.724	0.911153	-1.89211	0.058476	0.165401		KIT_3617	4.18505
KLF6_3626	269.174	0.0167935	0.274338	0.0612145	0.951188	0.976169		KLF6_3626	269.174	-0.131531	0.274206	-0.479681	0.631454	1		KLF6_3626	269.174	0.37538	0.273718	1.37141	0.170248	0.560501		KLF6_3626	269.174	0.401524	0.271988	1.47626	0.139875	0.447807		KLF6_3626	269.174	0.662776	0.271574	2.4405	0.014667	0.0723946		KLF6_3626	269.174	0.878021	0.271574	3.23308	0.00122464	0.00761394		KLF6_3626	269.174
KLHDC2_3630	404.585	0.277706	0.147704	1.88015	0.0600876	0.274172		KLHDC2_3630	404.585	0.236233	0.14729	1.60386	0.108745	0.666936		KLHDC2_3630	404.585	-0.211032	0.150648	-1.40083	0.161264	0.551128		KLHDC2_3630	404.585	-0.07384	0.148179	-0.498315	0.618262	0.871082		KLHDC2_3630	404.585	-0.116231	0.148823	-0.781	0.434802	0.67801		KLHDC2_3630	404.585	0.204849	0.148394	1.38044	0.167451	0.349722		KLHDC2_3630	404.585
KLHL21_3635	63.0935	-0.405661	0.32875	-1.23395	0.217222	NA		KLHL21_3635	63.0935	0.458274	0.300575	1.52466	0.127344	0.697784		KLHL21_3635	63.0935	0.746015	0.30283	2.46347	0.0137598	0.14928		KLHL21_3635	63.0935	1.04916	0.290383	3.61301	0.00030266	0.00586009		KLHL21_3635	63.0935	1.9593	0.282448	6.93686	4.00912e-12	2.88033e-10		KLHL21_3635	63.0935	2.24335	0.281854	7.95928	1.73044e-15	1.1189e-13		KLHL21_3635	63.0935
KLHL9_3643	160.665	-0.0897703	0.297047	-0.302209	0.762493	0.895012		KLHL9_3643	160.665	0.197218	0.295121	0.668263	0.503966	0.966621		KLHL9_3643	160.665	-0.550119	0.301259	-1.82606	0.0678406	0.358742		KLHL9_3643	160.665	-0.491225	0.298038	-1.6482	0.0993122	0.372687		KLHL9_3643	160.665	-0.436197	0.29845	-1.46154	0.143867	0.358336		KLHL9_3643	160.665	-0.999299	0.304278	-3.28417	0.00102285	0.0067354		KLHL9_3643	160.665
KLK2_3651	0.320011	-0.843469	9.74494	-0.0865545	0.931026	NA		KLK2_3651	0.320011	-2.69612	9.76833	-0.276006	0.782543	1		KLK2_3651	0.320011	-2.29765	9.76833	-0.235214	0.814043	NA		KLK2_3651	0.320011	-2.75374	9.76833	-0.281904	0.778017	NA		KLK2_3651	0.320011	-1.64355	9.76833	-0.168253	0.866384	NA		KLK2_3651	0.320011	-0.104762	9.73709	-0.0107591	0.991416	NA		KLK2_3651	0.320011
KNSTRN_3668	464.4	-0.394409	0.138945	-2.8386	0.00453123	0.0991561		KNSTRN_3668	464.4	-0.435451	0.138421	-3.14585	0.00165606	0.540876		KNSTRN_3668	464.4	-0.147877	0.138856	-1.06497	0.286891	0.684517		KNSTRN_3668	464.4	-0.329535	0.137917	-2.38938	0.0168768	0.118342		KNSTRN_3668	464.4	-0.539721	0.139211	-3.87699	0.000105758	0.00133898		KNSTRN_3668	464.4	-0.910182	0.142168	-6.40214	1.53209e-10	5.26942e-09		KNSTRN_3668	464.4
KRT17_3687	105.851	0.168392	0.27745	0.606928	0.543899	NA		KRT17_3687	105.851	0.326187	0.275559	1.18373	0.236519	0.785634		KRT17_3687	105.851	-0.121646	0.281333	-0.43239	0.665458	0.908144		KRT17_3687	105.851	-0.407281	0.280055	-1.45429	0.145866	0.452688		KRT17_3687	105.851	-0.584903	0.282808	-2.0682	0.0386216	0.146898		KRT17_3687	105.851	-0.538857	0.284445	-1.89442	0.0581695	0.164967		KRT17_3687	105.851
KRT19_3690	39.4033	0.392657	0.307087	1.27865	0.20102	NA		KRT19_3690	39.4033	0.0828497	0.309366	0.267805	0.78885	1		KRT19_3690	39.4033	0.230196	0.314116	0.732837	0.463658	0.816452		KRT19_3690	39.4033	-0.451314	0.319271	-1.41357	0.157487	0.470226		KRT19_3690	39.4033	-0.717634	0.330149	-2.17367	0.02973	0.121821		KRT19_3690	39.4033	-0.641752	0.333382	-1.92498	0.0542321	0.156547		KRT19_3690	39.4033
KRT7_3703	3.88863	0.389853	0.76624	0.508787	0.610902	NA		KRT7_3703	3.88863	-0.21856	0.798042	-0.27387	0.784184	1		KRT7_3703	3.88863	-0.470858	0.863168	-0.5455	0.58541	0.879257		KRT7_3703	3.88863	-0.919566	0.861854	-1.06696	0.285989	0.628939		KRT7_3703	3.88863	-0.398094	0.822194	-0.484184	0.628255	0.825272		KRT7_3703	3.88863	-0.12447	0.812643	-0.153167	0.878266	0.942009		KRT7_3703	3.88863
KTN1_3708	463.98	-0.665593	0.218249	-3.0497	0.00229072	0.0991561		KTN1_3708	463.98	-0.569261	0.217462	-2.61775	0.00885112	0.556862		KTN1_3708	463.98	-0.328782	0.217904	-1.50884	0.131341	0.499175		KTN1_3708	463.98	-0.20922	0.216559	-0.966111	0.333989	0.673096		KTN1_3708	463.98	-0.127191	0.216648	-0.587083	0.557148	0.783497		KTN1_3708	463.98	0.0561208	0.216716	0.25896	0.795666	0.892261		KTN1_3708	463.98
L1CAM_3714	0.390563	1.40458	3.03217	0.463228	0.643201	NA		L1CAM_3714	0.390563	-1.29861	3.15112	-0.41211	0.680259	1		L1CAM_3714	0.390563	1.49249	3.0432	0.490435	0.623826	NA		L1CAM_3714	0.390563	0.288833	3.11575	0.0927008	0.926141	NA		L1CAM_3714	0.390563	0.779661	3.08141	0.253021	0.800252	NA		L1CAM_3714	0.390563	-0.0751344	3.15112	-0.0238437	0.980977	NA		L1CAM_3714	0.390563
LAGE3_3716	119.816	0.524863	0.221107	2.37379	0.0176063	0.174453		LAGE3_3716	119.816	0.238756	0.22193	1.07581	0.28201	0.815529		LAGE3_3716	119.816	0.287873	0.224951	1.27971	0.200647	0.603433		LAGE3_3716	119.816	-0.0279743	0.22381	-0.124991	0.90053	0.973161		LAGE3_3716	119.816	0.0554178	0.224256	0.247119	0.804816	0.911693		LAGE3_3716	119.816	0.145585	0.225306	0.646164	0.518173	0.708736		LAGE3_3716	119.816
LAMA3_3717	69.4964	0.035609	0.221952	0.160436	0.872538	NA		LAMA3_3717	69.4964	0.140368	0.217556	0.645205	0.518794	0.974972		LAMA3_3717	69.4964	0.143697	0.224111	0.641185	0.521403	0.851411		LAMA3_3717	69.4964	0.304514	0.214691	1.41839	0.156078	0.468679		LAMA3_3717	69.4964	0.287707	0.216766	1.32727	0.184419	0.416069		LAMA3_3717	69.4964	-0.180812	0.228021	-0.792959	0.427801	0.636778		LAMA3_3717	69.4964
LAMB3_3722	8.77407	0.00581102	0.557294	0.0104272	0.99168	NA		LAMB3_3722	8.77407	-0.554017	0.586224	-0.945061	0.344628	0.862453		LAMB3_3722	8.77407	0.853944	0.523208	1.63213	0.102652	0.448145		LAMB3_3722	8.77407	1.02984	0.499562	2.06149	0.0392565	0.212876		LAMB3_3722	8.77407	0.90038	0.508675	1.77005	0.0767191	0.239414		LAMB3_3722	8.77407	0.197005	0.550989	0.357549	0.720681	0.848802		LAMB3_3722	8.77407
LAMC2_3727	2.17596	0.205498	1.06737	0.192528	0.847329	NA		LAMC2_3727	2.17596	0.0306091	1.06812	0.028657	0.977138	1		LAMC2_3727	2.17596	-0.173914	1.14959	-0.151283	0.879752	0.972722		LAMC2_3727	2.17596	0.764988	0.997418	0.766969	0.4431	0.76626		LAMC2_3727	2.17596	0.996793	0.991236	1.00561	0.314605	0.572701		LAMC2_3727	2.17596	1.04032	1.00098	1.0393	0.298664	0.510417		LAMC2_3727	2.17596
LAMP1_3730	3208.95	0.322686	0.234982	1.37324	0.169679	0.44364		LAMP1_3730	3208.95	0.419267	0.234903	1.78486	0.0742847	0.653111		LAMP1_3730	3208.95	0.261541	0.235082	1.11255	0.265902	0.659989		LAMP1_3730	3208.95	0.0692475	0.234997	0.294674	0.768243	0.932529		LAMP1_3730	3208.95	0.180358	0.235001	0.767477	0.442798	0.684115		LAMP1_3730	3208.95	0.135345	0.235098	0.575696	0.564821	0.742575		LAMP1_3730	3208.95
LAP3_3740	753.618	0.0752566	0.243593	0.308944	0.757364	0.892671		LAP3_3740	753.618	0.245901	0.243098	1.01153	0.311761	0.838557		LAP3_3740	753.618	0.200534	0.243756	0.822686	0.410686	0.774649		LAP3_3740	753.618	0.355983	0.242929	1.46538	0.142817	0.450185		LAP3_3740	753.618	0.519318	0.242885	2.13812	0.032507	0.129747		LAP3_3740	753.618	0.358757	0.243367	1.47414	0.140443	0.310843		LAP3_3740	753.618
LBR_3754	192.443	-0.368615	0.233685	-1.5774	0.114704	0.371794		LBR_3754	192.443	-0.288403	0.232249	-1.24179	0.214315	0.777104		LBR_3754	192.443	-0.466335	0.235881	-1.97699	0.0480425	0.299271		LBR_3754	192.443	0.0289223	0.230637	0.125401	0.900206	0.973161		LBR_3754	192.443	-0.300319	0.232813	-1.28996	0.197066	0.433706		LBR_3754	192.443	-0.301339	0.234054	-1.28748	0.197928	0.390428		LBR_3754	192.443
LCP1_3761	273.966	0.130707	0.225201	0.580401	0.561644	0.776016		LCP1_3761	273.966	0.275714	0.223876	1.23155	0.218117	0.777765		LCP1_3761	273.966	0.151045	0.226204	0.667737	0.504301	0.843896		LCP1_3761	273.966	0.479964	0.223065	2.15168	0.031423	0.179983		LCP1_3761	273.966	0.512785	0.223371	2.29566	0.0216952	0.096347		LCP1_3761	273.966	0.397007	0.224602	1.7676	0.0771275	0.202726		LCP1_3761	273.966
LDHA_3766	3984.04	-0.35167	0.247886	-1.41868	0.155993	0.430241		LDHA_3766	3984.04	-0.468571	0.24787	-1.89039	0.0587059	0.620899		LDHA_3766	3984.04	-0.0521198	0.247866	-0.210274	0.833454	0.957132		LDHA_3766	3984.04	0.0256403	0.247756	0.10349	0.917574	0.977672		LDHA_3766	3984.04	-0.194709	0.247826	-0.785666	0.432063	0.676445		LDHA_3766	3984.04	-0.289121	0.247907	-1.16625	0.243514	0.447237		LDHA_3766	3984.04
LGALS8_3781	28.919	-0.137544	0.28096	-0.48955	0.624452	NA		LGALS8_3781	28.919	-0.201962	0.278173	-0.72603	0.46782	0.948169		LGALS8_3781	28.919	-0.37052	0.295506	-1.25385	0.209896	0.607983		LGALS8_3781	28.919	-0.196522	0.276718	-0.710189	0.477587	0.794133		LGALS8_3781	28.919	-0.390807	0.286014	-1.36639	0.171815	0.399625		LGALS8_3781	28.919	-0.443779	0.293262	-1.51325	0.130216	0.294603		LGALS8_3781	28.919
LGMN_3782	120.239	0.186808	0.244618	0.76367	0.445064	0.694956		LGMN_3782	120.239	0.516284	0.240729	2.14467	0.0319791	0.620899		LGMN_3782	120.239	0.0501238	0.248321	0.201851	0.840033	0.958508		LGMN_3782	120.239	0.172867	0.242933	0.711585	0.476722	0.794133		LGMN_3782	120.239	0.571396	0.240983	2.37111	0.0177348	0.0832173		LGMN_3782	120.239	0.508056	0.242942	2.09126	0.0365046	0.118928		LGMN_3782	120.239
LIG1_3795	97.0361	-0.0602517	0.307692	-0.195818	0.844752	NA		LIG1_3795	97.0361	0.425972	0.301545	1.41263	0.157764	0.728051		LIG1_3795	97.0361	0.400228	0.30519	1.3114	0.189721	0.591301		LIG1_3795	97.0361	0.304674	0.302196	1.0082	0.313359	0.651061		LIG1_3795	97.0361	0.308003	0.303229	1.01574	0.309753	0.567704		LIG1_3795	97.0361	0.193548	0.30626	0.631971	0.527406	0.714928		LIG1_3795	97.0361
LINC00621_3801	0.226374	-0.648468	9.77144	-0.0663637	0.947088	NA		LINC00621_3801	0.226374	0.144044	9.78431	0.0147219	0.988254	1		LINC00621_3801	0.226374	-0.419221	9.78431	-0.0428462	0.965824	NA		LINC00621_3801	0.226374	-0.875308	9.78431	-0.0894604	0.928716	NA		LINC00621_3801	0.226374	0.234876	9.78431	0.0240053	0.980848	NA		LINC00621_3801	0.226374	-0.556023	9.78431	-0.056828	0.954682	NA		LINC00621_3801	0.226374
LINC00623_3802	11.3837	0.902658	0.51936	1.73802	0.0822074	NA		LINC00623_3802	11.3837	0.651148	0.521291	1.24911	0.211626	0.774592		LINC00623_3802	11.3837	-0.558363	0.591374	-0.944179	0.345078	0.736881		LINC00623_3802	11.3837	-0.909398	0.584585	-1.55563	0.119796	0.412748		LINC00623_3802	11.3837	-0.810403	0.587664	-1.37903	0.167887	0.395035		LINC00623_3802	11.3837	-1.63735	0.674134	-2.42881	0.0151484	0.0587483		LINC00623_3802	11.3837
LINC00623_3803	1.49174	-0.159401	1.13851	-0.140008	0.888654	NA		LINC00623_3803	1.49174	0.30995	1.05134	0.294815	0.768135	1		LINC00623_3803	1.49174	0.442629	1.08403	0.40832	0.683039	0.91235		LINC00623_3803	1.49174	0.550195	1.02042	0.539186	0.589759	0.860581		LINC00623_3803	1.49174	0.154397	1.08143	0.142771	0.886471	0.95129		LINC00623_3803	1.49174	-0.5511	1.22528	-0.449774	0.652874	0.808403		LINC00623_3803	1.49174
LIPA_3812	728.982	0.319	0.241754	1.31952	0.186994	0.466132		LIPA_3812	728.982	0.304495	0.241562	1.26053	0.207479	0.767542		LIPA_3812	728.982	0.124703	0.242359	0.514541	0.606874	0.885164		LIPA_3812	728.982	-0.021288	0.241928	-0.0879931	0.929882	0.982901		LIPA_3812	728.982	0.106823	0.241924	0.441555	0.658811	0.838888		LIPA_3812	728.982	0.0871619	0.242275	0.359764	0.719024	0.848395		LIPA_3812	728.982
LOC102606465_3829	110.236	0.109007	0.17354	0.628135	0.529915	0.760444		LOC102606465_3829	110.236	0.0867038	0.171734	0.504874	0.613647	1		LOC102606465_3829	110.236	-0.152351	0.18078	-0.842743	0.399372	0.76972		LOC102606465_3829	110.236	0.111972	0.170925	0.655094	0.512407	0.818055		LOC102606465_3829	110.236	0.303563	0.170348	1.78202	0.0747466	0.235253		LOC102606465_3829	110.236	0.341683	0.172039	1.98608	0.0470249	0.141688		LOC102606465_3829	110.236
IGKV1.9_3838	0.0227383	0	9.77144	0	1	NA		IGKV1.9_3838	0.0227383	0	9.78431	0	1	1		IGKV1.9_3838	0.0227383	0	9.78431	0	1	NA		IGKV1.9_3838	0.0227383	0	9.78431	0	1	NA		IGKV1.9_3838	0.0227383	0	9.78431	0	1	NA		IGKV1.9_3838	0.0227383	0	9.78431	0	1	NA		IGKV1.9_3838	0.0227383
LOXL1_3850	3.69015	1.78248	0.71914	2.47863	0.0131887	NA		LOXL1_3850	3.69015	0.736674	0.78276	0.941124	0.346641	0.862768		LOXL1_3850	3.69015	1.70942	0.737463	2.31797	0.0204509	0.186773		LOXL1_3850	3.69015	1.24546	0.737853	1.68795	0.0914211	0.352289		LOXL1_3850	3.69015	1.31165	0.743572	1.76399	0.0777337	0.241713		LOXL1_3850	3.69015	0.840982	0.79641	1.05597	0.290984	0.50116		LOXL1_3850	3.69015
LPAR2_3854	5.03689	-0.199673	0.733168	-0.272343	0.785358	NA		LPAR2_3854	5.03689	0.0337043	0.700233	0.048133	0.96161	1		LPAR2_3854	5.03689	0.605805	0.688196	0.88028	0.378708	0.760001		LPAR2_3854	5.03689	0.212911	0.68432	0.311128	0.755703	0.928016		LPAR2_3854	5.03689	-0.394908	0.744449	-0.530471	0.595786	0.809998		LPAR2_3854	5.03689	-0.15596	0.737351	-0.211513	0.832487	0.916387		LPAR2_3854	5.03689
LPGAT1_3859	13.6754	-0.219049	0.436646	-0.501661	0.615906	NA		LPGAT1_3859	13.6754	-0.367671	0.435716	-0.843832	0.398763	0.897553		LPGAT1_3859	13.6754	-0.504388	0.464683	-1.08544	0.277725	0.671239		LPGAT1_3859	13.6754	0.412889	0.405545	1.01811	0.308627	0.648451		LPGAT1_3859	13.6754	0.0968309	0.420256	0.23041	0.817774	0.918326		LPGAT1_3859	13.6754	0.448695	0.414319	1.08297	0.278822	0.486915		LPGAT1_3859	13.6754
LPIN3_3865	18.5575	0.0732372	0.430563	0.170097	0.864934	NA		LPIN3_3865	18.5575	0.396993	0.416721	0.952659	0.340763	0.859248		LPIN3_3865	18.5575	-0.0128195	0.441814	-0.0290156	0.976852	0.993024		LPIN3_3865	18.5575	-0.257624	0.434273	-0.59323	0.553027	0.845617		LPIN3_3865	18.5575	-0.0367347	0.431577	-0.0851173	0.932168	0.969521		LPIN3_3865	18.5575	-0.36482	0.451171	-0.808607	0.418741	0.627773		LPIN3_3865	18.5575
LRP10_3874	842.251	0.248962	0.21805	1.14177	0.25355	0.545661		LRP10_3874	842.251	0.344006	0.217717	1.58007	0.114092	0.679649		LRP10_3874	842.251	0.190857	0.218466	0.873621	0.382325	0.763056		LRP10_3874	842.251	0.131862	0.217932	0.605061	0.545138	0.840665		LRP10_3874	842.251	0.0640945	0.218192	0.293753	0.768947	0.893604		LRP10_3874	842.251	0.0965469	0.218475	0.441913	0.658552	0.810468		LRP10_3874	842.251
LRPAP1_3876	8.42249	0.904282	0.647758	1.39602	0.162709	NA		LRPAP1_3876	8.42249	1.67616	0.614406	2.72809	0.00637021	0.556862		LRPAP1_3876	8.42249	0.355157	0.694409	0.511452	0.609035	0.885529		LRPAP1_3876	8.42249	0.947408	0.636442	1.4886	0.136593	0.444157		LRPAP1_3876	8.42249	0.620097	0.658028	0.942356	0.346011	0.603019		LRPAP1_3876	8.42249	0.0373544	0.708515	0.0527221	0.957953	0.981519		LRPAP1_3876	8.42249
CARMIL1_3881	64.0223	0.602658	0.341082	1.7669	0.0772451	NA		CARMIL1_3881	64.0223	0.590672	0.339687	1.73887	0.0820573	0.653111		CARMIL1_3881	64.0223	-0.28732	0.355921	-0.807258	0.419518	0.780449		CARMIL1_3881	64.0223	-0.040916	0.345576	-0.1184	0.905751	0.97317		CARMIL1_3881	64.0223	0.0930908	0.345547	0.269402	0.787621	0.905612		CARMIL1_3881	64.0223	0.0632234	0.348548	0.181391	0.856061	0.930927		CARMIL1_3881	64.0223
LRRC41_3882	449.825	0.5222	0.337384	1.54779	0.121672	0.384094		LRRC41_3882	449.825	0.627627	0.336989	1.86246	0.062539	0.622806		LRRC41_3882	449.825	0.226218	0.338344	0.668604	0.503748	0.843406		LRRC41_3882	449.825	0.134252	0.337679	0.397572	0.690946	0.904593		LRRC41_3882	449.825	0.1883	0.337806	0.557422	0.577239	0.795476		LRRC41_3882	449.825	-0.17504	0.339109	-0.516176	0.605731	0.771217		LRRC41_3882	449.825
LSM1_3888	331.857	0.207873	0.351649	0.59114	0.554427	0.773989		LSM1_3888	331.857	-0.205727	0.352112	-0.584265	0.559042	1		LSM1_3888	331.857	0.131769	0.352247	0.374081	0.708344	0.92156		LSM1_3888	331.857	0.267785	0.351209	0.762465	0.445782	0.767648		LSM1_3888	331.857	0.0138086	0.351858	0.0392449	0.968695	0.98515		LSM1_3888	331.857	0.385213	0.351575	1.09568	0.273219	0.480325		LSM1_3888	331.857
LSM5_3894	1290.58	0.470629	0.234141	2.01002	0.0444286	0.240109		LSM5_3894	1290.58	0.000453413	0.234334	0.0019349	0.998456	1		LSM5_3894	1290.58	0.336094	0.234382	1.43396	0.151584	0.532687		LSM5_3894	1290.58	0.107195	0.234239	0.457629	0.647219	0.881516		LSM5_3894	1290.58	0.0565556	0.234363	0.241317	0.80931	0.913646		LSM5_3894	1290.58	0.216702	0.234407	0.924469	0.355242	0.571606		LSM5_3894	1290.58
LYRM1_3916	262.037	0.182582	0.135217	1.35029	0.176922	0.452731		LYRM1_3916	262.037	0.137593	0.13458	1.02238	0.306599	0.832501		LYRM1_3916	262.037	-0.315078	0.139951	-2.25134	0.024364	0.206059		LYRM1_3916	262.037	-0.346168	0.137004	-2.5267	0.0115139	0.0910726		LYRM1_3916	262.037	-0.491831	0.138932	-3.5401	0.00039998	0.00401663		LYRM1_3916	262.037	-0.317162	0.139094	-2.2802	0.0225956	0.0809884		LYRM1_3916	262.037
LYSMD3_3919	2.69021	-1.01689	0.823332	-1.2351	0.216795	NA		LYSMD3_3919	2.69021	-1.3972	0.851813	-1.64026	0.10095	0.658843		LYSMD3_3919	2.69021	-0.775004	0.822117	-0.942694	0.345838	0.73727		LYSMD3_3919	2.69021	-0.736002	0.767988	-0.958351	0.337886	0.675675		LYSMD3_3919	2.69021	-0.00384747	0.721213	-0.00533472	0.995744	0.998214		LYSMD3_3919	2.69021	-2.21252	1.04616	-2.1149	0.0344388	0.113733		LYSMD3_3919	2.69021
MACF1_3927	78.3542	-0.332692	0.271372	-1.22596	0.220213	NA		MACF1_3927	78.3542	-0.31549	0.268688	-1.17419	0.24032	0.788339		MACF1_3927	78.3542	-0.085248	0.271059	-0.314499	0.753142	0.935064		MACF1_3927	78.3542	-0.363491	0.268772	-1.35242	0.176242	0.494857		MACF1_3927	78.3542	-0.240141	0.268923	-0.892972	0.371872	0.631109		MACF1_3927	78.3542	-0.0757332	0.269372	-0.281147	0.778597	0.882611		MACF1_3927	78.3542
MAD2L1_3930	243.105	-0.20457	0.41075	-0.498039	0.618456	0.805112		MAD2L1_3930	243.105	-0.530103	0.411142	-1.28934	0.197279	0.761653		MAD2L1_3930	243.105	-0.0290155	0.410872	-0.0706194	0.943701	0.985599		MAD2L1_3930	243.105	0.0184944	0.409819	0.0451281	0.964005	0.990042		MAD2L1_3930	243.105	-0.232879	0.410618	-0.567144	0.570616	0.792462		MAD2L1_3930	243.105	-0.242485	0.411209	-0.589688	0.5554	0.735908		MAD2L1_3930	243.105
MALAT1_3940	9666.25	0.419317	0.528416	0.793534	0.427466	0.679922		MALAT1_3940	9666.25	0.865572	0.528385	1.63815	0.101391	0.658843		MALAT1_3940	9666.25	0.461637	0.528431	0.873599	0.382336	0.763056		MALAT1_3940	9666.25	0.143482	0.528423	0.271529	0.785984	0.938187		MALAT1_3940	9666.25	0.275	0.528423	0.520417	0.602773	0.813544		MALAT1_3940	9666.25	0.0636141	0.528457	0.120377	0.904184	0.954991		MALAT1_3940	9666.25
MALT1_3941	279.63	0.0442651	0.191748	0.23085	0.817431	0.909792		MALT1_3941	279.63	0.241978	0.190434	1.27067	0.203846	0.765901		MALT1_3941	279.63	-0.267108	0.194312	-1.37464	0.169244	0.560047		MALT1_3941	279.63	-0.513817	0.193302	-2.65811	0.00785794	0.0694869		MALT1_3941	279.63	-0.702082	0.195077	-3.599	0.000319448	0.00340547		MALT1_3941	279.63	-0.734063	0.19666	-3.73265	0.000189474	0.00155474		MALT1_3941	279.63
MAN2B1_3947	126.487	-0.130012	0.163418	-0.795582	0.426275	0.679788		MAN2B1_3947	126.487	-0.169971	0.161795	-1.05054	0.29347	0.824001		MAN2B1_3947	126.487	-0.0583299	0.165534	-0.352374	0.724558	0.92588		MAN2B1_3947	126.487	-0.0229954	0.159627	-0.144057	0.885456	0.972157		MAN2B1_3947	126.487	-0.0879468	0.161915	-0.543167	0.587015	0.802122		MAN2B1_3947	126.487	0.170835	0.161088	1.06051	0.288915	0.498965		MAN2B1_3947	126.487
MAP1LC3A_3963	48.836	0.64378	0.29951	2.14944	0.0315992	NA		MAP1LC3A_3963	48.836	0.558956	0.298397	1.8732	0.0610412	0.621009		MAP1LC3A_3963	48.836	0.346373	0.307524	1.12633	0.260027	0.654724		MAP1LC3A_3963	48.836	0.135144	0.303657	0.445054	0.656281	0.886177		MAP1LC3A_3963	48.836	0.410836	0.301571	1.36232	0.173096	0.400301		MAP1LC3A_3963	48.836	0.409631	0.304557	1.34501	0.178623	0.364386		MAP1LC3A_3963	48.836
MAP1LC3B_3964	25.5522	0.122373	0.407935	0.299981	0.764192	NA		MAP1LC3B_3964	25.5522	-0.645532	0.425121	-1.51846	0.128897	0.698937		MAP1LC3B_3964	25.5522	0.170502	0.412436	0.413402	0.679312	0.910084		MAP1LC3B_3964	25.5522	0.00174243	0.405732	0.00429454	0.996573	0.998997		MAP1LC3B_3964	25.5522	0.481614	0.398827	1.20758	0.22721	0.469974		MAP1LC3B_3964	25.5522	1.02871	0.393289	2.61565	0.00890584	0.0393906		MAP1LC3B_3964	25.5522
MAP2_3965	279.268	-0.459719	0.159291	-2.88603	0.00390138	0.0991561		MAP2_3965	279.268	-0.282903	0.157085	-1.80095	0.07171	0.653111		MAP2_3965	279.268	-0.115799	0.15849	-0.730636	0.465002	0.81781		MAP2_3965	279.268	-0.0558338	0.155728	-0.358533	0.719944	0.916557		MAP2_3965	279.268	-0.0884051	0.156538	-0.564753	0.572242	0.792818		MAP2_3965	279.268	0.176355	0.156234	1.12879	0.258987	0.464398		MAP2_3965	279.268
MAP2K5_3975	18.3469	0.0697154	0.385801	0.180703	0.856601	NA		MAP2K5_3975	18.3469	0.111374	0.377076	0.295361	0.767718	1		MAP2K5_3975	18.3469	0.326081	0.384676	0.847676	0.396618	0.768745		MAP2K5_3975	18.3469	0.211495	0.37127	0.569654	0.568912	0.850217		MAP2K5_3975	18.3469	0.778776	0.357999	2.17536	0.0296033	0.121456		MAP2K5_3975	18.3469	0.274677	0.381037	0.720867	0.470991	0.668737		MAP2K5_3975	18.3469
MAP3K4_3982	40.5039	-0.853591	0.305584	-2.79331	0.00521718	NA		MAP3K4_3982	40.5039	0.0202821	0.27732	0.0731361	0.941698	1		MAP3K4_3982	40.5039	0.0541933	0.28528	0.189966	0.849336	0.961451		MAP3K4_3982	40.5039	0.138223	0.274291	0.503929	0.614312	0.869792		MAP3K4_3982	40.5039	0.221094	0.275281	0.803158	0.421884	0.665991		MAP3K4_3982	40.5039	0.148401	0.280374	0.529298	0.596599	0.763619		MAP3K4_3982	40.5039
MAP4K4_3985	702.532	-0.699892	0.287272	-2.43634	0.0148368	0.169587		MAP4K4_3985	702.532	-0.505166	0.286753	-1.76168	0.0781239	0.653111		MAP4K4_3985	702.532	-0.482272	0.287281	-1.67875	0.0932014	0.425747		MAP4K4_3985	702.532	-0.154371	0.286342	-0.539113	0.589809	0.860581		MAP4K4_3985	702.532	-0.371161	0.286705	-1.29457	0.195468	0.431029		MAP4K4_3985	702.532	-0.33813	0.28694	-1.1784	0.238639	0.441241		MAP4K4_3985	702.532
MAP7_3988	101.332	0.0330378	0.303489	0.10886	0.913314	NA		MAP7_3988	101.332	0.420246	0.29926	1.40428	0.160234	0.728051		MAP7_3988	101.332	-0.258148	0.309031	-0.835346	0.403523	0.771056		MAP7_3988	101.332	0.0618909	0.301491	0.205282	0.837351	0.953908		MAP7_3988	101.332	0.175126	0.301617	0.580623	0.561494	0.787807		MAP7_3988	101.332	-0.398457	0.309489	-1.28747	0.197931	0.390428		MAP7_3988	101.332
MAPK1_3989	32.1469	-0.14888	0.327348	-0.454805	0.64925	NA		MAPK1_3989	32.1469	-0.657528	0.336397	-1.95462	0.0506282	0.620899		MAPK1_3989	32.1469	0.410238	0.320124	1.2815	0.200019	0.60239		MAPK1_3989	32.1469	0.297771	0.314293	0.947432	0.343419	0.679543		MAPK1_3989	32.1469	-0.302431	0.329184	-0.918731	0.358236	0.615521		MAPK1_3989	32.1469	-0.251649	0.332697	-0.756391	0.449415	0.653911		MAPK1_3989	32.1469
MAPK1_3990	53.478	-0.540946	0.378458	-1.42934	0.152905	NA		MAPK1_3990	53.478	-0.793248	0.379761	-2.08881	0.0367251	0.620899		MAPK1_3990	53.478	-0.136889	0.375726	-0.364333	0.71561	0.922636		MAPK1_3990	53.478	0.441701	0.365068	1.20991	0.226312	0.563129		MAPK1_3990	53.478	-0.138114	0.371737	-0.371538	0.710237	0.869044		MAPK1_3990	53.478	0.425772	0.368	1.15699	0.247277	0.451908		MAPK1_3990	53.478
MAPK13_3996	15.9473	0.557308	0.574787	0.96959	0.332251	NA		MAPK13_3996	15.9473	-0.00777608	0.599799	-0.0129645	0.989656	1		MAPK13_3996	15.9473	1.50382	0.542252	2.77328	0.00554936	0.0834469		MAPK13_3996	15.9473	1.39525	0.531288	2.62616	0.00863546	0.0746671		MAPK13_3996	15.9473	1.768	0.524943	3.36799	0.000757182	0.00676235		MAPK13_3996	15.9473	2.40994	0.515272	4.67702	2.9108e-06	4.14565e-05		MAPK13_3996	15.9473
MAPK14_4000	142.952	0.736817	0.379766	1.94019	0.052357	0.255744		MAPK14_4000	142.952	0.953971	0.378202	2.52238	0.0116563	0.57831		MAPK14_4000	142.952	0.435336	0.382625	1.13776	0.255219	0.65307		MAPK14_4000	142.952	0.380858	0.380466	1.00103	0.316812	0.655216		MAPK14_4000	142.952	0.54561	0.380279	1.43476	0.151355	0.369027		MAPK14_4000	142.952	0.314382	0.382804	0.821259	0.411498	0.62167		MAPK14_4000	142.952
MAPK1IP1L_4001	9.80113	0.111645	0.531075	0.210224	0.833493	NA		MAPK1IP1L_4001	9.80113	0.223666	0.516802	0.432788	0.665169	1		MAPK1IP1L_4001	9.80113	-0.954223	0.636453	-1.49928	0.133801	0.502767		MAPK1IP1L_4001	9.80113	0.685695	0.496305	1.3816	0.167095	0.480721		MAPK1IP1L_4001	9.80113	0.25658	0.51958	0.493821	0.621433	0.822928		MAPK1IP1L_4001	9.80113	0.510629	0.515998	0.989595	0.322372	0.53835		MAPK1IP1L_4001	9.80113
MAPK3_4002	34.7321	0.467789	0.268508	1.74218	0.0814774	NA		MAPK3_4002	34.7321	0.197915	0.270752	0.730982	0.46479	0.943936		MAPK3_4002	34.7321	0.247633	0.279767	0.885142	0.37608	0.758236		MAPK3_4002	34.7321	0.0227182	0.273696	0.0830053	0.933847	0.984376		MAPK3_4002	34.7321	0.0913546	0.275633	0.331435	0.740316	0.877846		MAPK3_4002	34.7321	0.283381	0.27525	1.02954	0.303226	0.515692		MAPK3_4002	34.7321
MAPK9_4009	397.183	-0.00887523	0.120164	-0.0738595	0.941122	0.974049		MAPK9_4009	397.183	0.229966	0.11798	1.9492	0.051271	0.620899		MAPK9_4009	397.183	0.0632551	0.12114	0.522164	0.601556	0.885164		MAPK9_4009	397.183	0.321553	0.117403	2.73889	0.0061647	0.0582509		MAPK9_4009	397.183	0.470479	0.117331	4.00983	6.07619e-05	0.00085783		MAPK9_4009	397.183	0.328545	0.118939	2.76231	0.00573947	0.0276126		MAPK9_4009	397.183
MAPKAPK2_4012	1956.49	0.233045	0.225207	1.0348	0.300762	0.580609		MAPKAPK2_4012	1956.49	0.336497	0.225079	1.49502	0.134909	0.700098		MAPKAPK2_4012	1956.49	-0.0443035	0.225509	-0.19646	0.84425	0.959389		MAPKAPK2_4012	1956.49	-0.255981	0.225365	-1.13585	0.256018	0.601632		MAPKAPK2_4012	1956.49	-0.268669	0.225453	-1.19169	0.233384	0.47966		MAPKAPK2_4012	1956.49	-0.297363	0.225635	-1.3179	0.187539	0.376147		MAPKAPK2_4012	1956.49
MAPKAPK3_4013	68.4981	0.104588	0.219926	0.475561	0.634387	NA		MAPKAPK3_4013	68.4981	-0.27317	0.223243	-1.22365	0.221086	0.777765		MAPKAPK3_4013	68.4981	0.24649	0.221251	1.11407	0.265248	0.659651		MAPKAPK3_4013	68.4981	-0.282211	0.222579	-1.26791	0.204829	0.534691		MAPKAPK3_4013	68.4981	-0.0375833	0.220891	-0.170145	0.864896	0.943391		MAPKAPK3_4013	68.4981	-0.428986	0.231597	-1.85229	0.0639836	0.177409		MAPKAPK3_4013	68.4981
MAPKAPK5_4016	55.7497	-0.399756	0.278933	-1.43316	0.151812	NA		MAPKAPK5_4016	55.7497	-0.532747	0.278173	-1.91517	0.0554714	0.620899		MAPKAPK5_4016	55.7497	-0.202646	0.279544	-0.724918	0.468502	0.818733		MAPKAPK5_4016	55.7497	0.171811	0.266614	0.644419	0.519303	0.821103		MAPKAPK5_4016	55.7497	0.291738	0.266786	1.09353	0.274162	0.529491		MAPKAPK5_4016	55.7497	0.384754	0.26811	1.43506	0.15127	0.326438		MAPKAPK5_4016	55.7497
MAPT_4019	2.57217	0.418953	0.952018	0.440068	0.659888	NA		MAPT_4019	2.57217	-0.145862	0.994806	-0.146624	0.883429	1		MAPT_4019	2.57217	0.252582	0.994795	0.253904	0.79957	0.947505		MAPT_4019	2.57217	0.680391	0.911915	0.746112	0.4556	0.776809		MAPT_4019	2.57217	0.745707	0.917633	0.812641	0.416424	0.665988		MAPT_4019	2.57217	0.954916	0.915457	1.0431	0.296901	0.50877		MAPT_4019	2.57217
MARCKS_4021	264.539	-0.10377	0.221981	-0.467472	0.640162	0.822603		MARCKS_4021	264.539	-0.0555738	0.221231	-0.251202	0.801658	1		MARCKS_4021	264.539	-0.513159	0.224824	-2.28249	0.0224602	0.195882		MARCKS_4021	264.539	-0.592966	0.223086	-2.65802	0.00786021	0.0694869		MARCKS_4021	264.539	-0.787845	0.224653	-3.50694	0.000453289	0.00442744		MARCKS_4021	264.539	-1.20282	0.228791	-5.2573	1.46186e-07	2.76386e-06		MARCKS_4021	264.539
MAST2_4033	88.1329	-0.135171	0.228534	-0.591472	0.554204	NA		MAST2_4033	88.1329	-0.198221	0.226923	-0.873515	0.382382	0.885093		MAST2_4033	88.1329	0.273054	0.225917	1.20865	0.226797	0.624561		MAST2_4033	88.1329	0.636654	0.217348	2.92919	0.00339849	0.0380342		MAST2_4033	88.1329	0.363509	0.221127	1.64389	0.100198	0.286914		MAST2_4033	88.1329	0.485733	0.22194	2.18858	0.0286273	0.0981463		MAST2_4033	88.1329
MBNL1_4056	1922	0.276841	0.134939	2.0516	0.0402081	0.230027		MBNL1_4056	1922	0.318788	0.134778	2.36529	0.0180159	0.582605		MBNL1_4056	1922	-0.0716262	0.135493	-0.528634	0.59706	0.883842		MBNL1_4056	1922	-0.0419157	0.13503	-0.310418	0.756243	0.928016		MBNL1_4056	1922	-0.313699	0.13542	-2.31648	0.0205318	0.0930988		MBNL1_4056	1922	-0.468683	0.135893	-3.4489	0.000562867	0.00397325		MBNL1_4056	1922
MBNL2_4059	602.213	0.0863993	0.127175	0.679373	0.496901	0.732377		MBNL2_4059	602.213	0.134507	0.126641	1.06211	0.288185	0.816659		MBNL2_4059	602.213	-0.278759	0.12903	-2.16041	0.030741	0.235023		MBNL2_4059	602.213	-0.574735	0.128522	-4.47188	7.75337e-06	0.00027494		MBNL2_4059	602.213	-0.839312	0.130085	-6.45201	1.10374e-10	5.8498e-09		MBNL2_4059	602.213	-0.806319	0.130897	-6.15994	7.27715e-10	2.26221e-08		MBNL2_4059	602.213
MBOAT7_4061	15.3118	-0.509961	0.395398	-1.28974	0.197141	NA		MBOAT7_4061	15.3118	-0.584795	0.390556	-1.49734	0.134305	0.700098		MBOAT7_4061	15.3118	0.241053	0.371057	0.649638	0.515926	0.849248		MBOAT7_4061	15.3118	-0.218519	0.371227	-0.588639	0.556103	0.846714		MBOAT7_4061	15.3118	-0.268002	0.379646	-0.705928	0.480233	0.719177		MBOAT7_4061	15.3118	-0.0331352	0.376754	-0.0879491	0.929917	0.971969		MBOAT7_4061	15.3118
MCL1_4068	35.4668	-0.224888	0.269786	-0.83358	0.404518	NA		MCL1_4068	35.4668	-0.613566	0.275613	-2.22618	0.026002	0.620899		MCL1_4068	35.4668	0.0745107	0.268068	0.277955	0.781047	0.941717		MCL1_4068	35.4668	-0.159239	0.263258	-0.604877	0.545261	0.840665		MCL1_4068	35.4668	-0.625165	0.278622	-2.24378	0.0248466	0.106115		MCL1_4068	35.4668	-0.690285	0.286229	-2.41165	0.0158805	0.0609759		MCL1_4068	35.4668
MCM10_4071	366.201	-0.136962	0.158243	-0.865514	0.386756	0.645583		MCM10_4071	366.201	-0.0427063	0.156782	-0.272392	0.78532	1		MCM10_4071	366.201	0.378665	0.156675	2.41687	0.0156545	0.160669		MCM10_4071	366.201	0.752982	0.153614	4.90177	9.49756e-07	4.47378e-05		MCM10_4071	366.201	0.706388	0.154143	4.58269	4.59039e-06	8.7815e-05		MCM10_4071	366.201	0.426984	0.155989	2.73728	0.00619494	0.0293239		MCM10_4071	366.201
MCM3_4072	2850.34	0.31743	0.204624	1.55128	0.120835	0.38365		MCM3_4072	2850.34	0.356695	0.204532	1.74395	0.0811673	0.653111		MCM3_4072	2850.34	0.403259	0.20469	1.97009	0.0488277	0.302414		MCM3_4072	2850.34	0.344377	0.204526	1.68379	0.0922228	0.354945		MCM3_4072	2850.34	0.468249	0.204526	2.28944	0.0220537	0.097404		MCM3_4072	2850.34	0.305981	0.204696	1.49481	0.134965	0.302175		MCM3_4072	2850.34
MCM4_4075	828.872	-0.497893	0.266151	-1.87072	0.061384	0.275817		MCM4_4075	828.872	-0.394157	0.265752	-1.48317	0.138028	0.706685		MCM4_4075	828.872	0.173153	0.265549	0.652057	0.514365	0.848872		MCM4_4075	828.872	0.407542	0.264938	1.53826	0.123986	0.421658		MCM4_4075	828.872	0.322654	0.265101	1.2171	0.223566	0.466487		MCM4_4075	828.872	0.337727	0.265284	1.27308	0.20299	0.396537		MCM4_4075	828.872
MCM7_4079	1690.72	-0.0455537	0.0923318	-0.49337	0.621751	0.807111		MCM7_4079	1690.72	-0.0224101	0.0919571	-0.243701	0.807462	1		MCM7_4079	1690.72	0.623777	0.0915576	6.81294	9.56208e-12	4.41631e-09		MCM7_4079	1690.72	0.577676	0.0910509	6.34454	2.23084e-10	2.81622e-08		MCM7_4079	1690.72	0.67184	0.0910886	7.37568	1.63505e-13	1.51032e-11		MCM7_4079	1690.72	0.423431	0.0917226	4.61643	3.90394e-06	5.3255e-05		MCM7_4079	1690.72
MCOLN1_4080	83.4528	0.476923	0.288813	1.65132	0.0986734	NA		MCOLN1_4080	83.4528	0.24207	0.289566	0.835975	0.403169	0.902503		MCOLN1_4080	83.4528	0.860806	0.286993	2.99939	0.00270517	0.0495857		MCOLN1_4080	83.4528	0.459693	0.286589	1.60402	0.10871	0.393902		MCOLN1_4080	83.4528	1.01056	0.282693	3.57476	0.000350556	0.00366779		MCOLN1_4080	83.4528	1.16681	0.283103	4.12149	3.76423e-05	0.000383904		MCOLN1_4080	83.4528
MCUR1_4086	387.444	0.153262	0.181132	0.846134	0.397478	0.656157		MCUR1_4086	387.444	-0.0317409	0.181163	-0.175206	0.860918	1		MCUR1_4086	387.444	0.0781398	0.182265	0.428717	0.668129	0.908735		MCUR1_4086	387.444	0.256052	0.18017	1.42117	0.155268	0.466921		MCUR1_4086	387.444	0.284728	0.180452	1.57785	0.114599	0.312921		MCUR1_4086	387.444	0.449625	0.180596	2.48968	0.0127858	0.0514137		MCUR1_4086	387.444
MDH1_4087	493.647	0.184248	0.203499	0.905402	0.365253	0.628719		MDH1_4087	493.647	0.184492	0.203219	0.907849	0.363958	0.868238		MDH1_4087	493.647	-0.315444	0.205067	-1.53825	0.123988	0.486241		MDH1_4087	493.647	-0.473414	0.20438	-2.31634	0.0205397	0.134768		MDH1_4087	493.647	-0.456606	0.204639	-2.23128	0.0256629	0.109169		MDH1_4087	493.647	-0.644524	0.205772	-3.13223	0.00173484	0.0101058		MDH1_4087	493.647
ME2_4100	144.282	-0.288064	0.262648	-1.09677	0.272743	0.561311		ME2_4100	144.282	-0.309567	0.261467	-1.18396	0.236428	0.785634		ME2_4100	144.282	0.0584294	0.261702	0.223267	0.823328	0.954178		ME2_4100	144.282	0.243813	0.257912	0.945333	0.344489	0.679543		ME2_4100	144.282	0.217491	0.258715	0.84066	0.400538	0.657664		ME2_4100	144.282	0.516177	0.258249	1.99876	0.0456348	0.138793		ME2_4100	144.282
MED1_4106	754.936	0.171806	0.227475	0.755274	0.450084	0.699927		MED1_4106	754.936	0.37544	0.22694	1.65436	0.0980552	0.658843		MED1_4106	754.936	0.152887	0.227896	0.670863	0.502308	0.843381		MED1_4106	754.936	0.218236	0.227103	0.960958	0.336573	0.674857		MED1_4106	754.936	0.295539	0.227168	1.30097	0.193269	0.427971		MED1_4106	754.936	0.177765	0.227689	0.780734	0.434959	0.642991		MED1_4106	754.936
MED21_4109	115.248	0.292857	0.220943	1.32549	0.18501	0.462694		MED21_4109	115.248	0.11694	0.220957	0.529243	0.596637	1		MED21_4109	115.248	0.184843	0.224043	0.825037	0.409351	0.77372		MED21_4109	115.248	-0.0367374	0.221944	-0.165525	0.86853	0.964418		MED21_4109	115.248	0.0762789	0.222123	0.343408	0.731292	0.874682		MED21_4109	115.248	0.30804	0.221855	1.38848	0.164991	0.3466		MED21_4109	115.248
MEF2C_4112	0.089717	0.791599	9.77144	0.0810115	0.935433	NA		MEF2C_4112	0.089717	0	9.78431	0	1	1		MEF2C_4112	0.089717	0	9.78431	0	1	NA		MEF2C_4112	0.089717	1.40811	9.76943	0.144134	0.885394	NA		MEF2C_4112	0.089717	0.715789	9.78431	0.0731568	0.941681	NA		MEF2C_4112	0.089717	0	9.78431	0	1	NA		MEF2C_4112	0.089717
MEFV_4116	12.2953	-0.0602031	0.518713	-0.116062	0.907603	NA		MEFV_4116	12.2953	0.0804729	0.510676	0.157581	0.874787	1		MEFV_4116	12.2953	-1.06612	0.571115	-1.86673	0.0619399	0.343532		MEFV_4116	12.2953	-1.73179	0.584688	-2.96191	0.00305738	0.0354746		MEFV_4116	12.2953	-4.75888	1.124	-4.23389	2.29685e-05	0.000362231		MEFV_4116	12.2953	-1.91971	0.624101	-3.07596	0.00209828	0.0117684		MEFV_4116	12.2953
MELK_4117	151.522	-0.37176	0.276346	-1.34527	0.178538	0.452731		MELK_4117	151.522	-0.204324	0.274004	-0.745697	0.455851	0.939577		MELK_4117	151.522	0.349191	0.273116	1.27854	0.201058	0.6037		MELK_4117	151.522	0.35708	0.271025	1.31752	0.187665	0.512788		MELK_4117	151.522	0.268853	0.271969	0.988542	0.322887	0.5804		MELK_4117	151.522	0.109769	0.273944	0.400701	0.68864	0.827033		MELK_4117	151.522
MEST_4122	10.6305	-0.277535	0.465211	-0.596578	0.550789	NA		MEST_4122	10.6305	-0.297658	0.457594	-0.650483	0.51538	0.971688		MEST_4122	10.6305	-0.306297	0.480221	-0.637826	0.523587	0.851488		MEST_4122	10.6305	0.034471	0.440632	0.0782309	0.937644	0.985745		MEST_4122	10.6305	0.19101	0.440142	0.433973	0.664308	0.841908		MEST_4122	10.6305	0.455747	0.436962	1.04299	0.296953	0.50877		MEST_4122	10.6305
MET_4125	85.3859	-0.704787	0.213371	-3.3031	0.000956226	NA		MET_4125	85.3859	-0.50777	0.207587	-2.44606	0.0144427	0.582605		MET_4125	85.3859	-0.504464	0.213864	-2.35881	0.0183335	0.174845		MET_4125	85.3859	-0.511338	0.207006	-2.47016	0.0135051	0.101		MET_4125	85.3859	-0.726361	0.212382	-3.42006	0.000626065	0.00578305		MET_4125	85.3859	-0.588274	0.213194	-2.75934	0.00579177	0.0278229		MET_4125	85.3859
METRN_4129	167.06	0.292299	0.209136	1.39765	0.162218	0.436785		METRN_4129	167.06	0.018513	0.209715	0.088277	0.929657	1		METRN_4129	167.06	0.257829	0.210742	1.22344	0.221165	0.618001		METRN_4129	167.06	-0.232829	0.211108	-1.10289	0.270074	0.613645		METRN_4129	167.06	-0.486807	0.214168	-2.27301	0.0230255	0.10019		METRN_4129	167.06	-0.236198	0.213739	-1.10507	0.269128	0.4765		METRN_4129	167.06
METTL2A_4134	20.0828	-0.0993781	0.364495	-0.272646	0.785125	NA		METTL2A_4134	20.0828	-0.215	0.362233	-0.59354	0.55282	0.99881		METTL2A_4134	20.0828	0.333061	0.356056	0.935415	0.349574	0.739972		METTL2A_4134	20.0828	0.720764	0.330021	2.18399	0.0289627	0.169652		METTL2A_4134	20.0828	0.661803	0.335119	1.97483	0.0482874	0.173267		METTL2A_4134	20.0828	1.25856	0.325345	3.86839	0.000109557	0.000978451		METTL2A_4134	20.0828
MIF_4173	745.106	0.421319	0.267621	1.57431	0.115416	0.371868		MIF_4173	745.106	-0.00190132	0.267866	-0.00709804	0.994337	1		MIF_4173	745.106	0.26109	0.268021	0.97414	0.329987	0.723089		MIF_4173	745.106	-0.135165	0.267981	-0.504381	0.613994	0.869792		MIF_4173	745.106	-0.154875	0.268157	-0.577551	0.563567	0.788068		MIF_4173	745.106	0.156493	0.268042	0.583837	0.55933	0.738622		MIF_4173	745.106
MKNK1_4185	39.7892	-0.220647	0.264595	-0.833904	0.404335	NA		MKNK1_4185	39.7892	-0.315945	0.262611	-1.20309	0.228941	0.784339		MKNK1_4185	39.7892	-0.131821	0.268638	-0.4907	0.623638	0.890732		MKNK1_4185	39.7892	0.0657534	0.252574	0.260333	0.794607	0.943246		MKNK1_4185	39.7892	0.309575	0.250572	1.23547	0.216655	0.45961		MKNK1_4185	39.7892	0.338907	0.253631	1.33622	0.181478	0.367618		MKNK1_4185	39.7892
MLEC_4188	190.681	-0.447922	0.248493	-1.80255	0.0714583	0.293538		MLEC_4188	190.681	-0.562918	0.248145	-2.2685	0.0232988	0.620899		MLEC_4188	190.681	-0.388204	0.249512	-1.55585	0.119744	0.483209		MLEC_4188	190.681	-0.0175009	0.245449	-0.0713014	0.943158	0.986395		MLEC_4188	190.681	-0.32381	0.247367	-1.30903	0.190525	0.425099		MLEC_4188	190.681	-0.190229	0.24777	-0.767764	0.442627	0.649487		MLEC_4188	190.681
MLLT11_4193	9.2023	0.37244	0.469498	0.793273	0.427619	NA		MLLT11_4193	9.2023	-0.243233	0.49265	-0.493723	0.621502	1		MLLT11_4193	9.2023	-0.227905	0.517809	-0.440134	0.65984	0.907386		MLLT11_4193	9.2023	0.321521	0.462124	0.695746	0.486588	0.798166		MLLT11_4193	9.2023	0.267448	0.470742	0.568142	0.569938	0.792307		MLLT11_4193	9.2023	0.731333	0.458712	1.59432	0.110865	0.260105		MLLT11_4193	9.2023
MMP1_4206	12.2241	-0.965032	0.491959	-1.96161	0.0498076	NA		MMP1_4206	12.2241	-1.34275	0.502342	-2.67298	0.00751806	0.556862		MMP1_4206	12.2241	-0.773393	0.493726	-1.56644	0.117245	0.477665		MMP1_4206	12.2241	-0.812289	0.476344	-1.70526	0.0881462	0.34648		MMP1_4206	12.2241	-0.96473	0.488355	-1.97547	0.048215	0.173199		MMP1_4206	12.2241	-0.458752	0.475367	-0.965049	0.33452	0.552916		MMP1_4206	12.2241
MMP2_4213	1.17549	1.34567	1.37592	0.978017	0.328066	NA		MMP2_4213	1.17549	1.69125	1.32123	1.28006	0.200525	0.761653		MMP2_4213	1.17549	1.12941	1.43936	0.784657	0.432655	0.794907		MMP2_4213	1.17549	1.67644	1.31792	1.27204	0.203361	0.532682		MMP2_4213	1.17549	0.737616	1.45323	0.507571	0.611754	0.817274		MMP2_4213	1.17549	-0.535924	1.66979	-0.320952	0.748247	0.867988		MMP2_4213	1.17549
MMP3_4216	27.3378	0.257929	0.380999	0.676981	0.498418	NA		MMP3_4216	27.3378	-0.024825	0.38434	-0.0645912	0.9485	1		MMP3_4216	27.3378	0.234981	0.388828	0.604331	0.545624	0.860488		MMP3_4216	27.3378	0.520301	0.369062	1.40979	0.158601	0.471323		MMP3_4216	27.3378	1.112	0.360636	3.08344	0.00204624	0.0151731		MMP3_4216	27.3378	1.70463	0.355134	4.79995	1.58704e-06	2.40887e-05		MMP3_4216	27.3378
MNAT1_4225	220.305	-0.114768	0.150264	-0.763776	0.445001	0.694956		MNAT1_4225	220.305	0.110164	0.147257	0.748109	0.454395	0.937712		MNAT1_4225	220.305	0.0656743	0.150665	0.435896	0.662912	0.908144		MNAT1_4225	220.305	0.172162	0.146601	1.17436	0.240252	0.580134		MNAT1_4225	220.305	0.221048	0.14714	1.5023	0.133019	0.342554		MNAT1_4225	220.305	0.379164	0.147413	2.57211	0.010108	0.0428858		MNAT1_4225	220.305
MOK_4238	94.636	0.218834	0.323419	0.676627	0.498643	NA		MOK_4238	94.636	0.357641	0.321088	1.11384	0.265347	0.806377		MOK_4238	94.636	0.376032	0.323984	1.16065	0.245785	0.645753		MOK_4238	94.636	-0.000691784	0.323488	-0.00213851	0.998294	0.999244		MOK_4238	94.636	0.241873	0.322588	0.749788	0.453382	0.695014		MOK_4238	94.636	-0.0508239	0.327118	-0.155369	0.876531	0.94147		MOK_4238	94.636
MORF4L1_4240	77.9069	-0.501094	0.256855	-1.95089	0.0510707	NA		MORF4L1_4240	77.9069	-0.707291	0.257288	-2.74902	0.00597729	0.556862		MORF4L1_4240	77.9069	-0.239058	0.256391	-0.932395	0.351132	0.739972		MORF4L1_4240	77.9069	-0.480649	0.254019	-1.89218	0.0584675	0.270534		MORF4L1_4240	77.9069	-0.346611	0.254012	-1.36454	0.172396	0.399826		MORF4L1_4240	77.9069	-0.336332	0.256255	-1.31249	0.189354	0.378123		MORF4L1_4240	77.9069
MPC2_4243	557.1	0.246493	0.13284	1.85556	0.0635163	0.276568		MPC2_4243	557.1	0.108626	0.13275	0.818273	0.413201	0.907444		MPC2_4243	557.1	-0.377353	0.135578	-2.78329	0.00538103	0.0820607		MPC2_4243	557.1	-0.487133	0.13434	-3.62612	0.000287714	0.00560509		MPC2_4243	557.1	-0.59157	0.135201	-4.37548	1.21165e-05	0.00020948		MPC2_4243	557.1	-0.516209	0.135744	-3.80281	0.000143066	0.00122688		MPC2_4243	557.1
MRE11_4256	620.612	-0.0569394	0.369575	-0.154067	0.877557	0.943822		MRE11_4256	620.612	0.319078	0.368793	0.865195	0.386932	0.886413		MRE11_4256	620.612	0.358194	0.369269	0.970009	0.332042	0.723916		MRE11_4256	620.612	0.461766	0.368603	1.25275	0.210298	0.541043		MRE11_4256	620.612	0.640152	0.368549	1.73695	0.0823953	0.250596		MRE11_4256	620.612	0.350866	0.369153	0.950461	0.341878	0.559102		MRE11_4256	620.612
MRPL12_4260	1289.29	0.427718	0.185186	2.30967	0.0209065	0.184171		MRPL12_4260	1289.29	-0.0161028	0.18541	-0.0868495	0.930791	1		MRPL12_4260	1289.29	0.14903	0.185645	0.80277	0.422108	0.781276		MRPL12_4260	1289.29	-0.114716	0.185474	-0.618499	0.536246	0.837819		MRPL12_4260	1289.29	-0.214344	0.185708	-1.1542	0.248419	0.494544		MRPL12_4260	1289.29	-0.0989986	0.185827	-0.532746	0.594209	0.76203		MRPL12_4260	1289.29
MRPL13_4261	748.515	0.252315	0.196641	1.28313	0.199447	0.480953		MRPL13_4261	748.515	0.18706	0.196499	0.951966	0.341114	0.859248		MRPL13_4261	748.515	-0.134463	0.19764	-0.680346	0.496286	0.83873		MRPL13_4261	748.515	-0.09848	0.196839	-0.500308	0.616858	0.871053		MRPL13_4261	748.515	-0.0207455	0.196909	-0.105356	0.916094	0.963164		MRPL13_4261	748.515	0.128428	0.197013	0.651875	0.514482	0.705693		MRPL13_4261	748.515
MRPL15_4264	1103.59	0.162801	0.144433	1.12717	0.259669	0.545842		MRPL15_4264	1103.59	-0.00380365	0.14442	-0.0263374	0.978988	1		MRPL15_4264	1103.59	-0.0449452	0.145086	-0.309782	0.756726	0.935888		MRPL15_4264	1103.59	-0.061119	0.144453	-0.423105	0.672219	0.895653		MRPL15_4264	1103.59	0.0164795	0.144518	0.114031	0.909213	0.961124		MRPL15_4264	1103.59	0.155208	0.144626	1.07317	0.283195	0.491714		MRPL15_4264	1103.59
MRPL19_4268	100.05	-0.703309	0.371371	-1.89382	0.0582491	NA		MRPL19_4268	100.05	-0.515139	0.368517	-1.39787	0.162152	0.728051		MRPL19_4268	100.05	-0.500279	0.371561	-1.34643	0.178165	0.574313		MRPL19_4268	100.05	0.130347	0.364752	0.357359	0.720823	0.917305		MRPL19_4268	100.05	0.095919	0.365496	0.262435	0.792986	0.907191		MRPL19_4268	100.05	0.0603134	0.366818	0.164423	0.869398	0.938306		MRPL19_4268	100.05
MRPL37_4278	179.425	-0.0247461	0.157581	-0.157038	0.875215	0.942635		MRPL37_4278	179.425	-0.127625	0.156958	-0.813115	0.416152	0.907444		MRPL37_4278	179.425	0.122951	0.15832	0.776603	0.437393	0.797571		MRPL37_4278	179.425	0.0952156	0.154834	0.614954	0.538585	0.838736		MRPL37_4278	179.425	0.316721	0.154211	2.05382	0.0399933	0.150873		MRPL37_4278	179.425	0.351191	0.155408	2.25981	0.0238332	0.0841186		MRPL37_4278	179.425
MRPL53_4285	7.66771	0.183486	0.514471	0.35665	0.721354	NA		MRPL53_4285	7.66771	0.297001	0.498735	0.595509	0.551503	0.997781		MRPL53_4285	7.66771	0.340844	0.519044	0.656676	0.511389	0.847023		MRPL53_4285	7.66771	-0.866134	0.577183	-1.50062	0.133453	0.437816		MRPL53_4285	7.66771	-0.0227062	0.522623	-0.0434465	0.965346	0.98391		MRPL53_4285	7.66771	0.162789	0.521276	0.312289	0.754821	0.871198		MRPL53_4285	7.66771
MRPS17_4291	490.657	0.203106	0.299844	0.677373	0.498169	0.733536		MRPS17_4291	490.657	-0.0189607	0.29991	-0.0632213	0.94959	1		MRPS17_4291	490.657	0.137937	0.300304	0.459326	0.646	0.902168		MRPS17_4291	490.657	0.129977	0.299659	0.433751	0.664469	0.892368		MRPS17_4291	490.657	0.169423	0.299775	0.565167	0.57196	0.792818		MRPS17_4291	490.657	0.322503	0.299867	1.07548	0.282158	0.490176		MRPS17_4291	490.657
MRPS2_4292	28.1843	0.361677	0.343936	1.05158	0.292991	NA		MRPS2_4292	28.1843	-0.126705	0.352499	-0.359447	0.71926	1		MRPS2_4292	28.1843	0.339079	0.350552	0.96727	0.333409	0.723916		MRPS2_4292	28.1843	0.0722249	0.345676	0.208938	0.834496	0.953538		MRPS2_4292	28.1843	0.248822	0.344767	0.721709	0.470473	0.712765		MRPS2_4292	28.1843	0.291531	0.348464	0.836616	0.402808	0.614283		MRPS2_4292	28.1843
MRPS23_4296	7.51311	-0.00895622	0.500442	-0.0178966	0.985721	NA		MRPS23_4296	7.51311	-0.220213	0.502578	-0.438168	0.661265	1		MRPS23_4296	7.51311	-0.182288	0.523142	-0.348449	0.727503	0.92588		MRPS23_4296	7.51311	-0.530073	0.516521	-1.02624	0.30478	0.645995		MRPS23_4296	7.51311	-0.296921	0.511608	-0.580368	0.561666	0.787807		MRPS23_4296	7.51311	0.263111	0.492314	0.534437	0.593039	0.76203		MRPS23_4296	7.51311
MSH6_4310	163.875	-0.49859	0.251538	-1.98217	0.0474607	0.246672		MSH6_4310	163.875	-0.298407	0.248906	-1.19888	0.230576	0.784518		MSH6_4310	163.875	0.100949	0.248909	0.405568	0.68506	0.91235		MSH6_4310	163.875	0.160324	0.246315	0.65089	0.515117	0.818939		MSH6_4310	163.875	0.380128	0.245919	1.54574	0.122166	0.324372		MSH6_4310	163.875	-0.0996597	0.249567	-0.399331	0.689649	0.82753		MSH6_4310	163.875
MSMO1_4315	2437.22	0.116899	0.125052	0.934805	0.349889	0.618883		MSMO1_4315	2437.22	0.094764	0.124966	0.758317	0.448261	0.933044		MSMO1_4315	2437.22	-0.514899	0.125726	-4.0954	4.21436e-05	0.00191902		MSMO1_4315	2437.22	-0.61272	0.125415	-4.88552	1.03154e-06	4.78757e-05		MSMO1_4315	2437.22	-0.790716	0.125695	-6.29074	3.15953e-10	1.59606e-08		MSMO1_4315	2437.22	-0.95642	0.12614	-7.58219	3.39761e-14	1.86599e-12		MSMO1_4315	2437.22
MSRA_4319	2.13855	-0.334088	0.830554	-0.402246	0.687503	NA		MSRA_4319	2.13855	-2.06484	1.0738	-1.92293	0.0544888	0.620899		MSRA_4319	2.13855	-0.433797	0.866476	-0.500645	0.616621	0.888454		MSRA_4319	2.13855	-0.850481	0.861458	-0.987258	0.323516	0.662201		MSRA_4319	2.13855	-1.92417	1.06227	-1.81137	0.0700829	0.22569		MSRA_4319	2.13855	-0.696835	0.88088	-0.791067	0.428905	0.637833		MSRA_4319	2.13855
MT1E_4328	514.448	0.4814	0.169515	2.83986	0.00451328	0.0991561		MT1E_4328	514.448	0.277457	0.169564	1.63629	0.101778	0.658843		MT1E_4328	514.448	0.0503129	0.170984	0.294255	0.768563	0.93871		MT1E_4328	514.448	-0.597716	0.171625	-3.4827	0.000496389	0.00865527		MT1E_4328	514.448	-0.946327	0.173428	-5.4566	4.85349e-08	1.51764e-06		MT1E_4328	514.448	-1.08773	0.175157	-6.21003	5.29747e-10	1.69572e-08		MT1E_4328	514.448
MT1H_4330	1.34687	-0.234167	1.15101	-0.203444	0.838788	NA		MT1H_4330	1.34687	-3.55805	1.51299	-2.35166	0.0186897	0.582605		MT1H_4330	1.34687	0.0610192	1.14291	0.0533893	0.957422	0.989242		MT1H_4330	1.34687	-2.65387	1.51299	-1.75406	0.079421	0.326796		MT1H_4330	1.34687	-0.326	1.15288	-0.28277	0.777353	0.899012		MT1H_4330	1.34687	0.509405	1.08338	0.4702	0.638212	0.796041		MT1H_4330	1.34687
MT1HL1_4331	0.0699435	0	9.77144	0	1	NA		MT1HL1_4331	0.0699435	0	9.78431	0	1	1		MT1HL1_4331	0.0699435	0	9.78431	0	1	NA		MT1HL1_4331	0.0699435	0.56731	9.78431	0.0579816	0.953763	NA		MT1HL1_4331	0.0699435	0.715759	9.78431	0.0731537	0.941684	NA		MT1HL1_4331	0.0699435	0	9.78431	0	1	NA		MT1HL1_4331	0.0699435
MT1X_4333	39.203	0.00633126	0.286101	0.0221295	0.982345	NA		MT1X_4333	39.203	-0.110757	0.285162	-0.3884	0.69772	1		MT1X_4333	39.203	-0.360088	0.298493	-1.20635	0.227681	0.625191		MT1X_4333	39.203	-0.443031	0.290384	-1.52567	0.127092	0.427158		MT1X_4333	39.203	-0.730866	0.300113	-2.43531	0.0148792	0.073107		MT1X_4333	39.203	-0.0062482	0.288327	-0.0216705	0.982711	0.989444		MT1X_4333	39.203
MT2A_4334	3018.02	0.383974	0.361128	1.06326	0.287662	0.570798		MT2A_4334	3018.02	-0.283062	0.361233	-0.783598	0.433276	0.921881		MT2A_4334	3018.02	0.459027	0.361156	1.27099	0.203731	0.605028		MT2A_4334	3018.02	-0.0655912	0.361176	-0.181605	0.855893	0.957916		MT2A_4334	3018.02	-0.549845	0.361337	-1.5217	0.128085	0.334852		MT2A_4334	3018.02	-0.194749	0.361295	-0.539031	0.589866	0.761596		MT2A_4334	3018.02
MT3_4335	0.0201303	0.791239	9.77144	0.0809747	0.935462	NA		MT3_4335	0.0201303	0	9.78431	0	1	1		MT3_4335	0.0201303	0	9.78431	0	1	NA		MT3_4335	0.0201303	0	9.78431	0	1	NA		MT3_4335	0.0201303	0	9.78431	0	1	NA		MT3_4335	0.0201303	0	9.78431	0	1	NA		MT3_4335	0.0201303
MTA1_4336	305.759	0.129437	0.358932	0.360617	0.718386	0.867796		MTA1_4336	305.759	0.535753	0.357578	1.49828	0.13406	0.700098		MTA1_4336	305.759	0.215716	0.359338	0.600314	0.548297	0.862181		MTA1_4336	305.759	0.00127201	0.358714	0.00354603	0.997171	0.998997		MTA1_4336	305.759	0.101343	0.358782	0.282465	0.777587	0.899012		MTA1_4336	305.759	-0.224669	0.360562	-0.623109	0.533213	0.718881		MTA1_4336	305.759
MTERF3_4338	129.586	0.0469902	0.16369	0.287068	0.77406	0.900054		MTERF3_4338	129.586	0.0947103	0.161113	0.587852	0.556632	1		MTERF3_4338	129.586	0.141961	0.165436	0.858102	0.390836	0.76456		MTERF3_4338	129.586	0.304698	0.158521	1.92213	0.0545899	0.260644		MTERF3_4338	129.586	0.476151	0.158206	3.00968	0.00261521	0.0185416		MTERF3_4338	129.586	0.585702	0.15898	3.68412	0.000229495	0.00182299		MTERF3_4338	129.586
MTF2_4342	137.533	-0.496388	0.178212	-2.78538	0.00534652	0.104463		MTF2_4342	137.533	-0.356303	0.174659	-2.03999	0.0413509	0.620899		MTF2_4342	137.533	-0.320439	0.178868	-1.79148	0.0732157	0.373354		MTF2_4342	137.533	-0.129613	0.172111	-0.753077	0.451404	0.771321		MTF2_4342	137.533	-0.074791	0.172825	-0.432755	0.665193	0.842369		MTF2_4342	137.533	0.0302952	0.173673	0.174438	0.861521	0.934037		MTF2_4342	137.533
MTFR1_4345	263.025	-0.618911	0.212173	-2.91702	0.00353394	0.0991561		MTFR1_4345	263.025	-0.253916	0.209378	-1.21272	0.225238	0.780164		MTFR1_4345	263.025	-0.177661	0.21093	-0.842278	0.399632	0.76972		MTFR1_4345	263.025	0.111238	0.207877	0.535112	0.592572	0.861954		MTFR1_4345	263.025	-0.0562096	0.208947	-0.269013	0.787919	0.905612		MTFR1_4345	263.025	0.161677	0.208922	0.773861	0.439013	0.647209		MTFR1_4345	263.025
MTHFD1_4346	329.081	-0.148743	0.131222	-1.13352	0.256995	0.545842		MTHFD1_4346	329.081	-0.24885	0.130778	-1.90284	0.057061	0.620899		MTHFD1_4346	329.081	0.151896	0.130771	1.16155	0.245418	0.645686		MTHFD1_4346	329.081	0.0808697	0.128846	0.627645	0.530237	0.831609		MTHFD1_4346	329.081	0.0793748	0.129492	0.612969	0.539897	0.770375		MTHFD1_4346	329.081	0.0558802	0.13071	0.427512	0.669006	0.815572		MTHFD1_4346	329.081
MTMR2_4353	24.324	-0.00827137	0.300318	-0.027542	0.978027	NA		MTMR2_4353	24.324	-0.0215676	0.295048	-0.0730986	0.941728	1		MTMR2_4353	24.324	-0.494902	0.33185	-1.49134	0.135872	0.505966		MTMR2_4353	24.324	-0.206698	0.299323	-0.690551	0.489848	0.800439		MTMR2_4353	24.324	0.0494762	0.295697	0.16732	0.867118	0.943903		MTMR2_4353	24.324	-0.172332	0.309929	-0.556038	0.578185	0.751013		MTMR2_4353	24.324
MUC1_4366	10.9964	0.420323	0.540909	0.777069	0.437118	NA		MUC1_4366	10.9964	0.506735	0.533087	0.950566	0.341824	0.859248		MUC1_4366	10.9964	-0.717033	0.610838	-1.17385	0.240454	0.640126		MUC1_4366	10.9964	-0.939531	0.594649	-1.57997	0.114113	0.401494		MUC1_4366	10.9964	-1.4129	0.643221	-2.1966	0.0280493	0.117089		MUC1_4366	10.9964	-1.62937	0.681743	-2.39	0.0168482	0.0640828		MUC1_4366	10.9964
MX1_4382	11.5247	-0.0717317	0.466376	-0.153807	0.877762	NA		MX1_4382	11.5247	0.395119	0.434521	0.909322	0.36318	0.868238		MX1_4382	11.5247	-0.443009	0.509272	-0.869887	0.384362	0.763056		MX1_4382	11.5247	0.114322	0.444432	0.257232	0.797	0.943246		MX1_4382	11.5247	0.478004	0.434864	1.0992	0.27168	0.52656		MX1_4382	11.5247	1.34559	0.41158	3.26934	0.00107798	0.0069834		MX1_4382	11.5247
MYB_4387	1.72164	-0.533767	1.17823	-0.453026	0.65053	NA		MYB_4387	1.72164	0.0850916	1.04312	0.0815738	0.934986	1		MYB_4387	1.72164	-0.252773	1.16848	-0.216326	0.828733	0.955325		MYB_4387	1.72164	-0.0589894	1.05434	-0.0559491	0.955382	0.988842		MYB_4387	1.72164	1.23685	0.93334	1.32519	0.185109	0.417045		MYB_4387	1.72164	-0.522779	1.19155	-0.438739	0.66085	0.810519		MYB_4387	1.72164
MYBL2_4391	95.3396	0.222225	0.212253	1.04698	0.29511	NA		MYBL2_4391	95.3396	-0.0571851	0.213652	-0.267655	0.788965	1		MYBL2_4391	95.3396	0.367233	0.213314	1.72156	0.0851494	0.406496		MYBL2_4391	95.3396	0.336502	0.208506	1.61387	0.106556	0.38807		MYBL2_4391	95.3396	0.635073	0.206919	3.06919	0.00214641	0.0158795		MYBL2_4391	95.3396	0.446409	0.210918	2.1165	0.0343021	0.113626		MYBL2_4391	95.3396
MYC_4394	1834.87	0.273114	0.136818	1.99618	0.0459148	0.24586		MYC_4394	1834.87	0.275798	0.136607	2.01891	0.0434965	0.620899		MYC_4394	1834.87	0.470277	0.136851	3.43641	0.000589479	0.0158815		MYC_4394	1834.87	0.594001	0.136264	4.35919	1.30546e-05	0.00042917		MYC_4394	1834.87	0.76383	0.136226	5.60708	2.05765e-08	7.07701e-07		MYC_4394	1834.87	1.12515	0.13611	8.26642	1.38036e-16	1.03784e-14		MYC_4394	1834.87
MYCBP_4395	3.87878	-0.450075	0.802963	-0.560518	0.575126	NA		MYCBP_4395	3.87878	-0.729938	0.815026	-0.895601	0.370466	0.873732		MYCBP_4395	3.87878	0.580398	0.736662	0.787876	0.430769	0.792645		MYCBP_4395	3.87878	0.0155502	0.744219	0.0208947	0.98333	0.994586		MYCBP_4395	3.87878	1.39101	0.684321	2.03269	0.0420837	0.156747		MYCBP_4395	3.87878	0.465821	0.735806	0.633075	0.526684	0.714322		MYCBP_4395	3.87878
MYL12A_4405	9.0063	0.512194	0.469549	1.09082	0.275351	NA		MYL12A_4405	9.0063	-0.187843	0.489168	-0.384005	0.700975	1		MYL12A_4405	9.0063	-0.639489	0.537117	-1.1906	0.233812	0.633328		MYL12A_4405	9.0063	-0.621973	0.507638	-1.22523	0.220489	0.555357		MYL12A_4405	9.0063	-0.633509	0.516637	-1.22622	0.220116	0.464212		MYL12A_4405	9.0063	-0.0205006	0.493786	-0.0415172	0.966884	0.983602		MYL12A_4405	9.0063
MYL9_4413	0.655146	1.82608	2.08865	0.874284	0.381963	NA		MYL9_4413	0.655146	0.144076	2.2517	0.0639856	0.948982	1		MYL9_4413	0.655146	0.542571	2.2517	0.240961	0.809586	NA		MYL9_4413	0.655146	0.086456	2.2517	0.0383959	0.969372	NA		MYL9_4413	0.655146	1.83138	2.0794	0.880722	0.378468	NA		MYL9_4413	0.655146	2.43842	2.04118	1.19461	0.232238	NA		MYL9_4413	0.655146
MYLK_4414	206.214	0.0698369	0.153758	0.454201	0.649684	0.829941		MYLK_4414	206.214	0.0212648	0.153086	0.138907	0.889523	1		MYLK_4414	206.214	-0.292031	0.157732	-1.85144	0.0641068	0.35165		MYLK_4414	206.214	-0.677267	0.157286	-4.30596	1.66263e-05	0.000535435		MYLK_4414	206.214	-0.923248	0.160666	-5.74639	9.11704e-09	3.34948e-07		MYLK_4414	206.214	-1.13128	0.165154	-6.84985	7.39254e-12	3.14475e-10		MYLK_4414	206.214
CIAO3_4450	41.0163	0.304113	0.272557	1.11578	0.264518	NA		CIAO3_4450	41.0163	0.279052	0.269792	1.03432	0.300985	0.829156		CIAO3_4450	41.0163	0.372	0.275884	1.34839	0.177532	0.574313		CIAO3_4450	41.0163	-0.00906552	0.274451	-0.0330314	0.97365	0.992597		CIAO3_4450	41.0163	-0.103376	0.279752	-0.369529	0.711733	0.869071		CIAO3_4450	41.0163	0.169601	0.277635	0.610876	0.541282	0.725223		CIAO3_4450	41.0163
NAT1_4454	3.76024	-1.46112	0.820671	-1.78039	0.0750115	NA		NAT1_4454	3.76024	-0.27246	0.676974	-0.402468	0.68734	1		NAT1_4454	3.76024	-0.192794	0.701801	-0.274713	0.783536	0.94205		NAT1_4454	3.76024	-1.47069	0.789477	-1.86287	0.0624802	0.283317		NAT1_4454	3.76024	0.364924	0.643972	0.566677	0.570934	0.792462		NAT1_4454	3.76024	-0.307817	0.699811	-0.439857	0.660041	0.810519		NAT1_4454	3.76024
NAT2_4457	34.8989	-0.116242	0.241064	-0.482203	0.629662	NA		NAT2_4457	34.8989	0.00889013	0.234505	0.0379102	0.969759	1		NAT2_4457	34.8989	-0.901762	0.274519	-3.28488	0.00102025	0.0242123		NAT2_4457	34.8989	-0.306311	0.240265	-1.27489	0.202348	0.531291		NAT2_4457	34.8989	-0.440763	0.247508	-1.7808	0.0749445	0.235253		NAT2_4457	34.8989	0.195197	0.236271	0.826155	0.408716	0.618913		NAT2_4457	34.8989
NCAPD2_4474	266.597	-0.0195477	0.203491	-0.0960616	0.923472	0.966082		NCAPD2_4474	266.597	0.11363	0.202135	0.562149	0.574014	1		NCAPD2_4474	266.597	0.0330311	0.204377	0.161619	0.871606	0.968019		NCAPD2_4474	266.597	-0.0438692	0.202641	-0.216487	0.828608	0.949679		NCAPD2_4474	266.597	-0.360906	0.20487	-1.76163	0.0781311	0.242416		NCAPD2_4474	266.597	-0.601483	0.207857	-2.89374	0.00380687	0.0197871		NCAPD2_4474	266.597
NCAPG_4478	1303.85	-0.0645899	0.213682	-0.30227	0.762446	0.895012		NCAPG_4478	1303.85	0.259433	0.213244	1.2166	0.223757	0.78016		NCAPG_4478	1303.85	0.137957	0.213704	0.645552	0.518569	0.849739		NCAPG_4478	1303.85	0.234373	0.213241	1.0991	0.271723	0.614772		NCAPG_4478	1303.85	0.103173	0.213445	0.48337	0.628833	0.825272		NCAPG_4478	1303.85	-0.531202	0.214452	-2.47702	0.0132484	0.0528791		NCAPG_4478	1303.85
NCAPG2_4481	27.6187	-0.437325	0.327116	-1.33691	0.181253	NA		NCAPG2_4481	27.6187	-0.502811	0.323926	-1.55224	0.120605	0.690072		NCAPG2_4481	27.6187	-0.0291773	0.321757	-0.0906812	0.927746	0.982731		NCAPG2_4481	27.6187	0.361338	0.303262	1.19151	0.233455	0.570267		NCAPG2_4481	27.6187	-0.163779	0.317113	-0.516468	0.605528	0.814577		NCAPG2_4481	27.6187	0.0201416	0.317125	0.063513	0.949358	0.980539		NCAPG2_4481	27.6187
NCAPH_4484	224.398	-0.378599	0.203324	-1.86204	0.0625971	0.276253		NCAPH_4484	224.398	-0.296649	0.201643	-1.47116	0.141248	0.712531		NCAPH_4484	224.398	0.210362	0.201021	1.04647	0.295346	0.693431		NCAPH_4484	224.398	0.481457	0.197876	2.43313	0.014969	0.108602		NCAPH_4484	224.398	0.0705928	0.20014	0.352717	0.724301	0.872626		NCAPH_4484	224.398	-0.0489637	0.201963	-0.242439	0.80844	0.90034		NCAPH_4484	224.398
NCBP1_4487	287.768	-0.185274	0.14935	-1.24053	0.214779	0.502689		NCBP1_4487	287.768	-0.012372	0.147497	-0.0838794	0.933152	1		NCBP1_4487	287.768	-0.198182	0.150888	-1.31344	0.189036	0.591301		NCBP1_4487	287.768	-0.0500689	0.147498	-0.339454	0.734268	0.924901		NCBP1_4487	287.768	-0.055865	0.148178	-0.377013	0.706164	0.867742		NCBP1_4487	287.768	-0.321648	0.151005	-2.13004	0.033168	0.111006		NCBP1_4487	287.768
NCK1_4491	195.7	-0.102814	0.18851	-0.545404	0.585476	0.788917		NCK1_4491	195.7	-0.412004	0.189388	-2.17545	0.0295962	0.620899		NCK1_4491	195.7	-0.27912	0.191375	-1.4585	0.144704	0.519809		NCK1_4491	195.7	-0.187848	0.187752	-1.00051	0.317063	0.655305		NCK1_4491	195.7	-0.157676	0.188347	-0.837155	0.402505	0.658113		NCK1_4491	195.7	0.0159186	0.188544	0.0844295	0.932715	0.973473		NCK1_4491	195.7
NCK2_4492	13.3549	-0.871685	0.410541	-2.12326	0.0337321	NA		NCK2_4492	13.3549	-0.954116	0.405161	-2.3549	0.0185275	0.582605		NCK2_4492	13.3549	-0.845422	0.425013	-1.98917	0.0466826	0.293058		NCK2_4492	13.3549	-0.132321	0.36096	-0.366582	0.713931	0.910738		NCK2_4492	13.3549	-0.442557	0.381258	-1.16078	0.24573	0.492652		NCK2_4492	13.3549	-0.420192	0.388573	-1.08137	0.279532	0.487184		NCK2_4492	13.3549
NCOA3_4501	41.6534	-0.862214	0.253102	-3.40659	0.0006578	NA		NCOA3_4501	41.6534	-0.495383	0.234836	-2.10948	0.0349032	0.620899		NCOA3_4501	41.6534	-0.480351	0.247428	-1.94137	0.052213	0.314934		NCOA3_4501	41.6534	-0.209485	0.225678	-0.928249	0.353278	0.686544		NCOA3_4501	41.6534	0.122639	0.221451	0.553795	0.579719	0.796528		NCOA3_4501	41.6534	0.18535	0.223935	0.827693	0.407844	0.618462		NCOA3_4501	41.6534
MT.ND6_4508	39105.7	-0.0822368	0.480598	-0.171114	0.864134	0.93933		MT.ND6_4508	39105.7	0.450061	0.480589	0.936478	0.349027	0.864016		MT.ND6_4508	39105.7	0.0443779	0.480601	0.0923382	0.926429	0.982731		MT.ND6_4508	39105.7	0.115113	0.480593	0.239524	0.810699	0.946726		MT.ND6_4508	39105.7	0.0477152	0.480596	0.0992835	0.920913	0.966033		MT.ND6_4508	39105.7	-0.352741	0.480608	-0.733947	0.462981	0.66265		MT.ND6_4508	39105.7
NDRG1_4510	40.4001	-0.486124	0.412518	-1.17843	0.238624	NA		NDRG1_4510	40.4001	-0.685113	0.413338	-1.65751	0.0974155	0.658843		NDRG1_4510	40.4001	0.211012	0.400445	0.526943	0.598233	0.884357		NDRG1_4510	40.4001	0.359306	0.389645	0.922136	0.356457	0.689056		NDRG1_4510	40.4001	0.52474	0.389155	1.34841	0.177527	0.40756		NDRG1_4510	40.4001	0.872645	0.387124	2.25417	0.0241852	0.0851694		NDRG1_4510	40.4001
NDUFA1_4514	1578.38	0.436863	0.403967	1.08143	0.279505	0.567953		NDUFA1_4514	1578.38	0.0161011	0.404039	0.0398504	0.968212	1		NDUFA1_4514	1578.38	0.0319134	0.404178	0.0789589	0.937065	0.984573		NDUFA1_4514	1578.38	0.00480601	0.404033	0.0118951	0.990509	0.996847		NDUFA1_4514	1578.38	-0.231217	0.40416	-0.572093	0.567259	0.790495		NDUFA1_4514	1578.38	0.160038	0.404096	0.39604	0.692075	0.829065		NDUFA1_4514	1578.38
NDUFA13_4515	465.891	0.130614	0.300585	0.434534	0.663901	0.839655		NDUFA13_4515	465.891	-0.199141	0.300815	-0.662003	0.507969	0.968965		NDUFA13_4515	465.891	-0.109572	0.301365	-0.363586	0.716167	0.922636		NDUFA13_4515	465.891	-0.277006	0.300892	-0.920618	0.35725	0.690013		NDUFA13_4515	465.891	-0.359259	0.301257	-1.19253	0.233053	0.479605		NDUFA13_4515	465.891	0.0271838	0.300956	0.0903251	0.928029	0.970662		NDUFA13_4515	465.891
NDUFV2_4530	422.486	0.18181	0.352436	0.515867	0.605948	0.798154		NDUFV2_4530	422.486	-0.18861	0.352696	-0.534766	0.592811	1		NDUFV2_4530	422.486	-0.0866722	0.353171	-0.245411	0.806138	0.95049		NDUFV2_4530	422.486	-0.299938	0.352816	-0.850126	0.395255	0.727633		NDUFV2_4530	422.486	-0.522418	0.353411	-1.47822	0.13935	0.349866		NDUFV2_4530	422.486	-0.110456	0.353061	-0.312852	0.754393	0.871198		NDUFV2_4530	422.486
NEFL_4536	0.114879	-0.648987	9.77144	-0.0664167	0.947046	NA		NEFL_4536	0.114879	-0.817691	9.78431	-0.0835717	0.933397	1		NEFL_4536	0.114879	0.542515	9.78431	0.0554474	0.955782	NA		NEFL_4536	0.114879	-0.875308	9.78431	-0.0894604	0.928716	NA		NEFL_4536	0.114879	0.234876	9.78431	0.0240053	0.980848	NA		NEFL_4536	0.114879	1.03066	9.7729	0.105461	0.91601	NA		NEFL_4536	0.114879
NENF_4541	207.217	0.0643789	0.274703	0.234358	0.814707	0.909607		NENF_4541	207.217	-0.155371	0.274878	-0.565238	0.571912	1		NENF_4541	207.217	0.0811945	0.275583	0.294629	0.768278	0.93871		NENF_4541	207.217	-0.0486605	0.274335	-0.177376	0.859213	0.958867		NENF_4541	207.217	-0.121057	0.275127	-0.440006	0.659933	0.839985		NENF_4541	207.217	0.467235	0.273725	1.70695	0.0878312	0.222045		NENF_4541	207.217
NES_4542	22.6447	-1.08707	0.409232	-2.65637	0.0078987	NA		NES_4542	22.6447	-0.630651	0.383962	-1.64248	0.10049	0.658843		NES_4542	22.6447	-0.259336	0.384891	-0.67379	0.500445	0.84242		NES_4542	22.6447	0.199394	0.361433	0.551677	0.58117	0.856689		NES_4542	22.6447	-0.128747	0.371868	-0.346217	0.72918	0.873421		NES_4542	22.6447	-0.582364	0.391905	-1.48598	0.137283	0.306634		NES_4542	22.6447
NEUROG2_4551	0.118304	0	9.77144	0	1	NA		NEUROG2_4551	0.118304	0	9.78431	0	1	1		NEUROG2_4551	0.118304	1.86845	9.76857	0.191272	0.848313	NA		NEUROG2_4551	0.118304	0	9.78431	0	1	NA		NEUROG2_4551	0.118304	0	9.78431	0	1	NA		NEUROG2_4551	0.118304	0	9.78431	0	1	NA		NEUROG2_4551	0.118304
NFATC3_4560	206.597	0.283757	0.276447	1.02644	0.304683	0.581552		NFATC3_4560	206.597	0.503689	0.274902	1.83225	0.066914	0.643626		NFATC3_4560	206.597	0.239832	0.277752	0.863475	0.387877	0.76456		NFATC3_4560	206.597	0.169546	0.276037	0.614214	0.539074	0.838736		NFATC3_4560	206.597	0.174733	0.276568	0.63179	0.527524	0.761038		NFATC3_4560	206.597	-0.205106	0.279844	-0.732929	0.463601	0.66265		NFATC3_4560	206.597
NFATC4_4563	1.65841	0.572642	1.14203	0.501424	0.616072	NA		NFATC4_4563	1.65841	0.0874956	1.17189	0.0746619	0.940484	1		NFATC4_4563	1.65841	-1.97105	1.55184	-1.27014	0.204035	0.605028		NFATC4_4563	1.65841	-3.38896	1.55184	-2.18384	0.0289742	0.169652		NFATC4_4563	1.65841	-0.0260198	1.19462	-0.0217809	0.982623	0.991285		NFATC4_4563	1.65841	-1.25111	1.43033	-0.874697	0.381739	0.597657		NFATC4_4563	1.65841
NFE2L2_4564	1254.95	0.228882	0.230505	0.99296	0.320729	0.592475		NFE2L2_4564	1254.95	0.246595	0.230351	1.07052	0.284387	0.816659		NFE2L2_4564	1254.95	0.0304561	0.230916	0.131892	0.895069	0.975973		NFE2L2_4564	1254.95	0.0111164	0.230514	0.0482245	0.961537	0.989117		NFE2L2_4564	1254.95	0.0148862	0.23062	0.0645484	0.948534	0.976627		NFE2L2_4564	1254.95	0.035462	0.230815	0.153638	0.877895	0.942009		NFE2L2_4564	1254.95
NFIL3_4565	133.794	-0.104105	0.336521	-0.309355	0.757052	0.892671		NFIL3_4565	133.794	0.155793	0.334391	0.465901	0.641286	1		NFIL3_4565	133.794	-0.351686	0.339653	-1.03543	0.300469	0.698815		NFIL3_4565	133.794	-0.69337	0.338956	-2.04561	0.0407951	0.218962		NFIL3_4565	133.794	-0.862666	0.341355	-2.52718	0.0114982	0.0600546		NFIL3_4565	133.794	-0.706987	0.341831	-2.06824	0.0386178	0.122748		NFIL3_4565	133.794
NFKB1_4566	248.165	0.0295457	0.155326	0.190217	0.849139	0.929661		NFKB1_4566	248.165	0.113045	0.153673	0.735622	0.461961	0.941625		NFKB1_4566	248.165	0.322417	0.154868	2.08188	0.0373536	0.26157		NFKB1_4566	248.165	0.143299	0.153275	0.934915	0.349832	0.682789		NFKB1_4566	248.165	0.248368	0.153429	1.61878	0.105494	0.296834		NFKB1_4566	248.165	0.00631868	0.156355	0.0404124	0.967764	0.983602		NFKB1_4566	248.165
NFKB2_4567	96.3416	0.0416103	0.253838	0.163925	0.86979	NA		NFKB2_4567	96.3416	0.108202	0.25126	0.430637	0.666732	1		NFKB2_4567	96.3416	-0.0749437	0.258276	-0.290169	0.771687	0.939898		NFKB2_4567	96.3416	0.0599034	0.251348	0.238329	0.811626	0.946726		NFKB2_4567	96.3416	0.343739	0.249914	1.37543	0.168998	0.395635		NFKB2_4567	96.3416	0.0773794	0.254817	0.303667	0.761382	0.874754		NFKB2_4567	96.3416
NFKBIA_4568	38.2221	-0.285479	0.293423	-0.972926	0.33059	NA		NFKBIA_4568	38.2221	-0.608514	0.296433	-2.05279	0.0400932	0.620899		NFKBIA_4568	38.2221	-0.578022	0.305082	-1.89464	0.0581396	0.333546		NFKBIA_4568	38.2221	-0.997055	0.304316	-3.27638	0.00105146	0.0151525		NFKBIA_4568	38.2221	-0.782132	0.302468	-2.58583	0.00971443	0.0528733		NFKBIA_4568	38.2221	-0.813347	0.308071	-2.64013	0.00828751	0.0371616		NFKBIA_4568	38.2221
NFKBIE_4571	55.6796	0.700173	0.24477	2.86054	0.00422919	NA		NFKBIE_4571	55.6796	-0.0011922	0.252336	-0.00472464	0.99623	1		NFKBIE_4571	55.6796	0.116038	0.257526	0.450587	0.652287	0.903079		NFKBIE_4571	55.6796	0.129216	0.249537	0.517823	0.604582	0.866544		NFKBIE_4571	55.6796	0.23011	0.250096	0.920085	0.357528	0.615489		NFKBIE_4571	55.6796	0.305825	0.251927	1.21395	0.224769	0.425455		NFKBIE_4571	55.6796
NGB_4579	0.139054	0	9.77144	0	1	NA		NGB_4579	0.139054	0	9.78431	0	1	1		NGB_4579	0.139054	0	9.78431	0	1	NA		NGB_4579	0.139054	0	9.78431	0	1	NA		NGB_4579	0.139054	0	9.78431	0	1	NA		NGB_4579	0.139054	0	9.78431	0	1	NA		NGB_4579	0.139054
NHP2_4585	274.795	0.00985857	0.247989	0.0397541	0.968289	0.983499		NHP2_4585	274.795	-0.153913	0.247945	-0.620755	0.534761	0.983636		NHP2_4585	274.795	-0.0179035	0.248945	-0.0719178	0.942667	0.985599		NHP2_4585	274.795	-0.101847	0.247661	-0.411234	0.680901	0.902293		NHP2_4585	274.795	0.370157	0.246657	1.5007	0.133434	0.342554		NHP2_4585	274.795	0.410846	0.247134	1.66244	0.0964241	0.236683		NHP2_4585	274.795
NIPSNAP1_4593	1.23686	0.830517	1.34011	0.61974	0.535429	NA		NIPSNAP1_4593	1.23686	1.39824	1.27361	1.09785	0.272269	0.808349		NIPSNAP1_4593	1.23686	0.813606	1.36993	0.593904	0.552576	0.863868		NIPSNAP1_4593	1.23686	0.594532	1.34163	0.443141	0.657664	0.886177		NIPSNAP1_4593	1.23686	0.760677	1.3392	0.568008	0.570029	0.792307		NIPSNAP1_4593	1.23686	0.0973916	1.45871	0.0667654	0.946768	0.979114		NIPSNAP1_4593	1.23686
NISCH_4595	45.7408	-0.114506	0.334243	-0.342582	0.731913	NA		NISCH_4595	45.7408	0.319319	0.324118	0.985193	0.324529	0.848557		NISCH_4595	45.7408	0.25595	0.331479	0.772144	0.440029	0.797877		NISCH_4595	45.7408	-0.102537	0.329982	-0.310734	0.756003	0.928016		NISCH_4595	45.7408	0.214731	0.326995	0.656679	0.511387	0.745744		NISCH_4595	45.7408	0.065465	0.33295	0.196621	0.844124	0.922393		NISCH_4595	45.7408
NISCH_4596	60.6252	0.386416	0.354348	1.0905	0.275493	NA		NISCH_4596	60.6252	0.297412	0.353256	0.841916	0.399835	0.89946		NISCH_4596	60.6252	0.356759	0.357997	0.996543	0.318986	0.714655		NISCH_4596	60.6252	0.279895	0.353	0.792903	0.427834	0.750877		NISCH_4596	60.6252	0.193412	0.355876	0.543482	0.586798	0.802122		NISCH_4596	60.6252	0.278026	0.357584	0.777514	0.436856	0.645205		NISCH_4596	60.6252
NISCH_4597	54.6913	0.625495	0.351698	1.7785	0.0753219	NA		NISCH_4597	54.6913	0.618622	0.34972	1.76891	0.0769095	0.653111		NISCH_4597	54.6913	0.519266	0.356313	1.45733	0.145025	0.519809		NISCH_4597	54.6913	0.346762	0.352532	0.983633	0.325296	0.663604		NISCH_4597	54.6913	0.581279	0.351245	1.65491	0.0979429	0.282471		NISCH_4597	54.6913	0.113444	0.361367	0.313931	0.753573	0.871041		NISCH_4597	54.6913
NIT1_4598	263.327	0.634729	0.255044	2.4887	0.0128211	0.160059		NIT1_4598	263.327	0.493981	0.254945	1.9376	0.0526717	0.620899		NIT1_4598	263.327	0.128997	0.257697	0.500577	0.616669	0.888454		NIT1_4598	263.327	-0.0155462	0.256489	-0.0606115	0.951669	0.988633		NIT1_4598	263.327	-0.0578241	0.25717	-0.224848	0.822098	0.921834		NIT1_4598	263.327	0.0161507	0.257785	0.0626516	0.950044	0.980539		NIT1_4598	263.327
NME1_4611	1541.89	0.493571	0.225971	2.18422	0.028946	0.205785		NME1_4611	1541.89	0.0324268	0.226148	0.143388	0.885984	1		NME1_4611	1541.89	0.467641	0.226124	2.06807	0.0386333	0.262939		NME1_4611	1541.89	0.119489	0.226071	0.528548	0.597119	0.862863		NME1_4611	1541.89	0.0340846	0.226213	0.150675	0.880232	0.948077		NME1_4611	1541.89	0.30053	0.226179	1.32872	0.183939	0.370284		NME1_4611	1541.89
NMT1_4614	115.23	0.102395	0.188815	0.542304	0.587609	0.78982		NMT1_4614	115.23	0.010508	0.187799	0.0559531	0.955379	1		NMT1_4614	115.23	0.325507	0.188872	1.72342	0.0848122	0.406219		NMT1_4614	115.23	0.233226	0.184748	1.2624	0.206806	0.5355		NMT1_4614	115.23	0.316046	0.185324	1.70537	0.0881255	0.262832		NMT1_4614	115.23	0.387146	0.18668	2.07385	0.0380933	0.121575		NMT1_4614	115.23
NNT_4618	784.492	0.0292286	0.292229	0.100019	0.920329	0.965965		NNT_4618	784.492	0.385001	0.29179	1.31944	0.187021	0.753251		NNT_4618	784.492	-0.428103	0.293085	-1.46068	0.144103	0.519809		NNT_4618	784.492	-0.515024	0.292603	-1.76014	0.0783835	0.324643		NNT_4618	784.492	-0.585612	0.292863	-1.99961	0.0455423	0.165809		NNT_4618	784.492	-0.950801	0.293881	-3.23533	0.00121501	0.00756865		NNT_4618	784.492
NOC3L_4620	293.85	-0.1043	0.201938	-0.516496	0.605508	0.798154		NOC3L_4620	293.85	0.246999	0.199717	1.23675	0.216181	0.777104		NOC3L_4620	293.85	-0.0575767	0.202881	-0.283795	0.776567	0.941717		NOC3L_4620	293.85	0.0678443	0.200252	0.338795	0.734764	0.924976		NOC3L_4620	293.85	0.376076	0.199595	1.8842	0.0595385	0.200927		NOC3L_4620	293.85	0.0637961	0.201738	0.316233	0.751826	0.870578		NOC3L_4620	293.85
NOL3_4625	117.759	0.435872	0.368516	1.18278	0.236897	0.524754		NOL3_4625	117.759	0.376115	0.368006	1.02203	0.306766	0.832501		NOL3_4625	117.759	0.0420867	0.371997	0.113137	0.909922	0.980363		NOL3_4625	117.759	-0.347156	0.371695	-0.93398	0.350314	0.682885		NOL3_4625	117.759	-0.439826	0.373286	-1.17825	0.238696	0.484838		NOL3_4625	117.759	-0.652817	0.377064	-1.73132	0.0833953	0.214834		NOL3_4625	117.759
NOLC1_4626	744.729	-0.0622498	0.216797	-0.287135	0.774009	0.900054		NOLC1_4626	744.729	0.161569	0.216121	0.747583	0.454712	0.937712		NOLC1_4626	744.729	0.0905256	0.216936	0.417292	0.676465	0.909486		NOLC1_4626	744.729	0.301098	0.215886	1.39471	0.163103	0.4768		NOLC1_4626	744.729	0.571903	0.215705	2.65132	0.00801788	0.0450814		NOLC1_4626	744.729	0.380868	0.21626	1.76115	0.0782124	0.205078		NOLC1_4626	744.729
NOS1_4636	0.298462	-0.543204	6.22207	-0.0873027	0.930431	NA		NOS1_4636	0.298462	-1.67286	6.2254	-0.268715	0.788149	1		NOS1_4636	0.298462	-1.27438	6.2254	-0.204706	0.837802	NA		NOS1_4636	0.298462	-1.73048	6.2254	-0.277971	0.781035	NA		NOS1_4636	0.298462	1.22013	6.15715	0.198165	0.842916	NA		NOS1_4636	0.298462	-0.449411	6.2254	-0.0721899	0.942451	NA		NOS1_4636	0.298462
NOS2_4637	0.0645568	0.791545	9.77144	0.081006	0.935437	NA		NOS2_4637	0.0645568	0	9.78431	0	1	1		NOS2_4637	0.0645568	0	9.78431	0	1	NA		NOS2_4637	0.0645568	0.567341	9.78431	0.0579847	0.953761	NA		NOS2_4637	0.0645568	0	9.78431	0	1	NA		NOS2_4637	0.0645568	0	9.78431	0	1	NA		NOS2_4637	0.0645568
NOS3_4638	0.102459	-0.648932	9.77144	-0.0664111	0.947051	NA		NOS3_4638	0.102459	-0.817691	9.78431	-0.0835717	0.933397	1		NOS3_4638	0.102459	0.542515	9.78431	0.0554474	0.955782	NA		NOS3_4638	0.102459	-0.875308	9.78431	-0.0894604	0.928716	NA		NOS3_4638	0.102459	-0.726859	9.78431	-0.0742882	0.940781	NA		NOS3_4638	0.102459	1.03065	9.7729	0.10546	0.916011	NA		NOS3_4638	0.102459
NOSIP_4639	259.157	0.595129	0.253568	2.34702	0.0189245	0.179136		NOSIP_4639	259.157	0.220406	0.254242	0.866911	0.385991	0.886413		NOSIP_4639	259.157	0.74714	0.253801	2.9438	0.00324209	0.0566163		NOSIP_4639	259.157	0.422783	0.253454	1.66808	0.095299	0.362803		NOSIP_4639	259.157	0.22181	0.25459	0.871243	0.383622	0.640624		NOSIP_4639	259.157	0.623624	0.253908	2.4561	0.0140454	0.0551076		NOSIP_4639	259.157
NPC1_4646	552.362	0.130662	0.27476	0.47555	0.634395	0.81657		NPC1_4646	552.362	0.350675	0.273928	1.28017	0.200485	0.761653		NPC1_4646	552.362	0.586774	0.274245	2.1396	0.0323871	0.240936		NPC1_4646	552.362	0.423138	0.273746	1.54573	0.122169	0.417732		NPC1_4646	552.362	0.826788	0.273315	3.02504	0.00248603	0.0177052		NPC1_4646	552.362	0.87255	0.273571	3.18948	0.00142529	0.00861303		NPC1_4646	552.362
NPDC1_4650	0.931863	-0.46011	1.24085	-0.370803	0.710785	NA		NPDC1_4650	0.931863	-3.06781	1.49451	-2.05272	0.0400993	0.620899		NPDC1_4650	0.931863	-1.70752	1.49451	-1.14253	0.253233	0.651834		NPDC1_4650	0.931863	0.0165896	1.12811	0.0147056	0.988267	NA		NPDC1_4650	0.931863	-2.01518	1.49451	-1.34839	0.177533	0.40756		NPDC1_4650	0.931863	-1.02696	1.37392	-0.747469	0.454781	0.656094		NPDC1_4650	0.931863
NPEPL1_4651	17.3526	0.83174	0.418833	1.98585	0.0470497	NA		NPEPL1_4651	17.3526	0.367947	0.428673	0.858339	0.390705	0.891421		NPEPL1_4651	17.3526	0.44522	0.441676	1.00802	0.313443	0.712396		NPEPL1_4651	17.3526	0.363971	0.42694	0.85251	0.393931	0.727633		NPEPL1_4651	17.3526	0.160365	0.440677	0.363907	0.715928	0.870958		NPEPL1_4651	17.3526	0.604216	0.429938	1.40535	0.159916	0.338639		NPEPL1_4651	17.3526
NPRL2_4660	215.089	0.503028	0.243954	2.06198	0.03921	0.229831		NPRL2_4660	215.089	0.368614	0.243784	1.51205	0.130521	0.698937		NPRL2_4660	215.089	0.283817	0.246095	1.15329	0.248793	0.647103		NPRL2_4660	215.089	0.172256	0.244476	0.704594	0.481063	0.795166		NPRL2_4660	215.089	0.147283	0.2452	0.600665	0.548063	0.777826		NPRL2_4660	215.089	0.24692	0.245773	1.00467	0.315058	0.52996		NPRL2_4660	215.089
NQO1_4668	10.2694	-0.415404	0.480232	-0.865007	0.387035	NA		NQO1_4668	10.2694	-0.226153	0.462555	-0.488921	0.624898	1		NQO1_4668	10.2694	-0.785209	0.519383	-1.51181	0.130582	0.499175		NQO1_4668	10.2694	-1.36539	0.52876	-2.58224	0.00981601	0.0823918		NQO1_4668	10.2694	-0.338815	0.472175	-0.717564	0.473026	0.714624		NQO1_4668	10.2694	-0.152549	0.471584	-0.323483	0.74633	0.867507		NQO1_4668	10.2694
NR1H2_4670	296.299	0.663084	0.175979	3.76798	0.000164574	0.0896516		NR1H2_4670	296.299	0.359951	0.176556	2.03873	0.0414768	0.620899		NR1H2_4670	296.299	0.81554	0.176298	4.62592	3.72946e-06	0.000219224		NR1H2_4670	296.299	0.418774	0.176124	2.37772	0.01742	0.12051		NR1H2_4670	296.299	0.455677	0.176547	2.58105	0.0098499	0.0532909		NR1H2_4670	296.299	0.675484	0.176492	3.82729	0.000129563	0.00112905		NR1H2_4670	296.299
NR1I2_4673	6.59956	0.0884926	0.517027	0.171157	0.864101	NA		NR1I2_4673	6.59956	-0.306413	0.530854	-0.577208	0.563799	1		NR1I2_4673	6.59956	-0.828241	0.608765	-1.36053	0.173664	0.568339		NR1I2_4673	6.59956	-0.0466425	0.512051	-0.0910895	0.927421	0.982855		NR1I2_4673	6.59956	-1.27124	0.623691	-2.03825	0.0415249	0.154844		NR1I2_4673	6.59956	-0.93137	0.603295	-1.5438	0.122636	0.280001		NR1I2_4673	6.59956
NR2F6_4684	17.5753	0.220403	0.35365	0.623224	0.533138	NA		NR2F6_4684	17.5753	-0.339701	0.367908	-0.923332	0.355834	0.867717		NR2F6_4684	17.5753	-0.131613	0.376131	-0.349913	0.726404	0.92588		NR2F6_4684	17.5753	0.0264726	0.352736	0.0750493	0.940175	0.985877		NR2F6_4684	17.5753	-0.0964314	0.36196	-0.266415	0.78992	0.905612		NR2F6_4684	17.5753	-0.610437	0.392887	-1.55372	0.12025	0.275918		NR2F6_4684	17.5753
NR3C1_4689	282.638	-0.14074	0.126479	-1.11275	0.265814	0.55549		NR3C1_4689	282.638	0.0241969	0.124249	0.194745	0.845593	1		NR3C1_4689	282.638	0.0276349	0.126915	0.217744	0.827629	0.955325		NR3C1_4689	282.638	0.0836528	0.123675	0.676392	0.498792	0.807124		NR3C1_4689	282.638	-0.214439	0.126433	-1.69607	0.0898731	0.266568		NR3C1_4689	282.638	-0.422739	0.12973	-3.25861	0.00111959	0.00713932		NR3C1_4689	282.638
NRAS_4703	395.64	0.0856917	0.132776	0.645385	0.518677	0.750678		NRAS_4703	395.64	-0.0323923	0.132526	-0.244422	0.806904	1		NRAS_4703	395.64	0.0129972	0.134255	0.0968099	0.922877	0.982114		NRAS_4703	395.64	0.104303	0.131816	0.791275	0.428784	0.751227		NRAS_4703	395.64	0.122679	0.132265	0.927524	0.353654	0.610772		NRAS_4703	395.64	0.0958647	0.133301	0.719161	0.472042	0.669935		NRAS_4703	395.64
NRCAM_4705	123.249	-0.0564632	0.197124	-0.286435	0.774545	0.900054		NRCAM_4705	123.249	0.119937	0.193329	0.620379	0.535008	0.983636		NRCAM_4705	123.249	0.0131213	0.19913	0.0658932	0.947463	0.987269		NRCAM_4705	123.249	0.0356569	0.19374	0.184045	0.853978	0.957916		NRCAM_4705	123.249	0.353668	0.192022	1.84181	0.0655034	0.215654		NRCAM_4705	123.249	0.455191	0.192902	2.3597	0.0182897	0.0684883		NRCAM_4705	123.249
NRIP1_4719	56.2893	-0.371513	0.221568	-1.67674	0.093593	NA		NRIP1_4719	56.2893	-0.276504	0.215711	-1.28183	0.199902	0.761653		NRIP1_4719	56.2893	-0.190946	0.222769	-0.857149	0.391363	0.76456		NRIP1_4719	56.2893	0.113795	0.207793	0.547636	0.583942	0.857971		NRIP1_4719	56.2893	0.0950072	0.210428	0.451495	0.651633	0.83608		NRIP1_4719	56.2893	0.148916	0.212709	0.700091	0.48387	0.680298		NRIP1_4719	56.2893
NRP1_4724	794.192	-0.0323327	0.118705	-0.272379	0.78533	0.901917		NRP1_4724	794.192	0.0456726	0.118176	0.386481	0.699141	1		NRP1_4724	794.192	-0.372326	0.120259	-3.09605	0.00196119	0.0388362		NRP1_4724	794.192	-0.630138	0.119705	-5.26408	1.40892e-07	8.54256e-06		NRP1_4724	794.192	-1.13553	0.122023	-9.30584	1.32941e-20	4.77552e-18		NRP1_4724	794.192	-1.15154	0.123071	-9.3567	8.22628e-21	1.26646e-18		NRP1_4724	794.192
NT5DC2_4737	0.0410798	0	9.77144	0	1	NA		NT5DC2_4737	0.0410798	0	9.78431	0	1	1		NT5DC2_4737	0.0410798	0	9.78431	0	1	NA		NT5DC2_4737	0.0410798	0	9.78431	0	1	NA		NT5DC2_4737	0.0410798	0	9.78431	0	1	NA		NT5DC2_4737	0.0410798	0	9.78431	0	1	NA		NT5DC2_4737	0.0410798
NT5E_4738	50.7475	-0.679543	0.270854	-2.50889	0.0121112	NA		NT5E_4738	50.7475	-0.839996	0.270627	-3.10389	0.00190997	0.540876		NT5E_4738	50.7475	-0.237291	0.26659	-0.890096	0.373414	0.757081		NT5E_4738	50.7475	-0.694284	0.266801	-2.60225	0.00926142	0.0787845		NT5E_4738	50.7475	-0.92987	0.274685	-3.38522	0.00071121	0.00644074		NT5E_4738	50.7475	-1.52119	0.297416	-5.11467	3.14283e-07	5.43356e-06		NT5E_4738	50.7475
NUCB2_4744	87.6439	-0.535146	0.268425	-1.99365	0.0461903	NA		NUCB2_4744	87.6439	-0.27867	0.264152	-1.05496	0.291443	0.822066		NUCB2_4744	87.6439	-0.665172	0.272977	-2.43673	0.0148206	0.156075		NUCB2_4744	87.6439	-0.462175	0.265462	-1.74102	0.0816797	0.330913		NUCB2_4744	87.6439	-0.56758	0.267883	-2.11876	0.0341108	0.134161		NUCB2_4744	87.6439	-0.570366	0.270272	-2.11035	0.0348286	0.114899		NUCB2_4744	87.6439
NUDCD3_4752	118.268	-0.0573207	0.216309	-0.264994	0.791014	0.902225		NUDCD3_4752	118.268	-0.0796453	0.214758	-0.370861	0.710741	1		NUDCD3_4752	118.268	-0.0361804	0.218669	-0.165457	0.868584	0.966655		NUDCD3_4752	118.268	0.274409	0.21137	1.29824	0.194204	0.522959		NUDCD3_4752	118.268	0.0380483	0.214519	0.177365	0.859222	0.939553		NUDCD3_4752	118.268	0.195709	0.214926	0.910585	0.362514	0.578198		NUDCD3_4752	118.268
NUDT21_4757	551.254	-0.300377	0.251428	-1.19468	0.232211	0.518899		NUDT21_4757	551.254	-0.306686	0.251136	-1.22119	0.222013	0.777765		NUDT21_4757	551.254	-0.289681	0.251843	-1.15025	0.250042	0.648786		NUDT21_4757	551.254	0.0176142	0.250629	0.0702801	0.943971	0.986423		NUDT21_4757	551.254	-0.161701	0.251056	-0.644082	0.519522	0.752516		NUDT21_4757	551.254	0.151187	0.250913	0.602548	0.54681	0.729305		NUDT21_4757	551.254
NUDT5_4760	39.9969	0.408231	0.386957	1.05498	0.291435	NA		NUDT5_4760	39.9969	0.353124	0.384846	0.917573	0.358842	0.868238		NUDT5_4760	39.9969	0.527044	0.389016	1.35481	0.175477	0.570167		NUDT5_4760	39.9969	0.478702	0.38215	1.25265	0.210332	0.541043		NUDT5_4760	39.9969	0.869859	0.378491	2.29823	0.0215487	0.0962249		NUDT5_4760	39.9969	1.04912	0.37881	2.76951	0.00561406	0.0271304		NUDT5_4760	39.9969
NUDT9_4763	350.167	-0.175568	0.172683	-1.01671	0.309292	0.583686		NUDT9_4763	350.167	-0.00584096	0.17136	-0.0340859	0.972809	1		NUDT9_4763	350.167	-0.288841	0.174307	-1.65708	0.0975038	0.437676		NUDT9_4763	350.167	-0.0727864	0.171472	-0.42448	0.671216	0.895653		NUDT9_4763	350.167	0.131785	0.171213	0.769715	0.441469	0.683967		NUDT9_4763	350.167	-0.222684	0.173471	-1.2837	0.199247	0.391352		NUDT9_4763	350.167
NUP107_4770	128.56	-0.352803	0.244716	-1.44168	0.149392	0.420063		NUP107_4770	128.56	-0.404032	0.243644	-1.65829	0.097259	0.658843		NUP107_4770	128.56	-0.0561576	0.244084	-0.230075	0.818034	0.954077		NUP107_4770	128.56	0.038133	0.24022	0.158742	0.873872	0.966855		NUP107_4770	128.56	0.0735671	0.240811	0.305498	0.759987	0.8883		NUP107_4770	128.56	0.146946	0.241715	0.607929	0.543235	0.726936		NUP107_4770	128.56
NUP133_4773	182.925	-0.458662	0.15262	-3.00526	0.00265357	0.0991561		NUP133_4773	182.925	-0.140382	0.146986	-0.955072	0.339541	0.859248		NUP133_4773	182.925	0.3611	0.146008	2.47316	0.0133925	0.147623		NUP133_4773	182.925	0.541191	0.141262	3.83111	0.000127567	0.00297848		NUP133_4773	182.925	0.572248	0.141925	4.03205	5.52918e-05	0.000798029		NUP133_4773	182.925	0.605662	0.143066	4.23345	2.30131e-05	0.000248834		NUP133_4773	182.925
NUP37_4777	27.9039	-0.493596	0.437439	-1.12838	0.259161	NA		NUP37_4777	27.9039	-0.266568	0.427483	-0.623576	0.532906	0.983204		NUP37_4777	27.9039	0.505212	0.420236	1.20221	0.229282	0.626366		NUP37_4777	27.9039	0.157287	0.418717	0.37564	0.707185	0.909398		NUP37_4777	27.9039	0.457285	0.416146	1.09886	0.271831	0.52656		NUP37_4777	27.9039	0.43693	0.419621	1.04125	0.297759	0.509611		NUP37_4777	27.9039
NUP62_4779	12.6632	-0.429638	0.454203	-0.945918	0.34419	NA		NUP62_4779	12.6632	-0.260734	0.435044	-0.599327	0.548955	0.996596		NUP62_4779	12.6632	0.849311	0.404877	2.0977	0.0359315	0.255873		NUP62_4779	12.6632	-0.466372	0.442894	-1.05301	0.292336	0.636724		NUP62_4779	12.6632	-0.184072	0.435772	-0.422406	0.672729	0.84736		NUP62_4779	12.6632	0.174007	0.426502	0.407986	0.683284	0.824275		NUP62_4779	12.6632
NUP85_4781	133.888	0.0619478	0.230421	0.268846	0.788048	0.902204		NUP85_4781	133.888	0.476424	0.225609	2.11173	0.0347098	0.620899		NUP85_4781	133.888	0.463173	0.228786	2.02448	0.0429208	0.278082		NUP85_4781	133.888	0.346144	0.22625	1.52992	0.126036	0.426224		NUP85_4781	133.888	0.484656	0.226196	2.14264	0.0321424	0.129089		NUP85_4781	133.888	0.335856	0.228994	1.46666	0.142469	0.313335		NUP85_4781	133.888
NUP88_4782	184.236	-0.177278	0.225119	-0.787485	0.430998	0.682787		NUP88_4782	184.236	-0.0438498	0.223257	-0.196409	0.84429	1		NUP88_4782	184.236	0.0857575	0.224866	0.381371	0.702928	0.918471		NUP88_4782	184.236	-0.0394333	0.223044	-0.176796	0.859669	0.959036		NUP88_4782	184.236	0.0211462	0.223415	0.0946497	0.924593	0.966756		NUP88_4782	184.236	-0.400514	0.227711	-1.75887	0.0785997	0.205716		NUP88_4782	184.236
NUP93_4783	6.78999	0.341152	0.555412	0.614233	0.539061	NA		NUP93_4783	6.78999	-0.614049	0.617711	-0.994073	0.320187	0.845472		NUP93_4783	6.78999	0.845091	0.539578	1.56621	0.1173	0.477665		NUP93_4783	6.78999	0.132403	0.554299	0.238866	0.81121	0.946726		NUP93_4783	6.78999	0.76993	0.527984	1.45825	0.144773	0.359486		NUP93_4783	6.78999	0.988834	0.526044	1.87975	0.0601416	0.169076		NUP93_4783	6.78999
NUS1_4786	284.785	0.135038	0.140466	0.961355	0.336374	0.603808		NUS1_4786	284.785	0.0595021	0.139893	0.42534	0.670589	1		NUS1_4786	284.785	0.282473	0.140948	2.00409	0.0450599	0.286206		NUS1_4786	284.785	0.166991	0.139107	1.20045	0.229964	0.567035		NUS1_4786	284.785	0.176955	0.139758	1.26616	0.205457	0.444607		NUS1_4786	284.785	0.129757	0.141241	0.918692	0.358257	0.573957		NUS1_4786	284.785
NUSAP1_4789	2397.82	0.220547	0.239063	0.92255	0.356242	0.624756		NUSAP1_4789	2397.82	0.33334	0.23895	1.39502	0.16301	0.728051		NUSAP1_4789	2397.82	0.211333	0.23917	0.88361	0.376907	0.75827		NUSAP1_4789	2397.82	0.112305	0.239022	0.469851	0.638462	0.878613		NUSAP1_4789	2397.82	-0.0934732	0.23917	-0.390823	0.695928	0.860734		NUSAP1_4789	2397.82	-0.558218	0.239608	-2.32971	0.0198213	0.0727383		NUSAP1_4789	2397.82
OLIG2_4807	0.269383	-1.12898	9.77144	-0.115539	0.908018	NA		OLIG2_4807	0.269383	-1.29857	9.78431	-0.13272	0.894415	1		OLIG2_4807	0.269383	-0.900104	9.78431	-0.0919946	0.926702	NA		OLIG2_4807	0.269383	-1.35619	9.78431	-0.138609	0.889759	NA		OLIG2_4807	0.269383	-1.20774	9.78431	-0.123437	0.901761	NA		OLIG2_4807	0.269383	-1.03691	9.78431	-0.105976	0.915601	NA		OLIG2_4807	0.269383
ONECUT1_4810	1.11482	-1.24837	1.51745	-0.82268	0.41069	NA		ONECUT1_4810	1.11482	-0.0195323	1.27596	-0.015308	0.987786	1		ONECUT1_4810	1.11482	0.358338	1.27833	0.280317	0.779235	0.941717		ONECUT1_4810	1.11482	-1.35211	1.48724	-0.90914	0.363276	0.696537		ONECUT1_4810	1.11482	-2.15312	1.61283	-1.33499	0.181879	0.412932		ONECUT1_4810	1.11482	-0.00555875	1.30675	-0.00425387	0.996606	0.996914		ONECUT1_4810	1.11482
OPHN1_4811	1.20251	2.17261	1.38558	1.56802	0.116876	NA		OPHN1_4811	1.20251	2.84223	1.2982	2.18936	0.0285706	0.620899		OPHN1_4811	1.20251	2.9918	1.31968	2.26706	0.0233866	0.201087		OPHN1_4811	1.20251	0.0864551	1.66568	0.0519039	0.958605	0.989117		OPHN1_4811	1.20251	2.43671	1.34458	1.81226	0.0699467	0.22569		OPHN1_4811	1.20251	1.17484	1.56688	0.749795	0.453378	0.654947		OPHN1_4811	1.20251
ORC1_4828	33.0044	-0.132399	0.339721	-0.38973	0.696736	NA		ORC1_4828	33.0044	0.0647676	0.330524	0.195954	0.844646	1		ORC1_4828	33.0044	0.478172	0.330208	1.44809	0.147591	0.527251		ORC1_4828	33.0044	0.373568	0.323484	1.15483	0.248162	0.590203		ORC1_4828	33.0044	0.619973	0.321596	1.9278	0.0538803	0.186106		ORC1_4828	33.0044	-0.0235217	0.339616	-0.0692597	0.944783	0.978687		ORC1_4828	33.0044
ORC4_4831	137.283	0.15616	0.224153	0.696664	0.486013	0.722296		ORC4_4831	137.283	-0.0812141	0.224656	-0.361504	0.717723	1		ORC4_4831	137.283	0.456621	0.223577	2.04234	0.0411176	0.272714		ORC4_4831	137.283	0.37909	0.221197	1.71381	0.0865637	0.343641		ORC4_4831	137.283	0.0527067	0.224329	0.234952	0.814246	0.917117		ORC4_4831	137.283	0.508255	0.222502	2.28427	0.0223554	0.0803057		ORC4_4831	137.283
ORC6_4832	65.06	-0.548124	0.309831	-1.76911	0.0768759	NA		ORC6_4832	65.06	-0.215974	0.301491	-0.716352	0.473774	0.949466		ORC6_4832	65.06	-0.0337255	0.304754	-0.110665	0.911882	0.980591		ORC6_4832	65.06	0.479999	0.293336	1.63634	0.101768	0.376529		ORC6_4832	65.06	0.910826	0.290981	3.13019	0.00174693	0.0133203		ORC6_4832	65.06	0.591189	0.295424	2.00115	0.0453761	0.138267		ORC6_4832	65.06
ORM1_4833	1257.89	-0.132718	0.308433	-0.430299	0.666978	0.842848		ORM1_4833	1257.89	-0.300044	0.308429	-0.972814	0.330646	0.855138		ORM1_4833	1257.89	-0.998606	0.309178	-3.22987	0.00123845	0.0278048		ORM1_4833	1257.89	-1.01341	0.308827	-3.28149	0.0010326	0.0150179		ORM1_4833	1257.89	-0.820707	0.308778	-2.65792	0.00786252	0.0444397		ORM1_4833	1257.89	-0.633042	0.3088	-2.05	0.0403641	0.126653		ORM1_4833	1257.89
ORM2_4836	398.79	-0.0135193	0.27457	-0.049238	0.96073	0.981102		ORM2_4836	398.79	-0.156858	0.274515	-0.571399	0.567729	1		ORM2_4836	398.79	-0.781346	0.276913	-2.82163	0.00477805	0.0755177		ORM2_4836	398.79	-0.635876	0.275361	-2.30924	0.0209303	0.135907		ORM2_4836	398.79	-0.728049	0.275877	-2.63904	0.00831415	0.0462644		ORM2_4836	398.79	-0.38982	0.275579	-1.41455	0.157201	0.334802		ORM2_4836	398.79
ORMDL2_4840	666.724	0.333626	0.211897	1.57447	0.115379	0.371868		ORMDL2_4840	666.724	0.11958	0.211953	0.564179	0.572633	1		ORMDL2_4840	666.724	0.375086	0.212187	1.76772	0.0771082	0.382935		ORMDL2_4840	666.724	0.238757	0.211735	1.12762	0.25948	0.604291		ORMDL2_4840	666.724	0.161471	0.212036	0.761528	0.446342	0.688465		ORMDL2_4840	666.724	0.440846	0.211938	2.08007	0.0375193	0.120528		ORMDL2_4840	666.724
OSGIN1_4849	198.972	0.254588	0.3426	0.743108	0.457417	0.706787		OSGIN1_4849	198.972	0.593426	0.339158	1.7497	0.0801695	0.653111		OSGIN1_4849	198.972	0.897746	0.339711	2.64268	0.00822537	0.107228		OSGIN1_4849	198.972	1.05796	0.336797	3.14124	0.00168233	0.0219398		OSGIN1_4849	198.972	1.78219	0.334837	5.32254	1.02327e-07	2.80359e-06		OSGIN1_4849	198.972	1.97484	0.334901	5.8968	3.70617e-09	9.90252e-08		OSGIN1_4849	198.972
OST4_4852	3189.24	0.473954	0.204801	2.31422	0.0206558	0.184171		OST4_4852	3189.24	0.178663	0.204832	0.872241	0.383077	0.885093		OST4_4852	3189.24	0.0885396	0.204993	0.431915	0.665803	0.908144		OST4_4852	3189.24	-0.217557	0.204947	-1.06153	0.28845	0.631747		OST4_4852	3189.24	-0.290248	0.205022	-1.41569	0.156866	0.378469		OST4_4852	3189.24	-0.0980562	0.205033	-0.478246	0.632475	0.792336		OST4_4852	3189.24
OTX2_4868	5.66121	-0.836378	0.533948	-1.56641	0.117254	NA		OTX2_4868	5.66121	-0.302789	0.485009	-0.624295	0.532434	0.983204		OTX2_4868	5.66121	-1.01309	0.572423	-1.76983	0.0767548	0.382355		OTX2_4868	5.66121	-1.4031	0.564661	-2.48486	0.0129603	0.0980882		OTX2_4868	5.66121	-1.91874	0.644955	-2.975	0.00292984	0.020283		OTX2_4868	5.66121	-5.6002	1.2421	-4.50866	6.52384e-06	8.0196e-05		OTX2_4868	5.66121
OXA1L_4873	61.8227	0.0779102	0.261969	0.297403	0.766159	NA		OXA1L_4873	61.8227	-0.288922	0.265157	-1.08963	0.275878	0.810062		OXA1L_4873	61.8227	0.507073	0.259042	1.9575	0.0502891	0.30851		OXA1L_4873	61.8227	0.187764	0.257451	0.729317	0.465808	0.786985		OXA1L_4873	61.8227	0.469788	0.255693	1.83731	0.066164	0.216756		OXA1L_4873	61.8227	0.665573	0.255734	2.60259	0.00925212	0.0403977		OXA1L_4873	61.8227
OXCT1_4876	1.66335	0.952218	1.25158	0.760811	0.44677	NA		OXCT1_4876	1.66335	0.698037	1.26398	0.552254	0.580774	1		OXCT1_4876	1.66335	0.125569	1.45063	0.0865618	0.93102	0.983335		OXCT1_4876	1.66335	-0.363846	1.45575	-0.249937	0.802636	0.944758		OXCT1_4876	1.66335	1.08717	1.22428	0.888008	0.374537	0.633279		OXCT1_4876	1.66335	-0.133885	1.45942	-0.0917386	0.926906	0.970115		OXCT1_4876	1.66335
OXSR1_4880	68.7478	-0.540962	0.212095	-2.55057	0.0107548	NA		OXSR1_4880	68.7478	-0.243225	0.203263	-1.1966	0.231462	0.784518		OXSR1_4880	68.7478	-0.213443	0.210031	-1.01624	0.309513	0.707567		OXSR1_4880	68.7478	0.0542549	0.19819	0.273752	0.784275	0.937223		OXSR1_4880	68.7478	-0.21114	0.204259	-1.03369	0.301283	0.556916		OXSR1_4880	68.7478	-0.335845	0.209901	-1.60001	0.109595	0.258074		OXSR1_4880	68.7478
P2RY14_4885	0.101851	0.3108	9.77144	0.0318069	0.974626	NA		P2RY14_4885	0.101851	-0.817661	9.78431	-0.0835685	0.933399	1		P2RY14_4885	0.101851	-0.41919	9.78431	-0.0428431	0.965827	NA		P2RY14_4885	0.101851	-0.875278	9.78431	-0.0894572	0.928719	NA		P2RY14_4885	0.101851	-0.726829	9.78431	-0.0742851	0.940784	NA		P2RY14_4885	0.101851	-0.555993	9.78431	-0.0568249	0.954685	NA		P2RY14_4885	0.101851
P4HA2_4889	282.469	0.0578722	0.141353	0.409417	0.682234	0.848447		P4HA2_4889	282.469	0.0537814	0.140309	0.383306	0.701493	1		P4HA2_4889	282.469	0.0751263	0.142803	0.526085	0.598829	0.884429		P4HA2_4889	282.469	0.34495	0.138586	2.48907	0.0128077	0.0979598		P4HA2_4889	282.469	0.227144	0.139855	1.62413	0.104347	0.29483		P4HA2_4889	282.469	-0.0735245	0.143093	-0.513823	0.607376	0.772785		P4HA2_4889	282.469
P4HB_4890	27.7354	-0.0339406	0.271085	-0.125203	0.900363	NA		P4HB_4890	27.7354	0.141789	0.260891	0.54348	0.5868	1		P4HB_4890	27.7354	-0.213311	0.286205	-0.745307	0.456086	0.810179		P4HB_4890	27.7354	-0.442515	0.277288	-1.59587	0.110518	0.395011		P4HB_4890	27.7354	0.0735756	0.265364	0.277263	0.781578	0.901956		P4HB_4890	27.7354	-0.420549	0.288655	-1.45693	0.145136	0.317258		P4HB_4890	27.7354
P4HTM_4891	22.6325	0.448303	0.38708	1.15817	0.246796	NA		P4HTM_4891	22.6325	0.423233	0.383959	1.10229	0.270337	0.808349		P4HTM_4891	22.6325	-0.00307877	0.405817	-0.00758659	0.993947	0.999813		P4HTM_4891	22.6325	-0.403095	0.4042	-0.997266	0.318635	0.656405		P4HTM_4891	22.6325	-0.0895076	0.39884	-0.22442	0.822431	0.921834		P4HTM_4891	22.6325	-0.828552	0.434718	-1.90595	0.0566564	0.161626		P4HTM_4891	22.6325
PACSIN3_4896	9.4002	-0.414288	0.512413	-0.808504	0.418801	NA		PACSIN3_4896	9.4002	-0.130767	0.483039	-0.270717	0.786609	1		PACSIN3_4896	9.4002	0.464619	0.472359	0.983614	0.325306	0.716841		PACSIN3_4896	9.4002	-0.281252	0.488349	-0.575924	0.564666	0.849422		PACSIN3_4896	9.4002	-0.270396	0.497139	-0.543903	0.586508	0.802122		PACSIN3_4896	9.4002	0.113999	0.48378	0.235642	0.813711	0.90308		PACSIN3_4896	9.4002
PAFAH1B1_4903	412.894	-0.36358	0.122722	-2.96263	0.00305025	0.0991561		PAFAH1B1_4903	412.894	-0.0835956	0.120219	-0.695361	0.486829	0.958602		PAFAH1B1_4903	412.894	0.135503	0.121128	1.11868	0.263278	0.657789		PAFAH1B1_4903	412.894	0.114119	0.119182	0.957523	0.338303	0.675742		PAFAH1B1_4903	412.894	0.12179	0.119706	1.01741	0.308959	0.566571		PAFAH1B1_4903	412.894	0.214467	0.120208	1.78414	0.0744015	0.198138		PAFAH1B1_4903	412.894
PAFAH1B3_4904	27.9995	0.29641	0.451969	0.65582	0.51194	NA		PAFAH1B3_4904	27.9995	0.583079	0.442853	1.31664	0.187958	0.753251		PAFAH1B3_4904	27.9995	0.402674	0.454827	0.885336	0.375976	0.758236		PAFAH1B3_4904	27.9995	0.415207	0.445118	0.932801	0.350923	0.683424		PAFAH1B3_4904	27.9995	0.331157	0.449431	0.736837	0.461221	0.702369		PAFAH1B3_4904	27.9995	-0.0235795	0.463325	-0.050892	0.959412	0.981519		PAFAH1B3_4904	27.9995
PAIP1_4909	8.21176	-0.538004	0.485591	-1.10794	0.26789	NA		PAIP1_4909	8.21176	-0.58665	0.478491	-1.22604	0.220183	0.777765		PAIP1_4909	8.21176	-1.31327	0.568459	-2.31022	0.020876	0.189053		PAIP1_4909	8.21176	0.0473707	0.445818	0.106256	0.915379	0.977108		PAIP1_4909	8.21176	0.184435	0.446064	0.413472	0.679261	0.851842		PAIP1_4909	8.21176	-0.582644	0.494107	-1.17919	0.238324	0.441241		PAIP1_4909	8.21176
PAK1_4912	8.49367	-0.851915	0.569852	-1.49498	0.134921	NA		PAK1_4912	8.49367	-0.941541	0.564501	-1.66792	0.0953323	0.658843		PAK1_4912	8.49367	-0.812639	0.583959	-1.3916	0.164043	0.553803		PAK1_4912	8.49367	-0.161472	0.520661	-0.310129	0.756463	0.928016		PAK1_4912	8.49367	-0.855919	0.564855	-1.51529	0.129699	0.336802		PAK1_4912	8.49367	0.197928	0.51934	0.381114	0.703119	0.839122		PAK1_4912	8.49367
PAK4_4916	4.40888	0.288468	0.63293	0.455766	0.648558	NA		PAK4_4916	4.40888	0.433102	0.60922	0.710913	0.477138	0.951794		PAK4_4916	4.40888	0.43569	0.640183	0.680572	0.496143	0.83873		PAK4_4916	4.40888	0.57436	0.596012	0.963672	0.33521	0.674398		PAK4_4916	4.40888	-0.100736	0.661403	-0.152307	0.878945	0.948077		PAK4_4916	4.40888	-0.251883	0.693805	-0.363046	0.716571	0.846951		PAK4_4916	4.40888
PAK6_4917	0.750723	2.70281	1.72627	1.56569	0.117421	NA		PAK6_4917	0.750723	0.624974	1.96241	0.318473	0.750126	1		PAK6_4917	0.750723	1.93329	1.8693	1.03423	0.301028	NA		PAK6_4917	0.750723	3.69573	1.63949	2.25419	0.0241843	NA		PAK6_4917	0.750723	0.715812	1.96241	0.364762	0.715289	NA		PAK6_4917	0.750723	0	1.96241	0	1	NA		PAK6_4917	0.750723
TENT4A_4925	34.8472	-0.0509746	0.267366	-0.190655	0.848796	NA		TENT4A_4925	34.8472	-0.0382068	0.262	-0.145827	0.884058	1		TENT4A_4925	34.8472	0.238093	0.265571	0.896532	0.369969	0.755702		TENT4A_4925	34.8472	0.388278	0.250245	1.55159	0.12076	0.414904		TENT4A_4925	34.8472	0.550292	0.249864	2.20237	0.0276393	0.116352		TENT4A_4925	34.8472	0.352104	0.258587	1.36165	0.173309	0.358252		TENT4A_4925	34.8472
PARP1_4934	1248.58	-0.219245	0.145885	-1.50286	0.132875	0.398624		PARP1_4934	1248.58	-0.126587	0.145507	-0.869971	0.384316	0.885916		PARP1_4934	1248.58	-0.0544118	0.145977	-0.372742	0.70934	0.922131		PARP1_4934	1248.58	0.20425	0.145098	1.40767	0.15923	0.472397		PARP1_4934	1248.58	0.028844	0.145431	0.198334	0.842783	0.93104		PARP1_4934	1248.58	-0.140964	0.145971	-0.965699	0.334195	0.552916		PARP1_4934	1248.58
PARP2_4940	31.4601	-0.460722	0.330498	-1.39402	0.163311	NA		PARP2_4940	31.4601	0.0799755	0.310062	0.257934	0.796458	1		PARP2_4940	31.4601	0.316048	0.314009	1.0065	0.314178	0.712396		PARP2_4940	31.4601	0.0369908	0.309936	0.11935	0.904998	0.97317		PARP2_4940	31.4601	0.594597	0.301515	1.97203	0.0486063	0.173517		PARP2_4940	31.4601	0.00606153	0.318947	0.0190048	0.984837	0.990659		PARP2_4940	31.4601
PAX6_4946	0.0216426	0	9.77144	0	1	NA		PAX6_4946	0.0216426	0	9.78431	0	1	1		PAX6_4946	0.0216426	0	9.78431	0	1	NA		PAX6_4946	0.0216426	0	9.78431	0	1	NA		PAX6_4946	0.0216426	0	9.78431	0	1	NA		PAX6_4946	0.0216426	0	9.78431	0	1	NA		PAX6_4946	0.0216426
PAXIP1_4950	14.5305	-0.322644	0.359995	-0.896246	0.370122	NA		PAXIP1_4950	14.5305	-0.333348	0.352096	-0.946754	0.343764	0.861773		PAXIP1_4950	14.5305	-0.282519	0.370773	-0.761971	0.446077	0.801204		PAXIP1_4950	14.5305	-0.0455062	0.336649	-0.135174	0.892474	0.972827		PAXIP1_4950	14.5305	-0.147369	0.347538	-0.424038	0.671538	0.847087		PAXIP1_4950	14.5305	-0.0556132	0.350797	-0.158534	0.874036	0.94024		PAXIP1_4950	14.5305
PCBD1_4953	3.46858	0.306829	0.71269	0.430522	0.666816	NA		PCBD1_4953	3.46858	-0.0109204	0.728791	-0.0149843	0.988045	1		PCBD1_4953	3.46858	0.794776	0.688713	1.154	0.2485	0.64686		PCBD1_4953	3.46858	-0.449042	0.773312	-0.580674	0.56146	0.848238		PCBD1_4953	3.46858	0.490166	0.688401	0.712035	0.476443	0.716104		PCBD1_4953	3.46858	0.811114	0.675042	1.20158	0.229528	0.431182		PCBD1_4953	3.46858
PCDHA2_4960	16.4045	-0.00789784	0.49165	-0.0160639	0.987183	NA		PCDHA2_4960	16.4045	0.682563	0.460806	1.48124	0.138543	0.706685		PCDHA2_4960	16.4045	0.832071	0.468135	1.77742	0.0754997	0.379022		PCDHA2_4960	16.4045	0.42525	0.466899	0.910796	0.362403	0.695909		PCDHA2_4960	16.4045	0.839389	0.459098	1.82834	0.067498	0.220203		PCDHA2_4960	16.4045	0.312217	0.482307	0.647341	0.517411	0.708509		PCDHA2_4960	16.4045
PCDHA9_4965	5.27478	0.609047	1.2433	0.489863	0.624231	NA		PCDHA9_4965	5.27478	-0.86714	1.36462	-0.635446	0.525137	0.979439		PCDHA9_4965	5.27478	0.330317	1.27912	0.258237	0.796224	0.947053		PCDHA9_4965	5.27478	-0.153944	1.28239	-0.120045	0.904448	0.97317		PCDHA9_4965	5.27478	-1.19632	1.42897	-0.837193	0.402484	0.658113		PCDHA9_4965	5.27478	-0.0650632	1.304	-0.0498952	0.960206	0.981519		PCDHA9_4965	5.27478
PCDHAC2_4966	17.3869	0.0762923	0.475564	0.160425	0.872546	NA		PCDHAC2_4966	17.3869	-0.0910142	0.47542	-0.19144	0.848181	1		PCDHAC2_4966	17.3869	-0.277319	0.49506	-0.560173	0.575361	0.875774		PCDHAC2_4966	17.3869	-1.01317	0.507522	-1.99632	0.0458996	0.232877		PCDHAC2_4966	17.3869	-0.45254	0.49	-0.92355	0.355721	0.613031		PCDHAC2_4966	17.3869	-0.440147	0.4967	-0.886143	0.37554	0.592544		PCDHAC2_4966	17.3869
PCMT1_4984	770.201	-0.19829	0.337976	-0.586697	0.557408	0.773989		PCMT1_4984	770.201	-0.325697	0.337923	-0.963819	0.335136	0.857291		PCMT1_4984	770.201	0.199426	0.337796	0.590375	0.554939	0.865469		PCMT1_4984	770.201	0.335622	0.337338	0.994912	0.319779	0.657046		PCMT1_4984	770.201	0.333597	0.337425	0.988653	0.322833	0.5804		PCMT1_4984	770.201	0.416364	0.337528	1.23357	0.217364	0.415576		PCMT1_4984	770.201
PCNA_4987	979.951	-0.399283	0.442536	-0.902261	0.366918	0.628719		PCNA_4987	979.951	-0.445393	0.442453	-1.00665	0.314105	0.841601		PCNA_4987	979.951	0.123956	0.442354	0.280218	0.77931	0.941717		PCNA_4987	979.951	0.278888	0.44209	0.630841	0.528145	0.830185		PCNA_4987	979.951	0.157641	0.442188	0.356502	0.721465	0.872287		PCNA_4987	979.951	0.27083	0.442236	0.612411	0.540266	0.724463		PCNA_4987	979.951
PDCD6IP_5007	448.33	-0.564821	0.190853	-2.95945	0.00308187	0.0991561		PDCD6IP_5007	448.33	-0.409909	0.189715	-2.16066	0.0307215	0.620899		PDCD6IP_5007	448.33	-0.12292	0.190075	-0.646694	0.51783	0.849248		PDCD6IP_5007	448.33	0.0456049	0.188439	0.242015	0.808769	0.946412		PDCD6IP_5007	448.33	0.131199	0.18853	0.695905	0.486488	0.725469		PDCD6IP_5007	448.33	0.200146	0.188876	1.05967	0.289297	0.499091		PDCD6IP_5007	448.33
PDGFB_5026	3.73492	0.80367	0.664682	1.2091	0.226623	NA		PDGFB_5026	3.73492	0.553006	0.670972	0.824186	0.409834	0.907198		PDGFB_5026	3.73492	0.30204	0.731211	0.413068	0.679557	0.910084		PDGFB_5026	3.73492	-0.53946	0.776823	-0.694444	0.487404	0.798873		PDGFB_5026	3.73492	-0.842526	0.847087	-0.994616	0.319923	0.579296		PDGFB_5026	3.73492	-1.02887	0.907245	-1.13406	0.256768	0.462468		PDGFB_5026	3.73492
PDHX_5033	45.6515	-0.560886	0.34217	-1.6392	0.101171	NA		PDHX_5033	45.6515	-0.604901	0.340017	-1.77903	0.0752344	0.653111		PDHX_5033	45.6515	-0.499136	0.345176	-1.44603	0.148169	0.527598		PDHX_5033	45.6515	-0.93763	0.345104	-2.71695	0.00658864	0.0611581		PDHX_5033	45.6515	-0.541969	0.340502	-1.59168	0.111458	0.308056		PDHX_5033	45.6515	-0.435491	0.342037	-1.27323	0.202937	0.396537		PDHX_5033	45.6515
PDIA5_5037	76.1735	-0.0780925	0.225238	-0.346711	0.728809	NA		PDIA5_5037	76.1735	0.109503	0.220995	0.495501	0.620247	1		PDIA5_5037	76.1735	-0.265501	0.231474	-1.147	0.25138	0.649645		PDIA5_5037	76.1735	-0.395312	0.226597	-1.74456	0.0810623	0.329257		PDIA5_5037	76.1735	-0.43708	0.229257	-1.90651	0.0565846	0.192566		PDIA5_5037	76.1735	-0.928223	0.242292	-3.83101	0.000127618	0.0011151		PDIA5_5037	76.1735
PDIA6_5040	2183.26	-0.340199	0.177229	-1.91954	0.0549159	0.263182		PDIA6_5040	2183.26	-0.134944	0.176991	-0.762435	0.445801	0.932528		PDIA6_5040	2183.26	-0.168565	0.177266	-0.950915	0.341647	0.733518		PDIA6_5040	2183.26	-0.116065	0.176965	-0.65586	0.511914	0.818026		PDIA6_5040	2183.26	-0.0722958	0.177009	-0.40843	0.682958	0.85416		PDIA6_5040	2183.26	-0.28092	0.177285	-1.58457	0.113064	0.264386		PDIA6_5040	2183.26
PDLIM1_5041	275.25	-0.265809	0.249706	-1.06449	0.287106	0.570798		PDLIM1_5041	275.25	-0.416565	0.249618	-1.66881	0.0951543	0.658843		PDLIM1_5041	275.25	0.00640466	0.24954	0.0256659	0.979524	0.993722		PDLIM1_5041	275.25	-0.309628	0.249165	-1.24267	0.213991	0.544543		PDLIM1_5041	275.25	-0.267601	0.249434	-1.07283	0.283347	0.538859		PDLIM1_5041	275.25	-0.595574	0.251574	-2.36739	0.0179139	0.0674223		PDLIM1_5041	275.25
PDS5A_5046	1073.81	-0.419067	0.139034	-3.01413	0.00257717	0.0991561		PDS5A_5046	1073.81	-0.046263	0.138083	-0.335038	0.737596	1		PDS5A_5046	1073.81	-0.163089	0.138968	-1.17357	0.240567	0.640126		PDS5A_5046	1073.81	0.029088	0.137935	0.210882	0.83298	0.952494		PDS5A_5046	1073.81	0.128874	0.13797	0.93407	0.350268	0.607402		PDS5A_5046	1073.81	0.0214133	0.138457	0.154656	0.877092	0.94176		PDS5A_5046	1073.81
PECAM1_5057	0.029275	0	9.77144	0	1	NA		PECAM1_5057	0.029275	0	9.78431	0	1	1		PECAM1_5057	0.029275	0	9.78431	0	1	NA		PECAM1_5057	0.029275	0	9.78431	0	1	NA		PECAM1_5057	0.029275	0	9.78431	0	1	NA		PECAM1_5057	0.029275	0.886595	9.78431	0.0906139	0.927799	NA		PECAM1_5057	0.029275
PEX11A_5068	9.26183	0.33843	0.41609	0.813358	0.416013	NA		PEX11A_5068	9.26183	0.245394	0.412897	0.594323	0.552296	0.998314		PEX11A_5068	9.26183	0.356581	0.425885	0.837271	0.40244	0.771056		PEX11A_5068	9.26183	-0.564693	0.451679	-1.25021	0.211224	0.54197		PEX11A_5068	9.26183	0.187505	0.41935	0.447133	0.654779	0.83608		PEX11A_5068	9.26183	-0.375561	0.459778	-0.81683	0.414025	0.62403		PEX11A_5068	9.26183
PFKL_5083	43.4538	0.502491	0.247922	2.02681	0.042682	NA		PFKL_5083	43.4538	-0.0129261	0.256061	-0.0504807	0.959739	1		PFKL_5083	43.4538	0.592897	0.250983	2.3623	0.0181618	0.174233		PFKL_5083	43.4538	0.414965	0.245209	1.69229	0.0905912	0.350375		PFKL_5083	43.4538	0.373521	0.249011	1.50002	0.13361	0.342554		PFKL_5083	43.4538	0.69537	0.246069	2.82592	0.00471457	0.0236313		PFKL_5083	43.4538
PGAM1_5090	513.189	0.190869	0.12107	1.57652	0.114905	0.371794		PGAM1_5090	513.189	-0.00301332	0.121135	-0.0248757	0.980154	1		PGAM1_5090	513.189	0.154285	0.122061	1.264	0.206231	0.605028		PGAM1_5090	513.189	-0.0613144	0.121212	-0.505846	0.612965	0.869446		PGAM1_5090	513.189	0.00740721	0.121436	0.0609966	0.951362	0.97711		PGAM1_5090	513.189	-0.240027	0.123382	-1.94539	0.0517277	0.151482		PGAM1_5090	513.189
PGF_5091	3.92137	0.0953919	0.717141	0.133017	0.89418	NA		PGF_5091	3.92137	0.717068	0.652582	1.09882	0.271849	0.808349		PGF_5091	3.92137	-1.40322	1.00095	-1.40188	0.160951	0.550641		PGF_5091	3.92137	-0.141291	0.717727	-0.196859	0.843938	0.954648		PGF_5091	3.92137	1.04234	0.638434	1.63266	0.102541	0.29157		PGF_5091	3.92137	0.512644	0.686471	0.746782	0.455195	0.656399		PGF_5091	3.92137
PGM1_5095	347.224	-0.113704	0.15125	-0.751765	0.452192	0.701896		PGM1_5095	347.224	-0.12371	0.15063	-0.821288	0.411482	0.907444		PGM1_5095	347.224	-0.315209	0.153201	-2.05749	0.0396395	0.266433		PGM1_5095	347.224	-0.548372	0.152201	-3.60296	0.000314619	0.0060268		PGM1_5095	347.224	-0.594003	0.153058	-3.88089	0.000104073	0.00132992		PGM1_5095	347.224	-0.950909	0.156522	-6.07523	1.23808e-09	3.6722e-08		PGM1_5095	347.224
PGM3_5099	204.753	-0.568601	0.173766	-3.27223	0.00106704	0.0896516		PGM3_5099	204.753	-0.222058	0.169318	-1.31148	0.189696	0.753251		PGM3_5099	204.753	-0.199714	0.172397	-1.15846	0.246677	0.645805		PGM3_5099	204.753	-0.0356609	0.167809	-0.212509	0.83171	0.951387		PGM3_5099	204.753	0.305821	0.166593	1.83574	0.066396	0.217046		PGM3_5099	204.753	0.225535	0.168278	1.34025	0.180163	0.366343		PGM3_5099	204.753
PGR_5102	4.5972	0.771533	0.752664	1.02507	0.30533	NA		PGR_5102	4.5972	1.95977	0.67121	2.91976	0.00350297	0.556862		PGR_5102	4.5972	1.13803	0.741323	1.53514	0.124749	0.487776		PGR_5102	4.5972	0.89073	0.725241	1.22819	0.219377	0.553441		PGR_5102	4.5972	1.33438	0.705991	1.89008	0.0587467	0.198877		PGR_5102	4.5972	0.835956	0.754453	1.10803	0.26785	0.475018		PGR_5102	4.5972
PGRMC1_5105	249.826	-0.270161	0.351051	-0.769577	0.441551	0.692308		PGRMC1_5105	249.826	-0.504404	0.35122	-1.43615	0.15096	0.727757		PGRMC1_5105	249.826	-0.0588115	0.351086	-0.167513	0.866966	0.965709		PGRMC1_5105	249.826	0.0282785	0.349822	0.0808367	0.935572	0.985496		PGRMC1_5105	249.826	-0.0724632	0.350319	-0.206849	0.836128	0.928935		PGRMC1_5105	249.826	0.13064	0.350352	0.372881	0.709237	0.843187		PGRMC1_5105	249.826
JADE2_5110	4.05662	0.322085	0.643703	0.500362	0.61682	NA		JADE2_5110	4.05662	-0.100512	0.665155	-0.151111	0.879888	1		JADE2_5110	4.05662	0.604422	0.639805	0.944697	0.344814	0.736802		JADE2_5110	4.05662	0.168339	0.638082	0.263821	0.791918	0.943129		JADE2_5110	4.05662	-0.588503	0.726259	-0.810322	0.417755	0.665991		JADE2_5110	4.05662	-1.16909	0.833763	-1.40219	0.160859	0.339906		JADE2_5110	4.05662
[truncated: 3,043 more rows]
[truncated: 5 more columns]

## Sheet: 12DCVG
2,9 µM 1,2-DCVG	baseMean	log2FoldChange	lfcSE	stat	pvalue	padj		9,3 µM 1,2-DCVG	baseMean	log2FoldChange	lfcSE	stat	pvalue	padj		29,8 µM 1,2-DCVG	baseMean	log2FoldChange	lfcSE	stat	pvalue	padj		62,5 µM 1,2-DCVG	baseMean	log2FoldChange	lfcSE	stat	pvalue	padj		125 µM 1,2-DCVG	baseMean	log2FoldChange	lfcSE	stat	pvalue	padj		250 µM 1,2-DCVG	baseMean	log2FoldChange	lfcSE	stat	pvalue	padj		500 µM 1,2-DCVG	baseMean
[truncated: 4,041 more rows]
[truncated: 5 more columns]

[truncated: 2 more sheets: 22DCVC, 22DCVG]
