# Supplementary material for: Transcriptomic-based evaluation of trichloroethylene glutathione and cysteine conjugates demonstrate phenotype-dependent stress responses in a panel of human in vitro models
Source: Arch Toxicol. 2022 Dec 28;97(2):523–45. doi: 10.1007/s00204-022-03436-6 (PMC9859926; doi:10.1007/s00204-022-03436-6)
Supplement: Supplementary file 7 — Supplementary file7 (TempoSeq RPTEC/TERT1) (XLSX 8268 KB) [file 204_2022_3436_MOESM7_ESM.xlsx]

## Sheet: 12DCVC
0,09 µM 1,2-DCVC	baseMean	log2FoldChange	lfcSE	stat	pvalue	padj		0,28 µM 1,2-DCVC	baseMean	log2FoldChange	lfcSE	stat	pvalue	padj		0,91 µM 1,2-DCVC	baseMean	log2FoldChange	lfcSE	stat	pvalue	padj		2,91 µM 1,2-DCVC	baseMean	log2FoldChange	lfcSE	stat	pvalue	padj		9,3 µM 1,2-DCVC	baseMean	log2FoldChange	lfcSE	stat	pvalue	padj		29,8 µM 1,2-DCVC	baseMean	log2FoldChange	lfcSE	stat	pvalue	padj		62,5 µM 1,2-DCVC	baseMean
A2M_1	0.0258662	0	10.0466	0	1	NA		A2M_1	0.0258662	0	10.0327	0	1	1		A2M_1	0.0258662	0	10.0466	0	1	1		A2M_1	0.0258662	0	10.0466	0	1	1		A2M_1	0.0258662	0	10.0466	0	1	NA		A2M_1	0.0258662	0	10.0466	0	1	NA		A2M_1	0.0258662
AARS1_3	995.265	-0.392421	0.346658	-1.13201	0.257629	0.667107		AARS1_3	995.265	-0.637932	0.346596	-1.84057	0.0656852	0.544766		AARS1_3	995.265	-0.178128	0.346872	-0.513528	0.607582	1		AARS1_3	995.265	-0.116567	0.34655	-0.336366	0.736595	1		AARS1_3	995.265	-0.958409	0.347233	-2.76013	0.00577777	0.0505005		AARS1_3	995.265	0.111462	0.346492	0.321688	0.747689	0.890361		AARS1_3	995.265
AATF_4	17.6139	-0.098066	0.333423	-0.294119	0.768667	0.935679		AATF_4	17.6139	-0.316585	0.329486	-0.960847	0.336629	0.831097		AATF_4	17.6139	-0.552893	0.374991	-1.47441	0.14037	1		AATF_4	17.6139	-0.225309	0.344391	-0.654224	0.512967	1		AATF_4	17.6139	-0.204929	0.335185	-0.611392	0.54094	0.692908		AATF_4	17.6139	-0.106625	0.346298	-0.307898	0.75816	0.895505		AATF_4	17.6139
ABCB1_12	82.6511	0.196256	0.204737	0.958575	0.337773	0.725947		ABCB1_12	82.6511	0.25641	0.201244	1.27412	0.202619	0.713092		ABCB1_12	82.6511	-0.0691309	0.213504	-0.323792	0.746095	1		ABCB1_12	82.6511	0.124462	0.207184	0.600731	0.548019	1		ABCB1_12	82.6511	-0.107288	0.207511	-0.51702	0.605142	0.739163		ABCB1_12	82.6511	-0.910712	0.228161	-3.99153	6.56471e-05	0.00138739		ABCB1_12	82.6511
ABCC2_22	13.5439	0.0870894	0.594176	0.146572	0.88347	0.969353		ABCC2_22	13.5439	0.317262	0.551478	0.575294	0.565092	1		ABCC2_22	13.5439	-0.733961	0.743824	-0.98674	0.32377	1		ABCC2_22	13.5439	1.41099	0.517209	2.72809	0.0063702	1		ABCC2_22	13.5439	1.33505	0.511772	2.60867	0.00908935	0.0615478		ABCC2_22	13.5439	2.39633	0.488051	4.90999	9.10793e-07	3.58852e-05		ABCC2_22	13.5439
ABCC5_26	719.316	-0.43777	0.52338	-0.836427	0.402915	0.759362		ABCC5_26	719.316	-0.813045	0.523423	-1.55332	0.120346	0.615078		ABCC5_26	719.316	-0.200527	0.523523	-0.383034	0.701695	1		ABCC5_26	719.316	0.0235235	0.523186	0.0449619	0.964138	1		ABCC5_26	719.316	-1.20719	0.524033	-2.30364	0.0212428	0.0980012		ABCC5_26	719.316	-0.0743585	0.523347	-0.142083	0.887015	0.954874		ABCC5_26	719.316
ABCF1_35	227.048	0.332405	0.222982	1.49073	0.136033	0.562488		ABCF1_35	227.048	0.173228	0.222386	0.778952	0.436008	0.925307		ABCF1_35	227.048	-0.0838375	0.227494	-0.368525	0.712481	1		ABCF1_35	227.048	-0.00892438	0.225338	-0.0396044	0.968408	1		ABCF1_35	227.048	0.125431	0.223628	0.560892	0.574871	0.717098		ABCF1_35	227.048	0.0591814	0.225867	0.262019	0.793307	0.912787		ABCF1_35	227.048
ABCF3_36	35.3509	-0.556795	0.525808	-1.05893	0.28963	0.702056		ABCF3_36	35.3509	-0.746441	0.523754	-1.42517	0.154107	0.659657		ABCF3_36	35.3509	-0.222103	0.52728	-0.421223	0.673592	1		ABCF3_36	35.3509	-0.160711	0.522001	-0.307875	0.758177	1		ABCF3_36	35.3509	-0.788117	0.528952	-1.48996	0.136235	0.2837		ABCF3_36	35.3509	0.282921	0.518292	0.545872	0.585154	0.79973		ABCF3_36	35.3509
ABCG1_37	0.204989	-1.51771	7.02555	-0.216028	0.828966	NA		ABCG1_37	0.204989	-0.879838	7.02078	-0.125319	0.900271	1		ABCG1_37	0.204989	-0.15208	7.02555	-0.0216467	0.98273	1		ABCG1_37	0.204989	0.266428	7.00918	0.0380113	0.969679	1		ABCG1_37	0.204989	-1.57869	7.02555	-0.224706	0.822208	NA		ABCG1_37	0.204989	-1.21512	7.02555	-0.172958	0.862685	NA		ABCG1_37	0.204989
ABCC3_38	91.8134	0.350524	0.356333	0.983697	0.325265	0.719489		ABCC3_38	91.8134	-0.199441	0.357983	-0.557125	0.577442	1		ABCC3_38	91.8134	0.373822	0.3593	1.04042	0.298147	1		ABCC3_38	91.8134	0.156364	0.358869	0.435714	0.663044	1		ABCC3_38	91.8134	-0.396081	0.362045	-1.09401	0.27395	0.452749		ABCC3_38	91.8134	0.261378	0.359325	0.727413	0.466973	0.7183		ABCC3_38	91.8134
ABCG2_39	0.976601	-0.470482	1.61425	-0.291454	0.770704	NA		ABCG2_39	0.976601	-0.794318	1.6142	-0.492083	0.622661	1		ABCG2_39	0.976601	-0.0666008	1.61425	-0.0412579	0.96709	1		ABCG2_39	0.976601	-0.328964	1.61425	-0.203787	0.83852	1		ABCG2_39	0.976601	1.41609	1.31113	1.08006	0.280117	NA		ABCG2_39	0.976601	1.22266	1.39697	0.875225	0.381452	NA		ABCG2_39	0.976601
ABCG2_40	0.0435818	0	10.0466	0	1	NA		ABCG2_40	0.0435818	0	10.0327	0	1	1		ABCG2_40	0.0435818	0	10.0466	0	1	1		ABCG2_40	0.0435818	0	10.0466	0	1	1		ABCG2_40	0.0435818	0	10.0466	0	1	NA		ABCG2_40	0.0435818	0	10.0466	0	1	NA		ABCG2_40	0.0435818
ABCG2_41	0.546127	-0.866369	2.37969	-0.364067	0.715808	NA		ABCG2_41	0.546127	-1.19018	2.37951	-0.50018	0.616948	1		ABCG2_41	0.546127	0.361938	2.31155	0.156578	0.875578	1		ABCG2_41	0.546127	1.30316	2.1812	0.597454	0.550204	1		ABCG2_41	0.546127	-1.88914	2.37969	-0.793857	0.427279	NA		ABCG2_41	0.546127	-1.52556	2.37969	-0.641075	0.521474	NA		ABCG2_41	0.546127
ABHD6_45	40.2397	-0.466604	0.368112	-1.26756	0.204955	0.624078		ABHD6_45	40.2397	-0.642753	0.365465	-1.75873	0.0786236	0.553895		ABHD6_45	40.2397	-0.115337	0.369374	-0.312251	0.75485	1		ABHD6_45	40.2397	0.118931	0.360718	0.329706	0.741622	1		ABHD6_45	40.2397	-0.363428	0.365161	-0.995255	0.319612	0.498358		ABHD6_45	40.2397	0.0176387	0.36489	0.0483398	0.961445	0.982959		ABHD6_45	40.2397
ABL1_46	5.52673	0.661149	0.528603	1.25075	0.211026	0.624289		ABL1_46	5.52673	0.195048	0.536964	0.363242	0.716424	1		ABL1_46	5.52673	0.0495138	0.606369	0.0816562	0.93492	1		ABL1_46	5.52673	0.390426	0.555054	0.703402	0.481805	1		ABL1_46	5.52673	-0.106929	0.578434	-0.184859	0.85334	NA		ABL1_46	5.52673	0.406916	0.56599	0.718946	0.472174	0.723878		ABL1_46	5.52673
ACADL_49	2.53899	-0.152118	0.850377	-0.178883	0.85803	NA		ACADL_49	2.53899	1.40307	0.684512	2.04973	0.0403905	0.504001		ACADL_49	2.53899	-1.33501	1.1804	-1.13098	0.258065	1		ACADL_49	2.53899	-0.625132	0.951466	-0.65702	0.511168	1		ACADL_49	2.53899	0.708868	0.746986	0.948971	0.342636	NA		ACADL_49	2.53899	-0.462422	0.951357	-0.486065	0.626921	NA		ACADL_49	2.53899
ACAT2_56	172.574	0.195673	0.413937	0.472712	0.636419	0.893256		ACAT2_56	172.574	0.555034	0.412315	1.34614	0.178258	0.684988		ACAT2_56	172.574	-0.0232487	0.416368	-0.0558368	0.955472	1		ACAT2_56	172.574	0.316202	0.414041	0.763696	0.445048	1		ACAT2_56	172.574	0.414292	0.41319	1.00267	0.316021	0.495819		ACAT2_56	172.574	-0.0411693	0.415949	-0.0989769	0.921157	0.968566		ACAT2_56	172.574
ACBD3_59	99.008	0.438294	0.247432	1.77137	0.0764987	0.515421		ACBD3_59	99.008	0.540487	0.244175	2.21352	0.0268617	0.486446		ACBD3_59	99.008	-0.0861418	0.258887	-0.332739	0.739331	1		ACBD3_59	99.008	0.342827	0.249796	1.37243	0.16993	1		ACBD3_59	99.008	0.405802	0.247227	1.64142	0.100711	0.232537		ACBD3_59	99.008	0.368404	0.251258	1.46624	0.142582	0.379944		ACBD3_59	99.008
ACD_60	41.9448	0.248212	0.239219	1.03759	0.299461	0.705756		ACD_60	41.9448	0.0336525	0.236687	0.142181	0.886937	1		ACD_60	41.9448	0.225422	0.250686	0.899218	0.368537	1		ACD_60	41.9448	-0.0110605	0.24994	-0.0442526	0.964703	1		ACD_60	41.9448	0.164669	0.239773	0.686772	0.492226	0.654747		ACD_60	41.9448	0.625032	0.237483	2.6319	0.00849095	0.0639837		ACD_60	41.9448
ACE_61	0.0330615	0.502908	10.0466	0.0500573	0.960077	NA		ACE_61	0.0330615	0	10.0327	0	1	1		ACE_61	0.0330615	0	10.0466	0	1	1		ACE_61	0.0330615	0	10.0466	0	1	1		ACE_61	0.0330615	0	10.0466	0	1	NA		ACE_61	0.0330615	0	10.0466	0	1	NA		ACE_61	0.0330615
ACHE_63	0.033041	0	10.0466	0	1	NA		ACHE_63	0.033041	0	10.0327	0	1	1		ACHE_63	0.033041	0	10.0466	0	1	1		ACHE_63	0.033041	0	10.0466	0	1	1		ACHE_63	0.033041	0	10.0466	0	1	NA		ACHE_63	0.033041	0	10.0466	0	1	NA		ACHE_63	0.033041
ACLY_66	53.6285	-0.130691	0.372889	-0.350483	0.725976	0.926847		ACLY_66	53.6285	0.729833	0.359523	2.03	0.0423561	0.504001		ACLY_66	53.6285	0.0972084	0.376147	0.258432	0.796073	1		ACLY_66	53.6285	0.870778	0.362263	2.40372	0.0162293	1		ACLY_66	53.6285	0.788078	0.36115	2.18213	0.0290996	0.116226		ACLY_66	53.6285	0.8944	0.363591	2.45991	0.0138973	0.0921415		ACLY_66	53.6285
ACOT9_69	2.12702	0.174074	0.937267	0.185725	0.852661	NA		ACOT9_69	2.12702	0.806554	0.840256	0.959891	0.33711	0.831097		ACOT9_69	2.12702	1.00918	0.886378	1.13854	0.254895	1		ACOT9_69	2.12702	0.552594	0.907624	0.608836	0.542633	1		ACOT9_69	2.12702	-0.418669	1.01741	-0.411505	0.680702	NA		ACOT9_69	2.12702	1.18412	0.860472	1.37613	0.168783	NA		ACOT9_69	2.12702
ACSL1_75	153.467	0.11125	0.302727	0.367494	0.713251	0.921859		ACSL1_75	153.467	0.421512	0.300032	1.40489	0.160055	0.664069		ACSL1_75	153.467	-0.0596761	0.306572	-0.194656	0.845662	1		ACSL1_75	153.467	0.232331	0.302899	0.767024	0.443068	1		ACSL1_75	153.467	0.538572	0.300553	1.79194	0.0731429	0.193099		ACSL1_75	153.467	0.265891	0.30361	0.875766	0.381157	0.652129		ACSL1_75	153.467
ACTN2_90	0.236917	0	10.0466	0	1	NA		ACTN2_90	0.236917	0	10.0327	0	1	1		ACTN2_90	0.236917	0	10.0466	0	1	1		ACTN2_90	0.236917	0.644416	10.0466	0.0641424	0.948857	1		ACTN2_90	0.236917	0	10.0466	0	1	NA		ACTN2_90	0.236917	0	10.0466	0	1	NA		ACTN2_90	0.236917
ADAM10_102	7272.93	-0.689437	0.382613	-1.80192	0.0715585	0.505614		ADAM10_102	7272.93	-0.698282	0.382586	-1.82516	0.0679763	0.544766		ADAM10_102	7272.93	-0.0304286	0.382593	-0.0795327	0.936609	1		ADAM10_102	7272.93	0.0468933	0.382567	0.122575	0.902443	1		ADAM10_102	7272.93	-1.15203	0.382659	-3.01061	0.00260727	0.035219		ADAM10_102	7272.93	-0.786388	0.382659	-2.05506	0.0398731	0.178101		ADAM10_102	7272.93
ADAT1_113	5.61843	0.649555	0.533578	1.21736	0.223468	0.633521		ADAT1_113	5.61843	0.821124	0.504303	1.62823	0.103475	0.599243		ADAT1_113	5.61843	0.144844	0.611614	0.236823	0.812794	1		ADAT1_113	5.61843	0.272709	0.573512	0.475506	0.634426	1		ADAT1_113	5.61843	0.697575	0.526275	1.3255	0.185007	NA		ADAT1_113	5.61843	0.923244	0.535218	1.72499	0.0845294	0.277208		ADAT1_113	5.61843
COQ8A_114	17.6311	0.149152	0.353622	0.421783	0.673184	0.906563		COQ8A_114	17.6311	-0.0440619	0.348622	-0.126389	0.899424	1		COQ8A_114	17.6311	0.411625	0.359287	1.14567	0.251931	1		COQ8A_114	17.6311	-0.155926	0.373496	-0.417477	0.67633	1		COQ8A_114	17.6311	0.122201	0.352286	0.34688	0.728681	0.831368		COQ8A_114	17.6311	0.25798	0.361605	0.713429	0.47558	0.727482		COQ8A_114	17.6311
ADH1A_126	39.1149	0.026104	0.299553	0.0871433	0.930558	0.979442		ADH1A_126	39.1149	0.435626	0.291327	1.49532	0.134832	0.638056		ADH1A_126	39.1149	0.113036	0.304718	0.370954	0.710672	1		ADH1A_126	39.1149	-0.193692	0.305428	-0.634168	0.525971	1		ADH1A_126	39.1149	-0.401778	0.30549	-1.31519	0.188446	0.351562		ADH1A_126	39.1149	-1.70859	0.357102	-4.78459	1.71338e-06	6.22079e-05		ADH1A_126	39.1149
ADI1_135	175.562	0.296404	0.27426	1.08074	0.279813	0.686948		ADI1_135	175.562	0.219347	0.273387	0.802331	0.422361	0.918114		ADI1_135	175.562	0.160821	0.276958	0.580671	0.561462	1		ADI1_135	175.562	0.0756445	0.275954	0.27412	0.783992	1		ADI1_135	175.562	0.318431	0.273964	1.16231	0.245111	0.419478		ADI1_135	175.562	-0.144858	0.278169	-0.520757	0.602536	0.812306		ADI1_135	175.562
ADM_140	122.599	-0.142993	0.197499	-0.724017	0.469055	0.800699		ADM_140	122.599	0.0514337	0.188165	0.273344	0.784589	1		ADM_140	122.599	0.219503	0.198364	1.10657	0.268481	1		ADM_140	122.599	0.204982	0.193437	1.05968	0.289288	1		ADM_140	122.599	0.694897	0.182952	3.79824	0.000145725	0.00751227		ADM_140	122.599	1.09699	0.182495	6.01106	1.84314e-09	1.21033e-07		ADM_140	122.599
ADO_144	79.7499	-0.287505	0.248145	-1.15862	0.246612	0.65652		ADO_144	79.7499	0.109749	0.239628	0.457996	0.646955	1		ADO_144	79.7499	0.0125647	0.249878	0.0502836	0.959896	1		ADO_144	79.7499	0.168589	0.244001	0.690936	0.489606	1		ADO_144	79.7499	0.159193	0.24176	0.658476	0.510232	0.670908		ADO_144	79.7499	0.448496	0.2426	1.84871	0.0644997	0.234993		ADO_144	79.7499
ADORA2A_146	0.185657	0.502967	8.03505	0.0625966	0.950088	NA		ADORA2A_146	0.185657	0.94423	8.01133	0.117862	0.906177	1		ADORA2A_146	0.185657	0	8.03505	0	1	1		ADORA2A_146	0.185657	0	8.03505	0	1	1		ADORA2A_146	0.185657	0	8.03505	0	1	NA		ADORA2A_146	0.185657	0	8.03505	0	1	NA		ADORA2A_146	0.185657
ADRB2_151	13.9264	0.0744512	0.417405	0.178367	0.858435	0.963964		ADRB2_151	13.9264	-0.087558	0.40852	-0.21433	0.83029	1		ADRB2_151	13.9264	0.0742099	0.442276	0.167791	0.866748	1		ADRB2_151	13.9264	0.0261764	0.428383	0.0611052	0.951275	1		ADRB2_151	13.9264	-0.0428371	0.4205	-0.101872	0.918858	0.958747		ADRB2_151	13.9264	1.1005	0.383877	2.86681	0.00414637	0.0368894		ADRB2_151	13.9264
ADSL_153	5.7799	-0.618462	0.673582	-0.918169	0.358531	0.734813		ADSL_153	5.7799	0.309053	0.562138	0.549781	0.582469	1		ADSL_153	5.7799	-0.0386252	0.65191	-0.0592493	0.952754	1		ADSL_153	5.7799	0.652965	0.569814	1.14593	0.251826	1		ADSL_153	5.7799	0.389283	0.574031	0.678157	0.497672	NA		ADSL_153	5.7799	0.752746	0.573932	1.31156	0.189669	0.453298		ADSL_153	5.7799
AFP_158	4.97911	0.596971	0.970801	0.614927	0.538603	0.842416		AFP_158	4.97911	-1.04959	1.24574	-0.842544	0.399484	0.894253		AFP_158	4.97911	0.193646	1.11425	0.173791	0.86203	1		AFP_158	4.97911	1.7109	0.860634	1.98795	0.0468171	1		AFP_158	4.97911	2.00134	0.825109	2.42555	0.0152852	NA		AFP_158	4.97911	3.66006	0.769906	4.7539	1.99529e-06	6.96585e-05		AFP_158	4.97911
AGL_162	94.9808	-0.0682256	0.222154	-0.307109	0.75876	0.933415		AGL_162	94.9808	0.150057	0.217359	0.690363	0.489966	0.953692		AGL_162	94.9808	-0.141098	0.228185	-0.618348	0.536346	1		AGL_162	94.9808	-0.231737	0.225801	-1.02629	0.304754	1		AGL_162	94.9808	-0.024985	0.221133	-0.112986	0.910042	0.955827		AGL_162	94.9808	-0.344712	0.229633	-1.50114	0.133319	0.367328		AGL_162	94.9808
GPAT3_164	0.242017	-0.944547	6.24171	-0.151328	0.879717	NA		GPAT3_164	0.242017	-0.306525	6.23836	-0.0491356	0.960811	1		GPAT3_164	0.242017	-0.540675	6.24171	-0.086623	0.930971	1		GPAT3_164	0.242017	0.158739	6.24171	0.025432	0.97971	1		GPAT3_164	0.242017	-0.0437494	6.24171	-0.0070092	0.994408	NA		GPAT3_164	0.242017	1.01407	6.22284	0.162959	0.870551	NA		GPAT3_164	0.242017
AIFM1_183	160.17	0.0457403	0.228181	0.200456	0.841124	0.962922		AIFM1_183	160.17	0.308936	0.225533	1.3698	0.170748	0.678581		AIFM1_183	160.17	-0.143182	0.232316	-0.616323	0.537682	1		AIFM1_183	160.17	-0.104802	0.23003	-0.455602	0.648677	1		AIFM1_183	160.17	0.00717024	0.228092	0.0314358	0.974922	0.986245		AIFM1_183	160.17	-0.332509	0.233001	-1.42708	0.153558	0.397769		AIFM1_183	160.17
AKAP8_195	479.034	-0.355124	0.317255	-1.11937	0.262984	0.675336		AKAP8_195	479.034	-0.345546	0.31682	-1.09067	0.275419	0.777643		AKAP8_195	479.034	-0.500015	0.318303	-1.57088	0.116211	1		AKAP8_195	479.034	-0.0165988	0.316997	-0.0523628	0.95824	1		AKAP8_195	479.034	-0.685819	0.317713	-2.15861	0.0308801	0.118907		AKAP8_195	479.034	-0.299127	0.31768	-0.941599	0.346398	0.621174		AKAP8_195	479.034
AKAP8L_196	23.1428	0.62576	0.331067	1.89013	0.0587405	0.487696		AKAP8L_196	23.1428	0.541682	0.325444	1.66444	0.0960248	0.586812		AKAP8L_196	23.1428	0.0896945	0.363004	0.24709	0.804839	1		AKAP8L_196	23.1428	0.349522	0.343172	1.0185	0.308438	1		AKAP8L_196	23.1428	0.629499	0.329506	1.91043	0.0560777	0.165675		AKAP8L_196	23.1428	0.1762	0.355203	0.496053	0.619857	0.822301		AKAP8L_196	23.1428
AKR1B1_197	320.287	1.12428	0.294793	3.81381	0.00013684	0.0407595		AKR1B1_197	320.287	0.476434	0.295586	1.61183	0.106999	0.601874		AKR1B1_197	320.287	0.22182	0.299351	0.741003	0.458692	1		AKR1B1_197	320.287	0.593283	0.296642	2	0.0455005	1		AKR1B1_197	320.287	1.19842	0.294533	4.06888	4.72396e-05	0.00350963		AKR1B1_197	320.287	1.24703	0.295226	4.22398	2.40027e-05	0.000570684		AKR1B1_197	320.287
AKR1C3_203	200.92	0.451196	0.406895	1.10888	0.267484	0.681136		AKR1C3_203	200.92	0.498265	0.405445	1.22893	0.219097	0.72693		AKR1C3_203	200.92	0.212952	0.410676	0.51854	0.604082	1		AKR1C3_203	200.92	0.779047	0.406154	1.91811	0.0550977	1		AKR1C3_203	200.92	1.55406	0.403274	3.8536	0.000116391	0.00653343		AKR1C3_203	200.92	1.56856	0.404096	3.88165	0.000103748	0.00205854		AKR1C3_203	200.92
AKT1_210	228.828	-0.583003	0.388854	-1.49928	0.1338	0.560821		AKT1_210	228.828	-0.753609	0.388457	-1.94001	0.0523786	0.521124		AKT1_210	228.828	-0.0862068	0.388652	-0.22181	0.824462	1		AKT1_210	228.828	-0.132704	0.388076	-0.341953	0.732386	1		AKT1_210	228.828	-1.04833	0.390238	-2.68639	0.00722294	0.0552883		AKT1_210	228.828	-0.265722	0.388846	-0.68336	0.49438	0.738626		AKT1_210	228.828
ALB_217	0.736353	-0.0945725	2.11852	-0.0446407	0.964394	NA		ALB_217	0.736353	-2.45175	2.2246	-1.10211	0.270414	0.772225		ALB_217	0.736353	-1.72416	2.22476	-0.774986	0.438348	1		ALB_217	0.736353	-1.02473	2.22476	-0.460601	0.645085	1		ALB_217	0.736353	-2.18901	2.22476	-0.983932	0.325149	NA		ALB_217	0.736353	0.804616	2.04409	0.393631	0.693854	NA		ALB_217	0.736353
ALDH2_225	1668.45	-0.266966	0.342528	-0.779401	0.435743	0.78008		ALDH2_225	1668.45	-0.474563	0.342487	-1.38564	0.165857	0.673877		ALDH2_225	1668.45	-0.0497078	0.342617	-0.145082	0.884646	1		ALDH2_225	1668.45	-0.101815	0.342524	-0.297249	0.766277	1		ALDH2_225	1668.45	-0.944273	0.342838	-2.75428	0.00588208	0.0508714		ALDH2_225	1668.45	-0.528321	0.342809	-1.54115	0.12328	0.349717		ALDH2_225	1668.45
ALDH7A1_227	6.78379	-0.331436	0.538312	-0.615694	0.538096	0.842416		ALDH7A1_227	6.78379	-0.766272	0.544121	-1.40827	0.15905	0.663301		ALDH7A1_227	6.78379	-0.660897	0.58427	-1.13115	0.257992	1		ALDH7A1_227	6.78379	-0.650477	0.564963	-1.15136	0.249584	1		ALDH7A1_227	6.78379	-0.795295	0.561288	-1.41691	0.156509	NA		ALDH7A1_227	6.78379	-0.858791	0.591959	-1.45076	0.146846	0.387562		ALDH7A1_227	6.78379
ALDH9A1_231	1272.41	-0.509882	0.305553	-1.66872	0.0951733	0.534599		ALDH9A1_231	1272.41	-0.580815	0.305399	-1.90182	0.0571944	0.52809		ALDH9A1_231	1272.41	0.0165099	0.305487	0.0540444	0.9569	1		ALDH9A1_231	1272.41	-0.0396847	0.305358	-0.129961	0.896597	1		ALDH9A1_231	1272.41	-0.721071	0.305668	-2.359	0.0183245	0.0900952		ALDH9A1_231	1272.41	-0.264298	0.305603	-0.864842	0.387125	0.65589		ALDH9A1_231	1272.41
ALDOA_232	4715.78	-0.214886	0.308743	-0.696003	0.486427	0.813563		ALDOA_232	4715.78	-0.516099	0.30874	-1.67163	0.0945981	0.584549		ALDOA_232	4715.78	0.527027	0.308689	1.70731	0.0877651	1		ALDOA_232	4715.78	-0.0476069	0.308741	-0.154197	0.877455	1		ALDOA_232	4715.78	-0.198259	0.30873	-0.642177	0.520758	0.6767		ALDOA_232	4715.78	0.520785	0.308673	1.68717	0.0915705	0.290704		ALDOA_232	4715.78
ALDOC_233	0.624742	-1.07943	2.15387	-0.501156	0.616261	NA		ALDOC_233	0.624742	-2.36494	2.15373	-1.09807	0.272174	0.774862		ALDOC_233	0.624742	0.335006	2.05439	0.163068	0.870465	1		ALDOC_233	0.624742	0.595924	1.98172	0.300711	0.763635	1		ALDOC_233	0.624742	0.829507	1.93685	0.428277	0.668449	NA		ALDOC_233	0.624742	-1.73862	2.15387	-0.807208	0.419547	NA		ALDOC_233	0.624742
ALG8_238	78.2792	-0.0665609	0.260488	-0.255524	0.798318	0.942939		ALG8_238	78.2792	0.039155	0.256681	0.152543	0.878758	1		ALG8_238	78.2792	-0.37329	0.269936	-1.38288	0.1667	1		ALG8_238	78.2792	-0.265623	0.264511	-1.0042	0.315281	1		ALG8_238	78.2792	0.100004	0.258355	0.387079	0.698698	0.80737		ALG8_238	78.2792	-0.104666	0.264501	-0.395711	0.692318	0.865947		ALG8_238	78.2792
AMDHD2_248	336.633	-0.747933	0.537079	-1.3926	0.163742	0.584816		AMDHD2_248	336.633	-1.06152	0.537077	-1.97647	0.0481019	0.521124		AMDHD2_248	336.633	-0.048966	0.536639	-0.0912458	0.927297	1		AMDHD2_248	336.633	-0.152751	0.536407	-0.284768	0.775822	1		AMDHD2_248	336.633	-1.4131	0.538426	-2.62451	0.00867747	0.0603837		AMDHD2_248	336.633	0.0947542	0.536295	0.176683	0.859757	0.942163		AMDHD2_248	336.633
AMY2A_256	46.1328	-0.0197934	0.244589	-0.0809252	0.935501	0.981074		AMY2A_256	46.1328	0.25404	0.234425	1.08367	0.27851	0.778116		AMY2A_256	46.1328	-0.136334	0.257046	-0.530388	0.595843	1		AMY2A_256	46.1328	0.0474696	0.246182	0.192823	0.847097	1		AMY2A_256	46.1328	-0.0917753	0.244856	-0.374814	0.707799	0.814162		AMY2A_256	46.1328	0.318072	0.24392	1.304	0.192232	0.456423		AMY2A_256	46.1328
ANKRD10_277	907.047	-0.23477	0.361985	-0.648564	0.51662	0.83372		ANKRD10_277	907.047	-0.569647	0.362	-1.57361	0.115578	0.609996		ANKRD10_277	907.047	-0.216991	0.362325	-0.598884	0.54925	1		ANKRD10_277	907.047	-0.180517	0.362061	-0.498582	0.618074	1		ANKRD10_277	907.047	-0.921054	0.362556	-2.54045	0.0110711	0.0681917		ANKRD10_277	907.047	-0.2638	0.362265	-0.728198	0.466492	0.718113		ANKRD10_277	907.047
ANKRD20A17P_283	137.897	-1.44095	0.72281	-1.99354	0.0462018	0.468473		ANKRD20A17P_283	137.897	-2.04646	0.723865	-2.82713	0.0046968	0.486446		ANKRD20A17P_283	137.897	-1.09694	0.723087	-1.51702	0.129261	1		ANKRD20A17P_283	137.897	-0.147694	0.720224	-0.205067	0.83752	1		ANKRD20A17P_283	137.897	-2.25012	0.726056	-3.09909	0.00194113	0.0325228		ANKRD20A17P_283	137.897	-0.436381	0.72101	-0.605236	0.545022	0.773602		ANKRD20A17P_283	137.897
ANKRD36B_290	30.6779	-0.484819	0.65847	-0.736282	0.461559	0.798107		ANKRD36B_290	30.6779	-1.16492	0.663204	-1.7565	0.0790028	0.553895		ANKRD36B_290	30.6779	-0.664668	0.666961	-0.996562	0.318977	1		ANKRD36B_290	30.6779	-0.384189	0.659084	-0.582914	0.559951	1		ANKRD36B_290	30.6779	-1.53077	0.674576	-2.26923	0.0232542	0.102773		ANKRD36B_290	30.6779	-0.39586	0.661239	-0.598664	0.549397	0.775939		ANKRD36B_290	30.6779
ANO10_292	341.277	-0.233384	0.224796	-1.0382	0.299175	0.705756		ANO10_292	341.277	-0.393555	0.224277	-1.75477	0.079299	0.553895		ANO10_292	341.277	-0.0663804	0.225783	-0.294001	0.768757	1		ANO10_292	341.277	-0.0439851	0.224671	-0.195775	0.844786	1		ANO10_292	341.277	-0.375349	0.225114	-1.66737	0.095441	0.225312		ANO10_292	341.277	0.143993	0.224574	0.641184	0.521403	0.760863		ANO10_292	341.277
ANXA2P2_305	15618	-0.0368183	0.251275	-0.146526	0.883506	0.969353		ANXA2P2_305	15618	0.188665	0.251245	0.75092	0.452701	0.931017		ANXA2P2_305	15618	0.154754	0.251292	0.615834	0.538004	1		ANXA2P2_305	15618	0.155674	0.251273	0.619542	0.535559	1		ANXA2P2_305	15618	0.361007	0.251249	1.43685	0.15076	0.302886		ANXA2P2_305	15618	0.568614	0.251257	2.26307	0.0236312	0.127794		ANXA2P2_305	15618
ANXA5_309	460.988	0.430309	0.270315	1.59188	0.111412	0.540301		ANXA5_309	460.988	0.446496	0.269835	1.6547	0.0979851	0.586812		ANXA5_309	460.988	0.195541	0.271674	0.719765	0.47167	1		ANXA5_309	460.988	0.191088	0.271052	0.704985	0.480819	1		ANXA5_309	460.988	0.445617	0.270205	1.64918	0.0991114	0.230268		ANXA5_309	460.988	-0.0807664	0.272121	-0.296803	0.766617	0.898259		ANXA5_309	460.988
ANXA7_312	309.081	0.171604	0.17137	1.00136	0.316652	0.714539		ANXA7_312	309.081	0.344622	0.169408	2.03428	0.0419238	0.504001		ANXA7_312	309.081	-0.0142274	0.17486	-0.0813648	0.935152	1		ANXA7_312	309.081	0.326955	0.171354	1.90807	0.0563822	1		ANXA7_312	309.081	0.261957	0.170718	1.53444	0.124922	0.268054		ANXA7_312	309.081	0.494777	0.171317	2.88808	0.00387596	0.0351641		ANXA7_312	309.081
AP2M1_322	50.3458	-0.19266	0.283241	-0.680198	0.496379	0.81781		AP2M1_322	50.3458	-0.416681	0.281698	-1.47917	0.139094	0.643119		AP2M1_322	50.3458	-0.101886	0.289162	-0.352349	0.724577	1		AP2M1_322	50.3458	-0.157299	0.285168	-0.551601	0.581221	1		AP2M1_322	50.3458	-0.0549738	0.280191	-0.196201	0.844453	0.917063		AP2M1_322	50.3458	0.108518	0.28335	0.382984	0.701732	0.870615		AP2M1_322	50.3458
APBB2_336	18.3714	0.306041	0.334705	0.91436	0.360528	0.736107		APBB2_336	18.3714	0.241313	0.32825	0.735151	0.462248	0.938185		APBB2_336	18.3714	-1.03517	0.415803	-2.48957	0.0127897	1		APBB2_336	18.3714	0.228247	0.34111	0.66913	0.503413	1		APBB2_336	18.3714	-0.133112	0.346266	-0.384422	0.700666	0.808904		APBB2_336	18.3714	-0.559063	0.380118	-1.47076	0.141356	0.378137		APBB2_336	18.3714
APLN_345	0.0796448	0	10.0466	0	1	NA		APLN_345	0.0796448	0	10.0327	0	1	1		APLN_345	0.0796448	0	10.0466	0	1	1		APLN_345	0.0796448	0	10.0466	0	1	1		APLN_345	0.0796448	0.441936	10.0466	0.0439884	0.964914	NA		APLN_345	0.0796448	0	10.0466	0	1	NA		APLN_345	0.0796448
APOBEC3G_355	0.132846	0.50294	10.0466	0.0500605	0.960074	NA		APOBEC3G_355	0.132846	0.178839	10.0327	0.0178256	0.985778	1		APOBEC3G_355	0.132846	0	10.0466	0	1	1		APOBEC3G_355	0.132846	0	10.0466	0	1	1		APOBEC3G_355	0.132846	0	10.0466	0	1	NA		APOBEC3G_355	0.132846	0.805519	10.0466	0.0801779	0.936096	NA		APOBEC3G_355	0.132846
APOE_358	3.98889	-1.31344	1.00023	-1.31314	0.189135	0.600962		APOE_358	3.98889	0.0434986	0.792169	0.0549107	0.95621	1		APOE_358	3.98889	0.502715	0.813687	0.617823	0.536692	1		APOE_358	3.98889	-0.347349	0.874122	-0.397368	0.691096	1		APOE_358	3.98889	-0.0674183	0.823218	-0.0818961	0.934729	NA		APOE_358	3.98889	0.142845	0.837857	0.170488	0.864626	0.943577		APOE_358	3.98889
APP_367	6708.17	0.231165	0.219157	1.05479	0.29152	0.705275		APP_367	6708.17	0.0387806	0.219141	0.176966	0.859535	1		APP_367	6708.17	0.210687	0.219228	0.96104	0.336532	1		APP_367	6708.17	-0.0953555	0.219235	-0.434947	0.663601	1		APP_367	6708.17	-0.0623587	0.219192	-0.284493	0.776033	0.866221		APP_367	6708.17	-0.220875	0.219294	-1.00721	0.313835	0.588815		APP_367	6708.17
APPBP2_370	445.263	-0.0122894	0.0943274	-0.130284	0.896342	0.971742		APPBP2_370	445.263	-0.0665334	0.0929675	-0.715663	0.4742	0.945818		APPBP2_370	445.263	-0.0526467	0.0972302	-0.541464	0.588188	1		APPBP2_370	445.263	-0.150045	0.0960597	-1.56199	0.11829	1		APPBP2_370	445.263	-0.0878619	0.0944302	-0.930443	0.352142	0.532322		APPBP2_370	445.263	-0.221423	0.0977118	-2.26608	0.0234464	0.127044		APPBP2_370	445.263
AQP3_373	0.370277	0.431051	3.37832	0.127593	0.898471	NA		AQP3_373	0.370277	-0.0647068	3.38819	-0.0190977	0.984763	1		AQP3_373	0.370277	-1.05728	3.50324	-0.301801	0.762804	1		AQP3_373	0.370277	-0.622059	3.46871	-0.179335	0.857675	1		AQP3_373	0.370277	-1.52213	3.50324	-0.434493	0.66393	NA		AQP3_373	0.370277	-2.12035	3.50324	-0.605254	0.54501	NA		AQP3_373	0.370277
AQP9_378	0.196341	-1.51986	10.0447	-0.151311	0.879731	NA		AQP9_378	0.196341	-1.84191	10.0307	-0.183627	0.854306	1		AQP9_378	0.196341	-1.11601	10.0447	-0.111105	0.911533	1		AQP9_378	0.196341	-1.37835	10.0447	-0.137223	0.890855	1		AQP9_378	0.196341	-1.58083	10.0447	-0.157381	0.874945	NA		AQP9_378	0.196341	-1.21728	10.0447	-0.121187	0.903543	NA		AQP9_378	0.196341
AREG_385	1183.39	-0.251894	0.316982	-0.794663	0.426809	0.774001		AREG_385	1183.39	0.271447	0.316069	0.858823	0.390438	0.885407		AREG_385	1183.39	0.278328	0.316838	0.878454	0.379698	1		AREG_385	1183.39	0.455926	0.316323	1.44133	0.149491	1		AREG_385	1183.39	0.553674	0.316051	1.75185	0.0798	0.204023		AREG_385	1183.39	0.826544	0.31613	2.61457	0.00893395	0.0665942		AREG_385	1183.39
ARFIP2_405	56.6461	0.31252	0.20657	1.5129	0.130305	0.558366		ARFIP2_405	56.6461	0.217471	0.202292	1.07504	0.282358	0.783937		ARFIP2_405	56.6461	0.300677	0.215926	1.3925	0.163772	1		ARFIP2_405	56.6461	0.240127	0.211115	1.13743	0.25536	1		ARFIP2_405	56.6461	0.44843	0.202869	2.21044	0.0270744	0.111465		ARFIP2_405	56.6461	0.555058	0.207788	2.67128	0.00755636	0.0591692		ARFIP2_405	56.6461
ARHGAP1_411	41.1228	0.122105	0.21852	0.558783	0.57631	0.863829		ARHGAP1_411	41.1228	0.254181	0.20885	1.21705	0.223586	0.727524		ARHGAP1_411	41.1228	0.243152	0.225826	1.07672	0.281606	1		ARHGAP1_411	41.1228	0.01601	0.224882	0.0711928	0.943244	1		ARHGAP1_411	41.1228	-0.0254187	0.220654	-0.115197	0.908289	0.955076		ARHGAP1_411	41.1228	0.19063	0.224514	0.849078	0.395838	0.660049		ARHGAP1_411	41.1228
ARHGEF12_420	2673.03	-0.317813	0.155347	-2.04583	0.0407733	0.451618		ARHGEF12_420	2673.03	-0.32271	0.155186	-2.07951	0.0375708	0.502969		ARHGEF12_420	2673.03	-0.126637	0.155495	-0.814413	0.415408	1		ARHGEF12_420	2673.03	-0.256098	0.155403	-1.64796	0.0993615	1		ARHGEF12_420	2673.03	-0.510021	0.155431	-3.28133	0.0010332	0.0236613		ARHGEF12_420	2673.03	-0.379223	0.155596	-2.43723	0.0148005	0.0958208		ARHGEF12_420	2673.03
ARHGEF2_423	145.809	0.209257	0.249837	0.837576	0.402269	0.759362		ARHGEF2_423	145.809	0.126094	0.248292	0.507846	0.611561	1		ARHGEF2_423	145.809	-0.0461086	0.255894	-0.180186	0.857006	1		ARHGEF2_423	145.809	-0.106802	0.253747	-0.4209	0.673828	1		ARHGEF2_423	145.809	-0.0505226	0.251404	-0.200961	0.840729	0.914985		ARHGEF2_423	145.809	0.300115	0.251534	1.19314	0.232816	0.506496		ARHGEF2_423	145.809
ARHGEF9_427	0.138427	-0.944711	10.0465	-0.0940337	0.925082	NA		ARHGEF9_427	0.138427	-0.307145	10.0326	-0.0306148	0.975577	1		ARHGEF9_427	0.138427	0.420875	10.0465	0.0418926	0.966584	1		ARHGEF9_427	0.138427	-0.803203	10.0465	-0.0799484	0.936278	1		ARHGEF9_427	0.138427	-0.0439512	10.0465	-0.00437477	0.996509	NA		ARHGEF9_427	0.138427	-0.642133	10.0465	-0.0639159	0.949037	NA		ARHGEF9_427	0.138427
ARID4B_430	386.142	-0.161406	0.197177	-0.818584	0.413024	0.764912		ARID4B_430	386.142	0.0587069	0.19582	0.299801	0.764329	1		ARID4B_430	386.142	-0.519239	0.200278	-2.59259	0.00952553	1		ARID4B_430	386.142	-0.0667427	0.197359	-0.338179	0.735228	1		ARID4B_430	386.142	-0.25305	0.197291	-1.28262	0.199625	0.365135		ARID4B_430	386.142	-0.409548	0.199239	-2.05556	0.0398251	0.178101		ARID4B_430	386.142
ARPP19_466	120.207	-0.0220704	0.272896	-0.0808747	0.935542	0.981074		ARPP19_466	120.207	0.272253	0.268859	1.01263	0.311239	0.805115		ARPP19_466	120.207	-0.322584	0.280269	-1.15098	0.249739	1		ARPP19_466	120.207	-0.163206	0.275487	-0.592426	0.553566	1		ARPP19_466	120.207	0.415107	0.269516	1.54019	0.123513	0.265979		ARPP19_466	120.207	0.118866	0.274345	0.433271	0.664818	0.849087		ARPP19_466	120.207
ARSL_468	1.50526	0.470187	1.15256	0.407951	0.68331	NA		ARSL_468	1.50526	1.06259	1.04302	1.01876	0.308315	0.80442		ARSL_468	1.50526	0.425725	1.22838	0.346574	0.728912	1		ARSL_468	1.50526	0.632354	1.1486	0.550542	0.581948	1		ARSL_468	1.50526	0.704983	1.11047	0.634848	0.525527	NA		ARSL_468	1.50526	-0.279453	1.36443	-0.204813	0.837718	NA		ARSL_468	1.50526
ASAH1_474	408.355	0.0465523	0.187972	0.247655	0.804402	0.943975		ASAH1_474	408.355	0.203188	0.186744	1.08805	0.276571	0.777643		ASAH1_474	408.355	0.0115202	0.189603	0.0607598	0.95155	1		ASAH1_474	408.355	0.119868	0.188223	0.63684	0.524229	1		ASAH1_474	408.355	0.290503	0.18715	1.55224	0.120604	0.262625		ASAH1_474	408.355	0.0948612	0.188854	0.502299	0.615457	0.820796		ASAH1_474	408.355
ASCC3_480	239.066	-0.319592	0.254038	-1.25805	0.208374	0.624289		ASCC3_480	239.066	-0.261762	0.252479	-1.03677	0.299844	0.797059		ASCC3_480	239.066	-0.0447498	0.254772	-0.175646	0.860572	1		ASCC3_480	239.066	0.042103	0.253118	0.166337	0.867892	1		ASCC3_480	239.066	-0.469612	0.254504	-1.8452	0.0650081	0.179939		ASCC3_480	239.066	0.125816	0.253439	0.496437	0.619586	0.822301		ASCC3_480	239.066
ASPM_487	3.05855	-1.26557	0.796449	-1.58902	0.112057	0.540301		ASPM_487	3.05855	0.07371	0.656367	0.1123	0.910585	1		ASPM_487	3.05855	-0.631771	0.767886	-0.822741	0.410655	1		ASPM_487	3.05855	-0.125479	0.697017	-0.180022	0.857135	1		ASPM_487	3.05855	-0.715682	0.729194	-0.981469	0.326361	NA		ASPM_487	3.05855	-1.84126	0.938307	-1.96232	0.049725	0.202754		ASPM_487	3.05855
ASPN_490	0.535506	0.50294	10.0466	0.0500605	0.960074	NA		ASPN_490	0.535506	0.178925	10.0327	0.0178342	0.985771	1		ASPN_490	0.535506	0	10.0466	0	1	1		ASPN_490	0.535506	0.644448	10.0466	0.0641456	0.948854	1		ASPN_490	0.535506	0	10.0466	0	1	NA		ASPN_490	0.535506	0	10.0466	0	1	NA		ASPN_490	0.535506
ATF1_497	46.9014	-0.119892	0.230529	-0.520072	0.603013	0.877607		ATF1_497	46.9014	-0.215543	0.225928	-0.954034	0.340067	0.835126		ATF1_497	46.9014	-0.0412132	0.238292	-0.172953	0.862688	1		ATF1_497	46.9014	-0.126549	0.233897	-0.541043	0.588478	1		ATF1_497	46.9014	-0.134422	0.229566	-0.585546	0.558181	0.703575		ATF1_497	46.9014	-0.302273	0.24266	-1.24567	0.212887	0.482846		ATF1_497	46.9014
ATF3_499	6.47576	0.633594	1.26252	0.50185	0.615773	0.884383		ATF3_499	6.47576	1.74025	1.07642	1.61671	0.105941	0.601874		ATF3_499	6.47576	1.06771	1.25461	0.851028	0.394754	1		ATF3_499	6.47576	1.16609	1.19486	0.975917	0.329106	1		ATF3_499	6.47576	1.33548	1.14431	1.16707	0.243184	NA		ATF3_499	6.47576	2.14699	1.09577	1.95935	0.050072	0.203086		ATF3_499	6.47576
ATF5_501	426.442	-0.208225	0.426349	-0.488391	0.625273	0.888808		ATF5_501	426.442	-0.797855	0.426725	-1.86972	0.0615231	0.543809		ATF5_501	426.442	-0.100891	0.426791	-0.236393	0.813127	1		ATF5_501	426.442	-0.111143	0.426423	-0.260641	0.794369	1		ATF5_501	426.442	-1.19826	0.427979	-2.7998	0.00511342	0.047761		ATF5_501	426.442	-0.473379	0.427233	-1.10801	0.267857	0.548441		ATF5_501	426.442
ATF6_502	108.703	0.215714	0.162311	1.32901	0.183844	0.598979		ATF6_502	108.703	0.360142	0.157437	2.28753	0.0221648	0.486446		ATF6_502	108.703	0.072489	0.170169	0.425982	0.670121	1		ATF6_502	108.703	0.161832	0.16485	0.98169	0.326252	1		ATF6_502	108.703	0.107808	0.162916	0.661736	0.50814	0.669918		ATF6_502	108.703	-0.142953	0.172126	-0.830516	0.406247	0.672558		ATF6_502	108.703
ATF6B_503	121.03	0.114348	0.187898	0.608564	0.542813	0.844853		ATF6B_503	121.03	0.498991	0.182188	2.73888	0.00616485	0.486446		ATF6B_503	121.03	0.19989	0.191564	1.04346	0.296734	1		ATF6B_503	121.03	0.300475	0.187518	1.60238	0.109071	1		ATF6B_503	121.03	0.121444	0.187266	0.648513	0.516653	0.674801		ATF6B_503	121.03	0.104031	0.191446	0.543398	0.586856	0.801262		ATF6B_503	121.03
ATG3_504	149.264	0.281545	0.325906	0.863884	0.387651	0.752349		ATG3_504	149.264	0.374448	0.324219	1.15492	0.248122	0.749363		ATG3_504	149.264	0.0152243	0.330058	0.0461262	0.96321	1		ATG3_504	149.264	0.33901	0.326377	1.03871	0.298941	1		ATG3_504	149.264	0.588084	0.324389	1.8129	0.0698474	0.188789		ATG3_504	149.264	0.231836	0.327854	0.707131	0.479485	0.728722		ATG3_504	149.264
ATIC_507	182.161	0.0330911	0.180389	0.183443	0.85445	0.963964		ATIC_507	182.161	0.111084	0.177412	0.626136	0.531226	0.980604		ATIC_507	182.161	0.185224	0.182826	1.01312	0.311005	1		ATIC_507	182.161	0.178666	0.180418	0.990291	0.322032	1		ATIC_507	182.161	0.446349	0.176937	2.52264	0.0116477	0.0703713		ATIC_507	182.161	0.875426	0.17655	4.95851	7.10369e-07	2.92418e-05		ATIC_507	182.161
ATMIN_513	335.451	-0.14114	0.15654	-0.901623	0.367257	0.738801		ATMIN_513	335.451	-0.129977	0.155101	-0.838009	0.402025	0.898434		ATMIN_513	335.451	-0.011299	0.158095	-0.0714698	0.943024	1		ATMIN_513	335.451	0.0353429	0.156418	0.225951	0.82124	1		ATMIN_513	335.451	-0.265913	0.156887	-1.69493	0.0900882	0.21881		ATMIN_513	335.451	0.232525	0.156242	1.48824	0.136689	0.372518		ATMIN_513	335.451
ATP11B_517	398.271	-0.527852	0.352962	-1.49549	0.134786	0.561733		ATP11B_517	398.271	-0.58944	0.352513	-1.67211	0.0945028	0.584549		ATP11B_517	398.271	-0.330225	0.35344	-0.934315	0.350142	1		ATP11B_517	398.271	0.04813	0.352253	0.136635	0.89132	1		ATP11B_517	398.271	-0.946448	0.353765	-2.67536	0.00746501	0.0559215		ATP11B_517	398.271	-0.361672	0.353265	-1.0238	0.30593	0.581098		ATP11B_517	398.271
ATP1B1_527	4040.39	-0.195548	0.175886	-1.11179	0.266228	0.679868		ATP1B1_527	4040.39	-0.403671	0.175858	-2.29544	0.021708	0.486446		ATP1B1_527	4040.39	0.116208	0.175919	0.66058	0.508882	1		ATP1B1_527	4040.39	-0.23493	0.175943	-1.33526	0.181792	1		ATP1B1_527	4040.39	-0.704366	0.176033	-4.00133	6.29876e-05	0.00427062		ATP1B1_527	4040.39	-0.627168	0.176155	-3.56032	0.000370398	0.00564396		ATP1B1_527	4040.39
ATP2C1_533	2290.57	-0.214673	0.173975	-1.23393	0.217228	0.626689		ATP2C1_533	2290.57	-0.275695	0.17384	-1.58591	0.112759	0.607692		ATP2C1_533	2290.57	-0.0462522	0.174139	-0.265605	0.790543	1		ATP2C1_533	2290.57	-0.0621529	0.173976	-0.357249	0.720906	1		ATP2C1_533	2290.57	-0.530002	0.174142	-3.04351	0.00233835	0.0347192		ATP2C1_533	2290.57	-0.346667	0.174279	-1.98915	0.0466851	0.195383		ATP2C1_533	2290.57
ATP5F1C_537	599.026	-0.136609	0.277253	-0.492721	0.622209	0.886849		ATP5F1C_537	599.026	-0.187492	0.276956	-0.676977	0.498421	0.958674		ATP5F1C_537	599.026	0.102925	0.2775	0.370902	0.710711	1		ATP5F1C_537	599.026	-0.215513	0.277568	-0.776432	0.437494	1		ATP5F1C_537	599.026	-0.0446726	0.277082	-0.161226	0.871916	0.933641		ATP5F1C_537	599.026	-0.35953	0.278059	-1.293	0.196012	0.460936		ATP5F1C_537	599.026
DMAC2L_554	8.82449	-0.0947086	0.425296	-0.222689	0.823778	0.951201		DMAC2L_554	8.82449	-0.408733	0.424509	-0.962837	0.335629	0.831097		DMAC2L_554	8.82449	-0.523562	0.486658	-1.07583	0.282003	1		DMAC2L_554	8.82449	0.127495	0.420368	0.303294	0.761665	1		DMAC2L_554	8.82449	0.260299	0.403147	0.645669	0.518494	0.675808		DMAC2L_554	8.82449	0.120789	0.430347	0.280679	0.778957	0.905336		DMAC2L_554	8.82449
ATP6V0B_562	90.6214	0.364006	0.277517	1.31165	0.189638	0.601174		ATP6V0B_562	90.6214	0.308409	0.275194	1.1207	0.262416	0.763619		ATP6V0B_562	90.6214	0.683052	0.278512	2.4525	0.0141866	1		ATP6V0B_562	90.6214	0.273058	0.280044	0.975052	0.329534	1		ATP6V0B_562	90.6214	0.510078	0.275689	1.85019	0.0642858	0.179432		ATP6V0B_562	90.6214	0.828555	0.276102	3.0009	0.00269184	0.0269967		ATP6V0B_562	90.6214
ATP6V1D_574	1535.14	-0.201005	0.24013	-0.837068	0.402554	0.759362		ATP6V1D_574	1535.14	-0.0106426	0.239858	-0.0443705	0.964609	1		ATP6V1D_574	1535.14	-0.135234	0.240391	-0.562556	0.573737	1		ATP6V1D_574	1535.14	0.00510073	0.240098	0.0212444	0.983051	1		ATP6V1D_574	1535.14	-0.0945694	0.240033	-0.393985	0.693592	0.804045		ATP6V1D_574	1535.14	-0.279554	0.240418	-1.16278	0.244919	0.519295		ATP6V1D_574	1535.14
AURKA_586	62.1531	0.0415916	0.223226	0.18632	0.852194	0.963305		AURKA_586	62.1531	0.0715445	0.219086	0.326559	0.744001	1		AURKA_586	62.1531	-0.187735	0.233586	-0.803708	0.421566	1		AURKA_586	62.1531	-0.124976	0.227791	-0.548643	0.583251	1		AURKA_586	62.1531	-0.108348	0.224487	-0.482647	0.629346	0.756621		AURKA_586	62.1531	-1.42082	0.264788	-5.36587	8.05606e-08	4.27281e-06		AURKA_586	62.1531
AURKB_587	74.8839	-0.259659	0.218183	-1.1901	0.234008	0.641545		AURKB_587	74.8839	-0.0563815	0.211994	-0.265958	0.790271	1		AURKB_587	74.8839	-0.162074	0.222989	-0.726827	0.467332	1		AURKB_587	74.8839	-0.0151405	0.216869	-0.0698142	0.944342	1		AURKB_587	74.8839	0.00538624	0.214128	0.0251543	0.979932	0.988913		AURKB_587	74.8839	-0.587178	0.228937	-2.5648	0.0103235	0.0741463		AURKB_587	74.8839
B2M_596	2112.07	0.177853	0.465429	0.382127	0.702367	0.918226		B2M_596	2112.07	0.301154	0.465352	0.647154	0.517532	0.972972		B2M_596	2112.07	0.173634	0.465531	0.372981	0.709163	1		B2M_596	2112.07	0.033725	0.465497	0.0724495	0.942244	1		B2M_596	2112.07	0.525006	0.465359	1.12818	0.259245	0.435988		B2M_596	2112.07	0.0220124	0.465542	0.0472834	0.962287	0.982959		B2M_596	2112.07
B3GAT1_598	0.0731168	0	10.0466	0	1	NA		B3GAT1_598	0.0731168	0	10.0327	0	1	1		B3GAT1_598	0.0731168	0	10.0466	0	1	1		B3GAT1_598	0.0731168	0	10.0466	0	1	1		B3GAT1_598	0.0731168	0	10.0466	0	1	NA		B3GAT1_598	0.0731168	0	10.0466	0	1	NA		B3GAT1_598	0.0731168
B4GAT1_602	0.721909	1.76052	1.3261	1.32759	0.184313	NA		B4GAT1_602	0.721909	1.47588	1.32176	1.11659	0.264168	0.763619		B4GAT1_602	0.721909	-0.0272071	1.64983	-0.0164909	0.986843	1		B4GAT1_602	0.721909	1.06618	1.44446	0.738117	0.460443	1		B4GAT1_602	0.721909	1.07498	1.40919	0.762841	0.445558	NA		B4GAT1_602	0.721909	0.79739	1.53133	0.520716	0.602565	NA		B4GAT1_602	0.721909
B4GALT1_603	1.96414	0.644121	0.859587	0.749338	0.453654	NA		B4GALT1_603	1.96414	0.886645	0.814374	1.08874	0.276267	0.777643		B4GALT1_603	1.96414	-1.12308	1.23474	-0.909565	0.363052	1		B4GALT1_603	1.96414	-0.0900928	0.964913	-0.0933689	0.925611	1		B4GALT1_603	1.96414	0.523392	0.865171	0.604957	0.545207	NA		B4GALT1_603	1.96414	-0.192594	1.00798	-0.19107	0.848471	NA		B4GALT1_603	1.96414
B4GALT5_608	10.0456	0.1547	0.468629	0.330111	0.741316	0.931753		B4GALT5_608	10.0456	0.950501	0.415609	2.28701	0.0221953	0.486446		B4GALT5_608	10.0456	0.528386	0.470075	1.12405	0.260993	1		B4GALT5_608	10.0456	0.256763	0.470869	0.545297	0.585549	1		B4GALT5_608	10.0456	0.596942	0.440482	1.3552	0.175353	0.335701		B4GALT5_608	10.0456	0.545143	0.462894	1.17768	0.238923	0.5128		B4GALT5_608	10.0456
BAAT_614	507.632	-0.309095	0.198474	-1.55736	0.119385	0.558075		BAAT_614	507.632	-0.229695	0.197632	-1.16224	0.24514	0.748508		BAAT_614	507.632	0.0161529	0.198723	0.0812837	0.935216	1		BAAT_614	507.632	-0.0744414	0.198283	-0.375431	0.70734	1		BAAT_614	507.632	-0.756411	0.199571	-3.79018	0.000150539	0.00760521		BAAT_614	507.632	-0.934025	0.201663	-4.63162	3.62821e-06	0.000113713		BAAT_614	507.632
BACE2_618	155.519	0.186319	0.196811	0.946687	0.343799	0.727203		BACE2_618	155.519	0.446093	0.192946	2.312	0.0207774	0.486446		BACE2_618	155.519	0.0557514	0.202062	0.275913	0.782615	1		BACE2_618	155.519	0.212196	0.197846	1.07253	0.283481	1		BACE2_618	155.519	0.132806	0.196791	0.674857	0.499767	0.661882		BACE2_618	155.519	0.359285	0.197959	1.81494	0.0695328	0.24546		BACE2_618	155.519
BAD_619	11.1684	0.171602	0.471772	0.36374	0.716052	0.921976		BAD_619	11.1684	-0.210267	0.474293	-0.443327	0.657529	1		BAD_619	11.1684	0.385571	0.480346	0.802695	0.422151	1		BAD_619	11.1684	-0.33856	0.505364	-0.669933	0.502901	1		BAD_619	11.1684	0.57383	0.454703	1.26199	0.206953	0.374472		BAD_619	11.1684	0.0844316	0.490347	0.172187	0.86329	0.943319		BAD_619	11.1684
BAG3_629	114.02	0.35634	0.257622	1.38319	0.166606	0.585349		BAG3_629	114.02	0.381173	0.252515	1.50951	0.131169	0.635107		BAG3_629	114.02	-0.319752	0.282803	-1.13065	0.258201	1		BAG3_629	114.02	0.00383928	0.267203	0.0143684	0.988536	1		BAG3_629	114.02	0.339868	0.256952	1.32269	0.185938	0.348427		BAG3_629	114.02	0.426725	0.261801	1.62996	0.10311	0.314669		BAG3_629	114.02
BAK1_631	6.17387	1.00947	0.495107	2.03889	0.0414608	0.455375		BAK1_631	6.17387	0.803551	0.489441	1.64177	0.100637	0.593795		BAK1_631	6.17387	0.558641	0.548459	1.01857	0.308409	1		BAK1_631	6.17387	0.398359	0.540883	0.736497	0.461428	1		BAK1_631	6.17387	0.27831	0.535021	0.520185	0.602935	NA		BAK1_631	6.17387	-0.153784	0.606033	-0.253755	0.799685	0.917216		BAK1_631	6.17387
BAMBI_634	29.5905	0.1486	0.298221	0.498288	0.618281	0.885259		BAMBI_634	29.5905	0.073057	0.291718	0.250437	0.802249	1		BAMBI_634	29.5905	0.400953	0.302708	1.32455	0.18532	1		BAMBI_634	29.5905	0.366391	0.296138	1.23723	0.216002	1		BAMBI_634	29.5905	0.258675	0.29366	0.880868	0.378389	0.556351		BAMBI_634	29.5905	0.109659	0.308886	0.355013	0.72258	0.882917		BAMBI_634	29.5905
BANF1_635	190.975	0.531856	0.352945	1.50691	0.131834	0.558366		BANF1_635	190.975	0.486138	0.352301	1.37989	0.167619	0.675724		BANF1_635	190.975	0.122747	0.3559	0.344893	0.730175	1		BANF1_635	190.975	0.346939	0.353951	0.980189	0.326993	1		BANF1_635	190.975	0.769192	0.352251	2.18365	0.0289881	0.116154		BANF1_635	190.975	0.347983	0.354506	0.981598	0.326298	0.599154		BANF1_635	190.975
BBC3_640	12.2245	0.505982	0.390331	1.29629	0.194875	0.61236		BBC3_640	12.2245	0.407668	0.380184	1.07229	0.283589	0.784849		BBC3_640	12.2245	0.397792	0.417867	0.951958	0.341118	1		BBC3_640	12.2245	0.0713129	0.422179	0.168916	0.865863	1		BBC3_640	12.2245	0.602991	0.383099	1.57398	0.115491	0.2539		BBC3_640	12.2245	0.194286	0.424721	0.457443	0.647352	0.839402		BBC3_640	12.2245
BCAT2_651	2.07747	0.1218	0.839458	0.145094	0.884637	NA		BCAT2_651	2.07747	-0.495278	0.87061	-0.568886	0.569434	1		BCAT2_651	2.07747	-0.921749	1.05419	-0.874366	0.381919	1		BCAT2_651	2.07747	0.106553	0.855329	0.124576	0.90086	1		BCAT2_651	2.07747	-0.215991	0.868872	-0.248588	0.80368	NA		BCAT2_651	2.07747	-0.190734	0.911386	-0.209279	0.834231	NA		BCAT2_651	2.07747
BCL2_658	147.855	-0.142336	0.459595	-0.309699	0.75679	0.933415		BCL2_658	147.855	-0.728845	0.460443	-1.58292	0.113439	0.607692		BCL2_658	147.855	-0.117816	0.4609	-0.255621	0.798243	1		BCL2_658	147.855	-0.253975	0.460423	-0.551614	0.581213	1		BCL2_658	147.855	-1.10638	0.463166	-2.38874	0.0169062	0.0864474		BCL2_658	147.855	-0.727352	0.463109	-1.57059	0.116279	0.336369		BCL2_658	147.855
BCL2L1_660	2.17411	0.329678	0.903014	0.365086	0.715047	NA		BCL2L1_660	2.17411	-1.25954	1.06426	-1.18348	0.236618	0.738364		BCL2L1_660	2.17411	0.673688	0.908321	0.741686	0.458278	1		BCL2L1_660	2.17411	0.24971	0.923592	0.270368	0.786877	1		BCL2L1_660	2.17411	-0.366672	0.970055	-0.377991	0.705437	NA		BCL2L1_660	2.17411	0.0893553	0.958574	0.0932169	0.925731	NA		BCL2L1_660	2.17411
BCL2L11_661	4.99361	0.11305	0.554678	0.203811	0.838501	0.961174		BCL2L11_661	4.99361	0.0687467	0.535589	0.128357	0.897866	1		BCL2L11_661	4.99361	-0.210127	0.618823	-0.339559	0.734189	1		BCL2L11_661	4.99361	-0.474294	0.619456	-0.765662	0.443878	1		BCL2L11_661	4.99361	0.11693	0.549892	0.212642	0.831606	NA		BCL2L11_661	4.99361	-0.554444	0.647196	-0.856687	0.391618	0.656417		BCL2L11_661	4.99361
BCL2L11_663	10.9209	-0.274824	0.463664	-0.592722	0.553367	0.852855		BCL2L11_663	10.9209	-0.341608	0.4504	-0.758455	0.448178	0.929209		BCL2L11_663	10.9209	0.579922	0.441725	1.31286	0.189231	1		BCL2L11_663	10.9209	-0.37564	0.477868	-0.786074	0.431824	1		BCL2L11_663	10.9209	-0.820738	0.494384	-1.66012	0.0968894	0.227245		BCL2L11_663	10.9209	-0.399054	0.490142	-0.81416	0.415553	0.679433		BCL2L11_663	10.9209
BCL2L13_664	24.6795	-0.26371	0.389941	-0.676283	0.498861	0.818968		BCL2L13_664	24.6795	-0.445862	0.386087	-1.15482	0.248163	0.749363		BCL2L13_664	24.6795	0.041635	0.393064	0.105924	0.915643	1		BCL2L13_664	24.6795	-0.306746	0.395702	-0.775194	0.438225	1		BCL2L13_664	24.6795	-0.420447	0.39288	-1.07017	0.284544	0.462017		BCL2L13_664	24.6795	-0.172317	0.396557	-0.434533	0.663902	0.848883		BCL2L13_664	24.6795
BCL2L2_665	28.9709	-0.000262942	0.340819	-0.0007715	0.999384	0.999677		BCL2L2_665	28.9709	-0.0728482	0.335243	-0.2173	0.827975	1		BCL2L2_665	28.9709	-0.298549	0.362133	-0.824419	0.409702	1		BCL2L2_665	28.9709	-0.072748	0.346457	-0.209977	0.833686	1		BCL2L2_665	28.9709	0.0208283	0.338947	0.0614499	0.951001	0.976448		BCL2L2_665	28.9709	0.0129811	0.348573	0.0372408	0.970293	0.985298		BCL2L2_665	28.9709
BCL3_668	3.14483	-0.469917	0.704883	-0.66666	0.504989	0.822481		BCL3_668	3.14483	0.285191	0.612824	0.465373	0.641665	1		BCL3_668	3.14483	-0.403361	0.745147	-0.541317	0.588289	1		BCL3_668	3.14483	-0.00309034	0.670745	-0.00460733	0.996324	1		BCL3_668	3.14483	-0.26016	0.676182	-0.384749	0.700423	NA		BCL3_668	3.14483	-0.36358	0.727575	-0.499715	0.617276	0.821248		BCL3_668	3.14483
BCL7B_670	94.3812	-0.474542	0.412483	-1.15045	0.249958	0.659698		BCL7B_670	94.3812	-0.663405	0.411629	-1.61166	0.107037	0.601874		BCL7B_670	94.3812	-0.372711	0.415013	-0.898071	0.369148	1		BCL7B_670	94.3812	-0.0508898	0.410739	-0.123898	0.901396	1		BCL7B_670	94.3812	-0.668154	0.413514	-1.61579	0.106139	0.240024		BCL7B_670	94.3812	0.104576	0.410764	0.254589	0.799041	0.917085		BCL7B_670	94.3812
BDH1_674	3.6516	1.10659	0.720563	1.53574	0.124603	0.558366		BDH1_674	3.6516	1.34547	0.685048	1.96405	0.0495238	0.521124		BDH1_674	3.6516	1.08947	0.755093	1.44283	0.14907	1		BDH1_674	3.6516	1.14844	0.727843	1.57786	0.114597	1		BDH1_674	3.6516	1.42584	0.69529	2.05071	0.0402952	NA		BDH1_674	3.6516	1.18217	0.738203	1.60142	0.109284	0.323743		BDH1_674	3.6516
BDNF_679	3.91801	-1.51943	0.706089	-2.1519	0.0314053	0.41633		BDNF_679	3.91801	-1.57199	0.673138	-2.33531	0.0195272	0.486446		BDNF_679	3.91801	-1.15454	0.709949	-1.62623	0.103901	1		BDNF_679	3.91801	-0.596598	0.623448	-0.956933	0.338601	1		BDNF_679	3.91801	-1.50467	0.69619	-2.16129	0.0306728	NA		BDNF_679	3.91801	-1.19323	0.702463	-1.69863	0.0893881	0.288342		BDNF_679	3.91801
BECN1_680	124.799	0.14407	0.296246	0.48632	0.62674	0.889172		BECN1_680	124.799	0.586729	0.29225	2.00762	0.0446834	0.514825		BECN1_680	124.799	-0.0389308	0.301232	-0.129239	0.897169	1		BECN1_680	124.799	0.590813	0.294452	2.00649	0.0448044	1		BECN1_680	124.799	0.491103	0.293877	1.67112	0.0946979	0.22473		BECN1_680	124.799	0.446889	0.29631	1.50818	0.131508	0.363062		BECN1_680	124.799
BHLHE40_689	74.2299	-0.0405656	0.240423	-0.168726	0.866012	0.964028		BHLHE40_689	74.2299	0.149025	0.234232	0.63623	0.524626	0.977757		BHLHE40_689	74.2299	-0.0646813	0.247538	-0.261298	0.793863	1		BHLHE40_689	74.2299	-0.0513611	0.242781	-0.211553	0.832456	1		BHLHE40_689	74.2299	0.246686	0.236017	1.0452	0.295928	0.474143		BHLHE40_689	74.2299	0.192855	0.241501	0.798566	0.424542	0.687326		BHLHE40_689	74.2299
BID_696	140.948	0.460909	0.218542	2.10902	0.0349428	0.426453		BID_696	140.948	-0.0213241	0.219675	-0.097071	0.92267	1		BID_696	140.948	0.283494	0.223259	1.2698	0.204155	1		BID_696	140.948	0.0794073	0.222665	0.356623	0.721374	1		BID_696	140.948	0.0232865	0.221357	0.105199	0.916218	0.95833		BID_696	140.948	0.55118	0.220081	2.50444	0.0122645	0.08352		BID_696	140.948
BIRC2_703	83.7732	0.02964	0.190404	0.155669	0.876294	0.968543		BIRC2_703	83.7732	-0.0294244	0.187098	-0.157267	0.875034	1		BIRC2_703	83.7732	-0.318328	0.203469	-1.5645	0.117699	1		BIRC2_703	83.7732	-0.0204638	0.193237	-0.1059	0.915661	1		BIRC2_703	83.7732	-0.0203182	0.190292	-0.106774	0.914968	0.957419		BIRC2_703	83.7732	0.0445574	0.194749	0.228794	0.819029	0.922961		BIRC2_703	83.7732
BIRC5_709	38.5407	-0.00615483	0.255172	-0.0241203	0.980757	0.993728		BIRC5_709	38.5407	0.0362167	0.249075	0.145404	0.884392	1		BIRC5_709	38.5407	-0.0848907	0.265768	-0.319417	0.749411	1		BIRC5_709	38.5407	-0.0541897	0.259005	-0.209223	0.834274	1		BIRC5_709	38.5407	-0.114837	0.256132	-0.448352	0.653899	0.774788		BIRC5_709	38.5407	-1.20395	0.300339	-4.00862	6.10741e-05	0.00131401		BIRC5_709	38.5407
BLMH_719	11.0428	0.109839	0.495601	0.221629	0.824603	0.951201		BLMH_719	11.0428	0.53807	0.467486	1.15098	0.249739	0.751603		BLMH_719	11.0428	-0.494279	0.558895	-0.884387	0.376487	1		BLMH_719	11.0428	0.11983	0.50199	0.238711	0.81133	1		BLMH_719	11.0428	0.727523	0.469707	1.54889	0.121409	0.26415		BLMH_719	11.0428	0.0711254	0.513189	0.138595	0.88977	0.956347		BLMH_719	11.0428
BLNK_720	61.4929	-0.33268	0.281181	-1.18315	0.236749	0.645849		BLNK_720	61.4929	-0.571556	0.280263	-2.03935	0.0414149	0.504001		BLNK_720	61.4929	-0.0965047	0.283465	-0.340446	0.733521	1		BLNK_720	61.4929	-0.300356	0.282633	-1.0627	0.287916	1		BLNK_720	61.4929	-0.842135	0.287457	-2.9296	0.00339393	0.0397213		BLNK_720	61.4929	-0.839439	0.293927	-2.85595	0.00429089	0.0378488		BLNK_720	61.4929
BLVRA_731	138.699	0.508267	0.301845	1.68386	0.0922078	0.533662		BLVRA_731	138.699	0.634673	0.30021	2.1141	0.0345071	0.499326		BLVRA_731	138.699	0.0248557	0.307194	0.0809122	0.935512	1		BLVRA_731	138.699	0.0466101	0.305114	0.152763	0.878585	1		BLVRA_731	138.699	0.380403	0.302169	1.25891	0.208063	0.37591		BLVRA_731	138.699	0.098464	0.305839	0.321947	0.747493	0.890361		BLVRA_731	138.699
BMP4_737	38.0374	0.506046	0.289282	1.74932	0.0802358	0.519461		BMP4_737	38.0374	0.152323	0.289854	0.525516	0.599225	1		BMP4_737	38.0374	0.30065	0.301899	0.995863	0.319317	1		BMP4_737	38.0374	0.434544	0.293215	1.482	0.13834	1		BMP4_737	38.0374	0.132513	0.295168	0.448943	0.653473	0.774788		BMP4_737	38.0374	0.28194	0.299864	0.940226	0.347102	0.621628		BMP4_737	38.0374
BNIP3L_746	187.506	0.121414	0.300336	0.404261	0.686021	0.914473		BNIP3L_746	187.506	0.466806	0.297844	1.56728	0.117048	0.611197		BNIP3L_746	187.506	0.191813	0.302198	0.634725	0.525607	1		BNIP3L_746	187.506	0.655347	0.298767	2.19351	0.0282707	1		BNIP3L_746	187.506	0.855265	0.297476	2.87507	0.00403936	0.0426921		BNIP3L_746	187.506	0.578901	0.299693	1.93165	0.0534029	0.21101		BNIP3L_746	187.506
BRCA1_757	0.405537	-1.83478	2.28512	-0.802925	0.422018	NA		BRCA1_757	0.405537	-1.19684	2.28495	-0.52379	0.600424	1		BRCA1_757	0.405537	-1.4309	2.28512	-0.626182	0.531196	1		BRCA1_757	0.405537	-0.731472	2.28512	-0.320102	0.748891	1		BRCA1_757	0.405537	-0.933965	2.28512	-0.408716	0.682748	NA		BRCA1_757	0.405537	0.430127	2.19313	0.196125	0.844512	NA		BRCA1_757	0.405537
BTK_795	1.09782	-1.4893	2.58645	-0.575808	0.564745	NA		BTK_795	1.09782	-0.851322	2.58621	-0.329177	0.742022	1		BTK_795	1.09782	1.42832	2.44439	0.584324	0.559002	1		BTK_795	1.09782	-1.34778	2.58645	-0.521093	0.602302	1		BTK_795	1.09782	-1.55027	2.58645	-0.599383	0.548918	NA		BTK_795	1.09782	2.04485	2.3897	0.855694	0.392167	NA		BTK_795	1.09782
BTN3A2_796	12.3705	0.0844996	0.430459	0.196301	0.844374	0.963305		BTN3A2_796	12.3705	0.667704	0.404244	1.65174	0.098588	0.586883		BTN3A2_796	12.3705	-0.746779	0.498158	-1.49908	0.133852	1		BTN3A2_796	12.3705	0.0972183	0.43556	0.223203	0.823378	1		BTN3A2_796	12.3705	0.340467	0.419637	0.811337	0.417172	0.591395		BTN3A2_796	12.3705	-0.483766	0.473248	-1.02223	0.306674	0.58131		BTN3A2_796	12.3705
BUB1B_800	13.4714	0.084394	0.447443	0.188614	0.850395	0.963305		BUB1B_800	13.4714	0.335852	0.433513	0.774722	0.438504	0.925307		BUB1B_800	13.4714	-0.493689	0.486558	-1.01466	0.310269	1		BUB1B_800	13.4714	-0.247413	0.463526	-0.533763	0.593506	1		BUB1B_800	13.4714	-0.0829917	0.450736	-0.184125	0.853915	0.922784		BUB1B_800	13.4714	-1.10789	0.517683	-2.14009	0.0323474	0.155717		BUB1B_800	13.4714
BZW2_805	111.197	0.0636433	0.210532	0.302297	0.762426	0.93498		BZW2_805	111.197	-0.053776	0.208787	-0.257564	0.796743	1		BZW2_805	111.197	0.0618906	0.214965	0.287911	0.773415	1		BZW2_805	111.197	0.300216	0.209747	1.43133	0.152337	1		BZW2_805	111.197	0.0578227	0.210072	0.275251	0.783123	0.869907		BZW2_805	111.197	0.218438	0.212039	1.03018	0.302926	0.579101		BZW2_805	111.197
TIGAR_823	208.353	-0.0548017	0.161344	-0.339658	0.734114	0.928455		TIGAR_823	208.353	-0.103935	0.159657	-0.65099	0.515053	0.971798		TIGAR_823	208.353	-0.0284232	0.164369	-0.172923	0.862712	1		TIGAR_823	208.353	-0.0557474	0.162424	-0.343223	0.731431	1		TIGAR_823	208.353	-0.113666	0.161363	-0.704414	0.481175	0.646054		TIGAR_823	208.353	-0.122207	0.164257	-0.743996	0.456879	0.710614		TIGAR_823	208.353
MCEMP1_855	0.320613	0	4.54179	0	1	NA		MCEMP1_855	0.320613	0.92982	4.51156	0.206097	0.836715	1		MCEMP1_855	0.320613	0.906844	4.54179	0.199666	0.841742	1		MCEMP1_855	0.320613	1.39539	4.51257	0.309223	0.757152	1		MCEMP1_855	0.320613	0.441992	4.54179	0.0973167	0.922475	NA		MCEMP1_855	0.320613	0	4.54179	0	1	NA		MCEMP1_855	0.320613
C1D_859	45.9539	0.422946	0.338823	1.24828	0.211929	0.624289		C1D_859	45.9539	0.154667	0.338235	0.457277	0.647472	1		C1D_859	45.9539	0.280443	0.347044	0.80809	0.419039	1		C1D_859	45.9539	0.196866	0.34402	0.572251	0.567152	1		C1D_859	45.9539	0.348867	0.339049	1.02896	0.3035	0.481256		C1D_859	45.9539	0.245621	0.345815	0.710268	0.477538	0.728047		C1D_859	45.9539
C1orf131_862	108.461	0.0601142	0.212786	0.28251	0.777552	0.935679		C1orf131_862	108.461	0.219109	0.208876	1.04899	0.294181	0.792011		C1orf131_862	108.461	-0.176604	0.220462	-0.801063	0.423095	1		C1orf131_862	108.461	0.172754	0.213138	0.810526	0.417638	1		C1orf131_862	108.461	0.279954	0.210375	1.33074	0.183275	0.345746		C1orf131_862	108.461	0.00198295	0.216726	0.00914957	0.9927	0.998072		C1orf131_862	108.461
C1QA_867	0.0338262	0	10.0466	0	1	NA		C1QA_867	0.0338262	0	10.0327	0	1	1		C1QA_867	0.0338262	0	10.0466	0	1	1		C1QA_867	0.0338262	0	10.0466	0	1	1		C1QA_867	0.0338262	0	10.0466	0	1	NA		C1QA_867	0.0338262	0.805486	10.0466	0.0801747	0.936098	NA		C1QA_867	0.0338262
C1R_871	3.20489	-0.495596	0.721828	-0.686585	0.492344	0.814753		C1R_871	3.20489	-0.956633	0.736228	-1.29937	0.193817	0.702189		C1R_871	3.20489	-1.40385	0.91459	-1.53494	0.124797	1		C1R_871	3.20489	-0.785413	0.771544	-1.01798	0.30869	1		C1R_871	3.20489	-0.729392	0.740386	-0.98515	0.32455	NA		C1R_871	3.20489	-3.34091	1.30033	-2.56928	0.0101911	0.0733867		C1R_871	3.20489
CFB_872	827.635	0.296807	0.124845	2.3774	0.0174349	0.347445		CFB_872	827.635	-0.139663	0.125034	-1.117	0.263994	0.763619		CFB_872	827.635	-0.0511514	0.126347	-0.40485	0.685588	1		CFB_872	827.635	-0.11607	0.12587	-0.922148	0.356451	1		CFB_872	827.635	-0.792108	0.127066	-6.23381	4.55212e-10	8.84513e-08		CFB_872	827.635	-0.922247	0.128817	-7.15935	8.10609e-13	8.28022e-11		CFB_872	827.635
C2CD2_875	52.8888	-0.147828	0.332769	-0.444236	0.656872	0.904484		C2CD2_875	52.8888	-0.213226	0.32965	-0.646826	0.517745	0.972972		C2CD2_875	52.8888	0.0415008	0.336058	0.123493	0.901717	1		C2CD2_875	52.8888	0.229396	0.329939	0.695268	0.486887	1		C2CD2_875	52.8888	-0.744576	0.34144	-2.1807	0.0292059	0.116226		C2CD2_875	52.8888	-0.130232	0.337078	-0.386357	0.699232	0.869861		C2CD2_875	52.8888
C2CD2L_878	0.501584	1.48326	1.83296	0.809215	0.418391	NA		C2CD2L_878	0.501584	2.58884	1.65686	1.5625	0.11817	0.611197		C2CD2L_878	0.501584	0.906851	1.94028	0.467381	0.640227	1		C2CD2L_878	0.501584	0.644487	1.94028	0.332162	0.739767	1		C2CD2L_878	0.501584	1.15004	1.88193	0.611093	0.541138	NA		C2CD2L_878	0.501584	0.805568	1.94028	0.415181	0.67801	NA		C2CD2L_878	0.501584
C2CD5_880	306.373	-0.633159	0.34154	-1.85383	0.063763	0.504357		C2CD5_880	306.373	-0.652697	0.340852	-1.9149	0.0555052	0.524609		C2CD5_880	306.373	-0.064847	0.341189	-0.190062	0.849261	1		C2CD5_880	306.373	-0.139113	0.340759	-0.408245	0.683094	1		C2CD5_880	306.373	-1.09691	0.342762	-3.20019	0.00137335	0.0275565		C2CD5_880	306.373	-0.341285	0.341599	-0.999081	0.317756	0.591447		C2CD5_880	306.373
C3_886	1391.72	0.0466993	0.254519	0.18348	0.854421	0.963964		C3_886	1391.72	-0.322903	0.25455	-1.26852	0.204612	0.715813		C3_886	1391.72	0.143467	0.254722	0.563228	0.57328	1		C3_886	1391.72	-0.0408299	0.254664	-0.160329	0.872622	1		C3_886	1391.72	-0.887167	0.255184	-3.47658	0.000507849	0.0162383		C3_886	1391.72	-0.587255	0.255255	-2.30066	0.0214107	0.120622		C3_886	1391.72
C5_890	19.5618	-0.362654	0.280366	-1.2935	0.195838	0.61236		C5_890	19.5618	-0.415764	0.270949	-1.53447	0.124913	0.622696		C5_890	19.5618	-0.591731	0.308083	-1.92069	0.0547712	1		C5_890	19.5618	-0.395122	0.287023	-1.37662	0.16863	1		C5_890	19.5618	-0.888224	0.299968	-2.96107	0.00306576	0.0386723		C5_890	19.5618	-0.93908	0.321966	-2.9167	0.00353756	0.0331857		C5_890	19.5618
C6orf62_903	1515.13	-0.0577242	0.119329	-0.483741	0.62857	0.890723		C6orf62_903	1515.13	-0.0693341	0.118958	-0.582846	0.559997	0.998506		C6orf62_903	1515.13	0.0549241	0.1198	0.458466	0.646617	1		C6orf62_903	1515.13	0.0336706	0.119416	0.28196	0.777974	1		C6orf62_903	1515.13	-0.00462338	0.119189	-0.0387905	0.969057	0.982673		C6orf62_903	1515.13	0.170557	0.119448	1.42788	0.153328	0.397769		C6orf62_903	1515.13
CA2_908	17.4543	0.526147	0.480465	1.09508	0.273482	0.685035		CA2_908	17.4543	0.390469	0.477149	0.818337	0.413165	0.909967		CA2_908	17.4543	-0.0996093	0.508887	-0.195739	0.844814	1		CA2_908	17.4543	0.0915561	0.494125	0.185289	0.853002	1		CA2_908	17.4543	0.539408	0.479157	1.12574	0.260274	0.436845		CA2_908	17.4543	0.0231607	0.501004	0.0462287	0.963128	0.983151		CA2_908	17.4543
CA9_915	0.131334	0	10.0466	0	1	NA		CA9_915	0.131334	0	10.0327	0	1	1		CA9_915	0.131334	0	10.0466	0	1	1		CA9_915	0.131334	0	10.0466	0	1	1		CA9_915	0.131334	0	10.0466	0	1	NA		CA9_915	0.131334	0	10.0466	0	1	NA		CA9_915	0.131334
CAB39_918	554.751	0.270034	0.190451	1.41786	0.15623	0.578504		CAB39_918	554.751	0.103892	0.190178	0.546291	0.584866	1		CAB39_918	554.751	0.100065	0.191875	0.521511	0.602011	1		CAB39_918	554.751	0.0526976	0.191274	0.275509	0.782925	1		CAB39_918	554.751	0.175849	0.190531	0.922942	0.356038	0.535647		CAB39_918	554.751	-0.158896	0.192329	-0.826168	0.408709	0.673483		CAB39_918	554.751
CALM1_934	90.5686	0.522029	0.31604	1.65178	0.0985792	0.536313		CALM1_934	90.5686	0.438899	0.314433	1.39584	0.162763	0.670159		CALM1_934	90.5686	0.199785	0.32318	0.618184	0.536454	1		CALM1_934	90.5686	0.332294	0.318901	1.042	0.297413	1		CALM1_934	90.5686	0.888806	0.313298	2.83694	0.00455488	0.044769		CALM1_934	90.5686	0.543206	0.318433	1.70588	0.0880313	0.284965		CALM1_934	90.5686
CALM3_940	3.12004	-0.617489	0.842043	-0.733322	0.463362	0.799579		CALM3_940	3.12004	0.555398	0.695061	0.799063	0.424254	0.918891		CALM3_940	3.12004	0.411332	0.764986	0.537699	0.590785	1		CALM3_940	3.12004	0.183675	0.76172	0.241131	0.809453	1		CALM3_940	3.12004	-0.641535	0.836312	-0.7671	0.443022	NA		CALM3_940	3.12004	-0.341356	0.845087	-0.40393	0.686264	0.861955		CALM3_940	3.12004
CALR_943	1188.93	0.251068	0.261887	0.958686	0.337717	0.725947		CALR_943	1188.93	0.234432	0.261696	0.895817	0.37035	0.860598		CALR_943	1188.93	-0.144458	0.262674	-0.549952	0.582352	1		CALR_943	1188.93	-0.124498	0.262344	-0.47456	0.635101	1		CALR_943	1188.93	0.0389212	0.262007	0.14855	0.881908	0.939312		CALR_943	1188.93	0.138278	0.262242	0.527292	0.597991	0.810535		CALR_943	1188.93
CALU_944	22.3679	-0.398939	0.458474	-0.870145	0.384221	0.752081		CALU_944	22.3679	-0.600089	0.455711	-1.31682	0.187899	0.69471		CALU_944	22.3679	-0.672804	0.479327	-1.40364	0.160425	1		CALU_944	22.3679	-0.067664	0.454274	-0.14895	0.881593	1		CALU_944	22.3679	-0.797878	0.467775	-1.70569	0.0880659	0.216606		CALU_944	22.3679	-0.241245	0.462321	-0.521813	0.601801	0.812306		CALU_944	22.3679
CAMSAP2_955	154.755	0.100341	0.172461	0.581821	0.560687	0.856718		CAMSAP2_955	154.755	0.13049	0.169604	0.769384	0.441666	0.926267		CAMSAP2_955	154.755	-0.212344	0.18082	-1.17434	0.240261	1		CAMSAP2_955	154.755	-0.0645908	0.175613	-0.367802	0.713021	1		CAMSAP2_955	154.755	0.146005	0.171555	0.851067	0.394732	0.570351		CAMSAP2_955	154.755	0.188127	0.174618	1.07737	0.281316	0.56039		CAMSAP2_955	154.755
CANT1_956	54.6957	0.334546	0.204073	1.63935	0.101141	0.536313		CANT1_956	54.6957	0.26878	0.199792	1.3453	0.178529	0.684988		CANT1_956	54.6957	0.285047	0.213409	1.33568	0.181653	1		CANT1_956	54.6957	-0.0644536	0.215507	-0.299079	0.76488	1		CANT1_956	54.6957	0.00920737	0.209241	0.0440036	0.964902	0.979862		CANT1_956	54.6957	0.194384	0.213168	0.911881	0.361832	0.635123		CANT1_956	54.6957
CAPN1_957	129.285	0.14359	0.241069	0.595639	0.551416	0.851515		CAPN1_957	129.285	0.0591254	0.239433	0.246939	0.804955	1		CAPN1_957	129.285	0.298445	0.243261	1.22685	0.21988	1		CAPN1_957	129.285	0.16876	0.242067	0.697164	0.4857	1		CAPN1_957	129.285	0.0907919	0.24105	0.376652	0.706432	0.81333		CAPN1_957	129.285	-0.0418048	0.245522	-0.170269	0.864798	0.943577		CAPN1_957	129.285
CASC3_973	12.8457	-0.0161688	0.407365	-0.0396912	0.968339	0.987939		CASC3_973	12.8457	0.270186	0.380037	0.710947	0.477117	0.946547		CASC3_973	12.8457	0.379447	0.407512	0.931131	0.351786	1		CASC3_973	12.8457	0.0362817	0.41199	0.0880646	0.929825	1		CASC3_973	12.8457	0.315454	0.388707	0.811548	0.417051	0.591395		CASC3_973	12.8457	0.492946	0.39693	1.2419	0.214275	0.484799		CASC3_973	12.8457
CASK_976	36.0097	0.0252636	0.322865	0.0782481	0.937631	0.981165		CASK_976	36.0097	0.565055	0.309073	1.82823	0.0675157	0.544766		CASK_976	36.0097	-0.100332	0.336037	-0.298575	0.765264	1		CASK_976	36.0097	0.110781	0.324153	0.341756	0.732534	1		CASK_976	36.0097	-0.0688395	0.323632	-0.212709	0.831554	0.907792		CASK_976	36.0097	-0.126861	0.333869	-0.379972	0.703966	0.871064		CASK_976	36.0097
CASP1_977	10.8782	0.165574	0.441131	0.375339	0.707408	0.918998		CASP1_977	10.8782	0.453559	0.417134	1.08732	0.276894	0.777643		CASP1_977	10.8782	0.0699573	0.467908	0.149511	0.881151	1		CASP1_977	10.8782	0.368605	0.438273	0.84104	0.400326	1		CASP1_977	10.8782	0.84981	0.413	2.05765	0.0396233	0.13599		CASP1_977	10.8782	0.314139	0.448595	0.700273	0.483757	0.733078		CASP1_977	10.8782
CASP10_978	7.42818	-0.171864	0.451532	-0.380625	0.703482	0.918226		CASP10_978	7.42818	0.276504	0.41594	0.664769	0.506198	0.96739		CASP10_978	7.42818	-0.684334	0.518487	-1.31987	0.186879	1		CASP10_978	7.42818	-0.763759	0.502627	-1.51953	0.128628	1		CASP10_978	7.42818	-0.156781	0.447237	-0.350553	0.725923	0.828596		CASP10_978	7.42818	-1.12186	0.552946	-2.02888	0.0424703	0.185044		CASP10_978	7.42818
CASP10_979	21.3043	-0.0318532	0.27709	-0.114956	0.90848	0.977042		CASP10_979	21.3043	0.129394	0.263211	0.491596	0.623005	1		CASP10_979	21.3043	-0.19013	0.298455	-0.637048	0.524094	1		CASP10_979	21.3043	-0.455967	0.298724	-1.52638	0.126915	1		CASP10_979	21.3043	-0.663337	0.299038	-2.21823	0.0265388	0.110622		CASP10_979	21.3043	-1.10787	0.344005	-3.22051	0.00127963	0.0151469		CASP10_979	21.3043
CASP2_982	137.89	0.15569	0.161294	0.965254	0.334417	0.725947		CASP2_982	137.89	0.16907	0.158386	1.06746	0.285766	0.786098		CASP2_982	137.89	0.0924013	0.166627	0.554539	0.57921	1		CASP2_982	137.89	0.113624	0.163231	0.696094	0.48637	1		CASP2_982	137.89	0.0450985	0.161818	0.278699	0.780476	0.869635		CASP2_982	137.89	-0.0262137	0.166814	-0.157143	0.875132	0.949494		CASP2_982	137.89
CASP3_983	110.314	0.233638	0.251762	0.928013	0.353401	0.730944		CASP3_983	110.314	0.266116	0.249363	1.06718	0.28589	0.786098		CASP3_983	110.314	0.0507743	0.257425	0.197239	0.84364	1		CASP3_983	110.314	-0.0319001	0.255445	-0.124881	0.900618	1		CASP3_983	110.314	0.323486	0.250696	1.29035	0.196928	0.362256		CASP3_983	110.314	0.194664	0.254788	0.764025	0.444852	0.703096		CASP3_983	110.314
CASP7_985	159.04	0.574066	0.244897	2.34411	0.0190724	0.350678		CASP7_985	159.04	0.49931	0.243984	2.04649	0.0407084	0.504001		CASP7_985	159.04	-0.0278301	0.250943	-0.110902	0.911694	1		CASP7_985	159.04	-0.00984816	0.24882	-0.0395794	0.968428	1		CASP7_985	159.04	0.343136	0.245669	1.39674	0.162492	0.317106		CASP7_985	159.04	-0.298368	0.25233	-1.18245	0.237027	0.51078		CASP7_985	159.04
CASP8_989	43.0971	0.270809	0.325044	0.833146	0.404762	0.760446		CASP8_989	43.0971	0.223572	0.321266	0.69591	0.486485	0.951084		CASP8_989	43.0971	-0.488941	0.351263	-1.39195	0.163937	1		CASP8_989	43.0971	-0.068379	0.333714	-0.204903	0.837648	1		CASP8_989	43.0971	0.553083	0.32042	1.72612	0.0843265	0.211147		CASP8_989	43.0971	0.364349	0.328548	1.10897	0.267444	0.548002		CASP8_989	43.0971
CASP9_992	40.4443	0.0352387	0.217047	0.162355	0.871026	0.967495		CASP9_992	40.4443	0.068545	0.209132	0.32776	0.743093	1		CASP9_992	40.4443	-0.094079	0.232117	-0.405309	0.685251	1		CASP9_992	40.4443	-0.0230998	0.222175	-0.103971	0.917192	1		CASP9_992	40.4443	-0.0348929	0.217265	-0.160601	0.872408	0.933772		CASP9_992	40.4443	0.130667	0.22238	0.587583	0.556812	0.77999		CASP9_992	40.4443
CAT_999	1893.39	-0.215913	0.148792	-1.45111	0.14675	0.575302		CAT_999	1893.39	-0.136965	0.148521	-0.922193	0.356428	0.845848		CAT_999	1893.39	0.0617679	0.148915	0.414787	0.678298	1		CAT_999	1893.39	-0.201549	0.148908	-1.35351	0.175892	1		CAT_999	1893.39	-0.452566	0.148945	-3.03847	0.00237784	0.0347192		CAT_999	1893.39	-0.477027	0.149347	-3.19407	0.0014028	0.0163375		CAT_999	1893.39
CBLB_1005	6.17638	0.0414753	0.602216	0.0688711	0.945092	0.981402		CBLB_1005	6.17638	1.19715	0.515559	2.32204	0.0202309	0.486446		CBLB_1005	6.17638	0.441148	0.601852	0.732985	0.463568	1		CBLB_1005	6.17638	0.813905	0.555915	1.46408	0.143172	1		CBLB_1005	6.17638	0.486507	0.563865	0.862808	0.388243	NA		CBLB_1005	6.17638	0.716446	0.572787	1.25081	0.211005	0.480613		CBLB_1005	6.17638
CBR1_1006	855.601	-0.0657934	0.146453	-0.449248	0.653253	0.903952		CBR1_1006	855.601	-0.15736	0.14599	-1.07788	0.281088	0.782584		CBR1_1006	855.601	0.164717	0.146912	1.12119	0.262206	1		CBR1_1006	855.601	0.103767	0.146417	0.708704	0.478508	1		CBR1_1006	855.601	0.249843	0.145722	1.71452	0.0864326	0.214948		CBR1_1006	855.601	0.589731	0.145771	4.04561	5.2188e-05	0.0011702		CBR1_1006	855.601
CBR3_1007	7.32794	-0.603805	0.530104	-1.13903	0.25469	0.662049		CBR3_1007	7.32794	0.284884	0.464117	0.613819	0.539335	0.983695		CBR3_1007	7.32794	-0.308876	0.538063	-0.574052	0.565933	1		CBR3_1007	7.32794	-0.10139	0.505344	-0.200635	0.840984	1		CBR3_1007	7.32794	0.421585	0.469032	0.898841	0.368737	0.546935		CBR3_1007	7.32794	-0.0767078	0.514044	-0.149224	0.881377	0.951777		CBR3_1007	7.32794
CBWD1_1009	867.314	0.0367933	0.118816	0.309668	0.756814	0.933415		CBWD1_1009	867.314	0.116541	0.117977	0.987831	0.323235	0.81811		CBWD1_1009	867.314	-0.10502	0.120466	-0.871778	0.38333	1		CBWD1_1009	867.314	0.0774079	0.119097	0.649956	0.515721	1		CBWD1_1009	867.314	0.357346	0.118014	3.02801	0.00246172	0.0349344		CBWD1_1009	867.314	0.4437	0.118595	3.74131	0.000183067	0.00327857		CBWD1_1009	867.314
CCDC85B_1030	0.834481	1.60834	1.62476	0.989893	0.322226	NA		CCDC85B_1030	0.834481	1.03525	1.65086	0.627101	0.530593	0.980604		CCDC85B_1030	0.834481	-0.0925918	1.89069	-0.0489725	0.960941	1		CCDC85B_1030	0.834481	-0.354955	1.89069	-0.187738	0.851082	1		CCDC85B_1030	0.834481	1.39631	1.64026	0.851271	0.394619	NA		CCDC85B_1030	0.834481	1.64181	1.65321	0.993102	0.32066	NA		CCDC85B_1030	0.834481
CCDC86_1031	5.54263	0.049823	0.626016	0.0795874	0.936565	0.981165		CCDC86_1031	5.54263	0.491658	0.560804	0.876702	0.380648	0.873612		CCDC86_1031	5.54263	-0.204459	0.704999	-0.290013	0.771806	1		CCDC86_1031	5.54263	0.848991	0.568259	1.49402	0.13517	1		CCDC86_1031	5.54263	0.893291	0.551846	1.61873	0.105505	NA		CCDC86_1031	5.54263	1.39193	0.543612	2.56052	0.0104515	0.0748711		CCDC86_1031	5.54263
CCDC92_1033	72.8568	0.270971	0.270873	1.00036	0.317137	0.714539		CCDC92_1033	72.8568	0.468294	0.265724	1.76233	0.0780137	0.553514		CCDC92_1033	72.8568	0.194251	0.277662	0.699596	0.48418	1		CCDC92_1033	72.8568	0.186286	0.273837	0.680283	0.496326	1		CCDC92_1033	72.8568	0.291023	0.269998	1.07787	0.281092	0.459275		CCDC92_1033	72.8568	0.47602	0.272141	1.74916	0.0802628	0.2693		CCDC92_1033	72.8568
CCL2_1039	521.26	1.26936	0.214629	5.91421	3.3347e-09	9.19711e-06		CCL2_1039	521.26	0.00278448	0.21585	0.0129001	0.989708	1		CCL2_1039	521.26	0.391899	0.216539	1.80983	0.0703221	1		CCL2_1039	521.26	0.0750189	0.216643	0.346278	0.729134	1		CCL2_1039	521.26	-0.491531	0.21757	-2.25918	0.023872	0.104146		CCL2_1039	521.26	-1.18344	0.22207	-5.3291	9.8701e-08	4.94941e-06		CCL2_1039	521.26
CCL3_1043	0.848834	1.92952	1.55495	1.24089	0.214646	NA		CCL3_1043	0.848834	-0.303442	1.81325	-0.167347	0.867097	1		CCL3_1043	0.848834	-0.537522	1.81333	-0.296427	0.766904	1		CCL3_1043	0.848834	0.971342	1.72574	0.562857	0.573532	1		CCL3_1043	0.848834	0.985862	1.68819	0.583975	0.559237	NA		CCL3_1043	0.848834	0.32299	1.81333	0.17812	0.858629	NA		CCL3_1043	0.848834
CCL4_1045	0.0266531	0	10.0466	0	1	NA		CCL4_1045	0.0266531	0	10.0327	0	1	1		CCL4_1045	0.0266531	0	10.0466	0	1	1		CCL4_1045	0.0266531	0	10.0466	0	1	1		CCL4_1045	0.0266531	0	10.0466	0	1	NA		CCL4_1045	0.0266531	0	10.0466	0	1	NA		CCL4_1045	0.0266531
CCNA2_1050	35.2024	-0.19017	0.310926	-0.611623	0.540787	0.84293		CCNA2_1050	35.2024	0.267706	0.2991	0.895038	0.370767	0.860598		CCNA2_1050	35.2024	-0.182486	0.319751	-0.570714	0.568193	1		CCNA2_1050	35.2024	0.11438	0.308042	0.371312	0.710405	1		CCNA2_1050	35.2024	-0.0709446	0.307706	-0.230559	0.817657	0.895664		CCNA2_1050	35.2024	-0.820678	0.335258	-2.4479	0.0143692	0.0934675		CCNA2_1050	35.2024
CCNB1_1053	113.856	-0.229877	0.263259	-0.873197	0.382556	0.75073		CCNB1_1053	113.856	0.0839937	0.259782	0.323323	0.74645	1		CCNB1_1053	113.856	-0.133162	0.2657	-0.501175	0.616248	1		CCNB1_1053	113.856	-0.196105	0.264091	-0.742565	0.457745	1		CCNB1_1053	113.856	-0.335177	0.263606	-1.27151	0.203547	0.369899		CCNB1_1053	113.856	-1.47223	0.281395	-5.23191	1.67766e-07	7.46289e-06		CCNB1_1053	113.856
CCNB2_1057	54.6691	-0.131617	0.375333	-0.350667	0.725838	0.926847		CCNB2_1057	54.6691	0.134602	0.37084	0.362964	0.716631	1		CCNB2_1057	54.6691	-0.270041	0.381623	-0.707611	0.479187	1		CCNB2_1057	54.6691	-0.226482	0.377831	-0.599425	0.548889	1		CCNB2_1057	54.6691	-0.0262792	0.373916	-0.0702809	0.94397	0.97365		CCNB2_1057	54.6691	-1.41019	0.401279	-3.51424	0.000441011	0.00643549		CCNB2_1057	54.6691
CCND1_1062	22.9669	0.375913	0.302106	1.24431	0.213387	0.624737		CCND1_1062	22.9669	0.320181	0.293149	1.09221	0.274739	0.777643		CCND1_1062	22.9669	0.326253	0.320257	1.01872	0.308334	1		CCND1_1062	22.9669	0.0646451	0.320359	0.20179	0.840081	1		CCND1_1062	22.9669	0.782149	0.287437	2.72112	0.00650621	0.0528649		CCND1_1062	22.9669	0.613978	0.304347	2.01736	0.0436581	0.188173		CCND1_1062	22.9669
CCND2_1063	5.49783	0.00303512	0.554578	0.00547285	0.995633	0.999075		CCND2_1063	5.49783	0.659346	0.503557	1.30938	0.190407	0.695837		CCND2_1063	5.49783	0.265712	0.56424	0.47092	0.637698	1		CCND2_1063	5.49783	0.218474	0.549476	0.397605	0.690922	1		CCND2_1063	5.49783	-0.106983	0.557894	-0.191762	0.847929	NA		CCND2_1063	5.49783	-0.608646	0.635105	-0.95834	0.337891	0.613493		CCND2_1063	5.49783
CCNE2_1073	36.7081	-0.215572	0.348125	-0.619237	0.535761	0.841506		CCNE2_1073	36.7081	-0.562268	0.34866	-1.61266	0.106819	0.601874		CCNE2_1073	36.7081	-0.358996	0.361009	-0.994424	0.320017	1		CCNE2_1073	36.7081	0.105094	0.344951	0.304663	0.760623	1		CCNE2_1073	36.7081	0.521665	0.336024	1.55246	0.120552	0.262625		CCNE2_1073	36.7081	0.18035	0.346469	0.520538	0.602688	0.812306		CCNE2_1073	36.7081
CCNF_1076	25.3225	-0.0650251	0.284156	-0.228836	0.818997	0.949867		CCNF_1076	25.3225	-0.104104	0.277337	-0.375369	0.707386	1		CCNF_1076	25.3225	-0.975256	0.335093	-2.9104	0.00360964	1		CCNF_1076	25.3225	-0.113701	0.28944	-0.392831	0.694445	1		CCNF_1076	25.3225	-0.480606	0.294499	-1.63195	0.102691	0.235174		CCNF_1076	25.3225	-0.987331	0.330506	-2.98733	0.00281426	0.0280207		CCNF_1076	25.3225
CCNG1_1079	1232.95	-0.000619141	0.180533	-0.00342953	0.997264	0.999075		CCNG1_1079	1232.95	0.137823	0.180139	0.765095	0.444215	0.926643		CCNG1_1079	1232.95	0.0550543	0.180959	0.304236	0.760948	1		CCNG1_1079	1232.95	0.0890576	0.1806	0.49312	0.621928	1		CCNG1_1079	1232.95	0.0567643	0.180424	0.314616	0.753054	0.847311		CCNG1_1079	1232.95	-0.161772	0.181102	-0.893264	0.371716	0.643561		CCNG1_1079	1232.95
CD320_1116	219.288	0.0338135	0.29174	0.115903	0.907729	0.976935		CD320_1116	219.288	-0.12762	0.291187	-0.438277	0.661185	1		CD320_1116	219.288	0.235003	0.292655	0.803004	0.421972	1		CD320_1116	219.288	0.104428	0.292066	0.35755	0.72068	1		CD320_1116	219.288	0.232098	0.290856	0.79798	0.424882	0.597579		CD320_1116	219.288	0.728523	0.290462	2.50815	0.0121365	0.0830579		CD320_1116	219.288
CD3D_1127	0.384248	0	10.0466	0	1	NA		CD3D_1127	0.384248	0	10.0327	0	1	1		CD3D_1127	0.384248	0	10.0466	0	1	1		CD3D_1127	0.384248	1.32253	10.0353	0.131788	0.895152	1		CD3D_1127	0.384248	0	10.0466	0	1	NA		CD3D_1127	0.384248	0	10.0466	0	1	NA		CD3D_1127	0.384248
CD4_1128	0.339989	-0.54522	3.76784	-0.144704	0.884945	NA		CD4_1128	0.339989	-1.83053	3.7671	-0.485925	0.62702	1		CD4_1128	0.339989	-0.141342	3.76784	-0.0375128	0.970076	1		CD4_1128	0.339989	-0.403704	3.76784	-0.107145	0.914674	1		CD4_1128	0.339989	0.465216	3.70738	0.125484	0.900141	NA		CD4_1128	0.339989	-0.242624	3.76784	-0.0643934	0.948657	NA		CD4_1128	0.339989
CD40_1129	11.4924	0.575882	0.465636	1.23677	0.216174	0.625611		CD40_1129	11.4924	0.256434	0.46557	0.550797	0.581773	1		CD40_1129	11.4924	0.192575	0.498272	0.386486	0.699137	1		CD40_1129	11.4924	-0.358449	0.514488	-0.696711	0.485984	1		CD40_1129	11.4924	0.462597	0.467439	0.989641	0.32235	0.500464		CD40_1129	11.4924	-0.971943	0.573524	-1.69469	0.0901348	0.28916		CD40_1129	11.4924
CD44_1134	1643.62	0.20741	0.13721	1.51162	0.130631	0.558366		CD44_1134	1643.62	0.00273148	0.137112	0.0199215	0.984106	1		CD44_1134	1643.62	-0.155339	0.138183	-1.12415	0.260949	1		CD44_1134	1643.62	-0.00361298	0.137598	-0.0262575	0.979052	1		CD44_1134	1643.62	0.0491608	0.137311	0.358025	0.720325	0.824814		CD44_1134	1643.62	0.145154	0.137611	1.05481	0.291511	0.571442		CD44_1134	1643.62
CD55_1141	1541.63	-0.150316	0.245503	-0.61228	0.540352	0.84293		CD55_1141	1541.63	-0.0174319	0.245263	-0.071074	0.943339	1		CD55_1141	1541.63	0.214883	0.245542	0.87514	0.381498	1		CD55_1141	1541.63	0.170034	0.245406	0.69287	0.488391	1		CD55_1141	1541.63	-0.103084	0.245442	-0.419992	0.674491	0.789511		CD55_1141	1541.63	-0.217909	0.245775	-0.88662	0.375283	0.645684		CD55_1141	1541.63
CD58_1144	741.323	0.00187282	0.166717	0.0112335	0.991037	0.999075		CD58_1144	741.323	-0.156052	0.166469	-0.937423	0.348541	0.837969		CD58_1144	741.323	-0.129828	0.167852	-0.773467	0.439246	1		CD58_1144	741.323	-0.0615529	0.167112	-0.368334	0.712624	1		CD58_1144	741.323	-0.0462041	0.166708	-0.277156	0.78166	0.869635		CD58_1144	741.323	-0.0255879	0.167363	-0.152889	0.878486	0.950889		CD58_1144	741.323
CD69_1145	0.218998	0.017299	5.7128	0.00302811	0.997584	NA		CD69_1145	0.218998	0.966199	5.66022	0.1707	0.86446	1		CD69_1145	0.218998	-0.540604	5.7128	-0.0946302	0.924609	1		CD69_1145	0.218998	1.22162	5.67413	0.215296	0.829536	1		CD69_1145	0.218998	-0.0436756	5.7128	-0.00764521	0.9939	NA		CD69_1145	0.218998	-0.641884	5.7128	-0.112359	0.910539	NA		CD69_1145	0.218998
CD74_1146	109.144	0.0956145	0.242283	0.394639	0.693109	0.917272		CD74_1146	109.144	-0.0675773	0.241157	-0.280221	0.779308	1		CD74_1146	109.144	0.229166	0.244704	0.936502	0.349015	1		CD74_1146	109.144	-0.229203	0.246585	-0.929511	0.352624	1		CD74_1146	109.144	-0.294823	0.245175	-1.2025	0.229171	0.400891		CD74_1146	109.144	-0.545349	0.252428	-2.16041	0.0307408	0.152675		CD74_1146	109.144
CD8A_1152	0.493858	0.0200622	1.91555	0.0104734	0.991644	NA		CD8A_1152	0.493858	-1.26551	1.91545	-0.660687	0.508813	0.968684		CD8A_1152	0.493858	1.94877	1.72007	1.13296	0.257232	1		CD8A_1152	0.493858	0.16158	1.91555	0.0843518	0.932777	1		CD8A_1152	0.493858	-0.0409135	1.91555	-0.0213587	0.98296	NA		CD8A_1152	0.493858	0.32266	1.91555	0.168443	0.866235	NA		CD8A_1152	0.493858
ADGRE5_1154	125.377	-0.301419	0.288568	-1.04454	0.296238	0.705756		ADGRE5_1154	125.377	-0.554675	0.288163	-1.92487	0.0542461	0.521521		ADGRE5_1154	125.377	0.046958	0.289066	0.162447	0.870954	1		ADGRE5_1154	125.377	-0.229398	0.289116	-0.793446	0.427518	1		ADGRE5_1154	125.377	-0.706236	0.291181	-2.42542	0.0152909	0.0813151		ADGRE5_1154	125.377	-0.34316	0.291212	-1.17838	0.238644	0.512601		ADGRE5_1154	125.377
CDA_1155	1.59346	0.459645	0.8691	0.528875	0.596892	NA		CDA_1155	1.59346	-0.11712	0.89641	-0.130655	0.896048	1		CDA_1155	1.59346	0.410661	0.920633	0.446064	0.655551	1		CDA_1155	1.59346	-0.846129	1.09172	-0.775039	0.438316	1		CDA_1155	1.59346	-2.50973	1.37319	-1.82767	0.0675993	NA		CDA_1155	1.59346	-2.14616	1.37319	-1.5629	0.118076	NA		CDA_1155	1.59346
CDC20_1157	84.9169	-0.75454	0.380987	-1.98049	0.0476488	0.471937		CDC20_1157	84.9169	-0.6907	0.378484	-1.82491	0.0680142	0.544766		CDC20_1157	84.9169	0.0327769	0.378571	0.0865805	0.931005	1		CDC20_1157	84.9169	-0.0964084	0.377785	-0.255194	0.798574	1		CDC20_1157	84.9169	-1.13517	0.383712	-2.95838	0.00309256	0.0386723		CDC20_1157	84.9169	-1.86274	0.398586	-4.67337	2.963e-06	9.72852e-05		CDC20_1157	84.9169
CDC25A_1158	5.82407	-0.0525556	0.565456	-0.0929436	0.925948	0.978087		CDC25A_1158	5.82407	-0.84782	0.602828	-1.40641	0.159604	0.663301		CDC25A_1158	5.82407	0.53606	0.553019	0.969333	0.332379	1		CDC25A_1158	5.82407	-0.504175	0.614093	-0.821008	0.411642	1		CDC25A_1158	5.82407	-0.44257	0.590561	-0.749405	0.453613	NA		CDC25A_1158	5.82407	-0.475679	0.627377	-0.758204	0.448329	0.706083		CDC25A_1158	5.82407
CDC25B_1161	69.6276	0.365746	0.222311	1.6452	0.0999289	0.536313		CDC25B_1161	69.6276	0.0492561	0.222281	0.221594	0.82463	1		CDC25B_1161	69.6276	-0.361973	0.241303	-1.50008	0.133594	1		CDC25B_1161	69.6276	-0.0962994	0.230838	-0.417173	0.676552	1		CDC25B_1161	69.6276	-0.138387	0.228253	-0.606287	0.544324	0.694692		CDC25B_1161	69.6276	-0.664666	0.246192	-2.69979	0.00693843	0.0556284		CDC25B_1161	69.6276
CDC26_1162	213.481	-0.0259094	0.209794	-0.1235	0.901711	0.974117		CDC26_1162	213.481	0.073819	0.208006	0.354888	0.722673	1		CDC26_1162	213.481	0.0243034	0.211864	0.114712	0.908673	1		CDC26_1162	213.481	0.0038972	0.210423	0.0185208	0.985223	1		CDC26_1162	213.481	0.0545056	0.209156	0.260598	0.794403	0.879729		CDC26_1162	213.481	-0.154811	0.212317	-0.729151	0.465909	0.718061		CDC26_1162	213.481
CDC6_1177	72.8385	0.000998491	0.247717	0.00403077	0.996784	0.999075		CDC6_1177	72.8385	0.160105	0.241935	0.66177	0.508118	0.968337		CDC6_1177	72.8385	-0.610842	0.267642	-2.28231	0.0224712	1		CDC6_1177	72.8385	0.231977	0.24658	0.940775	0.34682	1		CDC6_1177	72.8385	0.509617	0.241054	2.11411	0.0345055	0.12632		CDC6_1177	72.8385	0.365846	0.246934	1.48155	0.138459	0.374383		CDC6_1177	72.8385
CDCA4_1183	10.7043	-0.92484	0.448154	-2.06366	0.0390495	0.443204		CDCA4_1183	10.7043	-0.329747	0.399231	-0.825957	0.408829	0.904036		CDCA4_1183	10.7043	-0.947118	0.479892	-1.9736	0.0484267	1		CDCA4_1183	10.7043	-0.579025	0.434834	-1.3316	0.182991	1		CDCA4_1183	10.7043	-0.580894	0.423438	-1.37185	0.17011	0.329018		CDCA4_1183	10.7043	-0.332206	0.429786	-0.772956	0.439548	0.69711		CDCA4_1183	10.7043
CDCA5_1184	25.045	-0.0369501	0.304899	-0.121188	0.903542	0.975335		CDCA5_1184	25.045	-0.228866	0.301399	-0.759346	0.447645	0.929209		CDCA5_1184	25.045	-0.715687	0.346485	-2.06556	0.03887	1		CDCA5_1184	25.045	0.200051	0.302364	0.661621	0.508214	1		CDCA5_1184	25.045	0.303629	0.295029	1.02915	0.303408	0.481256		CDCA5_1184	25.045	-0.150199	0.31799	-0.472339	0.636685	0.831107		CDCA5_1184	25.045
CDCA8_1185	4.82993	0.0942227	0.655762	0.143684	0.88575	0.969353		CDCA8_1185	4.82993	0.270245	0.622408	0.434192	0.664149	1		CDCA8_1185	4.82993	0.509757	0.654622	0.778703	0.436154	1		CDCA8_1185	4.82993	0.788856	0.619437	1.2735	0.202839	1		CDCA8_1185	4.82993	-0.53665	0.707113	-0.75893	0.447894	NA		CDCA8_1185	4.82993	-1.1447	0.839683	-1.36326	0.172802	0.4282		CDCA8_1185	4.82993
CDH1_1186	4212.94	-0.504322	0.394981	-1.27683	0.201663	0.621439		CDH1_1186	4212.94	-0.501143	0.394934	-1.26893	0.204466	0.715813		CDH1_1186	4212.94	0.170885	0.394944	0.432681	0.665247	1		CDH1_1186	4212.94	0.227261	0.394904	0.575485	0.564963	1		CDH1_1186	4212.94	-0.845856	0.395032	-2.14123	0.0322553	0.120924		CDH1_1186	4212.94	-0.230631	0.394988	-0.583895	0.559291	0.781421		CDH1_1186	4212.94
CDH3_1191	50.1678	0.270131	0.260586	1.03663	0.299908	0.705756		CDH3_1191	50.1678	0.424461	0.253674	1.67325	0.0942774	0.584549		CDH3_1191	50.1678	0.0960667	0.272388	0.352684	0.724325	1		CDH3_1191	50.1678	0.130805	0.265832	0.492059	0.622678	1		CDH3_1191	50.1678	0.219639	0.260464	0.843259	0.399084	0.574081		CDH3_1191	50.1678	0.326358	0.265139	1.23089	0.218362	0.489062		CDH3_1191	50.1678
CDH5_1192	17.0731	-0.10659	0.368683	-0.289111	0.772497	0.935679		CDH5_1192	17.0731	0.234269	0.347776	0.673621	0.500552	0.96212		CDH5_1192	17.0731	0.394872	0.365094	1.08156	0.279448	1		CDH5_1192	17.0731	0.0603028	0.367723	0.16399	0.869739	1		CDH5_1192	17.0731	-0.149606	0.368026	-0.406508	0.684369	0.79591		CDH5_1192	17.0731	-0.757058	0.416694	-1.81682	0.0692443	0.24546		CDH5_1192	17.0731
CDK1_1196	440.287	-0.481326	0.260349	-1.84877	0.0644905	0.504824		CDK1_1196	440.287	-0.128524	0.259234	-0.495782	0.620048	1		CDK1_1196	440.287	-0.250609	0.260782	-0.960992	0.336556	1		CDK1_1196	440.287	0.0910989	0.259593	0.35093	0.725641	1		CDK1_1196	440.287	-0.16732	0.259672	-0.644353	0.519347	0.676222		CDK1_1196	440.287	-0.82412	0.262074	-3.14461	0.0016631	0.0187218		CDK1_1196	440.287
CDK19_1201	204.524	-0.102297	0.25645	-0.398898	0.689969	0.917128		CDK19_1201	204.524	-0.388794	0.256321	-1.51683	0.12931	0.629935		CDK19_1201	204.524	0.143937	0.257308	0.559395	0.575892	1		CDK19_1201	204.524	0.0493177	0.256458	0.192304	0.847504	1		CDK19_1201	204.524	-0.579428	0.258688	-2.23987	0.0250992	0.106556		CDK19_1201	204.524	-0.103711	0.258052	-0.401899	0.687758	0.862739		CDK19_1201	204.524
CDK2_1202	40.1444	-0.0793459	0.228017	-0.347982	0.727854	0.927485		CDK2_1202	40.1444	-0.0745528	0.222335	-0.335318	0.737385	1		CDK2_1202	40.1444	-0.496919	0.248262	-2.00159	0.0453289	1		CDK2_1202	40.1444	-0.350295	0.237013	-1.47795	0.13942	1		CDK2_1202	40.1444	-0.263795	0.230515	-1.14437	0.25247	0.428588		CDK2_1202	40.1444	-1.22227	0.271293	-4.50536	6.62597e-06	0.000190359		CDK2_1202	40.1444
CDK4_1203	2618.5	-0.855552	0.396155	-2.15964	0.0308006	0.415599		CDK4_1203	2618.5	-1.05937	0.396121	-2.67436	0.00748724	0.486446		CDK4_1203	2618.5	-0.108784	0.396065	-0.274661	0.783576	1		CDK4_1203	2618.5	-0.180847	0.396018	-0.456665	0.647912	1		CDK4_1203	2618.5	-0.955999	0.39617	-2.4131	0.0158174	0.0828937		CDK4_1203	2618.5	0.0473147	0.396003	0.119481	0.904895	0.962476		CDK4_1203	2618.5
CDK5_1206	196.169	0.222202	0.205141	1.08317	0.278735	0.685178		CDK5_1206	196.169	0.0322155	0.20453	0.15751	0.874843	1		CDK5_1206	196.169	0.184848	0.207846	0.889352	0.373814	1		CDK5_1206	196.169	0.205598	0.206045	0.997833	0.31836	1		CDK5_1206	196.169	0.363314	0.20421	1.77912	0.0752203	0.196288		CDK5_1206	196.169	0.0879768	0.207766	0.423441	0.671974	0.853225		CDK5_1206	196.169
CDK5R1_1209	78.7848	-0.393741	0.640404	-0.614833	0.538665	0.842416		CDK5R1_1209	78.7848	-1.28593	0.64377	-1.9975	0.0457704	0.518035		CDK5R1_1209	78.7848	-0.38184	0.642673	-0.594143	0.552416	1		CDK5R1_1209	78.7848	-0.200628	0.640225	-0.313371	0.753999	1		CDK5R1_1209	78.7848	-1.5962	0.648683	-2.46067	0.0138676	0.0778437		CDK5R1_1209	78.7848	-0.190386	0.640952	-0.297036	0.766439	0.898259		CDK5R1_1209	78.7848
CDK6_1213	323.012	-0.079445	0.196196	-0.404927	0.685531	0.914262		CDK6_1213	323.012	-0.261143	0.195727	-1.33422	0.182132	0.690203		CDK6_1213	323.012	-0.283589	0.199049	-1.42472	0.154237	1		CDK6_1213	323.012	-0.291049	0.197712	-1.47209	0.140998	1		CDK6_1213	323.012	-0.354774	0.19707	-1.80024	0.0718222	0.191577		CDK6_1213	323.012	-0.129354	0.197703	-0.654286	0.512927	0.752673		CDK6_1213	323.012
CDKN1A_1219	16.3163	0.256912	0.459311	0.559342	0.575928	0.863829		CDKN1A_1219	16.3163	0.357561	0.441665	0.809574	0.418185	0.915741		CDKN1A_1219	16.3163	-0.758464	0.560303	-1.35367	0.175842	1		CDKN1A_1219	16.3163	-0.0378253	0.482515	-0.078392	0.937516	1		CDKN1A_1219	16.3163	0.925182	0.431542	2.1439	0.0320411	0.12062		CDKN1A_1219	16.3163	1.2332	0.433254	2.84636	0.00442228	0.0386538		CDKN1A_1219	16.3163
CDKN1B_1222	240.095	0.0736126	0.166398	0.44239	0.658207	0.904484		CDKN1B_1222	240.095	0.125185	0.16472	0.759984	0.447264	0.929209		CDKN1B_1222	240.095	-0.0605042	0.169812	-0.3563	0.721616	1		CDKN1B_1222	240.095	-0.294864	0.16957	-1.73889	0.0820545	1		CDKN1B_1222	240.095	-0.0565147	0.166791	-0.338835	0.734734	0.835632		CDKN1B_1222	240.095	-0.635659	0.173814	-3.65713	0.000255058	0.00421299		CDKN1B_1222	240.095
CEBPA_1240	3.58209	0.750847	0.737726	1.01779	0.30878	0.709893		CEBPA_1240	3.58209	0.193113	0.755401	0.255643	0.798226	1		CEBPA_1240	3.58209	-0.0583434	0.860821	-0.0677765	0.945964	1		CEBPA_1240	3.58209	-1.27372	1.03255	-1.23357	0.217365	1		CEBPA_1240	3.58209	0.889022	0.724402	1.22725	0.219729	NA		CEBPA_1240	3.58209	-0.396284	0.896616	-0.441977	0.658506	0.8463		CEBPA_1240	3.58209
CEBPD_1242	96.2128	0.391439	0.350315	1.11739	0.263827	0.67687		CEBPD_1242	96.2128	0.314691	0.349041	0.901585	0.367277	0.858197		CEBPD_1242	96.2128	0.368164	0.353325	1.042	0.297412	1		CEBPD_1242	96.2128	-0.0296724	0.35437	-0.0837329	0.933269	1		CEBPD_1242	96.2128	0.602227	0.348909	1.72603	0.0843419	0.211147		CEBPD_1242	96.2128	0.00233993	0.355504	0.00658202	0.994748	0.998368		CEBPD_1242	96.2128
CEBPZ_1245	1107.53	-0.205865	0.128467	-1.60248	0.10905	0.537573		CEBPZ_1245	1107.53	-0.0998914	0.12777	-0.781804	0.43433	0.925307		CEBPZ_1245	1107.53	-0.0722684	0.129076	-0.559892	0.575553	1		CEBPZ_1245	1107.53	-0.0375799	0.128439	-0.292589	0.769836	1		CEBPZ_1245	1107.53	-0.0789927	0.128142	-0.616446	0.5376	0.691839		CEBPZ_1245	1107.53	0.136174	0.128413	1.06044	0.288945	0.5676		CEBPZ_1245	1107.53
CENPA_1247	7.21793	-0.296277	0.599799	-0.493961	0.621334	0.88606		CENPA_1247	7.21793	0.0539768	0.569968	0.0947015	0.924552	1		CENPA_1247	7.21793	0.534483	0.579696	0.922005	0.356526	1		CENPA_1247	7.21793	0.0524983	0.589382	0.0890733	0.929024	1		CENPA_1247	7.21793	-0.111513	0.587542	-0.189796	0.849469	0.921009		CENPA_1247	7.21793	-0.311628	0.61875	-0.503642	0.614513	0.820342		CENPA_1247	7.21793
CENPF_1252	23.5989	-0.57483	0.323636	-1.77616	0.0757063	0.514281		CENPF_1252	23.5989	-0.263918	0.309	-0.854102	0.393048	0.887801		CENPF_1252	23.5989	-0.468332	0.332803	-1.40723	0.159358	1		CENPF_1252	23.5989	-0.41419	0.323178	-1.28162	0.199978	1		CENPF_1252	23.5989	-0.738938	0.326664	-2.26207	0.0236931	0.104039		CENPF_1252	23.5989	-1.64851	0.382182	-4.31341	1.60756e-05	0.000392359		CENPF_1252	23.5989
CENPW_1256	490.56	-0.834733	0.278515	-2.99708	0.0027258	0.180142		CENPW_1256	490.56	-0.458202	0.277461	-1.65141	0.0986548	0.586883		CENPW_1256	490.56	-0.138301	0.278042	-0.49741	0.6189	1		CENPW_1256	490.56	-0.267565	0.277827	-0.963065	0.335515	1		CENPW_1256	490.56	-0.463836	0.277809	-1.66962	0.0949939	0.224887		CENPW_1256	490.56	-0.891786	0.279326	-3.19263	0.00140983	0.0163375		CENPW_1256	490.56
CEP57_1257	370.084	-0.846491	0.465927	-1.81679	0.0692495	0.505614		CEP57_1257	370.084	-0.898753	0.465503	-1.93071	0.0535185	0.521521		CEP57_1257	370.084	-0.30244	0.465727	-0.649393	0.516084	1		CEP57_1257	370.084	-0.0124696	0.464968	-0.0268183	0.978605	1		CEP57_1257	370.084	-1.18353	0.466481	-2.53714	0.0111763	0.0681917		CEP57_1257	370.084	-0.320418	0.465579	-0.688213	0.491319	0.736444		CEP57_1257	370.084
CERK_1258	0.120889	0.637009	10.039	0.0634535	0.949405	NA		CERK_1258	0.120889	-1.26692	10.0326	-0.126281	0.899509	1		CERK_1258	0.120889	0.420849	10.0465	0.04189	0.966586	1		CERK_1258	0.120889	-0.803229	10.0465	-0.079951	0.936276	1		CERK_1258	0.120889	-1.00571	10.0465	-0.100105	0.920261	NA		CERK_1258	0.120889	-0.642159	10.0465	-0.0639185	0.949035	NA		CERK_1258	0.120889
CES1_1259	0.227809	0.502921	8.8519	0.0568151	0.954693	NA		CES1_1259	0.227809	0	8.84236	0	1	1		CES1_1259	0.227809	0	8.8519	0	1	1		CES1_1259	0.227809	0	8.8519	0	1	1		CES1_1259	0.227809	0	8.8519	0	1	NA		CES1_1259	0.227809	0.805504	8.8519	0.0909979	0.927494	NA		CES1_1259	0.227809
CETN3_1262	2.05549	0.309021	0.834847	0.370152	0.711269	NA		CETN3_1262	2.05549	-0.984899	0.975553	-1.00958	0.312697	0.807076		CETN3_1262	2.05549	0.0790463	0.917384	0.0861649	0.931335	1		CETN3_1262	2.05549	-2.3862	1.34711	-1.77135	0.076503	1		CETN3_1262	2.05549	1.16874	0.755173	1.54765	0.121708	NA		CETN3_1262	2.05549	-0.404361	0.983974	-0.410946	0.681112	NA		CETN3_1262	2.05549
CFH_1265	1.37759	-2.19597	1.43667	-1.52852	0.126384	NA		CFH_1265	1.37759	0.660629	0.943588	0.700125	0.483849	0.950623		CFH_1265	1.37759	0.952209	0.982265	0.969402	0.332345	1		CFH_1265	1.37759	-0.238983	1.10546	-0.216185	0.828843	1		CFH_1265	1.37759	0.756742	0.957327	0.790474	0.429251	NA		CFH_1265	1.37759	-0.440834	1.1734	-0.375691	0.707147	NA		CFH_1265	1.37759
CFH_1266	62.2319	-0.379182	0.199498	-1.90068	0.0573444	0.487696		CFH_1266	62.2319	-0.197412	0.191719	-1.02969	0.303154	0.801068		CFH_1266	62.2319	0.151036	0.197388	0.76517	0.444171	1		CFH_1266	62.2319	-0.134193	0.197739	-0.678635	0.497369	1		CFH_1266	62.2319	-0.395941	0.198749	-1.99217	0.0463525	0.148419		CFH_1266	62.2319	-0.769357	0.214803	-3.58169	0.00034138	0.00528947		CFH_1266	62.2319
CFLAR_1269	136.089	0.0564336	0.181412	0.31108	0.75574	0.933415		CFLAR_1269	136.089	-0.119368	0.180211	-0.662381	0.507727	0.968337		CFLAR_1269	136.089	0.0171618	0.186032	0.0922517	0.926498	1		CFLAR_1269	136.089	0.0791635	0.182565	0.433619	0.664565	1		CFLAR_1269	136.089	-0.305015	0.184374	-1.65433	0.098061	0.228827		CFLAR_1269	136.089	-0.391907	0.189936	-2.06337	0.0390775	0.175923		CFLAR_1269	136.089
CFLAR_1270	41.4703	-0.105689	0.259367	-0.407487	0.68365	0.912999		CFLAR_1270	41.4703	0.373451	0.245726	1.51979	0.128564	0.629935		CFLAR_1270	41.4703	-0.232169	0.272858	-0.850879	0.394837	1		CFLAR_1270	41.4703	0.0329922	0.259482	0.127146	0.898825	1		CFLAR_1270	41.4703	-0.158001	0.259226	-0.609513	0.542184	0.693447		CFLAR_1270	41.4703	-0.289381	0.271563	-1.06561	0.286599	0.564196		CFLAR_1270	41.4703
CGA_1272	0.124055	0	10.0466	0	1	NA		CGA_1272	0.124055	0	10.0327	0	1	1		CGA_1272	0.124055	0.906762	10.0466	0.0902552	0.928084	1		CGA_1272	0.124055	0	10.0466	0	1	1		CGA_1272	0.124055	0.441936	10.0466	0.0439884	0.964914	NA		CGA_1272	0.124055	0	10.0466	0	1	NA		CGA_1272	0.124055
CGRRF1_1278	11.1811	0.225742	0.518233	0.435599	0.663128	0.904735		CGRRF1_1278	11.1811	-0.0204566	0.515299	-0.0396986	0.968333	1		CGRRF1_1278	11.1811	-0.516529	0.583216	-0.885656	0.375803	1		CGRRF1_1278	11.1811	-0.372053	0.555198	-0.670125	0.502778	1		CGRRF1_1278	11.1811	0.522218	0.505577	1.03291	0.301644	0.480121		CGRRF1_1278	11.1811	0.380466	0.524469	0.725432	0.468187	0.719766		CGRRF1_1278	11.1811
CHAC1_1279	19.6373	0.431245	0.432118	0.997981	0.318289	0.715436		CHAC1_1279	19.6373	-0.600595	0.463668	-1.29531	0.195212	0.703117		CHAC1_1279	19.6373	0.238611	0.457791	0.521224	0.602211	1		CHAC1_1279	19.6373	-0.176616	0.465937	-0.379055	0.704647	1		CHAC1_1279	19.6373	-0.0678334	0.450143	-0.150693	0.880218	0.938707		CHAC1_1279	19.6373	0.561122	0.438689	1.27909	0.200866	0.4675		CHAC1_1279	19.6373
CHEK1_1288	437.182	-0.463972	0.176556	-2.62791	0.0085912	0.273951		CHEK1_1288	437.182	-0.36121	0.175446	-2.05881	0.0395126	0.504001		CHEK1_1288	437.182	-0.410693	0.177833	-2.30943	0.0209195	1		CHEK1_1288	437.182	-0.168808	0.176144	-0.958357	0.337883	1		CHEK1_1288	437.182	-0.504168	0.176512	-2.85628	0.00428642	0.043836		CHEK1_1288	437.182	-0.791778	0.178993	-4.42351	9.7108e-06	0.000260023		CHEK1_1288	437.182
CHEK2_1289	6.11495	-0.13101	0.558454	-0.234594	0.814524	0.947675		CHEK2_1289	6.11495	0.114651	0.528434	0.216963	0.828237	1		CHEK2_1289	6.11495	-0.051173	0.58028	-0.0881869	0.929728	1		CHEK2_1289	6.11495	-0.305011	0.579744	-0.526113	0.59881	1		CHEK2_1289	6.11495	-0.30096	0.56542	-0.532277	0.594534	NA		CHEK2_1289	6.11495	-0.172994	0.581923	-0.29728	0.766252	0.898259		CHEK2_1289	6.11495
CHERP_1290	147.322	-0.166589	0.235253	-0.708126	0.478867	0.80679		CHERP_1290	147.322	-0.46377	0.235117	-1.97251	0.0485518	0.521124		CHERP_1290	147.322	-0.00703477	0.237266	-0.0296493	0.976347	1		CHERP_1290	147.322	-0.0209434	0.235295	-0.0890093	0.929074	1		CHERP_1290	147.322	-0.409197	0.23667	-1.72898	0.0838131	0.21024		CHERP_1290	147.322	0.069368	0.235802	0.294179	0.768621	0.898259		CHERP_1290	147.322
CHIC2_1295	375.421	-0.271651	0.247583	-1.09721	0.27255	0.684601		CHIC2_1295	375.421	-0.326499	0.246919	-1.32229	0.18607	0.69471		CHIC2_1295	375.421	0.0520324	0.247875	0.209914	0.833735	1		CHIC2_1295	375.421	0.123163	0.246963	0.498711	0.617983	1		CHIC2_1295	375.421	-0.444107	0.247928	-1.79128	0.0732489	0.193099		CHIC2_1295	375.421	-0.21781	0.248378	-0.876929	0.380525	0.651856		CHIC2_1295	375.421
CHMP2B_1301	89.2961	0.117649	0.232415	0.506202	0.612715	0.882946		CHMP2B_1301	89.2961	0.355418	0.226976	1.56588	0.117377	0.611197		CHMP2B_1301	89.2961	-0.210073	0.243361	-0.863213	0.38802	1		CHMP2B_1301	89.2961	0.214695	0.233021	0.921356	0.356865	1		CHMP2B_1301	89.2961	0.412143	0.228758	1.80166	0.0715991	0.191446		CHMP2B_1301	89.2961	0.190262	0.23537	0.808353	0.418887	0.681186		CHMP2B_1301	89.2961
CHMP4A_1304	2257.88	-1.01959	0.430578	-2.36797	0.0178862	0.347445		CHMP4A_1304	2257.88	-1.0873	0.430505	-2.52563	0.011549	0.486446		CHMP4A_1304	2257.88	-0.325016	0.430501	-0.754972	0.450266	1		CHMP4A_1304	2257.88	-0.12019	0.430394	-0.279256	0.780048	1		CHMP4A_1304	2257.88	-1.34482	0.430672	-3.12261	0.00179253	0.0316049		CHMP4A_1304	2257.88	-0.54844	0.430531	-1.27387	0.20271	0.470206		CHMP4A_1304	2257.88
CHMP6_1311	133.478	0.0507228	0.263076	0.192806	0.847111	0.963305		CHMP6_1311	133.478	-0.237842	0.262897	-0.904697	0.365626	0.856364		CHMP6_1311	133.478	0.323969	0.264105	1.22667	0.219947	1		CHMP6_1311	133.478	0.0252732	0.264324	0.0956144	0.923827	1		CHMP6_1311	133.478	-0.205885	0.264506	-0.778373	0.436349	0.608624		CHMP6_1311	133.478	0.583221	0.261718	2.22843	0.0258517	0.136495		CHMP6_1311	133.478
CHN1_1312	1.89379	-2.69898	1.38888	-1.94327	0.0519834	NA		CHN1_1312	1.89379	0.15528	0.869124	0.178663	0.858202	1		CHN1_1312	1.89379	0.188899	0.940918	0.200761	0.840886	1		CHN1_1312	1.89379	-1.09353	1.1114	-0.983924	0.325153	1		CHN1_1312	1.89379	-0.94047	1.04199	-0.902572	0.366753	NA		CHN1_1312	1.89379	-0.563167	1.0392	-0.541922	0.587872	NA		CHN1_1312	1.89379
CHRNA4_1328	0.0538981	0	10.0466	0	1	NA		CHRNA4_1328	0.0538981	0	10.0327	0	1	1		CHRNA4_1328	0.0538981	0	10.0466	0	1	1		CHRNA4_1328	0.0538981	0	10.0466	0	1	1		CHRNA4_1328	0.0538981	0	10.0466	0	1	NA		CHRNA4_1328	0.0538981	0	10.0466	0	1	NA		CHRNA4_1328	0.0538981
CHUK_1342	40.4391	-0.150818	0.280413	-0.537841	0.590687	0.87021		CHUK_1342	40.4391	-0.127649	0.273057	-0.46748	0.640156	1		CHUK_1342	40.4391	-0.513277	0.303304	-1.69229	0.0905909	1		CHUK_1342	40.4391	-0.0238875	0.280815	-0.0850647	0.93221	1		CHUK_1342	40.4391	0.0679698	0.274376	0.247725	0.804347	0.887628		CHUK_1342	40.4391	-0.0171835	0.284657	-0.0603656	0.951864	0.978035		CHUK_1342	40.4391
CIAPIN1_1343	24.6163	-0.185882	0.286696	-0.648358	0.516754	0.83372		CIAPIN1_1343	24.6163	-0.0396669	0.270787	-0.146488	0.883536	1		CIAPIN1_1343	24.6163	0.0340324	0.293852	0.115815	0.9078	1		CIAPIN1_1343	24.6163	-0.01237	0.285351	-0.0433499	0.965423	1		CIAPIN1_1343	24.6163	-0.064878	0.280011	-0.231698	0.816772	0.895288		CIAPIN1_1343	24.6163	-0.0586956	0.293616	-0.199906	0.841554	0.933031		CIAPIN1_1343	24.6163
CIRBP_1351	12.2839	0.587145	0.520465	1.12812	0.259271	0.66829		CIRBP_1351	12.2839	1.08946	0.49196	2.21454	0.0267916	0.486446		CIRBP_1351	12.2839	0.496822	0.545728	0.910383	0.362621	1		CIRBP_1351	12.2839	0.627351	0.525107	1.19471	0.2322	1		CIRBP_1351	12.2839	1.23209	0.495264	2.48775	0.0128555	0.0742189		CIRBP_1351	12.2839	1.10508	0.511628	2.15992	0.0307786	0.152675		CIRBP_1351	12.2839
CISD1_1354	43.172	0.173319	0.342805	0.505591	0.613144	0.883056		CISD1_1354	43.172	0.209423	0.337668	0.620204	0.535123	0.980604		CISD1_1354	43.172	0.162036	0.350722	0.462006	0.644077	1		CISD1_1354	43.172	0.175615	0.34529	0.508601	0.611032	1		CISD1_1354	43.172	0.676577	0.335187	2.01851	0.0435384	0.144139		CISD1_1354	43.172	0.822429	0.337858	2.43424	0.014923	0.0963879		CISD1_1354	43.172
CKS1B_1362	178.195	-0.0122966	0.271005	-0.0453739	0.963809	0.987939		CKS1B_1362	178.195	0.0980667	0.269439	0.363967	0.715883	1		CKS1B_1362	178.195	-0.0443332	0.273261	-0.162237	0.871119	1		CKS1B_1362	178.195	-0.0414995	0.27183	-0.152667	0.878661	1		CKS1B_1362	178.195	0.164507	0.270097	0.609066	0.542481	0.693475		CKS1B_1362	178.195	-0.411434	0.274876	-1.4968	0.134445	0.37006		CKS1B_1362	178.195
CLPX_1399	67.2635	-0.0296529	0.345728	-0.0857695	0.93165	0.979442		CLPX_1399	67.2635	0.418262	0.338759	1.23469	0.216947	0.72693		CLPX_1399	67.2635	-0.156903	0.353313	-0.44409	0.656977	1		CLPX_1399	67.2635	-0.0596296	0.347954	-0.171372	0.863931	1		CLPX_1399	67.2635	0.461536	0.340398	1.35587	0.17514	0.335663		CLPX_1399	67.2635	0.294348	0.345577	0.851757	0.394349	0.658362		CLPX_1399	67.2635
CLSTN1_1400	1143.86	0.0215	0.179653	0.119675	0.904741	0.975728		CLSTN1_1400	1143.86	-0.127368	0.179493	-0.709599	0.477953	0.946547		CLSTN1_1400	1143.86	0.0872377	0.180073	0.484457	0.628061	1		CLSTN1_1400	1143.86	-0.147874	0.180027	-0.821399	0.411419	1		CLSTN1_1400	1143.86	-0.492313	0.180209	-2.73189	0.0062972	0.0519828		CLSTN1_1400	1143.86	-0.349726	0.180553	-1.93697	0.0527493	0.209027		CLSTN1_1400	1143.86
CLTB_1402	1181.71	-0.765455	0.530883	-1.44185	0.149344	0.578504		CLTB_1402	1181.71	-1.25364	0.530963	-2.36106	0.0182227	0.486446		CLTB_1402	1181.71	-0.123638	0.530795	-0.23293	0.815816	1		CLTB_1402	1181.71	-0.327377	0.53077	-0.616798	0.537368	1		CLTB_1402	1181.71	-1.61798	0.531355	-3.04502	0.00232668	0.0347192		CLTB_1402	1181.71	-0.620209	0.530963	-1.16808	0.242773	0.517841		CLTB_1402	1181.71
CLTC_1405	940.735	0.00953567	0.238631	0.0399598	0.968125	0.987939		CLTC_1405	940.735	0.239992	0.238091	1.00798	0.313462	0.80748		CLTC_1405	940.735	-0.143997	0.239478	-0.601295	0.547644	1		CLTC_1405	940.735	0.0202675	0.238812	0.084868	0.932366	1		CLTC_1405	940.735	0.267514	0.238297	1.12261	0.261605	0.438206		CLTC_1405	940.735	0.201982	0.238783	0.845878	0.397621	0.662221		CLTC_1405	940.735
CLU_1406	3.79233	0.502908	10.0466	0.0500573	0.960077	0.986852		CLU_1406	3.79233	0	10.0327	0	1	1		CLU_1406	3.79233	0	10.0466	0	1	1		CLU_1406	3.79233	0	10.0466	0	1	1		CLU_1406	3.79233	0	10.0466	0	1	NA		CLU_1406	3.79233	0	10.0466	0	1	1		CLU_1406	3.79233
CNDP2_1408	1.02816	-0.744991	1.21426	-0.613533	0.539524	NA		CNDP2_1408	1.02816	0.333502	1.03176	0.323237	0.746516	1		CNDP2_1408	1.02816	-0.506512	1.24509	-0.406809	0.684148	1		CNDP2_1408	1.02816	-0.360347	1.1709	-0.307752	0.758271	1		CNDP2_1408	1.02816	-1.50455	1.37149	-1.09702	0.272632	NA		CNDP2_1408	1.02816	-1.98463	1.48316	-1.33811	0.180862	NA		CNDP2_1408	1.02816
CNOT4_1427	261.305	-0.0608543	0.229093	-0.265631	0.790523	0.940587		CNOT4_1427	261.305	-0.228066	0.228497	-0.998114	0.318224	0.811908		CNOT4_1427	261.305	-0.0840477	0.231289	-0.363388	0.716315	1		CNOT4_1427	261.305	-0.124357	0.23008	-0.540496	0.588855	1		CNOT4_1427	261.305	-0.332805	0.230085	-1.44644	0.148053	0.299904		CNOT4_1427	261.305	0.17869	0.229412	0.778907	0.436035	0.69594		CNOT4_1427	261.305
CNPY3_1433	154.139	0.127239	0.16803	0.757242	0.448905	0.789989		CNPY3_1433	154.139	0.155137	0.165504	0.937361	0.348573	0.837969		CNPY3_1433	154.139	0.00126931	0.173259	0.00732609	0.994155	1		CNPY3_1433	154.139	-0.0921142	0.171395	-0.537438	0.590965	1		CNPY3_1433	154.139	0.211402	0.166935	1.26637	0.205379	0.372296		CNPY3_1433	154.139	0.132257	0.170752	0.774555	0.438603	0.696085		CNPY3_1433	154.139
COASY_1438	63.1843	0.429495	0.198769	2.16077	0.0307129	0.415599		COASY_1438	63.1843	0.332288	0.195301	1.70142	0.0888647	0.57582		COASY_1438	63.1843	0.188405	0.2117	0.889963	0.373486	1		COASY_1438	63.1843	-0.0905154	0.212111	-0.426736	0.669571	1		COASY_1438	63.1843	0.441181	0.197626	2.23241	0.025588	0.107647		COASY_1438	63.1843	0.32504	0.20637	1.57504	0.115248	0.335295		COASY_1438	63.1843
COG2_1441	191.672	0.0827145	0.149991	0.551464	0.581315	0.866163		COG2_1441	191.672	-0.01795	0.148531	-0.12085	0.90381	1		COG2_1441	191.672	-0.0321616	0.154498	-0.208169	0.835097	1		COG2_1441	191.672	0.115904	0.150851	0.768335	0.442288	1		COG2_1441	191.672	-0.375899	0.15328	-2.45236	0.0141922	0.0785228		COG2_1441	191.672	-0.0601163	0.153741	-0.391024	0.695779	0.8687		COG2_1441	191.672
COL12A1_1461	110.1	0.0463416	0.182978	0.253263	0.800065	0.943605		COL12A1_1461	110.1	0.24131	0.178203	1.35413	0.175694	0.683958		COL12A1_1461	110.1	-0.0313756	0.189187	-0.165845	0.868279	1		COL12A1_1461	110.1	0.0136101	0.185044	0.0735507	0.941368	1		COL12A1_1461	110.1	0.0740641	0.182078	0.406771	0.684176	0.79591		COL12A1_1461	110.1	-0.28543	0.191488	-1.49059	0.136069	0.372518		COL12A1_1461	110.1
COL1A1_1466	39.0542	0.208305	0.254197	0.81946	0.412524	0.764912		COL1A1_1466	39.0542	-0.088917	0.253768	-0.350387	0.726048	1		COL1A1_1466	39.0542	-0.0563322	0.269124	-0.209317	0.834201	1		COL1A1_1466	39.0542	-0.756501	0.282501	-2.67787	0.00740909	1		COL1A1_1466	39.0542	-0.566249	0.270343	-2.09456	0.0362105	0.129358		COL1A1_1466	39.0542	-1.10182	0.302733	-3.63956	0.000273109	0.00443079		COL1A1_1466	39.0542
COL4A1_1472	3560.91	-0.159379	0.230047	-0.692811	0.488428	0.813817		COL4A1_1472	3560.91	-0.274635	0.229999	-1.19407	0.232451	0.737161		COL4A1_1472	3560.91	0.226248	0.230058	0.983438	0.325392	1		COL4A1_1472	3560.91	-0.211288	0.230104	-0.918227	0.3585	1		COL4A1_1472	3560.91	-0.698815	0.230195	-3.03575	0.00239936	0.0348321		COL4A1_1472	3560.91	-0.708899	0.230351	-3.07748	0.00208759	0.0222508		COL4A1_1472	3560.91
COL4A2_1473	882.009	0.351936	0.234053	1.50366	0.13267	0.558366		COL4A2_1473	882.009	0.152295	0.233952	0.650968	0.515067	0.971798		COL4A2_1473	882.009	0.306509	0.234569	1.30669	0.191318	1		COL4A2_1473	882.009	-0.0554089	0.234689	-0.236095	0.813359	1		COL4A2_1473	882.009	-0.225184	0.234637	-0.959715	0.337199	0.515595		COL4A2_1473	882.009	-0.396613	0.235503	-1.68411	0.0921609	0.291491		COL4A2_1473	882.009
CERT1_1476	364.042	-0.061588	0.13195	-0.466753	0.640676	0.896103		CERT1_1476	364.042	0.02849	0.1301	0.218986	0.826661	1		CERT1_1476	364.042	-0.0779567	0.134531	-0.579472	0.562271	1		CERT1_1476	364.042	0.068188	0.132055	0.516359	0.605604	1		CERT1_1476	364.042	-0.0635023	0.131676	-0.482263	0.629619	0.756621		CERT1_1476	364.042	0.121919	0.132631	0.91923	0.357975	0.631263		CERT1_1476	364.042
COL5A1_1480	0.476773	-0.527825	2.59844	-0.203131	0.839032	NA		COL5A1_1480	0.476773	-1.81332	2.5982	-0.697913	0.485232	0.951084		COL5A1_1480	0.476773	1.76532	2.42859	0.726889	0.467294	1		COL5A1_1480	0.476773	-1.3481	2.59844	-0.518811	0.603893	1		COL5A1_1480	0.476773	-1.55059	2.59844	-0.59674	0.550681	NA		COL5A1_1480	0.476773	-1.18702	2.59844	-0.45682	0.647801	NA		COL5A1_1480	0.476773
COL5A2_1483	0.897006	0.406655	1.50621	0.269985	0.787172	NA		COL5A2_1483	0.897006	1.39333	1.2828	1.08616	0.277407	0.777643		COL5A2_1483	0.897006	-1.02851	1.61519	-0.636772	0.524274	1		COL5A2_1483	0.897006	-0.329075	1.61519	-0.203738	0.838559	1		COL5A2_1483	0.897006	1.89091	1.25808	1.50302	0.132835	NA		COL5A2_1483	0.897006	1.76654	1.31381	1.34459	0.178757	NA		COL5A2_1483	0.897006
COPB2_1491	97.2593	0.394957	0.31859	1.2397	0.215085	0.625611		COPB2_1491	97.2593	0.567501	0.315771	1.79719	0.0723054	0.544766		COPB2_1491	97.2593	0.0372253	0.325486	0.114368	0.908946	1		COPB2_1491	97.2593	0.272935	0.32063	0.851246	0.394633	1		COPB2_1491	97.2593	0.591276	0.317024	1.86508	0.0621698	0.175858		COPB2_1491	97.2593	-0.0231573	0.324951	-0.0712639	0.943188	0.978027		COPB2_1491	97.2593
COPS5_1497	708.845	-0.75345	0.319518	-2.35808	0.0183696	0.347445		COPS5_1497	708.845	-0.662304	0.319066	-2.07576	0.0379161	0.503616		COPS5_1497	708.845	-0.111276	0.319261	-0.348542	0.727433	1		COPS5_1497	708.845	-0.0683338	0.31895	-0.214246	0.830355	1		COPS5_1497	708.845	-0.677181	0.319359	-2.12044	0.0339689	0.124899		COPS5_1497	708.845	-0.303744	0.319353	-0.951123	0.341542	0.616878		COPS5_1497	708.845
COPS7A_1498	13.7757	-0.251896	0.374959	-0.671795	0.501714	0.818968		COPS7A_1498	13.7757	0.260894	0.339781	0.767829	0.442589	0.926267		COPS7A_1498	13.7757	-0.0807829	0.38757	-0.208435	0.83489	1		COPS7A_1498	13.7757	-0.194708	0.379269	-0.513378	0.607687	1		COPS7A_1498	13.7757	-0.150318	0.366694	-0.409927	0.681859	0.795074		COPS7A_1498	13.7757	0.314986	0.36188	0.870416	0.384073	0.653084		COPS7A_1498	13.7757
COPZ1_1499	298.395	0.121498	0.124808	0.973485	0.330312	0.723248		COPZ1_1499	298.395	0.220435	0.122584	1.79823	0.0721404	0.544766		COPZ1_1499	298.395	0.143252	0.127513	1.12343	0.261255	1		COPZ1_1499	298.395	0.230416	0.125052	1.84256	0.0653926	1		COPZ1_1499	298.395	0.171139	0.124184	1.37811	0.16817	0.326015		COPZ1_1499	298.395	0.0545895	0.12738	0.428555	0.668247	0.850889		COPZ1_1499	298.395
COQ5_1506	49.2565	0.0515365	0.258674	0.199233	0.84208	0.963084		COQ5_1506	49.2565	0.235002	0.251125	0.935795	0.349379	0.837969		COQ5_1506	49.2565	-0.235952	0.273795	-0.861785	0.388806	1		COQ5_1506	49.2565	-0.0660014	0.263659	-0.250329	0.802333	1		COQ5_1506	49.2565	0.167647	0.255794	0.655396	0.512213	0.671475		COQ5_1506	49.2565	0.000160769	0.26565	0.000605191	0.999517	1		COQ5_1506	49.2565
CORO1A_1507	0.950054	0.502968	1.52768	0.329237	0.741977	NA		CORO1A_1507	0.950054	1.63777	1.2814	1.27812	0.201208	0.712515		CORO1A_1507	0.950054	1.78	1.40222	1.26942	0.204293	1		CORO1A_1507	0.950054	1.47838	1.41445	1.0452	0.295931	1		CORO1A_1507	0.950054	2.63066	1.16941	2.24956	0.0244768	NA		CORO1A_1507	0.950054	0.805567	1.52768	0.527314	0.597976	NA		CORO1A_1507	0.950054
COX6B1_1519	100.696	0.466805	0.518219	0.900786	0.367702	0.739156		COX6B1_1519	100.696	0.639463	0.516603	1.23782	0.215782	0.726796		COX6B1_1519	100.696	0.362975	0.520706	0.697083	0.485751	1		COX6B1_1519	100.696	0.120122	0.520553	0.230759	0.817502	1		COX6B1_1519	100.696	0.874716	0.516673	1.69298	0.0904599	0.218896		COX6B1_1519	100.696	0.154739	0.52127	0.296851	0.766581	0.898259		COX6B1_1519	100.696
COX6C_1522	0.154894	0.502908	10.0466	0.0500573	0.960077	NA		COX6C_1522	0.154894	0	10.0327	0	1	1		COX6C_1522	0.154894	0.906762	10.0466	0.0902552	0.928084	1		COX6C_1522	0.154894	0	10.0466	0	1	1		COX6C_1522	0.154894	0	10.0466	0	1	NA		COX6C_1522	0.154894	0.805486	10.0466	0.0801747	0.936098	NA		COX6C_1522	0.154894
CPNE3_1532	891.074	-0.411887	0.154478	-2.66632	0.00766864	0.264376		CPNE3_1532	891.074	-0.289746	0.153755	-1.88447	0.0595017	0.539302		CPNE3_1532	891.074	-0.197377	0.154909	-1.27415	0.20261	1		CPNE3_1532	891.074	-0.174078	0.154322	-1.12802	0.259312	1		CPNE3_1532	891.074	-0.324601	0.154219	-2.1048	0.035309	0.128294		CPNE3_1532	891.074	-0.115077	0.15451	-0.744782	0.456404	0.710614		CPNE3_1532	891.074
CPSF4_1539	63.7945	0.173396	0.190704	0.909241	0.363223	0.736372		CPSF4_1539	63.7945	-0.0467043	0.188915	-0.247224	0.804735	1		CPSF4_1539	63.7945	0.18706	0.198513	0.942304	0.346037	1		CPSF4_1539	63.7945	0.0675239	0.195458	0.345465	0.729745	1		CPSF4_1539	63.7945	0.00571298	0.192689	0.0296487	0.976347	0.986896		CPSF4_1539	63.7945	0.262412	0.194767	1.34731	0.17788	0.436471		CPSF4_1539	63.7945
CREBBP_1553	14.4244	0.631954	0.46982	1.3451	0.178594	0.594581		CREBBP_1553	14.4244	0.405561	0.46742	0.86766	0.38558	0.878216		CREBBP_1553	14.4244	0.023198	0.507228	0.0457348	0.963522	1		CREBBP_1553	14.4244	-0.616048	0.527858	-1.16707	0.243181	1		CREBBP_1553	14.4244	-0.32059	0.501446	-0.639331	0.522608	0.678718		CREBBP_1553	14.4244	0.273788	0.491581	0.556954	0.577559	0.794864		CREBBP_1553	14.4244
CREG1_1558	263.538	0.214942	0.176599	1.21712	0.223557	0.633521		CREG1_1558	263.538	0.172729	0.175536	0.984009	0.325111	0.81851		CREG1_1558	263.538	0.251187	0.17846	1.40753	0.159271	1		CREG1_1558	263.538	0.106547	0.177807	0.599228	0.549021	1		CREG1_1558	263.538	0.0934237	0.176888	0.52815	0.597395	0.734241		CREG1_1558	263.538	-0.0309474	0.179465	-0.172443	0.86309	0.943319		CREG1_1558	263.538
CRELD2_1561	75.0343	0.0454901	0.293856	0.154804	0.876976	0.968543		CRELD2_1561	75.0343	0.331926	0.287943	1.15275	0.249013	0.750796		CRELD2_1561	75.0343	0.182554	0.297486	0.613655	0.539443	1		CRELD2_1561	75.0343	0.389255	0.291701	1.33443	0.182063	1		CRELD2_1561	75.0343	0.473187	0.288939	1.63767	0.101491	0.233629		CRELD2_1561	75.0343	0.527777	0.291927	1.80791	0.0706205	0.246456		CRELD2_1561	75.0343
CRK_1571	57.3353	0.197981	0.271697	0.728682	0.466196	0.799608		CRK_1571	57.3353	0.111142	0.268706	0.41362	0.679153	1		CRK_1571	57.3353	0.216728	0.277914	0.779838	0.435486	1		CRK_1571	57.3353	0.0741372	0.275808	0.2688	0.788084	1		CRK_1571	57.3353	-0.119325	0.275628	-0.432919	0.665074	0.782112		CRK_1571	57.3353	-0.25356	0.285175	-0.889138	0.373929	0.644387		CRK_1571	57.3353
CRTAP_1578	1.26163	-0.32489	1.43027	-0.227153	0.820304	NA		CRTAP_1578	1.26163	-0.0652462	1.30958	-0.0498222	0.960264	1		CRTAP_1578	1.26163	-0.0719222	1.45369	-0.0494756	0.96054	1		CRTAP_1578	1.26163	0.704202	1.26089	0.558494	0.576507	1		CRTAP_1578	1.26163	0.826808	1.2177	0.67899	0.497144	NA		CRTAP_1578	1.26163	0.63675	1.29667	0.491066	0.62338	NA		CRTAP_1578	1.26163
CRYAB_1582	50.3723	0.355606	0.34492	1.03098	0.30255	0.707746		CRYAB_1582	50.3723	0.305622	0.340764	0.896874	0.369786	0.860538		CRYAB_1582	50.3723	0.387929	0.352189	1.10148	0.270688	1		CRYAB_1582	50.3723	0.0312069	0.354184	0.0881095	0.92979	1		CRYAB_1582	50.3723	0.215626	0.346363	0.622545	0.533584	0.689059		CRYAB_1582	50.3723	0.403848	0.349683	1.1549	0.248132	0.522005		CRYAB_1582	50.3723
CRYZ_1586	685.975	0.201788	0.258529	0.780526	0.435081	0.78008		CRYZ_1586	685.975	0.188177	0.258248	0.728669	0.466204	0.942784		CRYZ_1586	685.975	0.017753	0.259313	0.0684617	0.945418	1		CRYZ_1586	685.975	-0.0172611	0.25897	-0.0666529	0.946858	1		CRYZ_1586	685.975	0.0568072	0.258626	0.21965	0.826144	0.903785		CRYZ_1586	685.975	-0.528198	0.26011	-2.03067	0.0422881	0.184542		CRYZ_1586	685.975
CSF1_1590	0.732025	0.108969	1.83669	0.0593289	0.95269	NA		CSF1_1590	0.732025	0.894373	1.68825	0.529765	0.596275	1		CSF1_1590	0.732025	-0.469786	1.94413	-0.241644	0.809056	1		CSF1_1590	0.732025	0.0249676	1.87062	0.0133472	0.989351	1		CSF1_1590	0.732025	0.603008	1.75009	0.344558	0.730426	NA		CSF1_1590	0.732025	-1.53286	1.94413	-0.788458	0.430429	NA		CSF1_1590	0.732025
CSF3_1592	0.390608	0.502938	7.11227	0.0707141	0.943625	NA		CSF3_1592	0.390608	0	7.10731	0	1	1		CSF3_1592	0.390608	0	7.11227	0	1	1		CSF3_1592	0.390608	0.644451	7.11227	0.0906112	0.927802	1		CSF3_1592	0.390608	0.441964	7.11227	0.0621411	0.95045	NA		CSF3_1592	0.390608	0	7.11227	0	1	NA		CSF3_1592	0.390608
CSNK1D_1599	1249.12	0.0460632	0.139667	0.329808	0.741545	0.931753		CSNK1D_1599	1249.12	-0.0994766	0.139464	-0.713279	0.475673	0.945818		CSNK1D_1599	1249.12	0.130894	0.140155	0.933925	0.350343	1		CSNK1D_1599	1249.12	-0.0372851	0.139996	-0.266329	0.789986	1		CSNK1D_1599	1249.12	-0.261295	0.14002	-1.86612	0.0620242	0.175643		CSNK1D_1599	1249.12	-0.04887	0.140269	-0.348402	0.727538	0.882917		CSNK1D_1599	1249.12
CSNK1E_1602	3.63907	-0.984838	0.782116	-1.2592	0.207959	0.624289		CSNK1E_1602	3.63907	-0.913909	0.726167	-1.25854	0.208197	0.720668		CSNK1E_1602	3.63907	-2.18916	1.13703	-1.92534	0.0541869	1		CSNK1E_1602	3.63907	-0.20638	0.697363	-0.295943	0.767274	1		CSNK1E_1602	3.63907	-0.00110696	0.656995	-0.00168488	0.998656	NA		CSNK1E_1602	3.63907	0.342644	0.658614	0.520249	0.60289	0.812306		CSNK1E_1602	3.63907
CSNK2A2_1609	152.892	-0.103858	0.164858	-0.629985	0.528704	0.839544		CSNK2A2_1609	152.892	0.0829953	0.160381	0.517488	0.604816	1		CSNK2A2_1609	152.892	0.0645793	0.167567	0.385393	0.699946	1		CSNK2A2_1609	152.892	0.185608	0.163452	1.13555	0.256146	1		CSNK2A2_1609	152.892	-0.171696	0.164966	-1.0408	0.297968	0.476071		CSNK2A2_1609	152.892	0.176878	0.165133	1.07113	0.284112	0.56211		CSNK2A2_1609	152.892
CST6_1613	0.327702	-1.83418	3.2129	-0.57088	0.568081	NA		CST6_1613	0.327702	-0.180221	3.14709	-0.057266	0.954333	1		CST6_1613	0.327702	-0.46851	3.2129	-0.145822	0.884062	1		CST6_1613	0.327702	-1.69266	3.2129	-0.526834	0.598309	1		CST6_1613	0.327702	-1.89515	3.2129	-0.589859	0.555285	NA		CST6_1613	0.327702	-1.53158	3.2129	-0.476698	0.633577	NA		CST6_1613	0.327702
CT45A6_1618	0.0803117	0.502908	10.0466	0.0500573	0.960077	NA		CT45A6_1618	0.0803117	0	10.0327	0	1	1		CT45A6_1618	0.0803117	0	10.0466	0	1	1		CT45A6_1618	0.0803117	0	10.0466	0	1	1		CT45A6_1618	0.0803117	0	10.0466	0	1	NA		CT45A6_1618	0.0803117	0	10.0466	0	1	NA		CT45A6_1618	0.0803117
CTHRC1_1625	0.390699	1.81063	4.61932	0.391969	0.695081	NA		CTHRC1_1625	0.390699	0.179258	4.68193	0.0382872	0.969459	1		CTHRC1_1625	0.390699	0.906838	4.68334	0.19363	0.846465	1		CTHRC1_1625	0.390699	0	4.68334	0	1	1		CTHRC1_1625	0.390699	0	4.68334	0	1	NA		CTHRC1_1625	0.390699	2.11353	4.61996	0.457479	0.647327	NA		CTHRC1_1625	0.390699
CTNNAL1_1630	312.724	0.0416023	0.197729	0.210401	0.833355	0.957265		CTNNAL1_1630	312.724	-0.0989195	0.1972	-0.501619	0.615935	1		CTNNAL1_1630	312.724	-0.164838	0.200244	-0.823187	0.410402	1		CTNNAL1_1630	312.724	0.00414111	0.198384	0.0208743	0.983346	1		CTNNAL1_1630	312.724	-0.100236	0.198019	-0.506193	0.612721	0.744103		CTNNAL1_1630	312.724	-0.460288	0.201212	-2.28758	0.0221623	0.122944		CTNNAL1_1630	312.724
CTNNB1_1633	1555.06	-0.02334	0.131738	-0.177169	0.859375	0.963964		CTNNB1_1633	1555.06	0.0519862	0.131341	0.39581	0.692245	1		CTNNB1_1633	1555.06	-0.0612719	0.13237	-0.462883	0.643448	1		CTNNB1_1633	1555.06	0.0302185	0.13186	0.229171	0.818736	1		CTNNB1_1633	1555.06	-0.0732546	0.131734	-0.556081	0.578155	0.719419		CTNNB1_1633	1555.06	-0.0198889	0.13214	-0.150514	0.880359	0.951148		CTNNB1_1633	1555.06
CTPS1_1637	8.36966	-0.242424	0.586345	-0.413449	0.679278	0.910767		CTPS1_1637	8.36966	-0.807183	0.597229	-1.35155	0.17652	0.684578		CTPS1_1637	8.36966	0.0375296	0.591979	0.0633968	0.949451	1		CTPS1_1637	8.36966	-0.280342	0.594387	-0.471649	0.637178	1		CTPS1_1637	8.36966	-0.716086	0.605955	-1.18175	0.237305	0.409717		CTPS1_1637	8.36966	-0.0451569	0.59101	-0.0764062	0.939096	0.977369		CTPS1_1637	8.36966
CTSD_1642	960.721	0.376912	0.23869	1.57908	0.114317	0.546091		CTSD_1642	960.721	0.394047	0.238364	1.65313	0.0983048	0.586812		CTSD_1642	960.721	0.475705	0.239095	1.98961	0.0466338	1		CTSD_1642	960.721	0.268282	0.239009	1.12247	0.261661	1		CTSD_1642	960.721	0.494033	0.238513	2.07131	0.03833	0.13318		CTSD_1642	960.721	0.853752	0.238521	3.57936	0.000344443	0.00530712		CTSD_1642	960.721
CTSG_1643	0.121442	0	10.0466	0	1	NA		CTSG_1643	0.121442	0	10.0327	0	1	1		CTSG_1643	0.121442	0.906762	10.0466	0.0902552	0.928084	1		CTSG_1643	0.121442	0	10.0466	0	1	1		CTSG_1643	0.121442	0	10.0466	0	1	NA		CTSG_1643	0.121442	0	10.0466	0	1	NA		CTSG_1643	0.121442
CTSL_1645	926.032	-0.45778	0.338654	-1.35176	0.176451	0.593302		CTSL_1645	926.032	-0.592698	0.338502	-1.75095	0.079955	0.553895		CTSL_1645	926.032	0.0168183	0.338611	0.0496685	0.960387	1		CTSL_1645	926.032	0.0198118	0.338393	0.0585468	0.953313	1		CTSL_1645	926.032	-0.620164	0.338756	-1.83071	0.0671434	0.184553		CTSL_1645	926.032	0.00596247	0.338526	0.017613	0.985948	0.994603		CTSL_1645	926.032
CTSL_1647	40.3089	-0.203349	0.253161	-0.803239	0.421836	0.770991		CTSL_1647	40.3089	-0.159199	0.24336	-0.654171	0.513002	0.971108		CTSL_1647	40.3089	0.316391	0.249811	1.26652	0.205326	1		CTSL_1647	40.3089	-0.287443	0.260191	-1.10474	0.269274	1		CTSL_1647	40.3089	0.114605	0.243124	0.471383	0.637367	0.762666		CTSL_1647	40.3089	0.809942	0.235995	3.43203	0.000599091	0.00834491		CTSL_1647	40.3089
CTTN_1650	540.255	0.24567	0.22383	1.09757	0.272391	0.684601		CTTN_1650	540.255	0.044351	0.223646	0.198309	0.842803	1		CTTN_1650	540.255	0.0377524	0.225172	0.16766	0.866851	1		CTTN_1650	540.255	0.023033	0.22456	0.10257	0.918305	1		CTTN_1650	540.255	-0.144672	0.224472	-0.644501	0.519251	0.676222		CTTN_1650	540.255	-0.0278231	0.225056	-0.123627	0.90161	0.961853		CTTN_1650	540.255
CXCL12_1666	0.00995404	0	10.0466	0	1	NA		CXCL12_1666	0.00995404	0	10.0327	0	1	1		CXCL12_1666	0.00995404	0	10.0466	0	1	1		CXCL12_1666	0.00995404	0	10.0466	0	1	1		CXCL12_1666	0.00995404	0	10.0466	0	1	NA		CXCL12_1666	0.00995404	0	10.0466	0	1	NA		CXCL12_1666	0.00995404
CXCL12_1667	2.46011	0.287397	0.756373	0.379967	0.70397	NA		CXCL12_1667	2.46011	0.565609	0.702885	0.804696	0.420995	0.918114		CXCL12_1667	2.46011	0.682909	0.756342	0.90291	0.366574	1		CXCL12_1667	2.46011	-2.64262	1.31549	-2.00885	0.0445535	1		CXCL12_1667	2.46011	-0.656212	0.873312	-0.751406	0.452408	NA		CXCL12_1667	2.46011	-0.626451	0.933024	-0.67142	0.501953	NA		CXCL12_1667	2.46011
CXCL12_1668	0.0636879	-0.944737	10.0465	-0.0940362	0.92508	NA		CXCL12_1668	0.0636879	-1.26733	10.0326	-0.126321	0.899478	1		CXCL12_1668	0.0636879	-0.540883	10.0465	-0.0538378	0.957064	1		CXCL12_1668	0.0636879	-0.803229	10.0465	-0.079951	0.936276	1		CXCL12_1668	0.0636879	-1.00571	10.0465	-0.100105	0.920261	NA		CXCL12_1668	0.0636879	-0.642159	10.0465	-0.0639185	0.949035	NA		CXCL12_1668	0.0636879
CXCL12_1669	0.574896	-1.46768	2.03653	-0.720677	0.471108	NA		CXCL12_1669	0.574896	1.03515	1.81551	0.570171	0.568562	1		CXCL12_1669	0.574896	0.638359	1.96561	0.324764	0.74536	1		CXCL12_1669	0.574896	0.471256	1.95695	0.240811	0.809702	1		CXCL12_1669	0.574896	-1.52865	2.03653	-0.750618	0.452882	NA		CXCL12_1669	0.574896	-0.203287	2.03653	-0.0998202	0.920487	NA		CXCL12_1669	0.574896
CXCL2_1672	25.3443	1.45	0.429602	3.37522	0.000737571	0.0898338		CXCL2_1672	25.3443	0.261495	0.44345	0.589684	0.555402	0.993837		CXCL2_1672	25.3443	0.059406	0.46981	0.126447	0.899378	1		CXCL2_1672	25.3443	0.832378	0.441371	1.88589	0.0593095	1		CXCL2_1672	25.3443	0.344352	0.447401	0.769672	0.441494	0.613767		CXCL2_1672	25.3443	0.288581	0.458611	0.629251	0.529185	0.765664		CXCL2_1672	25.3443
CYB561_1683	17.3215	0.592683	0.34326	1.72663	0.0842342	0.5271		CYB561_1683	17.3215	0.336955	0.341184	0.987604	0.323346	0.81811		CYB561_1683	17.3215	0.396049	0.365515	1.08354	0.27857	1		CYB561_1683	17.3215	-0.166499	0.379938	-0.438226	0.661222	1		CYB561_1683	17.3215	0.17279	0.355702	0.485771	0.62713	0.755102		CYB561_1683	17.3215	0.330797	0.364012	0.908752	0.363481	0.635123		CYB561_1683	17.3215
CYCS_1692	198.104	-0.44064	0.362327	-1.21614	0.223932	0.633521		CYCS_1692	198.104	-0.539478	0.361536	-1.49218	0.135651	0.639946		CYCS_1692	198.104	-0.178998	0.363007	-0.493099	0.621943	1		CYCS_1692	198.104	-0.0226577	0.361375	-0.0626986	0.950007	1		CYCS_1692	198.104	-0.850348	0.363915	-2.33667	0.0194565	0.0937924		CYCS_1692	198.104	-0.169597	0.362499	-0.467855	0.639888	0.834032		CYCS_1692	198.104
CYP11A1_1693	0.0617789	-0.944734	10.0465	-0.0940359	0.925081	NA		CYP11A1_1693	0.0617789	-1.26736	10.0326	-0.126324	0.899476	1		CYP11A1_1693	0.0617789	-0.540879	10.0465	-0.0538374	0.957065	1		CYP11A1_1693	0.0617789	-0.803226	10.0465	-0.0799506	0.936277	1		CYP11A1_1693	0.0617789	-1.00571	10.0465	-0.100105	0.920261	NA		CYP11A1_1693	0.0617789	0.319577	10.0465	0.0318097	0.974624	NA		CYP11A1_1693	0.0617789
CYP1A1_1698	0.1072	0	10.0466	0	1	NA		CYP1A1_1698	0.1072	0	10.0327	0	1	1		CYP1A1_1698	0.1072	0	10.0466	0	1	1		CYP1A1_1698	0.1072	0	10.0466	0	1	1		CYP1A1_1698	0.1072	0	10.0466	0	1	NA		CYP1A1_1698	0.1072	0	10.0466	0	1	NA		CYP1A1_1698	0.1072
CYP1A2_1699	0.166387	0.502908	10.0466	0.0500573	0.960077	NA		CYP1A2_1699	0.166387	0	10.0327	0	1	1		CYP1A2_1699	0.166387	0.906762	10.0466	0.0902552	0.928084	1		CYP1A2_1699	0.166387	0.644416	10.0466	0.0641424	0.948857	1		CYP1A2_1699	0.166387	0	10.0466	0	1	NA		CYP1A2_1699	0.166387	0	10.0466	0	1	NA		CYP1A2_1699	0.166387
CYP26B1_1706	0.0689111	0	10.0466	0	1	NA		CYP26B1_1706	0.0689111	0	10.0327	0	1	1		CYP26B1_1706	0.0689111	0	10.0466	0	1	1		CYP26B1_1706	0.0689111	0	10.0466	0	1	1		CYP26B1_1706	0.0689111	0	10.0466	0	1	NA		CYP26B1_1706	0.0689111	0.805486	10.0466	0.0801747	0.936098	NA		CYP26B1_1706	0.0689111
CYP2B6_1710	0.26291	-0.944548	6.15091	-0.153562	0.877955	NA		CYP2B6_1710	0.26291	-1.26753	6.14771	-0.206179	0.836651	1		CYP2B6_1710	0.26291	-0.540676	6.15091	-0.0879018	0.929955	1		CYP2B6_1710	0.26291	-0.803033	6.15091	-0.130555	0.896127	1		CYP2B6_1710	0.26291	-0.0437496	6.15091	-0.0071127	0.994325	NA		CYP2B6_1710	0.26291	0.319816	6.15091	0.0519949	0.958533	NA		CYP2B6_1710	0.26291
CYP2C19_1714	0.149321	-0.944737	10.0465	-0.0940362	0.92508	NA		CYP2C19_1714	0.149321	-1.26679	10.0326	-0.126267	0.89952	1		CYP2C19_1714	0.149321	1.22455	10.0317	0.122068	0.902845	1		CYP2C19_1714	0.149321	0.158503	10.0465	0.0157769	0.987412	1		CYP2C19_1714	0.149321	-0.0439772	10.0465	-0.00437735	0.996507	NA		CYP2C19_1714	0.149321	-0.642159	10.0465	-0.0639185	0.949035	NA		CYP2C19_1714	0.149321
CYP2C9_1720	4.59975	-0.838207	0.695177	-1.20575	0.227915	0.637934		CYP2C9_1720	4.59975	-1.19236	0.697398	-1.70973	0.0873165	0.574697		CYP2C9_1720	4.59975	-1.36107	0.783003	-1.73827	0.0821629	1		CYP2C9_1720	4.59975	-0.70756	0.696017	-1.01658	0.309352	1		CYP2C9_1720	4.59975	-1.67708	0.766088	-2.18915	0.0285857	NA		CYP2C9_1720	4.59975	-1.03371	0.736889	-1.4028	0.160676	0.408053		CYP2C9_1720	4.59975
CYP2E1_1722	28.698	-0.349677	0.542857	-0.644141	0.519484	0.836196		CYP2E1_1722	28.698	-1.13371	0.550299	-2.06016	0.0393828	0.504001		CYP2E1_1722	28.698	-0.286652	0.548333	-0.52277	0.601135	1		CYP2E1_1722	28.698	-0.432807	0.546311	-0.792235	0.428224	1		CYP2E1_1722	28.698	-1.55914	0.566291	-2.75325	0.00590077	0.0508714		CYP2E1_1722	28.698	-1.70222	0.583516	-2.91718	0.0035321	0.0331857		CYP2E1_1722	28.698
CYP4F3_1739	0.155537	-0.944737	10.0465	-0.0940362	0.92508	NA		CYP4F3_1739	0.155537	-1.2669	10.0326	-0.126278	0.899512	1		CYP4F3_1739	0.155537	-0.540883	10.0465	-0.0538378	0.957064	1		CYP4F3_1739	0.155537	0.158503	10.0465	0.0157769	0.987412	1		CYP4F3_1739	0.155537	-1.00571	10.0465	-0.100105	0.920261	NA		CYP4F3_1739	0.155537	-0.642159	10.0465	-0.0639185	0.949035	NA		CYP4F3_1739	0.155537
CYTH1_1748	2.95625	1.93825	0.949295	2.04178	0.0411734	NA		CYTH1_1748	2.95625	2.28137	0.906995	2.5153	0.011893	0.486446		CYTH1_1748	2.95625	2.00128	0.977642	2.04705	0.0406536	1		CYTH1_1748	2.95625	1.53518	0.998358	1.53771	0.12412	1		CYTH1_1748	2.95625	2.00471	0.939691	2.13337	0.0328943	NA		CYTH1_1748	2.95625	0.527065	1.17415	0.448892	0.653509	NA		CYTH1_1748	2.95625
DAD1_1749	373.011	0.0435287	0.376104	0.115736	0.907862	0.976935		DAD1_1749	373.011	0.173363	0.375466	0.461727	0.644277	1		DAD1_1749	373.011	0.189494	0.37662	0.503144	0.614863	1		DAD1_1749	373.011	-0.0468739	0.376551	-0.124482	0.900934	1		DAD1_1749	373.011	0.392576	0.375517	1.04543	0.295824	0.474143		DAD1_1749	373.011	0.0444367	0.376689	0.117966	0.906094	0.96338		DAD1_1749	373.011
DAG1_1750	159.836	0.0423998	0.222558	0.190511	0.848909	0.963305		DAG1_1750	159.836	-0.065167	0.221351	-0.294406	0.768448	1		DAG1_1750	159.836	0.166011	0.224586	0.739183	0.459796	1		DAG1_1750	159.836	0.0155626	0.223732	0.069559	0.944545	1		DAG1_1750	159.836	-0.193134	0.223746	-0.863183	0.388037	0.564296		DAG1_1750	159.836	-0.000399691	0.22503	-0.00177616	0.998583	1		DAG1_1750	159.836
DAPK1_1752	121.312	0.335597	0.192066	1.7473	0.0805859	0.519713		DAPK1_1752	121.312	0.0460707	0.191863	0.240123	0.810235	1		DAPK1_1752	121.312	-0.0780396	0.20009	-0.390023	0.69652	1		DAPK1_1752	121.312	0.0386793	0.195863	0.197482	0.843451	1		DAPK1_1752	121.312	-0.11849	0.1954	-0.606395	0.544252	0.694692		DAPK1_1752	121.312	-0.218816	0.200529	-1.09119	0.275188	0.555903		DAPK1_1752	121.312
DAXX_1756	1005.98	-0.237195	0.28491	-0.832526	0.405112	0.760585		DAXX_1756	1005.98	-0.448505	0.284833	-1.57462	0.115343	0.609996		DAXX_1756	1005.98	-0.16819	0.285225	-0.589674	0.555409	1		DAXX_1756	1005.98	-0.134969	0.284952	-0.473657	0.635744	1		DAXX_1756	1005.98	-0.811402	0.285396	-2.84307	0.00446809	0.0444133		DAXX_1756	1005.98	-0.417656	0.285368	-1.46357	0.143312	0.381151		DAXX_1756	1005.98
DBH_1758	0.0444935	0	10.0466	0	1	NA		DBH_1758	0.0444935	0	10.0327	0	1	1		DBH_1758	0.0444935	0	10.0466	0	1	1		DBH_1758	0.0444935	0	10.0466	0	1	1		DBH_1758	0.0444935	0	10.0466	0	1	NA		DBH_1758	0.0444935	0.805486	10.0466	0.0801747	0.936098	NA		DBH_1758	0.0444935
DCK_1776	533.163	-0.771924	0.373542	-2.0665	0.0387812	0.443204		DCK_1776	533.163	-0.851884	0.373221	-2.28252	0.0224589	0.486446		DCK_1776	533.163	-0.211606	0.373352	-0.566774	0.570868	1		DCK_1776	533.163	0.00233467	0.372794	0.00626262	0.995003	1		DCK_1776	533.163	-0.926447	0.373697	-2.47914	0.0131699	0.0754355		DCK_1776	533.163	-0.649913	0.373848	-1.73844	0.0821328	0.27424		DCK_1776	533.163
DCN_1779	0.181387	2.68706	9.99899	0.268734	0.788135	NA		DCN_1779	0.181387	0	10.0327	0	1	1		DCN_1779	0.181387	0	10.0466	0	1	1		DCN_1779	0.181387	0	10.0466	0	1	1		DCN_1779	0.181387	0	10.0466	0	1	NA		DCN_1779	0.181387	0	10.0466	0	1	NA		DCN_1779	0.181387
DCTD_1785	1027.16	-0.196434	0.119971	-1.63734	0.101559	0.536313		DCTD_1785	1027.16	-0.263315	0.119527	-2.20298	0.027596	0.486446		DCTD_1785	1027.16	0.0389915	0.120361	0.323954	0.745973	1		DCTD_1785	1027.16	-0.0876184	0.12006	-0.729791	0.465518	1		DCTD_1785	1027.16	-0.33629	0.120143	-2.79909	0.00512471	0.047761		DCTD_1785	1027.16	-0.0261066	0.120263	-0.217079	0.828147	0.928237		DCTD_1785	1027.16
DCTN6_1789	1241.22	-0.323034	0.239348	-1.34964	0.177131	0.593302		DCTN6_1789	1241.22	-0.114561	0.238956	-0.479422	0.631638	1		DCTN6_1789	1241.22	-0.0323031	0.239475	-0.134891	0.892698	1		DCTN6_1789	1241.22	-0.172776	0.239352	-0.72185	0.470387	1		DCTN6_1789	1241.22	-0.0556824	0.23909	-0.232893	0.815845	0.894843		DCTN6_1789	1241.22	-0.133868	0.239465	-0.559032	0.57614	0.793307		DCTN6_1789	1241.22
DCUN1D4_1795	51.6725	0.315216	0.250322	1.25924	0.207943	0.624289		DCUN1D4_1795	51.6725	0.458246	0.242897	1.88659	0.059216	0.539284		DCUN1D4_1795	51.6725	-0.02033	0.26751	-0.0759972	0.939421	1		DCUN1D4_1795	51.6725	0.404758	0.251355	1.61031	0.107331	1		DCUN1D4_1795	51.6725	0.645038	0.24397	2.64393	0.00819501	0.0588085		DCUN1D4_1795	51.6725	0.470802	0.253204	1.85938	0.0629734	0.230958		DCUN1D4_1795	51.6725
DCX_1796	0.384013	-0.435882	2.69326	-0.161842	0.871431	NA		DCX_1796	0.384013	-1.56234	2.74244	-0.569692	0.568887	1		DCX_1796	0.384013	-1.79643	2.74273	-0.654976	0.512483	1		DCX_1796	0.384013	-1.097	2.74273	-0.399964	0.689183	1		DCX_1796	0.384013	-2.26128	2.74273	-0.824462	0.409677	NA		DCX_1796	0.384013	-1.89771	2.74273	-0.691904	0.488998	NA		DCX_1796	0.384013
DDB2_1798	11.3528	-0.242667	0.454875	-0.533481	0.593701	0.870594		DDB2_1798	11.3528	0.0810902	0.423363	0.191538	0.848104	1		DDB2_1798	11.3528	0.310556	0.44637	0.695737	0.486594	1		DDB2_1798	11.3528	0.26491	0.435582	0.608175	0.543072	1		DDB2_1798	11.3528	0.765751	0.408507	1.87451	0.0608601	0.173732		DDB2_1798	11.3528	-0.112274	0.465201	-0.241345	0.809288	0.918696		DDB2_1798	11.3528
DDIT3_1800	1412.46	-0.768916	0.289021	-2.66041	0.00780445	0.265737		DDIT3_1800	1412.46	-0.436938	0.288041	-1.51693	0.129285	0.629935		DDIT3_1800	1412.46	-0.158193	0.288695	-0.547958	0.583721	1		DDIT3_1800	1412.46	-0.074148	0.288174	-0.257303	0.796945	1		DDIT3_1800	1412.46	-0.604092	0.28864	-2.09289	0.0363586	0.129358		DDIT3_1800	1412.46	0.0496821	0.288221	0.172375	0.863142	0.943319		DDIT3_1800	1412.46
DDIT4_1803	2.45658	-0.537934	1.00994	-0.532641	0.594282	NA		DDIT4_1803	2.45658	-1.85188	1.13702	-1.62871	0.103374	0.599243		DDIT4_1803	2.45658	-1.16056	1.14282	-1.01552	0.309857	1		DDIT4_1803	2.45658	0.0461165	0.973064	0.047393	0.9622	1		DDIT4_1803	2.45658	-1.56499	1.13327	-1.38095	0.167295	NA		DDIT4_1803	2.45658	-1.40153	1.16783	-1.20011	0.230096	NA		DDIT4_1803	2.45658
DDR1_1804	195.216	0.220684	0.282991	0.779826	0.435493	0.78008		DDR1_1804	195.216	0.00478112	0.28261	0.0169177	0.986502	1		DDR1_1804	195.216	0.360336	0.284241	1.26771	0.204901	1		DDR1_1804	195.216	0.316103	0.283229	1.11607	0.264393	1		DDR1_1804	195.216	-0.207177	0.284689	-0.727729	0.46678	0.633576		DDR1_1804	195.216	0.491102	0.283166	1.73433	0.0828604	0.275668		DDR1_1804	195.216
DDX42_1819	6.00675	0.197175	0.518222	0.380483	0.703587	0.918226		DDX42_1819	6.00675	0.296301	0.491918	0.602338	0.546949	0.989458		DDX42_1819	6.00675	-0.956031	0.683463	-1.3988	0.161872	1		DDX42_1819	6.00675	-0.300733	0.570746	-0.526913	0.598254	1		DDX42_1819	6.00675	0.568487	0.491482	1.15668	0.247403	NA		DDX42_1819	6.00675	-0.363504	0.593969	-0.611992	0.540543	0.770449		DDX42_1819	6.00675
DEFB4A_1838	193.938	1.40684	0.454581	3.0948	0.00196946	0.169029		DEFB4A_1838	193.938	-0.374878	0.458372	-0.817846	0.413445	0.909967		DEFB4A_1838	193.938	0.0756745	0.459677	0.164625	0.869239	1		DEFB4A_1838	193.938	0.313146	0.457538	0.684414	0.493714	1		DEFB4A_1838	193.938	0.677222	0.455868	1.48557	0.137394	0.284707		DEFB4A_1838	193.938	0.903264	0.456224	1.97987	0.0477185	0.197851		DEFB4A_1838	193.938
DEK_1841	1203.22	-0.123653	0.229651	-0.538439	0.590274	0.87021		DEK_1841	1203.22	0.00547508	0.229365	0.0238706	0.980956	1		DEK_1841	1203.22	-0.37572	0.230297	-1.63146	0.102794	1		DEK_1841	1203.22	-0.324434	0.229953	-1.41087	0.158282	1		DEK_1841	1203.22	-0.0687877	0.229572	-0.299634	0.764456	0.857848		DEK_1841	1203.22	-0.709187	0.230583	-3.07562	0.00210063	0.0222508		DEK_1841	1203.22
DEPDC1B_1847	1035.53	-0.936008	0.281568	-3.32427	0.000886514	0.0977942		DEPDC1B_1847	1035.53	-0.65454	0.281062	-2.32881	0.0198689	0.486446		DEPDC1B_1847	1035.53	-0.329147	0.281392	-1.16971	0.242118	1		DEPDC1B_1847	1035.53	-0.271324	0.281123	-0.965144	0.334473	1		DEPDC1B_1847	1035.53	-0.958354	0.281536	-3.40402	0.000664027	0.0195039		DEPDC1B_1847	1035.53	-0.868582	0.281848	-3.08174	0.00205798	0.0222508		DEPDC1B_1847	1035.53
DERA_1848	4.90949	0.558085	0.657554	0.848729	0.396032	0.755341		DERA_1848	4.90949	0.686517	0.632263	1.08581	0.277563	0.777643		DERA_1848	4.90949	-0.147707	0.755586	-0.195487	0.845012	1		DERA_1848	4.90949	-0.00114553	0.71244	-0.0016079	0.998717	1		DERA_1848	4.90949	1.50864	0.609303	2.47602	0.0132857	NA		DERA_1848	4.90949	0.930693	0.653147	1.42494	0.154175	0.397769		DERA_1848	4.90949
DES_1849	0.0223262	0	10.0466	0	1	NA		DES_1849	0.0223262	0.178065	10.0327	0.0177484	0.98584	1		DES_1849	0.0223262	0	10.0466	0	1	1		DES_1849	0.0223262	0	10.0466	0	1	1		DES_1849	0.0223262	0	10.0466	0	1	NA		DES_1849	0.0223262	0	10.0466	0	1	NA		DES_1849	0.0223262
DFFA_1850	7.42856	0.0884401	0.59428	0.148819	0.881697	0.969353		DFFA_1850	7.42856	0.880003	0.529264	1.66269	0.0963738	0.586812		DFFA_1850	7.42856	0.0103819	0.636883	0.0163011	0.986994	1		DFFA_1850	7.42856	1.28511	0.531799	2.41654	0.0156688	1		DFFA_1850	7.42856	1.01494	0.534763	1.89793	0.057705	0.168707		DFFA_1850	7.42856	1.11725	0.547252	2.04157	0.0411946	0.181777		DFFA_1850	7.42856
DFFB_1853	159.77	-0.852857	0.535096	-1.59384	0.110972	0.540301		DFFB_1853	159.77	-1.13478	0.534997	-2.12109	0.0339144	0.499326		DFFB_1853	159.77	-0.484808	0.535279	-0.90571	0.365089	1		DFFB_1853	159.77	-0.052595	0.533476	-0.0985891	0.921464	1		DFFB_1853	159.77	-1.51546	0.537445	-2.81975	0.00480605	0.04616		DFFB_1853	159.77	-0.321125	0.534469	-0.600829	0.547954	0.775004		DFFB_1853	159.77
DHDDS_1856	167.004	-0.232144	0.249655	-0.929861	0.352443	0.730944		DHDDS_1856	167.004	-0.247509	0.247839	-0.998667	0.317956	0.811742		DHDDS_1856	167.004	-0.173323	0.252372	-0.686777	0.492223	1		DHDDS_1856	167.004	0.00565242	0.249099	0.0226914	0.981896	1		DHDDS_1856	167.004	-0.385106	0.250329	-1.5384	0.12395	0.266694		DHDDS_1856	167.004	0.261627	0.248514	1.05277	0.292447	0.572035		DHDDS_1856	167.004
DHRS2_1857	3.55448	0.890871	1.36923	0.650636	0.515281	0.833281		DHRS2_1857	3.55448	-1.26321	1.48801	-0.848923	0.395924	0.890768		DHRS2_1857	3.55448	0.426244	1.48806	0.286443	0.774539	1		DHRS2_1857	3.55448	1.61983	1.2331	1.31362	0.188973	1		DHRS2_1857	3.55448	2.42816	1.08308	2.24191	0.0249673	NA		DHRS2_1857	3.55448	1.19951	1.36371	0.879588	0.379082	0.650192		DHRS2_1857	3.55448
DHRS7_1861	142.734	0.291353	0.268987	1.08315	0.278742	0.685178		DHRS7_1861	142.734	0.330489	0.267166	1.23702	0.216081	0.72693		DHRS7_1861	142.734	0.315759	0.271607	1.16256	0.245009	1		DHRS7_1861	142.734	0.109663	0.271145	0.404443	0.685887	1		DHRS7_1861	142.734	0.438645	0.267896	1.63737	0.101554	0.233629		DHRS7_1861	142.734	0.142596	0.272098	0.524063	0.600235	0.811008		DHRS7_1861	142.734
DLAT_1875	879.385	-0.183483	0.0987116	-1.85878	0.0630581	0.503084		DLAT_1875	879.385	-0.150501	0.0978268	-1.53844	0.12394	0.619392		DLAT_1875	879.385	-0.0337732	0.0995506	-0.339257	0.734416	1		DLAT_1875	879.385	-0.0320841	0.0987124	-0.325026	0.745161	1		DLAT_1875	879.385	-0.271292	0.0988053	-2.74572	0.00603783	0.0513072		DLAT_1875	879.385	0.00826461	0.0990652	0.083426	0.933513	0.975775		DLAT_1875	879.385
DLD_1877	1.26114	-0.475211	1.20324	-0.394943	0.692885	NA		DLD_1877	1.26114	-0.0644085	1.084	-0.0594173	0.95262	1		DLD_1877	1.26114	0.308442	1.1347	0.271826	0.785756	1		DLD_1877	1.26114	-0.857919	1.31951	-0.650179	0.515576	1		DLD_1877	1.26114	-1.12742	1.33763	-0.842848	0.399314	NA		DLD_1877	1.26114	-0.841297	1.35205	-0.622236	0.533786	NA		DLD_1877	1.26114
DLG4_1880	17.828	0.384435	0.354711	1.0838	0.278454	0.685178		DLG4_1880	17.828	-0.255788	0.365068	-0.700657	0.483517	0.950623		DLG4_1880	17.828	-0.0713154	0.38786	-0.183869	0.854116	1		DLG4_1880	17.828	-0.433841	0.392949	-1.10406	0.269565	1		DLG4_1880	17.828	-0.444885	0.383629	-1.15968	0.246181	0.421025		DLG4_1880	17.828	-0.343027	0.396665	-0.864777	0.387161	0.65589		DLG4_1880	17.828
DLGAP5_1882	74.965	-0.0401966	0.386953	-0.10388	0.917265	0.977507		DLGAP5_1882	74.965	0.408419	0.383302	1.06553	0.286637	0.78653		DLGAP5_1882	74.965	-0.23536	0.39164	-0.600961	0.547866	1		DLGAP5_1882	74.965	-0.252783	0.389494	-0.649003	0.516336	1		DLGAP5_1882	74.965	0.0240675	0.386255	0.06231	0.950316	0.97624		DLGAP5_1882	74.965	-1.82287	0.414669	-4.39597	1.10281e-05	0.000284257		DLGAP5_1882	74.965
DMTF1_1887	15.411	-0.572499	0.352725	-1.62307	0.104573	0.537573		DMTF1_1887	15.411	0.365056	0.306605	1.19064	0.233795	0.738364		DMTF1_1887	15.411	-0.25151	0.35671	-0.705081	0.48076	1		DMTF1_1887	15.411	-0.396523	0.350794	-1.13036	0.258325	1		DMTF1_1887	15.411	-0.244545	0.334785	-0.730453	0.465113	0.631914		DMTF1_1887	15.411	-0.457303	0.362589	-1.26122	0.207231	0.474714		DMTF1_1887	15.411
DNAJA3_1895	14.8411	-0.552975	0.50156	-1.10251	0.27024	0.682529		DNAJA3_1895	14.8411	-0.599599	0.490773	-1.22174	0.221804	0.727524		DNAJA3_1895	14.8411	-0.910577	0.542496	-1.67849	0.0932505	1		DNAJA3_1895	14.8411	-0.385632	0.500587	-0.770361	0.441086	1		DNAJA3_1895	14.8411	-0.537607	0.498476	-1.0785	0.280811	0.459275		DNAJA3_1895	14.8411	0.0532687	0.489858	0.108743	0.913406	0.965283		DNAJA3_1895	14.8411
DNAJB14_1905	221.199	0.155345	0.202962	0.765392	0.444038	0.786045		DNAJB14_1905	221.199	0.244669	0.201111	1.21659	0.223762	0.727524		DNAJB14_1905	221.199	-0.17507	0.20801	-0.841646	0.399986	1		DNAJB14_1905	221.199	0.0352529	0.204514	0.172374	0.863144	1		DNAJB14_1905	221.199	0.246971	0.202234	1.22122	0.222005	0.392981		DNAJB14_1905	221.199	0.0431323	0.20551	0.209879	0.833762	0.929575		DNAJB14_1905	221.199
DNAJB2_1906	0.274847	-0.943992	3.73231	-0.252924	0.800327	NA		DNAJB2_1906	0.274847	-0.306037	3.7316	-0.0820122	0.934637	1		DNAJB2_1906	0.274847	0.421673	3.73231	0.112979	0.910047	1		DNAJB2_1906	0.274847	-0.802476	3.73231	-0.215008	0.829761	1		DNAJB2_1906	0.274847	-0.0431799	3.73231	-0.0115692	0.990769	NA		DNAJB2_1906	0.274847	-0.641396	3.73231	-0.171849	0.863556	NA		DNAJB2_1906	0.274847
DNAJB6_1912	331.645	0.183525	0.111263	1.64946	0.0990536	0.536313		DNAJB6_1912	331.645	-0.0347494	0.110685	-0.313949	0.75356	1		DNAJB6_1912	331.645	-0.0400385	0.115882	-0.345511	0.729711	1		DNAJB6_1912	331.645	-0.104146	0.114224	-0.911772	0.361889	1		DNAJB6_1912	331.645	-0.0557527	0.112408	-0.495983	0.619906	0.750995		DNAJB6_1912	331.645	-0.220415	0.116564	-1.89094	0.0586318	0.222677		DNAJB6_1912	331.645
DNM1_1924	15.6612	-0.0977775	0.361671	-0.270349	0.786892	0.939771		DNM1_1924	15.6612	-0.420655	0.361642	-1.16318	0.244757	0.748119		DNM1_1924	15.6612	-0.536467	0.399626	-1.34242	0.179458	1		DNM1_1924	15.6612	-0.475899	0.382976	-1.24263	0.214003	1		DNM1_1924	15.6612	-0.860688	0.392143	-2.19483	0.0281757	0.11424		DNM1_1924	15.6612	-0.682614	0.402311	-1.69673	0.0897472	0.288825		DNM1_1924	15.6612
DNM1L_1927	198.963	0.146354	0.162132	0.902684	0.366694	0.738542		DNM1L_1927	198.963	0.178956	0.159902	1.11916	0.263072	0.763619		DNM1L_1927	198.963	-0.179039	0.168842	-1.06039	0.288966	1		DNM1L_1927	198.963	0.0752501	0.163814	0.459363	0.645973	1		DNM1L_1927	198.963	0.329252	0.160556	2.0507	0.0402963	0.137366		DNM1L_1927	198.963	0.0944347	0.16502	0.572263	0.567144	0.787427		DNM1L_1927	198.963
DNMT1_1928	3.60812	0.896185	0.661781	1.3542	0.175672	0.593158		DNMT1_1928	3.60812	0.0306361	0.701162	0.0436933	0.965149	1		DNMT1_1928	3.60812	0.681131	0.7076	0.962592	0.335752	1		DNMT1_1928	3.60812	-0.798444	0.86006	-0.928359	0.353222	1		DNMT1_1928	3.60812	-0.0423501	0.732641	-0.0578048	0.953904	NA		DNMT1_1928	3.60812	0.622341	0.704114	0.883863	0.37677	0.647434		DNMT1_1928	3.60812
DNMT3A_1932	3.24643	0.0749883	0.73221	0.102414	0.918428	0.977507		DNMT3A_1932	3.24643	0.171833	0.690835	0.248732	0.803568	1		DNMT3A_1932	3.24643	0.152533	0.769746	0.19816	0.84292	1		DNMT3A_1932	3.24643	-0.645107	0.84992	-0.759022	0.44784	1		DNMT3A_1932	3.24643	-0.840216	0.849161	-0.989466	0.322435	NA		DNMT3A_1932	3.24643	-1.79828	1.15617	-1.55538	0.119856	0.343249		DNMT3A_1932	3.24643
DNTTIP2_1936	652.847	-0.416857	0.269919	-1.54438	0.122497	0.558366		DNTTIP2_1936	652.847	-0.328178	0.269348	-1.21841	0.223066	0.727524		DNTTIP2_1936	652.847	-0.285161	0.270448	-1.0544	0.291699	1		DNTTIP2_1936	652.847	-0.0204211	0.269558	-0.0757578	0.939612	1		DNTTIP2_1936	652.847	-0.313561	0.269677	-1.16273	0.244941	0.419471		DNTTIP2_1936	652.847	0.0884734	0.269629	0.32813	0.742813	0.888798		DNTTIP2_1936	652.847
DPM2_1947	181.135	0.0358207	0.27865	0.128551	0.897713	0.972086		DPM2_1947	181.135	-0.285793	0.278681	-1.02552	0.305117	0.802489		DPM2_1947	181.135	-0.00888319	0.281137	-0.0315974	0.974793	1		DPM2_1947	181.135	-0.0991646	0.280091	-0.354044	0.723306	1		DPM2_1947	181.135	-0.294045	0.280021	-1.05008	0.293681	0.47311		DPM2_1947	181.135	0.277517	0.278982	0.994749	0.319858	0.591988		DPM2_1947	181.135
DRAP1_1957	45.1814	0.422835	0.315795	1.33895	0.180586	0.598624		DRAP1_1957	45.1814	0.482856	0.310371	1.55574	0.119771	0.613116		DRAP1_1957	45.1814	0.233551	0.327575	0.712969	0.475865	1		DRAP1_1957	45.1814	0.273339	0.321062	0.85136	0.394569	1		DRAP1_1957	45.1814	1.01891	0.307194	3.31684	0.000910421	0.0224109		DRAP1_1957	45.1814	0.473377	0.320301	1.47791	0.139431	0.375523		DRAP1_1957	45.1814
DRD2_1959	0.0916843	0	10.0466	0	1	NA		DRD2_1959	0.0916843	0	10.0327	0	1	1		DRD2_1959	0.0916843	0	10.0466	0	1	1		DRD2_1959	0.0916843	0	10.0466	0	1	1		DRD2_1959	0.0916843	0	10.0466	0	1	NA		DRD2_1959	0.0916843	0	10.0466	0	1	NA		DRD2_1959	0.0916843
DSG2_1967	133.25	0.075384	0.245131	0.307525	0.758444	0.933415		DSG2_1967	133.25	0.574567	0.239951	2.39452	0.0166423	0.486446		DSG2_1967	133.25	-0.129201	0.25142	-0.513888	0.60733	1		DSG2_1967	133.25	0.427939	0.243582	1.75686	0.0789419	1		DSG2_1967	133.25	0.518796	0.241638	2.147	0.0317932	0.120364		DSG2_1967	133.25	0.467152	0.244485	1.91076	0.056035	0.216146		DSG2_1967	133.25
DUSP1_1978	173.777	0.107337	0.244345	0.439283	0.660456	0.904735		DUSP1_1978	173.777	0.0684523	0.242207	0.282619	0.777469	1		DUSP1_1978	173.777	0.104824	0.248409	0.421981	0.673039	1		DUSP1_1978	173.777	0.216305	0.244701	0.883956	0.37672	1		DUSP1_1978	173.777	0.0999278	0.243946	0.409631	0.682077	0.795074		DUSP1_1978	173.777	0.796827	0.241526	3.29914	0.000969828	0.0120658		DUSP1_1978	173.777
DUSP11_1981	123.838	0.242613	0.363663	0.667137	0.504685	0.822481		DUSP11_1981	123.838	0.424199	0.361242	1.17428	0.240282	0.741987		DUSP11_1981	123.838	0.127134	0.367384	0.346051	0.729305	1		DUSP11_1981	123.838	0.299046	0.364239	0.821017	0.411636	1		DUSP11_1981	123.838	0.680058	0.36126	1.88246	0.0597732	0.172163		DUSP11_1981	123.838	0.55989	0.36364	1.53968	0.123638	0.350096		DUSP11_1981	123.838
DUSP22_1986	257.562	-0.117698	0.120905	-0.97348	0.330315	0.723248		DUSP22_1986	257.562	-0.122274	0.118961	-1.02785	0.304018	0.802012		DUSP22_1986	257.562	-0.186927	0.12473	-1.49866	0.133961	1		DUSP22_1986	257.562	-0.0306994	0.121325	-0.253034	0.800242	1		DUSP22_1986	257.562	-0.439817	0.12287	-3.57952	0.00034423	0.0135863		DUSP22_1986	257.562	-0.311976	0.124917	-2.49747	0.0125082	0.0849697		DUSP22_1986	257.562
DUSP3_1987	1887.42	-0.309751	0.176949	-1.75051	0.0800307	0.519461		DUSP3_1987	1887.42	-0.147333	0.17664	-0.834089	0.404231	0.901594		DUSP3_1987	1887.42	-0.00242201	0.177043	-0.0136803	0.989085	1		DUSP3_1987	1887.42	-0.0171258	0.176849	-0.0968385	0.922855	1		DUSP3_1987	1887.42	-0.307547	0.176907	-1.73846	0.0821293	0.208711		DUSP3_1987	1887.42	-0.230441	0.177144	-1.30087	0.193303	0.458016		DUSP3_1987	1887.42
DUSP4_1990	27.9719	-0.553088	0.54964	-1.00627	0.314284	0.714539		DUSP4_1990	27.9719	-0.777473	0.547992	-1.41877	0.155967	0.662636		DUSP4_1990	27.9719	-0.893461	0.567599	-1.57411	0.115463	1		DUSP4_1990	27.9719	-0.263733	0.547214	-0.481955	0.629838	1		DUSP4_1990	27.9719	-0.785187	0.553082	-1.41966	0.155707	0.309223		DUSP4_1990	27.9719	0.461479	0.539303	0.855696	0.392166	0.656417		DUSP4_1990	27.9719
DUSP6_1993	15.4755	0.81161	0.362205	2.24075	0.0250422	0.391577		DUSP6_1993	15.4755	0.511952	0.361488	1.41623	0.156707	0.662636		DUSP6_1993	15.4755	0.144352	0.40699	0.354682	0.722828	1		DUSP6_1993	15.4755	0.115117	0.394883	0.291521	0.770653	1		DUSP6_1993	15.4755	0.713399	0.363377	1.96325	0.0496173	0.154542		DUSP6_1993	15.4755	0.324987	0.39253	0.82793	0.40771	0.673483		DUSP6_1993	15.4755
DYNLL1_1997	1898.64	0.144161	0.353125	0.408244	0.683094	0.912999		DYNLL1_1997	1898.64	0.205877	0.353019	0.583189	0.559766	0.998506		DYNLL1_1997	1898.64	0.410239	0.353179	1.16156	0.245414	1		DYNLL1_1997	1898.64	0.258544	0.353138	0.732132	0.464088	1		DYNLL1_1997	1898.64	0.551289	0.352999	1.56173	0.118352	0.258613		DYNLL1_1997	1898.64	0.238934	0.353201	0.676482	0.498735	0.740853		DYNLL1_1997	1898.64
DYNLT3_2000	824.978	-0.337495	0.160688	-2.10031	0.0357018	0.426453		DYNLT3_2000	824.978	-0.291522	0.160052	-1.82142	0.0685426	0.544766		DYNLT3_2000	824.978	0.0465809	0.16077	0.289737	0.772017	1		DYNLT3_2000	824.978	-0.109192	0.160544	-0.680138	0.496417	1		DYNLT3_2000	824.978	-0.291647	0.160496	-1.81716	0.0691919	0.188207		DYNLT3_2000	824.978	-0.0831413	0.160809	-0.517019	0.605143	0.813742		DYNLT3_2000	824.978
DYRK3_2006	104.762	-0.180679	0.195075	-0.926202	0.354341	0.730944		DYRK3_2006	104.762	-0.199486	0.191861	-1.03975	0.298458	0.797059		DYRK3_2006	104.762	-0.223825	0.201233	-1.11227	0.266022	1		DYRK3_2006	104.762	-0.0927916	0.195783	-0.473952	0.635534	1		DYRK3_2006	104.762	-0.362182	0.196591	-1.84231	0.0654298	0.180827		DYRK3_2006	104.762	-0.475662	0.203623	-2.33599	0.0194917	0.114379		DYRK3_2006	104.762
E2F1_2008	0.545884	-1.12341	2.49133	-0.450927	0.652042	NA		E2F1_2008	0.545884	-0.119333	2.36617	-0.0504329	0.959777	1		E2F1_2008	0.545884	-0.719528	2.49133	-0.288813	0.772725	1		E2F1_2008	0.545884	-0.981891	2.49133	-0.394123	0.69349	1		E2F1_2008	0.545884	-2.14618	2.49133	-0.861458	0.388986	NA		E2F1_2008	0.545884	0.864334	2.33023	0.370922	0.710695	NA		E2F1_2008	0.545884
E2F2_2009	0.186588	-1.51943	9.11327	-0.166727	0.867585	NA		E2F2_2009	0.186588	-1.84166	9.10285	-0.202317	0.839669	1		E2F2_2009	0.186588	-1.11557	9.11327	-0.122412	0.902573	1		E2F2_2009	0.186588	0.262502	9.10073	0.0288441	0.976989	1		E2F2_2009	0.186588	-0.618658	9.11327	-0.0678854	0.945877	NA		E2F2_2009	0.186588	-1.21685	9.11327	-0.133525	0.893778	NA		E2F2_2009	0.186588
EBNA1BP2_2014	1425.79	-0.303829	0.186809	-1.62642	0.103861	0.537573		EBNA1BP2_2014	1425.79	-0.333877	0.186562	-1.78963	0.0735142	0.545991		EBNA1BP2_2014	1425.79	-0.0784538	0.187014	-0.419507	0.674846	1		EBNA1BP2_2014	1425.79	-0.0209708	0.186692	-0.112328	0.910563	1		EBNA1BP2_2014	1425.79	-0.31776	0.186771	-1.70134	0.08888	0.217339		EBNA1BP2_2014	1425.79	0.0909739	0.186734	0.487184	0.626128	0.825518		EBNA1BP2_2014	1425.79
EBP_2015	353.945	0.0778355	0.232624	0.334598	0.737929	0.930885		EBP_2015	353.945	0.0106162	0.232016	0.0457561	0.963505	1		EBP_2015	353.945	0.214193	0.233474	0.917417	0.358924	1		EBP_2015	353.945	0.032288	0.233196	0.138459	0.889878	1		EBP_2015	353.945	0.171698	0.232248	0.739291	0.459731	0.630103		EBP_2015	353.945	-0.379138	0.235328	-1.6111	0.107157	0.321118		EBP_2015	353.945
ECD_2021	483.814	-0.244262	0.145535	-1.67837	0.0932746	0.533662		ECD_2021	483.814	-0.266901	0.144536	-1.84661	0.0648041	0.544766		ECD_2021	483.814	0.0845326	0.145892	0.579418	0.562307	1		ECD_2021	483.814	-0.075692	0.145474	-0.520313	0.602846	1		ECD_2021	483.814	-0.246065	0.145339	-1.69304	0.0904482	0.218896		ECD_2021	483.814	0.135757	0.145286	0.934415	0.35009	0.625355		ECD_2021	483.814
ECH1_2022	160.49	0.37006	0.186729	1.9818	0.0475011	0.471937		ECH1_2022	160.49	0.271973	0.185495	1.4662	0.142593	0.646358		ECH1_2022	160.49	0.127988	0.191716	0.667594	0.504393	1		ECH1_2022	160.49	-0.0965173	0.191325	-0.504467	0.613933	1		ECH1_2022	160.49	0.0719351	0.188323	0.381978	0.702478	0.810255		ECH1_2022	160.49	-0.245058	0.194401	-1.26058	0.207461	0.474714		ECH1_2022	160.49
ECSCR_2024	0.0851119	0	10.0466	0	1	NA		ECSCR_2024	0.0851119	0	10.0327	0	1	1		ECSCR_2024	0.0851119	0	10.0466	0	1	1		ECSCR_2024	0.0851119	0	10.0466	0	1	1		ECSCR_2024	0.0851119	0	10.0466	0	1	NA		ECSCR_2024	0.0851119	0	10.0466	0	1	NA		ECSCR_2024	0.0851119
EDEM1_2027	64.3769	0.265897	0.294457	0.903007	0.366522	0.738542		EDEM1_2027	64.3769	0.524029	0.288227	1.81811	0.0690469	0.544766		EDEM1_2027	64.3769	-0.086623	0.307239	-0.28194	0.777989	1		EDEM1_2027	64.3769	0.274572	0.29636	0.926479	0.354197	1		EDEM1_2027	64.3769	0.581157	0.290175	2.00278	0.0452009	0.147707		EDEM1_2027	64.3769	-0.161942	0.306618	-0.528156	0.597391	0.810535		EDEM1_2027	64.3769
EDN1_2029	181.795	0.453758	0.173466	2.61584	0.00890094	0.277528		EDN1_2029	181.795	0.301637	0.172538	1.74823	0.0804238	0.55437		EDN1_2029	181.795	0.118091	0.179214	0.658938	0.509935	1		EDN1_2029	181.795	0.332891	0.175227	1.89977	0.0574627	1		EDN1_2029	181.795	0.0835576	0.175539	0.476006	0.63407	0.760884		EDN1_2029	181.795	-0.270875	0.182185	-1.48681	0.137065	0.372658		EDN1_2029	181.795
EED_2035	46.3703	0.00874488	0.213077	0.041041	0.967263	0.987939		EED_2035	46.3703	-0.592143	0.219333	-2.69974	0.00693926	0.486446		EED_2035	46.3703	-0.311899	0.231725	-1.34599	0.178307	1		EED_2035	46.3703	-0.0160852	0.216717	-0.0742221	0.940834	1		EED_2035	46.3703	0.012133	0.21178	0.0572907	0.954314	0.976719		EED_2035	46.3703	-0.41898	0.231963	-1.80623	0.0708817	0.246833		EED_2035	46.3703
EEF2_2042	2906.05	-0.0151273	0.206802	-0.0731486	0.941688	0.981402		EEF2_2042	2906.05	0.026987	0.206651	0.130593	0.896098	1		EEF2_2042	2906.05	0.463003	0.206778	2.23913	0.0251475	1		EEF2_2042	2906.05	0.0771724	0.206834	0.373114	0.709064	1		EEF2_2042	2906.05	0.110165	0.206721	0.532914	0.594093	0.732039		EEF2_2042	2906.05	0.839863	0.206585	4.06545	4.79397e-05	0.00110182		EEF2_2042	2906.05
EFNA1_2049	79.8926	0.201216	0.194502	1.03452	0.300895	0.707153		EFNA1_2049	79.8926	-0.11515	0.194463	-0.592142	0.553755	0.992786		EFNA1_2049	79.8926	0.323895	0.198101	1.635	0.102049	1		EFNA1_2049	79.8926	-0.0847471	0.20013	-0.42346	0.67196	1		EFNA1_2049	79.8926	-0.139093	0.198016	-0.702434	0.482409	0.646264		EFNA1_2049	79.8926	-0.375701	0.207816	-1.80786	0.0706287	0.246456		EFNA1_2049	79.8926
EGF_2055	37.3432	-0.855003	0.472205	-1.81066	0.0701937	0.505614		EGF_2055	37.3432	-0.85672	0.464249	-1.84539	0.0649811	0.544766		EGF_2055	37.3432	-0.521489	0.474485	-1.09906	0.27174	1		EGF_2055	37.3432	-0.161293	0.459458	-0.351052	0.72555	1		EGF_2055	37.3432	-0.402824	0.460165	-0.875389	0.381362	0.558658		EGF_2055	37.3432	0.648643	0.449101	1.44432	0.14865	0.391199		EGF_2055	37.3432
EGFR_2063	161.694	0.132707	0.289357	0.458628	0.646501	0.898715		EGFR_2063	161.694	-0.0238997	0.288478	-0.0828477	0.933973	1		EGFR_2063	161.694	0.205618	0.291652	0.705011	0.480803	1		EGFR_2063	161.694	0.266516	0.289469	0.920706	0.357204	1		EGFR_2063	161.694	-0.0134419	0.289908	-0.046366	0.963019	0.979696		EGFR_2063	161.694	0.312143	0.290171	1.07572	0.282052	0.56039		EGFR_2063	161.694
EGR1_2068	217.61	0.187501	0.278759	0.672627	0.501185	0.818968		EGR1_2068	217.61	0.314372	0.268709	1.16994	0.242027	0.743397		EGR1_2068	217.61	-0.148206	0.302261	-0.490324	0.623905	1		EGR1_2068	217.61	-0.570616	0.308834	-1.84765	0.0646533	1		EGR1_2068	217.61	-0.270677	0.290204	-0.932711	0.350969	0.531185		EGR1_2068	217.61	-0.44308	0.310288	-1.42796	0.153303	0.397769		EGR1_2068	217.61
EIF1_2074	5432.64	-0.990909	0.408058	-2.42836	0.0151675	0.32652		EIF1_2074	5432.64	-0.992247	0.40801	-2.43192	0.015019	0.486446		EIF1_2074	5432.64	-0.00721656	0.40798	-0.0176885	0.985887	1		EIF1_2074	5432.64	-0.0832185	0.407959	-0.203987	0.838363	1		EIF1_2074	5432.64	-1.03458	0.408056	-2.5354	0.011232	0.0683666		EIF1_2074	5432.64	-0.109043	0.407979	-0.267276	0.789257	0.910021		EIF1_2074	5432.64
EIF1AY_2080	18.313	0.413641	0.459879	0.899456	0.36841	0.739501		EIF1AY_2080	18.313	0.773625	0.445086	1.73815	0.0821846	0.555963		EIF1AY_2080	18.313	0.0559913	0.486178	0.115166	0.908313	1		EIF1AY_2080	18.313	0.545113	0.460297	1.18427	0.236308	1		EIF1AY_2080	18.313	0.550927	0.454969	1.21091	0.225929	0.39742		EIF1AY_2080	18.313	0.475953	0.466964	1.01925	0.308084	0.583267		EIF1AY_2080	18.313
EIF2S1_2085	1231.51	-0.362143	0.166978	-2.16881	0.030097	0.415599		EIF2S1_2085	1231.51	-0.396609	0.166645	-2.37997	0.0173142	0.486446		EIF2S1_2085	1231.51	-0.236747	0.167413	-1.41415	0.157318	1		EIF2S1_2085	1231.51	-0.00744224	0.166733	-0.0446357	0.964398	1		EIF2S1_2085	1231.51	-0.268288	0.166794	-1.6085	0.107725	0.242309		EIF2S1_2085	1231.51	-0.0335448	0.166959	-0.200916	0.840764	0.932754		EIF2S1_2085	1231.51
EIF2S2_2088	117.337	0.48744	0.51487	0.946725	0.343779	0.727203		EIF2S2_2088	117.337	0.737003	0.512986	1.43669	0.150806	0.654638		EIF2S2_2088	117.337	0.0371762	0.519685	0.071536	0.942971	1		EIF2S2_2088	117.337	0.535412	0.515316	1.039	0.298806	1		EIF2S2_2088	117.337	0.892734	0.513283	1.73926	0.0819887	0.208563		EIF2S2_2088	117.337	0.297081	0.517295	0.574297	0.565767	0.786088		EIF2S2_2088	117.337
EIF3C_2092	13.9683	-0.459889	0.467767	-0.983157	0.32553	0.719489		EIF3C_2092	13.9683	-0.0586273	0.437524	-0.133998	0.893404	1		EIF3C_2092	13.9683	0.381481	0.448064	0.851398	0.394548	1		EIF3C_2092	13.9683	0.221754	0.444073	0.499363	0.617523	1		EIF3C_2092	13.9683	-0.335275	0.458777	-0.730801	0.464901	0.631914		EIF3C_2092	13.9683	0.0476101	0.457867	0.103983	0.917183	0.9673		EIF3C_2092	13.9683
EIF3D_2093	187.796	0.154177	0.172482	0.893873	0.37139	0.742592		EIF3D_2093	187.796	0.253663	0.169736	1.49446	0.135056	0.638242		EIF3D_2093	187.796	0.0519836	0.177081	0.293558	0.769095	1		EIF3D_2093	187.796	0.299007	0.172516	1.73321	0.0830585	1		EIF3D_2093	187.796	0.292498	0.171109	1.70943	0.0873721	0.215737		EIF3D_2093	187.796	0.460518	0.172506	2.66958	0.00759459	0.0591692		EIF3D_2093	187.796
EIF3E_2094	7694.09	-0.773814	0.346218	-2.23505	0.0254142	0.391577		EIF3E_2094	7694.09	-0.633778	0.346174	-1.83081	0.0671291	0.544766		EIF3E_2094	7694.09	0.0410004	0.34618	0.118437	0.905722	1		EIF3E_2094	7694.09	-0.103098	0.346169	-0.297825	0.765836	1		EIF3E_2094	7694.09	-0.674773	0.346202	-1.94907	0.0512865	0.157603		EIF3E_2094	7694.09	-0.424509	0.346214	-1.22615	0.220144	0.491771		EIF3E_2094	7694.09
EIF4EBP1_2107	0.376121	-0.944368	4.95814	-0.190468	0.848942	NA		EIF4EBP1_2107	0.376121	-0.306346	4.95646	-0.0618074	0.950716	1		EIF4EBP1_2107	0.376121	1.16502	4.93054	0.236288	0.81321	1		EIF4EBP1_2107	0.376121	0.158929	4.95814	0.0320541	0.974429	1		EIF4EBP1_2107	0.376121	-0.0435616	4.95814	-0.00878588	0.99299	NA		EIF4EBP1_2107	0.376121	0.320007	4.95814	0.0645418	0.948539	NA		EIF4EBP1_2107	0.376121
ELAC2_2114	22.7555	0.395259	0.276664	1.42866	0.153101	0.578504		ELAC2_2114	22.7555	0.134325	0.274987	0.488478	0.625212	1		ELAC2_2114	22.7555	0.0548722	0.301556	0.181964	0.855611	1		ELAC2_2114	22.7555	-0.360504	0.308199	-1.16971	0.242117	1		ELAC2_2114	22.7555	-0.493532	0.305239	-1.61687	0.105906	0.239712		ELAC2_2114	22.7555	0.161657	0.29357	0.550657	0.581869	0.797639		ELAC2_2114	22.7555
ELAVL1_2115	35.6718	-0.888249	0.617899	-1.43753	0.150567	0.578504		ELAVL1_2115	35.6718	-1.11128	0.616691	-1.802	0.071545	0.544766		ELAVL1_2115	35.6718	-0.21272	0.61477	-0.346015	0.729331	1		ELAVL1_2115	35.6718	-0.235523	0.612187	-0.384724	0.700442	1		ELAVL1_2115	35.6718	-2.14621	0.642608	-3.33985	0.000838245	0.0217004		ELAVL1_2115	35.6718	-0.231393	0.613765	-0.377006	0.706169	0.872587		ELAVL1_2115	35.6718
ELMOD1_2126	0.0251002	0	10.0466	0	1	NA		ELMOD1_2126	0.0251002	0	10.0327	0	1	1		ELMOD1_2126	0.0251002	0	10.0466	0	1	1		ELMOD1_2126	0.0251002	0.644416	10.0466	0.0641424	0.948857	1		ELMOD1_2126	0.0251002	0	10.0466	0	1	NA		ELMOD1_2126	0.0251002	0	10.0466	0	1	NA		ELMOD1_2126	0.0251002
ELOVL6_2134	7.26965	0.490646	0.427012	1.14902	0.250548	0.659991		ELOVL6_2134	7.26965	0.108243	0.429891	0.251792	0.801202	1		ELOVL6_2134	7.26965	-0.380518	0.51998	-0.731794	0.464294	1		ELOVL6_2134	7.26965	-0.0418541	0.468428	-0.08935	0.928804	1		ELOVL6_2134	7.26965	0.32751	0.432287	0.757623	0.448677	0.621018		ELOVL6_2134	7.26965	-0.375888	0.510192	-0.736757	0.46127	0.71471		ELOVL6_2134	7.26965
EML3_2142	0.400177	-1.37814	2.3463	-0.587368	0.556956	NA		EML3_2142	0.400177	0.448729	2.23029	0.201198	0.840544	1		EML3_2142	0.400177	1.65619	2.17643	0.760967	0.446677	1		EML3_2142	0.400177	-0.274831	2.3463	-0.117134	0.906754	1		EML3_2142	0.400177	1.01876	2.19348	0.464448	0.642327	NA		EML3_2142	0.400177	-0.11375	2.3463	-0.0484807	0.961333	NA		EML3_2142	0.400177
ENG_2149	0.260045	0	7.68064	0	1	NA		ENG_2149	0.260045	0	7.67441	0	1	1		ENG_2149	0.260045	0	7.68064	0	1	1		ENG_2149	0.260045	0	7.68064	0	1	1		ENG_2149	0.260045	0	7.68064	0	1	NA		ENG_2149	0.260045	0.80552	7.68064	0.104877	0.916474	NA		ENG_2149	0.260045
ENO2_2153	84.4545	-0.171639	0.254543	-0.674301	0.50012	0.818968		ENO2_2153	84.4545	0.355092	0.245168	1.44836	0.147517	0.652443		ENO2_2153	84.4545	0.487262	0.251304	1.93894	0.052509	1		ENO2_2153	84.4545	0.34143	0.249872	1.36642	0.171806	1		ENO2_2153	84.4545	0.543447	0.245793	2.21099	0.0270364	0.111465		ENO2_2153	84.4545	0.524257	0.249616	2.10026	0.0357064	0.166028		ENO2_2153	84.4545
ENOPH1_2156	678.822	-0.194665	0.128825	-1.51107	0.13077	0.558366		ENOPH1_2156	678.822	-0.252813	0.128133	-1.97305	0.04849	0.521124		ENOPH1_2156	678.822	0.0698981	0.12931	0.540547	0.58882	1		ENOPH1_2156	678.822	-0.0130169	0.128741	-0.101109	0.919464	1		ENOPH1_2156	678.822	-0.112721	0.128443	-0.877597	0.380163	0.557984		ENOPH1_2156	678.822	0.140995	0.128758	1.09504	0.273499	0.554585		ENOPH1_2156	678.822
ENOSF1_2157	6.6763	0.858242	0.535554	1.60253	0.109038	0.537573		ENOSF1_2157	6.6763	0.0330955	0.561693	0.058921	0.953015	1		ENOSF1_2157	6.6763	-0.00272707	0.618847	-0.0044067	0.996484	1		ENOSF1_2157	6.6763	0.0764809	0.59038	0.129545	0.896926	1		ENOSF1_2157	6.6763	-0.0834849	0.587304	-0.142149	0.886962	NA		ENOSF1_2157	6.6763	0.627813	0.563621	1.11389	0.265325	0.545688		ENOSF1_2157	6.6763
EOMES_2164	0.346704	1.74933	3.69412	0.473545	0.635825	NA		EOMES_2164	0.346704	0.436037	3.76557	0.115796	0.907815	1		EOMES_2164	0.346704	-0.532648	3.80011	-0.140166	0.888528	1		EOMES_2164	0.346704	1.90724	3.69388	0.516325	0.605627	1		EOMES_2164	0.346704	0.742715	3.76787	0.197118	0.843735	NA		EOMES_2164	0.346704	0.327858	3.80011	0.0862759	0.931247	NA		EOMES_2164	0.346704
EP300_2167	870.1	-0.0298548	0.393309	-0.0759067	0.939493	0.981402		EP300_2167	870.1	-0.656868	0.393535	-1.66915	0.0950879	0.586669		EP300_2167	870.1	0.069202	0.393547	0.175842	0.860418	1		EP300_2167	870.1	-0.0806564	0.393453	-0.204996	0.837575	1		EP300_2167	870.1	-0.775619	0.393883	-1.96916	0.0489345	0.153031		EP300_2167	870.1	-0.110721	0.393603	-0.2813	0.77848	0.905164		EP300_2167	870.1
EPB41L2_2175	115.857	-0.0288356	0.275022	-0.104849	0.916496	0.977507		EPB41L2_2175	115.857	-0.346969	0.275036	-1.26154	0.207114	0.719412		EPB41L2_2175	115.857	-0.0187034	0.278581	-0.0671383	0.946472	1		EPB41L2_2175	115.857	0.0604164	0.275505	0.219293	0.826422	1		EPB41L2_2175	115.857	-0.278721	0.276596	-1.00768	0.313607	0.49295		EPB41L2_2175	115.857	0.0177836	0.277213	0.0641514	0.94885	0.978027		EPB41L2_2175	115.857
EPHA3_2188	0.159316	0	10.0466	0	1	NA		EPHA3_2188	0.159316	0	10.0327	0	1	1		EPHA3_2188	0.159316	1.64467	10.0333	0.163922	0.869793	1		EPHA3_2188	0.159316	2.24355	10.0101	0.224129	0.822657	1		EPHA3_2188	0.159316	0	10.0466	0	1	NA		EPHA3_2188	0.159316	0	10.0466	0	1	NA		EPHA3_2188	0.159316
EPHB2_2194	413.201	0.196071	0.14855	1.3199	0.18687	0.599984		EPHB2_2194	413.201	-0.211488	0.148849	-1.42082	0.155368	0.661514		EPHB2_2194	413.201	-0.0875938	0.151369	-0.578676	0.562808	1		EPHB2_2194	413.201	-0.191847	0.150591	-1.27396	0.202676	1		EPHB2_2194	413.201	-0.358394	0.150413	-2.38274	0.0171843	0.0871636		EPHB2_2194	413.201	-0.363583	0.152254	-2.38801	0.01694	0.103823		EPHB2_2194	413.201
EPN2_2197	0.617399	0.0334418	1.43515	0.0233019	0.981409	NA		EPN2_2197	0.617399	-2.00353	1.68983	-1.18564	0.235765	0.738364		EPN2_2197	0.617399	-0.503138	1.59684	-0.315083	0.752699	1		EPN2_2197	0.617399	-2.49996	1.68991	-1.47934	0.139048	1		EPN2_2197	0.617399	-1.74066	1.68991	-1.03003	0.302995	NA		EPN2_2197	0.617399	-0.431022	1.57134	-0.274302	0.783853	NA		EPN2_2197	0.617399
EPRS1_2200	3.36538	1.30508	0.704721	1.85192	0.0640379	0.504357		EPRS1_2200	3.36538	1.24768	0.688214	1.81292	0.0698442	0.544766		EPRS1_2200	3.36538	0.0316294	0.88849	0.035599	0.971602	1		EPRS1_2200	3.36538	-0.523304	0.941931	-0.555565	0.578508	1		EPRS1_2200	3.36538	1.06443	0.717203	1.48414	0.137773	NA		EPRS1_2200	3.36538	1.26058	0.730032	1.72674	0.0842139	0.276631		EPRS1_2200	3.36538
ERBB3_2206	92.1801	0.519969	0.188491	2.75859	0.00580518	0.242789		ERBB3_2206	92.1801	0.313828	0.187326	1.67531	0.0938741	0.584549		ERBB3_2206	92.1801	0.141279	0.199297	0.708889	0.478393	1		ERBB3_2206	92.1801	0.0665055	0.196215	0.338943	0.734653	1		ERBB3_2206	92.1801	-0.127705	0.196077	-0.651298	0.514854	0.673148		ERBB3_2206	92.1801	0.0147925	0.199698	0.0740745	0.940951	0.977441		ERBB3_2206	92.1801
ERO1A_2227	929.599	0.0962373	0.196163	0.490598	0.623711	0.888072		ERO1A_2227	929.599	0.0792475	0.195844	0.404645	0.685738	1		ERO1A_2227	929.599	0.0734767	0.196787	0.373382	0.708864	1		ERO1A_2227	929.599	0.0730843	0.196389	0.372141	0.709788	1		ERO1A_2227	929.599	0.173685	0.196014	0.886084	0.375572	0.553498		ERO1A_2227	929.599	-0.355529	0.197361	-1.80142	0.0716367	0.248521		ERO1A_2227	929.599
ERO1B_2228	3.23071	0.606001	0.802806	0.754854	0.450337	0.790174		ERO1B_2228	3.23071	-0.198087	0.843842	-0.234744	0.814407	1		ERO1B_2228	3.23071	-0.619147	0.999793	-0.619275	0.535735	1		ERO1B_2228	3.23071	-0.430022	0.927233	-0.46377	0.642813	1		ERO1B_2228	3.23071	-1.50853	1.08723	-1.38749	0.165292	NA		ERO1B_2228	3.23071	0.207728	0.866849	0.239635	0.810613	0.919038		ERO1B_2228	3.23071
ESR1_2235	0.0967673	-0.944737	10.0465	-0.0940362	0.92508	NA		ESR1_2235	0.0967673	-1.26728	10.0326	-0.126317	0.899481	1		ESR1_2235	0.0967673	-0.540883	10.0465	-0.0538378	0.957064	1		ESR1_2235	0.0967673	-0.803229	10.0465	-0.079951	0.936276	1		ESR1_2235	0.0967673	-1.00571	10.0465	-0.100105	0.920261	NA		ESR1_2235	0.0967673	-0.642159	10.0465	-0.0639185	0.949035	NA		ESR1_2235	0.0967673
ESR2_2237	0.0136761	0	10.0466	0	1	NA		ESR2_2237	0.0136761	0	10.0327	0	1	1		ESR2_2237	0.0136761	0	10.0466	0	1	1		ESR2_2237	0.0136761	0	10.0466	0	1	1		ESR2_2237	0.0136761	0	10.0466	0	1	NA		ESR2_2237	0.0136761	0	10.0466	0	1	NA		ESR2_2237	0.0136761
ETFA_2244	1201.11	-0.115119	0.116788	-0.985705	0.324278	0.719489		ETFA_2244	1201.11	-0.253301	0.116502	-2.17423	0.0296881	0.486446		ETFA_2244	1201.11	0.188241	0.117004	1.60883	0.107653	1		ETFA_2244	1201.11	0.0407394	0.116785	0.348842	0.727208	1		ETFA_2244	1201.11	-0.153166	0.11676	-1.3118	0.189589	0.352538		ETFA_2244	1201.11	0.0322688	0.117091	0.275587	0.782865	0.907522		ETFA_2244	1201.11
ETFB_2245	38.8267	0.0815105	0.299103	0.272516	0.785225	0.939771		ETFB_2245	38.8267	0.390708	0.289527	1.34947	0.177186	0.684988		ETFB_2245	38.8267	-0.190389	0.314719	-0.604949	0.545213	1		ETFB_2245	38.8267	-0.00106703	0.303642	-0.00351412	0.997196	1		ETFB_2245	38.8267	0.310229	0.29427	1.05423	0.291776	0.470944		ETFB_2245	38.8267	-0.0344354	0.308011	-0.111799	0.910982	0.964487		ETFB_2245	38.8267
ETS1_2248	802.765	0.290868	0.155409	1.87163	0.0612575	0.498372		ETS1_2248	802.765	0.182513	0.155043	1.17718	0.239123	0.741392		ETS1_2248	802.765	-0.0938935	0.157456	-0.596316	0.550964	1		ETS1_2248	802.765	0.026123	0.156331	0.1671	0.867291	1		ETS1_2248	802.765	0.105025	0.155671	0.674659	0.499893	0.661882		ETS1_2248	802.765	0.066205	0.156646	0.422641	0.672557	0.853225		ETS1_2248	802.765
ETV1_2251	0.43674	-2.49488	2.36843	-1.05339	0.292162	NA		ETV1_2251	0.43674	-2.8186	2.36823	-1.19017	0.233979	0.738364		ETV1_2251	0.43674	-2.091	2.36843	-0.882864	0.37731	1		ETV1_2251	0.43674	-0.614835	2.30761	-0.266439	0.789901	1		ETV1_2251	0.43674	-2.55585	2.36843	-1.07914	0.280527	NA		ETV1_2251	0.43674	-1.23049	2.36843	-0.519538	0.603386	NA		ETV1_2251	0.43674
EVL_2255	364.682	-0.338321	0.307876	-1.09889	0.271817	0.684601		EVL_2255	364.682	-0.619085	0.30781	-2.01125	0.0442985	0.511866		EVL_2255	364.682	0.118945	0.307813	0.38642	0.699186	1		EVL_2255	364.682	-0.114327	0.307741	-0.371505	0.710261	1		EVL_2255	364.682	-0.866887	0.308999	-2.80547	0.0050243	0.047502		EVL_2255	364.682	-0.490084	0.308975	-1.58616	0.112703	0.33138		EVL_2255	364.682
EXOSC4_2269	40.4478	0.384793	0.292217	1.31681	0.187903	0.600962		EXOSC4_2269	40.4478	0.257267	0.288631	0.891336	0.372749	0.861482		EXOSC4_2269	40.4478	0.360467	0.301979	1.19369	0.232601	1		EXOSC4_2269	40.4478	0.331363	0.296376	1.11805	0.263547	1		EXOSC4_2269	40.4478	0.550547	0.288105	1.91093	0.0560138	0.165675		EXOSC4_2269	40.4478	1.15165	0.284346	4.05017	5.11812e-05	0.00115703		EXOSC4_2269	40.4478
EXT1_2278	485.514	-0.0141805	0.152869	-0.0927624	0.926092	0.978087		EXT1_2278	485.514	-0.119	0.152279	-0.781462	0.434531	0.925307		EXT1_2278	485.514	0.176439	0.153624	1.14851	0.250757	1		EXT1_2278	485.514	0.0906913	0.153017	0.592689	0.553389	1		EXT1_2278	485.514	-0.481592	0.154302	-3.12111	0.00180171	0.0316049		EXT1_2278	485.514	-0.329179	0.155215	-2.12079	0.0339391	0.160982		EXT1_2278	485.514
EXTL1_2279	1.27881	-1.26218	1.73606	-0.727039	0.467202	NA		EXTL1_2279	1.27881	-1.13481	1.66193	-0.682824	0.494718	0.957159		EXTL1_2279	1.27881	-0.0115461	1.61211	-0.00716209	0.994286	1		EXTL1_2279	1.27881	-0.201281	1.60375	-0.125506	0.900123	1		EXTL1_2279	1.27881	-2.36011	1.85904	-1.26953	0.20425	NA		EXTL1_2279	1.27881	0.20029	1.57961	0.126797	0.899101	NA		EXTL1_2279	1.27881
EZH2_2282	46.5736	0.202371	0.223556	0.905235	0.365341	0.738542		EZH2_2282	46.5736	0.168263	0.217854	0.772368	0.439896	0.925307		EZH2_2282	46.5736	-0.106673	0.242389	-0.440092	0.659871	1		EZH2_2282	46.5736	0.273859	0.225093	1.21665	0.223738	1		EZH2_2282	46.5736	0.379814	0.218807	1.73584	0.082593	0.209347		EZH2_2282	46.5736	-0.111152	0.239412	-0.464271	0.642454	0.836185		EZH2_2282	46.5736
F2_2286	0.27709	0	6.76018	0	1	NA		F2_2286	0.27709	1.21606	6.72453	0.180839	0.856494	1		F2_2286	0.27709	1.99476	6.72676	0.29654	0.766817	1		F2_2286	0.27709	0	6.76018	0	1	1		F2_2286	0.27709	1.03384	6.74942	0.153174	0.878261	NA		F2_2286	0.27709	0	6.76018	0	1	NA		F2_2286	0.27709
F3_2289	963.677	0.106717	0.207814	0.513521	0.607587	0.878723		F3_2289	963.677	0.579071	0.20659	2.80299	0.00506308	0.486446		F3_2289	963.677	0.219019	0.208515	1.05037	0.293546	1		F3_2289	963.677	0.613976	0.207184	2.96344	0.00304223	0.715462		F3_2289	963.677	1.0224	0.206388	4.95377	7.27878e-07	9.1931e-05		F3_2289	963.677	1.3072	0.206477	6.33099	2.43595e-10	1.72266e-08		F3_2289	963.677
F9_2297	0	NA	NA	NA	NA	NA		F9_2297	0	NA	NA	NA	NA	NA		F9_2297	0	NA	NA	NA	NA	NA		F9_2297	0	NA	NA	NA	NA	NA		F9_2297	0	NA	NA	NA	NA	NA		F9_2297	0	NA	NA	NA	NA	NA		F9_2297	0
FABP1_2298	0.103398	1.12292	10.0391	0.111855	0.910939	NA		FABP1_2298	0.103398	0	10.0327	0	1	1		FABP1_2298	0.103398	0	10.0466	0	1	1		FABP1_2298	0.103398	0.644416	10.0466	0.0641424	0.948857	1		FABP1_2298	0.103398	0	10.0466	0	1	NA		FABP1_2298	0.103398	0	10.0466	0	1	NA		FABP1_2298	0.103398
FAH_2303	21.0099	-0.478576	0.389419	-1.22895	0.219091	0.628776		FAH_2303	21.0099	-0.600394	0.37841	-1.58662	0.112598	0.607692		FAH_2303	21.0099	0.485083	0.361948	1.3402	0.18018	1		FAH_2303	21.0099	0.330336	0.357673	0.923572	0.355709	1		FAH_2303	21.0099	0.259766	0.352773	0.736356	0.461514	0.630565		FAH_2303	21.0099	1.09477	0.337917	3.23975	0.00119633	0.0144714		FAH_2303	21.0099
FAIM_2304	98.2814	0.0390707	0.380729	0.102621	0.918264	0.977507		FAIM_2304	98.2814	0.442154	0.377532	1.17117	0.241531	0.743397		FAIM_2304	98.2814	-0.16476	0.385113	-0.427822	0.668781	1		FAIM_2304	98.2814	-0.128678	0.382747	-0.336196	0.736723	1		FAIM_2304	98.2814	0.250795	0.37936	0.6611	0.508548	0.670106		FAIM_2304	98.2814	-0.395612	0.386193	-1.02439	0.305652	0.580971		FAIM_2304	98.2814
FAM13A_2311	0.77906	0.990054	1.39143	0.711538	0.476751	NA		FAM13A_2311	0.77906	1.01994	1.35215	0.754312	0.450662	0.929505		FAM13A_2311	0.77906	0.251169	1.5797	0.158998	0.873671	1		FAM13A_2311	0.77906	-0.825126	1.68057	-0.49098	0.62344	1		FAM13A_2311	0.77906	0.417407	1.46509	0.284902	0.775719	NA		FAM13A_2311	0.77906	-0.664045	1.68057	-0.395131	0.692746	NA		FAM13A_2311	0.77906
FAM174A_2316	758.459	-0.516622	0.335176	-1.54134	0.123233	0.558366		FAM174A_2316	758.459	-0.569315	0.334925	-1.69983	0.089163	0.576463		FAM174A_2316	758.459	-0.13002	0.335219	-0.387866	0.698115	1		FAM174A_2316	758.459	-0.0497211	0.334881	-0.148474	0.881969	1		FAM174A_2316	758.459	-0.837131	0.335485	-2.49529	0.0125856	0.0735906		FAM174A_2316	758.459	-0.396044	0.335395	-1.18083	0.237672	0.511309		FAM174A_2316	758.459
FAM20B_2318	21.2172	-0.454264	0.330548	-1.37428	0.169355	0.588863		FAM20B_2318	21.2172	0.232827	0.292809	0.795151	0.426526	0.921757		FAM20B_2318	21.2172	0.0212117	0.326813	0.0649048	0.94825	1		FAM20B_2318	21.2172	0.195338	0.30881	0.632549	0.527028	1		FAM20B_2318	21.2172	0.255159	0.299923	0.850746	0.39491	0.570351		FAM20B_2318	21.2172	0.732403	0.296421	2.47082	0.0134805	0.0907541		FAM20B_2318	21.2172
TLCD3A_2328	303.898	-0.636479	0.457313	-1.39178	0.163989	0.584816		TLCD3A_2328	303.898	-0.734346	0.456922	-1.60716	0.108019	0.602528		TLCD3A_2328	303.898	-0.0429436	0.457005	-0.0939673	0.925135	1		TLCD3A_2328	303.898	0.0899463	0.456393	0.197081	0.843764	1		TLCD3A_2328	303.898	-0.845339	0.457632	-1.8472	0.0647182	0.179939		TLCD3A_2328	303.898	-0.198948	0.457084	-0.435256	0.663377	0.848605		TLCD3A_2328	303.898
MINDY1_2329	10.9185	0.12016	0.400069	0.300349	0.763911	0.935553		MINDY1_2329	10.9185	0.460093	0.373955	1.23034	0.218569	0.72693		MINDY1_2329	10.9185	-0.603846	0.473214	-1.27605	0.201937	1		MINDY1_2329	10.9185	-0.0550471	0.416305	-0.132228	0.894804	1		MINDY1_2329	10.9185	-0.240014	0.415432	-0.577744	0.563437	0.709814		MINDY1_2329	10.9185	-0.437782	0.451979	-0.968589	0.33275	0.607363		MINDY1_2329	10.9185
DIPK1A_2333	79.6229	-0.778256	0.372143	-2.09128	0.0365029	0.428405		DIPK1A_2333	79.6229	-0.55748	0.367225	-1.51809	0.128992	0.629935		DIPK1A_2333	79.6229	-0.181707	0.370338	-0.490651	0.623673	1		DIPK1A_2333	79.6229	-0.146349	0.367668	-0.398047	0.690596	1		DIPK1A_2333	79.6229	-0.721447	0.370968	-1.94477	0.0518027	0.158235		DIPK1A_2333	79.6229	-0.109059	0.368678	-0.29581	0.767375	0.898259		DIPK1A_2333	79.6229
FANCI_2338	47.3006	0.164632	0.248773	0.661778	0.508114	0.824015		FANCI_2338	47.3006	0.138386	0.244367	0.566304	0.571187	1		FANCI_2338	47.3006	-0.40918	0.270731	-1.51139	0.130689	1		FANCI_2338	47.3006	-0.0986414	0.256387	-0.384737	0.700432	1		FANCI_2338	47.3006	0.359102	0.244945	1.46605	0.142635	0.292211		FANCI_2338	47.3006	-0.163975	0.261473	-0.627122	0.530579	0.765664		FANCI_2338	47.3006
FAS_2345	169.803	0.362797	0.255792	1.41833	0.156095	0.578504		FAS_2345	169.803	0.139557	0.255391	0.546444	0.584761	1		FAS_2345	169.803	-0.342341	0.26335	-1.29995	0.193619	1		FAS_2345	169.803	0.227476	0.257227	0.884339	0.376513	1		FAS_2345	169.803	0.408902	0.255353	1.60132	0.109306	0.24456		FAS_2345	169.803	-0.137195	0.260657	-0.526344	0.598649	0.810535		FAS_2345	169.803
FASLG_2346	0.200745	-0.558131	10.0447	-0.055565	0.955688	NA		FASLG_2346	0.200745	-1.84183	10.0307	-0.183618	0.854313	1		FASLG_2346	0.200745	-1.11601	10.0447	-0.111105	0.911533	1		FASLG_2346	0.200745	-1.37835	10.0447	-0.137223	0.890855	1		FASLG_2346	0.200745	-1.58083	10.0447	-0.157381	0.874945	NA		FASLG_2346	0.200745	-0.255552	10.0447	-0.0254416	0.979703	NA		FASLG_2346	0.200745
FASTKD5_2353	110.663	-0.191411	0.199658	-0.958693	0.337714	0.725947		FASTKD5_2353	110.663	-0.364591	0.19822	-1.83933	0.0658669	0.544766		FASTKD5_2353	110.663	-0.287931	0.20587	-1.3986	0.161932	1		FASTKD5_2353	110.663	-0.202396	0.201389	-1.005	0.314896	1		FASTKD5_2353	110.663	-0.244699	0.199623	-1.2258	0.220273	0.39156		FASTKD5_2353	110.663	-0.142918	0.202577	-0.705497	0.480501	0.729748		FASTKD5_2353	110.663
FAT1_2356	108.302	0.294602	0.231857	1.27062	0.203863	0.624078		FAT1_2356	108.302	0.262157	0.229871	1.14045	0.254098	0.755867		FAT1_2356	108.302	-0.311673	0.242933	-1.28296	0.199507	1		FAT1_2356	108.302	-0.0441799	0.236264	-0.186994	0.851666	1		FAT1_2356	108.302	-0.0348549	0.234154	-0.148855	0.881668	0.939312		FAT1_2356	108.302	-0.228011	0.240302	-0.948855	0.342695	0.61694		FAT1_2356	108.302
FBL_2360	91.694	-0.0771485	0.194471	-0.39671	0.691581	0.917128		FBL_2360	91.694	-0.151744	0.191308	-0.793193	0.427666	0.923102		FBL_2360	91.694	0.114802	0.197696	0.580698	0.561444	1		FBL_2360	91.694	0.1901	0.192851	0.985734	0.324264	1		FBL_2360	91.694	0.0840783	0.191631	0.438751	0.660842	0.779312		FBL_2360	91.694	0.116189	0.196085	0.592543	0.553487	0.778438		FBL_2360	91.694
FBN1_2363	1.4606	-1.52122	1.42375	-1.06846	0.285314	NA		FBN1_2363	1.4606	0.562115	1.0005	0.561836	0.574227	1		FBN1_2363	1.4606	0.69851	1.08629	0.643026	0.520207	1		FBN1_2363	1.4606	-1.3797	1.42375	-0.96906	0.332515	1		FBN1_2363	1.4606	0.218643	1.09025	0.200543	0.841056	NA		FBN1_2363	1.4606	1.48997	0.966026	1.54237	0.122984	NA		FBN1_2363	1.4606
FBXL12_2366	230.086	-0.573047	0.451063	-1.27044	0.203929	0.624078		FBXL12_2366	230.086	-0.798448	0.45082	-1.7711	0.0765436	0.55139		FBXL12_2366	230.086	0.0034807	0.450659	0.00772358	0.993838	1		FBXL12_2366	230.086	0.147779	0.44974	0.328589	0.742466	1		FBXL12_2366	230.086	-0.849606	0.451742	-1.88073	0.0600081	0.172447		FBXL12_2366	230.086	-0.0654892	0.450553	-0.145353	0.884432	0.95321		FBXL12_2366	230.086
FBXO11_2372	167.146	-0.0289562	0.259158	-0.111732	0.911036	0.977507		FBXO11_2372	167.146	0.275404	0.256158	1.07513	0.282315	0.783937		FBXO11_2372	167.146	-0.0279998	0.262022	-0.106861	0.9149	1		FBXO11_2372	167.146	0.221896	0.258596	0.85808	0.390849	1		FBXO11_2372	167.146	0.360445	0.256884	1.40314	0.160575	0.315652		FBXO11_2372	167.146	0.00491762	0.260966	0.0188439	0.984966	0.994353		FBXO11_2372	167.146
FBXO21_2375	7.96519	0.606594	0.564391	1.07478	0.282475	0.69005		FBXO21_2375	7.96519	0.807123	0.545358	1.47999	0.138877	0.643119		FBXO21_2375	7.96519	0.00103605	0.623318	0.00166215	0.998674	1		FBXO21_2375	7.96519	0.160268	0.594529	0.269571	0.78749	1		FBXO21_2375	7.96519	0.460624	0.568204	0.810666	0.417558	0.59156		FBXO21_2375	7.96519	0.355162	0.592497	0.599432	0.548885	0.775922		FBXO21_2375	7.96519
FBXO7_2377	2131.61	-0.386117	0.262548	-1.47066	0.141384	0.571695		FBXO7_2377	2131.61	-0.465144	0.262454	-1.77229	0.076346	0.551111		FBXO7_2377	2131.61	0.00555729	0.262563	0.0211655	0.983114	1		FBXO7_2377	2131.61	-0.175199	0.262524	-0.667364	0.50454	1		FBXO7_2377	2131.61	-0.787694	0.262719	-2.99824	0.00271542	0.0359513		FBXO7_2377	2131.61	-0.423179	0.262721	-1.61075	0.107233	0.321118		FBXO7_2377	2131.61
FCGR3B_2380	0.0316639	0	10.0466	0	1	NA		FCGR3B_2380	0.0316639	0	10.0327	0	1	1		FCGR3B_2380	0.0316639	0	10.0466	0	1	1		FCGR3B_2380	0.0316639	0	10.0466	0	1	1		FCGR3B_2380	0.0316639	0	10.0466	0	1	NA		FCGR3B_2380	0.0316639	0	10.0466	0	1	NA		FCGR3B_2380	0.0316639
FDFT1_2382	313.472	0.0651132	0.19478	0.334291	0.73816	0.930885		FDFT1_2382	313.472	0.198733	0.193383	1.02767	0.304105	0.802012		FDFT1_2382	313.472	0.188133	0.195976	0.959979	0.337066	1		FDFT1_2382	313.472	0.148371	0.195038	0.760729	0.446819	1		FDFT1_2382	313.472	0.281132	0.193887	1.44998	0.147064	0.299101		FDFT1_2382	313.472	-0.155768	0.197093	-0.79033	0.429335	0.690401		FDFT1_2382	313.472
FEN1_2387	26.1178	0.0694593	0.372365	0.186535	0.852025	0.963305		FEN1_2387	26.1178	0.383664	0.360429	1.06447	0.287117	0.78691		FEN1_2387	26.1178	-0.532379	0.404272	-1.31688	0.187878	1		FEN1_2387	26.1178	0.0509834	0.376337	0.135473	0.892238	1		FEN1_2387	26.1178	0.493382	0.362874	1.35965	0.173941	0.333734		FEN1_2387	26.1178	0.0303763	0.381178	0.0796907	0.936483	0.977071		FEN1_2387	26.1178
FEZ2_2394	1216.44	0.00295303	0.0808134	0.0365414	0.970851	0.987939		FEZ2_2394	1216.44	-0.0302197	0.0802095	-0.37676	0.706352	1		FEZ2_2394	1216.44	0.0226863	0.0818822	0.27706	0.781734	1		FEZ2_2394	1216.44	-0.151215	0.0816047	-1.85302	0.0638799	1		FEZ2_2394	1216.44	-0.0615088	0.0808351	-0.760916	0.446707	0.619815		FEZ2_2394	1216.44	0.12443	0.0812865	1.53075	0.12583	0.353805		FEZ2_2394	1216.44
FGB_2397	0.360291	-0.94451	5.89647	-0.160182	0.872737	NA		FGB_2397	0.360291	-0.30653	5.89365	-0.0520103	0.95852	1		FGB_2397	0.360291	0.421136	5.89647	0.0714218	0.943062	1		FGB_2397	0.360291	-0.802996	5.89647	-0.136182	0.891677	1		FGB_2397	0.360291	-0.0437104	5.89647	-0.00741298	0.994085	NA		FGB_2397	0.360291	0.319856	5.89647	0.0542453	0.95674	NA		FGB_2397	0.360291
FGF17_2402	0.0467955	0	10.0466	0	1	NA		FGF17_2402	0.0467955	0	10.0327	0	1	1		FGF17_2402	0.0467955	0.906762	10.0466	0.0902552	0.928084	1		FGF17_2402	0.0467955	0	10.0466	0	1	1		FGF17_2402	0.0467955	0.441936	10.0466	0.0439884	0.964914	NA		FGF17_2402	0.0467955	0	10.0466	0	1	NA		FGF17_2402	0.0467955
FGF2_2405	675.821	-0.195508	0.161423	-1.21115	0.225837	0.634846		FGF2_2405	675.821	-0.19293	0.160605	-1.20127	0.229647	0.732998		FGF2_2405	675.821	-0.074677	0.162381	-0.459888	0.645596	1		FGF2_2405	675.821	0.0227523	0.161241	0.141107	0.887785	1		FGF2_2405	675.821	-0.21201	0.161316	-1.31425	0.188761	0.351629		FGF2_2405	675.821	0.0940296	0.161491	0.582259	0.560392	0.782563		FGF2_2405	675.821
FGF7_2409	72.534	-0.831889	0.279844	-2.97269	0.00295206	0.189344		FGF7_2409	72.534	-0.489732	0.270219	-1.81235	0.0699321	0.544766		FGF7_2409	72.534	-0.0583602	0.274127	-0.212895	0.831409	1		FGF7_2409	72.534	-0.0729093	0.270822	-0.269215	0.787764	1		FGF7_2409	72.534	-0.590141	0.274992	-2.14603	0.0318704	0.120364		FGF7_2409	72.534	0.137635	0.270222	0.50934	0.610514	0.817393		FGF7_2409	72.534
FGFR2_2417	75.2622	0.0801976	0.219737	0.364971	0.715133	0.921859		FGFR2_2417	75.2622	0.172289	0.215832	0.798257	0.424722	0.918891		FGFR2_2417	75.2622	-0.20507	0.229217	-0.894653	0.370972	1		FGFR2_2417	75.2622	-0.0790801	0.223408	-0.353971	0.72336	1		FGFR2_2417	75.2622	-0.335924	0.224107	-1.49895	0.133888	0.280757		FGFR2_2417	75.2622	-0.908615	0.241267	-3.76601	0.00016588	0.00307045		FGFR2_2417	75.2622
FHL2_2423	500.286	-0.687992	0.457548	-1.50365	0.132671	0.558366		FHL2_2423	500.286	-0.646898	0.457038	-1.41541	0.156947	0.662636		FHL2_2423	500.286	0.0382528	0.45711	0.0836841	0.933308	1		FHL2_2423	500.286	0.190127	0.456627	0.416373	0.677137	1		FHL2_2423	500.286	-0.705077	0.45749	-1.54119	0.123272	0.26586		FHL2_2423	500.286	0.268391	0.456709	0.587662	0.556759	0.77999		FHL2_2423	500.286
FKBP14_2430	80.7355	-0.477311	0.380369	-1.25486	0.209528	0.624289		FKBP14_2430	80.7355	-0.683402	0.379498	-1.80081	0.0717335	0.544766		FKBP14_2430	80.7355	-0.369049	0.383245	-0.962959	0.335568	1		FKBP14_2430	80.7355	0.0126354	0.377878	0.0334377	0.973326	1		FKBP14_2430	80.7355	-1.10867	0.386173	-2.87091	0.00409293	0.0430781		FKBP14_2430	80.7355	-0.498058	0.383448	-1.2989	0.19398	0.459224		FKBP14_2430	80.7355
C3orf85_2441	0.013233	0	10.0466	0	1	NA		C3orf85_2441	0.013233	0	10.0327	0	1	1		C3orf85_2441	0.013233	0	10.0466	0	1	1		C3orf85_2441	0.013233	0	10.0466	0	1	1		C3orf85_2441	0.013233	0	10.0466	0	1	NA		C3orf85_2441	0.013233	0	10.0466	0	1	NA		C3orf85_2441	0.013233
FMO5_2453	0.544375	1.4241	1.43928	0.989457	0.32244	NA		FMO5_2453	0.544375	0.764275	1.48508	0.514634	0.606809	1		FMO5_2453	0.544375	0.734084	1.61696	0.45399	0.649836	1		FMO5_2453	0.544375	-0.340007	1.71511	-0.198241	0.842856	1		FMO5_2453	0.544375	-0.5425	1.71511	-0.316305	0.751771	NA		FMO5_2453	0.544375	-0.178926	1.71511	-0.104323	0.916913	NA		FMO5_2453	0.544375
FN1_2459	2697.92	-0.693915	0.271392	-2.55687	0.0105618	0.2968		FN1_2459	2697.92	-0.305602	0.271155	-1.12704	0.259726	0.763619		FN1_2459	2697.92	-0.376664	0.271441	-1.38765	0.165244	1		FN1_2459	2697.92	-0.345291	0.271315	-1.27266	0.20314	1		FN1_2459	2697.92	-0.544031	0.271311	-2.00519	0.0449424	0.147052		FN1_2459	2697.92	-0.138906	0.271298	-0.512005	0.608648	0.816464		FN1_2459	2697.92
FOLH1_2460	0.027424	0	10.0466	0	1	NA		FOLH1_2460	0.027424	0	10.0327	0	1	1		FOLH1_2460	0.027424	0	10.0466	0	1	1		FOLH1_2460	0.027424	0	10.0466	0	1	1		FOLH1_2460	0.027424	0	10.0466	0	1	NA		FOLH1_2460	0.027424	0	10.0466	0	1	NA		FOLH1_2460	0.027424
FOS_2461	34.5925	1.14991	0.812519	1.41524	0.156998	0.578504		FOS_2461	34.5925	1.10645	0.788775	1.40274	0.160695	0.664069		FOS_2461	34.5925	0.253187	0.982652	0.257657	0.796671	1		FOS_2461	34.5925	0.30311	0.930984	0.32558	0.744742	1		FOS_2461	34.5925	0.561798	0.867733	0.647433	0.517352	0.675341		FOS_2461	34.5925	-0.267023	1.06911	-0.249761	0.802773	0.918692		FOS_2461	34.5925
FOSL1_2463	132.342	0.0812909	0.256363	0.317093	0.751173	0.933415		FOSL1_2463	132.342	0.447241	0.246518	1.81424	0.0696415	0.544766		FOSL1_2463	132.342	0.481099	0.256562	1.87517	0.0607687	1		FOSL1_2463	132.342	0.818963	0.247646	3.30699	0.000943028	0.342748		FOSL1_2463	132.342	1.21617	0.241562	5.03459	4.78867e-07	6.48977e-05		FOSL1_2463	132.342	1.88464	0.239299	7.8757	3.38853e-15	4.45027e-13		FOSL1_2463	132.342
FOXG1_2475	0.624118	0.502966	2.64367	0.190253	0.849111	NA		FOXG1_2475	0.624118	0.179184	2.64342	0.0677849	0.945957	1		FOXG1_2475	0.624118	2.17859	2.53328	0.859988	0.389795	1		FOXG1_2475	0.624118	1.6693	2.56225	0.651497	0.514725	1		FOXG1_2475	0.624118	2.0076	2.50283	0.802131	0.422477	NA		FOXG1_2475	0.624118	0	2.64367	0	1	NA		FOXG1_2475	0.624118
FOXJ3_2478	24.6096	-0.219284	0.378823	-0.578857	0.562686	0.857403		FOXJ3_2478	24.6096	0.168849	0.362245	0.466118	0.641131	1		FOXJ3_2478	24.6096	-0.19094	0.391147	-0.488153	0.625442	1		FOXJ3_2478	24.6096	-0.0731811	0.378793	-0.193195	0.846806	1		FOXJ3_2478	24.6096	0.140335	0.368178	0.381161	0.703084	0.810584		FOXJ3_2478	24.6096	0.0517764	0.37983	0.136315	0.891572	0.95698		FOXJ3_2478	24.6096
FOXM1_2479	0.922162	-1.35072	1.58269	-0.853433	0.393419	NA		FOXM1_2479	0.922162	0.495279	1.24387	0.398176	0.6905	1		FOXM1_2479	0.922162	-1.90863	1.58269	-1.20594	0.227839	1		FOXM1_2479	0.922162	0.174309	1.36179	0.128	0.898149	1		FOXM1_2479	0.922162	-0.540484	1.4721	-0.367151	0.713506	NA		FOXM1_2479	0.922162	0.796468	1.28636	0.619166	0.535807	NA		FOXM1_2479	0.922162
FOXO3_2481	303.615	-0.253674	0.179176	-1.41578	0.15684	0.578504		FOXO3_2481	303.615	-0.192272	0.177388	-1.08391	0.278405	0.778116		FOXO3_2481	303.615	-0.062049	0.180493	-0.343775	0.731015	1		FOXO3_2481	303.615	0.0141336	0.178578	0.0791455	0.936917	1		FOXO3_2481	303.615	-0.0923193	0.178096	-0.518368	0.604201	0.738371		FOXO3_2481	303.615	0.153309	0.178681	0.858002	0.390891	0.656417		FOXO3_2481	303.615
FOXO4_2484	22.4411	0.629471	0.313346	2.00887	0.0445509	0.465003		FOXO4_2484	22.4411	0.874353	0.299706	2.91737	0.00352999	0.486446		FOXO4_2484	22.4411	0.311678	0.338667	0.92031	0.357411	1		FOXO4_2484	22.4411	0.373253	0.326029	1.14485	0.252273	1		FOXO4_2484	22.4411	0.171073	0.326064	0.524659	0.59982	0.735356		FOXO4_2484	22.4411	0.0955104	0.343849	0.277768	0.78119	0.906113		FOXO4_2484	22.4411
FPGS_2489	390.18	-0.138141	0.393623	-0.350948	0.725628	0.926847		FPGS_2489	390.18	-0.570976	0.393825	-1.44982	0.147109	0.652443		FPGS_2489	390.18	0.143777	0.39387	0.365038	0.715083	1		FPGS_2489	390.18	-0.0736256	0.393776	-0.186973	0.851681	1		FPGS_2489	390.18	-0.553362	0.39429	-1.40344	0.160486	0.315652		FPGS_2489	390.18	0.605547	0.393021	1.54075	0.123377	0.349717		FPGS_2489	390.18
FRS2_2492	698.893	-0.790489	0.393762	-2.00753	0.0446931	0.465003		FRS2_2492	698.893	-0.766359	0.393439	-1.94785	0.0514332	0.521124		FRS2_2492	698.893	-0.366727	0.393765	-0.931335	0.351681	1		FRS2_2492	698.893	-0.147873	0.393319	-0.375962	0.706945	1		FRS2_2492	698.893	-1.16619	0.394148	-2.95875	0.00308889	0.0386723		FRS2_2492	698.893	-0.516651	0.393807	-1.31194	0.18954	0.453298		FRS2_2492	698.893
FSD1_2495	0.0955042	-0.9361	10.0466	-0.0931762	0.925764	NA		FSD1_2495	0.0955042	-0.298819	10.0326	-0.0297847	0.976239	1		FSD1_2495	0.0955042	-0.532245	10.0466	-0.0529779	0.95775	1		FSD1_2495	0.0955042	-0.794592	10.0466	-0.079091	0.93696	1		FSD1_2495	0.0955042	-0.997072	10.0466	-0.0992451	0.920944	NA		FSD1_2495	0.0955042	-0.633521	10.0466	-0.0630586	0.94972	NA		FSD1_2495	0.0955042
FUT1_2519	4.5209	0.348042	0.729317	0.477216	0.633208	0.893256		FUT1_2519	4.5209	-0.255762	0.748794	-0.341566	0.732678	1		FUT1_2519	4.5209	-1.27054	0.968708	-1.31158	0.189661	1		FUT1_2519	4.5209	-0.434144	0.807448	-0.537674	0.590802	1		FUT1_2519	4.5209	-0.364243	0.780131	-0.4669	0.640572	NA		FUT1_2519	4.5209	-0.965126	0.898653	-1.07397	0.282837	0.56039		FUT1_2519	4.5209
FYN_2527	5.24532	-2.03349	0.829833	-2.45048	0.0142666	0.322518		FYN_2527	5.24532	-1.17229	0.67382	-1.73976	0.0819012	0.555963		FYN_2527	5.24532	-0.272818	0.658233	-0.414471	0.678529	1		FYN_2527	5.24532	-0.572215	0.661544	-0.864969	0.387056	1		FYN_2527	5.24532	-0.789034	0.662943	-1.1902	0.233968	NA		FYN_2527	5.24532	-0.603117	0.679292	-0.887861	0.374615	0.644937		FYN_2527	5.24532
FZD1_2533	9.17145	0.148837	0.450873	0.330109	0.741318	0.931753		FZD1_2533	9.17145	-0.25641	0.4551	-0.563415	0.573153	1		FZD1_2533	9.17145	-0.112764	0.492361	-0.229028	0.818847	1		FZD1_2533	9.17145	-0.107045	0.473864	-0.225898	0.821281	1		FZD1_2533	9.17145	0.427912	0.434792	0.984176	0.325029	0.501856		FZD1_2533	9.17145	-0.158526	0.48851	-0.32451	0.745552	0.890101		FZD1_2533	9.17145
G0S2_2539	0.306415	-0.936421	4.27416	-0.219089	0.826581	NA		G0S2_2539	0.306415	1.2088	4.19127	0.288409	0.773034	1		G0S2_2539	0.306415	-0.532544	4.27416	-0.124596	0.900843	1		G0S2_2539	0.306415	-0.794905	4.27416	-0.185979	0.852461	1		G0S2_2539	0.306415	-0.997396	4.27416	-0.233355	0.815486	NA		G0S2_2539	0.306415	-0.633826	4.27416	-0.148293	0.882112	NA		G0S2_2539	0.306415
G3BP2_2545	175.874	0.402253	0.249657	1.61122	0.107131	0.537573		G3BP2_2545	175.874	0.388337	0.248429	1.56317	0.118012	0.611197		G3BP2_2545	175.874	0.0776227	0.254012	0.305586	0.75992	1		G3BP2_2545	175.874	0.134478	0.251846	0.533969	0.593363	1		G3BP2_2545	175.874	0.370327	0.249556	1.48394	0.137824	0.28476		G3BP2_2545	175.874	-0.23664	0.255638	-0.925685	0.35461	0.628948		G3BP2_2545	175.874
G6PC_2546	0.134283	0	10.0466	0	1	NA		G6PC_2546	0.134283	0	10.0327	0	1	1		G6PC_2546	0.134283	0	10.0466	0	1	1		G6PC_2546	0.134283	0	10.0466	0	1	1		G6PC_2546	0.134283	0	10.0466	0	1	NA		G6PC_2546	0.134283	0	10.0466	0	1	NA		G6PC_2546	0.134283
G6PD_2548	55.781	0.512111	0.266852	1.91909	0.0549735	0.487653		G6PD_2548	55.781	0.153526	0.267604	0.573706	0.566167	1		G6PD_2548	55.781	0.496664	0.276708	1.7949	0.0726696	1		G6PD_2548	55.781	0.598763	0.268048	2.23379	0.0254968	1		G6PD_2548	55.781	1.40804	0.252051	5.5863	2.31954e-08	3.90611e-06		G6PD_2548	55.781	1.7395	0.252435	6.89087	5.54525e-12	5.46207e-10		G6PD_2548	55.781
GAA_2549	58.1279	0.441142	0.316057	1.39577	0.162785	0.584816		GAA_2549	58.1279	0.283581	0.314329	0.902178	0.366962	0.857962		GAA_2549	58.1279	0.648849	0.318624	2.03641	0.0417089	1		GAA_2549	58.1279	0.305907	0.319629	0.957071	0.338532	1		GAA_2549	58.1279	-0.0597896	0.321941	-0.185716	0.852667	0.92225		GAA_2549	58.1279	0.487869	0.319331	1.52778	0.126567	0.354844		GAA_2549	58.1279
GABARAPL1_2552	81.8665	0.748121	0.373376	2.00367	0.0451055	0.465003		GABARAPL1_2552	81.8665	0.872499	0.37107	2.3513	0.0187077	0.486446		GABARAPL1_2552	81.8665	0.244209	0.381147	0.640722	0.521703	1		GABARAPL1_2552	81.8665	0.432196	0.376719	1.14726	0.251274	1		GABARAPL1_2552	81.8665	0.640872	0.373702	1.71493	0.0863583	0.214948		GABARAPL1_2552	81.8665	0.0472844	0.382164	0.123728	0.901531	0.961853		GABARAPL1_2552	81.8665
GABBR1_2553	94.179	-0.303306	0.568632	-0.533397	0.593759	0.870594		GABBR1_2553	94.179	-0.78004	0.56945	-1.36981	0.170745	0.678581		GABBR1_2553	94.179	-0.0974975	0.569758	-0.171121	0.864129	1		GABBR1_2553	94.179	0.121505	0.567458	0.214121	0.830452	1		GABBR1_2553	94.179	-1.36947	0.575568	-2.37934	0.0173439	0.0874464		GABBR1_2553	94.179	0.127029	0.568101	0.223603	0.823066	0.925027		GABBR1_2553	94.179
GABPB1_2555	551.772	-0.765597	0.313763	-2.44005	0.0146853	0.32652		GABPB1_2555	551.772	-0.700675	0.313175	-2.23733	0.0252651	0.486446		GABPB1_2555	551.772	-0.276386	0.313654	-0.881181	0.37822	1		GABPB1_2555	551.772	-0.130903	0.313043	-0.418164	0.675827	1		GABPB1_2555	551.772	-0.981487	0.314065	-3.12511	0.00177742	0.0316049		GABPB1_2555	551.772	-0.587443	0.314015	-1.87075	0.06138	0.228102		GABPB1_2555	551.772
GABRB3_2561	7.36319	-0.111772	0.452056	-0.247252	0.804713	0.943975		GABRB3_2561	7.36319	0.21835	0.413591	0.527937	0.597543	1		GABRB3_2561	7.36319	0.199171	0.457976	0.434895	0.663638	1		GABRB3_2561	7.36319	0.479593	0.424	1.13112	0.258007	1		GABRB3_2561	7.36319	0.0796654	0.435443	0.182953	0.854835	0.922784		GABRB3_2561	7.36319	0.1754	0.452774	0.38739	0.698467	0.869304		GABRB3_2561	7.36319
GAD1_2566	41.5661	0.0424618	0.328377	0.129308	0.897114	0.972086		GAD1_2566	41.5661	-0.232744	0.327757	-0.710114	0.477634	0.946547		GAD1_2566	41.5661	-0.144465	0.339089	-0.42604	0.670079	1		GAD1_2566	41.5661	-0.168911	0.334298	-0.50527	0.613369	1		GAD1_2566	41.5661	-0.336968	0.333629	-1.01001	0.312492	0.491811		GAD1_2566	41.5661	-0.339577	0.341053	-0.995673	0.319409	0.591988		GAD1_2566	41.5661
GAD2_2567	0.0243261	0	10.0466	0	1	NA		GAD2_2567	0.0243261	0	10.0327	0	1	1		GAD2_2567	0.0243261	0.906762	10.0466	0.0902552	0.928084	1		GAD2_2567	0.0243261	0	10.0466	0	1	1		GAD2_2567	0.0243261	0	10.0466	0	1	NA		GAD2_2567	0.0243261	0	10.0466	0	1	NA		GAD2_2567	0.0243261
GADD45A_2569	280.685	-0.114449	0.262741	-0.435596	0.66313	0.904735		GADD45A_2569	280.685	0.504468	0.255762	1.97241	0.048563	0.521124		GADD45A_2569	280.685	0.0962079	0.264951	0.363116	0.716518	1		GADD45A_2569	280.685	0.488864	0.258832	1.88873	0.0589275	1		GADD45A_2569	280.685	0.840423	0.255367	3.29103	0.000998199	0.0232063		GADD45A_2569	280.685	1.1473	0.255683	4.4872	7.21639e-06	0.000204897		GADD45A_2569	280.685
GADD45B_2570	184.66	-0.244186	0.236728	-1.03151	0.302304	0.707746		GADD45B_2570	184.66	-0.243884	0.233615	-1.04396	0.296505	0.793989		GADD45B_2570	184.66	-0.0201426	0.238936	-0.084301	0.932817	1		GADD45B_2570	184.66	-0.121012	0.237012	-0.510573	0.60965	1		GADD45B_2570	184.66	-0.626868	0.240654	-2.60485	0.00919149	0.0615854		GADD45B_2570	184.66	-0.391071	0.242445	-1.61303	0.106738	0.320743		GADD45B_2570	184.66
GADD45G_2571	5.81265	-1.16258	1.50556	-0.772188	0.440003	0.782138		GADD45G_2571	5.81265	-0.0157528	1.25316	-0.0125705	0.98997	1		GADD45G_2571	5.81265	-1.72049	1.50556	-1.14276	0.25314	1		GADD45G_2571	5.81265	-0.119998	1.37842	-0.087055	0.930628	1		GADD45G_2571	5.81265	-1.22355	1.50556	-0.812689	0.416397	NA		GADD45G_2571	5.81265	2.34376	1.04373	2.24556	0.0247323	0.131429		GADD45G_2571	5.81265
GAGE1_2574	0.137969	-1.27136	10.0454	-0.126562	0.899287	NA		GAGE1_2574	0.137969	-0.633854	10.0314	-0.0631867	0.949618	1		GAGE1_2574	0.137969	-0.867509	10.0454	-0.086359	0.931181	1		GAGE1_2574	0.137969	-1.12986	10.0454	-0.112475	0.910447	1		GAGE1_2574	0.137969	-1.33234	10.0454	-0.132632	0.894485	NA		GAGE1_2574	0.137969	1.46522	10.0118	0.14635	0.883645	NA		GAGE1_2574	0.137969
GAGE12F_2576	0.0724958	0	10.0466	0	1	NA		GAGE12F_2576	0.0724958	0	10.0327	0	1	1		GAGE12F_2576	0.0724958	0.906762	10.0466	0.0902552	0.928084	1		GAGE12F_2576	0.0724958	0.644416	10.0466	0.0641424	0.948857	1		GAGE12F_2576	0.0724958	0	10.0466	0	1	NA		GAGE12F_2576	0.0724958	0	10.0466	0	1	NA		GAGE12F_2576	0.0724958
GAGE12J_2577	0.011212	0	10.0466	0	1	NA		GAGE12J_2577	0.011212	0	10.0327	0	1	1		GAGE12J_2577	0.011212	0	10.0466	0	1	1		GAGE12J_2577	0.011212	0	10.0466	0	1	1		GAGE12J_2577	0.011212	0	10.0466	0	1	NA		GAGE12J_2577	0.011212	0	10.0466	0	1	NA		GAGE12J_2577	0.011212
GAGE1_2578	0	NA	NA	NA	NA	NA		GAGE1_2578	0	NA	NA	NA	NA	NA		GAGE1_2578	0	NA	NA	NA	NA	NA		GAGE1_2578	0	NA	NA	NA	NA	NA		GAGE1_2578	0	NA	NA	NA	NA	NA		GAGE1_2578	0	NA	NA	NA	NA	NA		GAGE1_2578	0
GAP43_2585	0.551901	-1.46891	2.05838	-0.713624	0.47546	NA		GAP43_2585	0.551901	0.122101	1.96281	0.062207	0.950398	1		GAP43_2585	0.551901	-0.103234	2.05838	-0.0501529	0.960001	1		GAP43_2585	0.551901	-1.32739	2.05838	-0.644872	0.51901	1		GAP43_2585	0.551901	-1.52988	2.05838	-0.743247	0.457332	NA		GAP43_2585	0.551901	-1.16631	2.05838	-0.566616	0.570975	NA		GAP43_2585	0.551901
GATA2_2599	0.422097	-0.943618	3.11274	-0.303147	0.761777	NA		GATA2_2599	0.422097	-0.305619	3.11232	-0.0981965	0.921776	1		GATA2_2599	0.422097	0.422051	3.11274	0.135589	0.892147	1		GATA2_2599	0.422097	0.864031	3.0731	0.281159	0.778588	1		GATA2_2599	0.422097	1.73147	2.97933	0.581161	0.561132	NA		GATA2_2599	0.422097	0.320769	3.11274	0.103051	0.917923	NA		GATA2_2599	0.422097
GATA3_2600	0.0368094	0	10.0466	0	1	NA		GATA3_2600	0.0368094	0.178194	10.0327	0.0177613	0.985829	1		GATA3_2600	0.0368094	0	10.0466	0	1	1		GATA3_2600	0.0368094	0	10.0466	0	1	1		GATA3_2600	0.0368094	0	10.0466	0	1	NA		GATA3_2600	0.0368094	0	10.0466	0	1	NA		GATA3_2600	0.0368094
GCLM_2615	814.082	-0.0444715	0.132145	-0.336536	0.736467	0.930451		GCLM_2615	814.082	-0.085783	0.130648	-0.656596	0.511441	0.970912		GCLM_2615	814.082	0.108696	0.133834	0.812171	0.416694	1		GCLM_2615	814.082	0.656702	0.129406	5.07473	3.88e-07	0.000172379		GCLM_2615	814.082	1.33737	0.126633	10.561	4.51875e-26	1.90239e-23		GCLM_2615	814.082	2.2451	0.125595	17.8757	1.82406e-71	1.67692e-68		GCLM_2615	814.082
GDF15_2621	4765.09	-0.587936	0.345987	-1.6993	0.0892624	0.533662		GDF15_2621	4765.09	-0.425856	0.345822	-1.23143	0.218161	0.72693		GDF15_2621	4765.09	0.596423	0.345748	1.72502	0.0845232	1		GDF15_2621	4765.09	0.15915	0.34579	0.460252	0.645336	1		GDF15_2621	4765.09	-0.0629114	0.345793	-0.181934	0.855635	0.923175		GDF15_2621	4765.09	1.05851	0.345634	3.06253	0.00219476	0.0227562		GDF15_2621	4765.09
GDF7_2622	6.51759	1.01743	0.500094	2.03448	0.0419031	0.456794		GDF7_2622	6.51759	0.0329175	0.531987	0.0618765	0.950661	1		GDF7_2622	6.51759	0.338517	0.559572	0.604958	0.545207	1		GDF7_2622	6.51759	-0.0664649	0.570691	-0.116464	0.907285	1		GDF7_2622	6.51759	0.385486	0.526965	0.731522	0.464461	NA		GDF7_2622	6.51759	-0.697902	0.64961	-1.07434	0.28267	0.56039		GDF7_2622	6.51759
GDPD5_2628	5.82881	0.922292	0.595578	1.54857	0.121486	0.558366		GDPD5_2628	5.82881	0.282321	0.612119	0.461219	0.644642	1		GDPD5_2628	5.82881	0.387065	0.655011	0.59093	0.554567	1		GDPD5_2628	5.82881	0.0681555	0.659865	0.103287	0.917735	1		GDPD5_2628	5.82881	-0.110316	0.657994	-0.167655	0.866855	NA		GDPD5_2628	5.82881	0.957027	0.609405	1.57043	0.116316	0.336369		GDPD5_2628	5.82881
GFAP_2632	0	NA	NA	NA	NA	NA		GFAP_2632	0	NA	NA	NA	NA	NA		GFAP_2632	0	NA	NA	NA	NA	NA		GFAP_2632	0	NA	NA	NA	NA	NA		GFAP_2632	0	NA	NA	NA	NA	NA		GFAP_2632	0	NA	NA	NA	NA	NA		GFAP_2632	0
GFOD1_2633	4.93411	-0.27941	0.581567	-0.480443	0.630913	0.892795		GFOD1_2633	4.93411	-0.224239	0.552467	-0.405886	0.684826	1		GFOD1_2633	4.93411	-0.775668	0.677376	-1.14511	0.252165	1		GFOD1_2633	4.93411	-0.206497	0.587067	-0.351743	0.725031	1		GFOD1_2633	4.93411	-0.395743	0.586111	-0.675201	0.499548	NA		GFOD1_2633	4.93411	-0.495075	0.631466	-0.784008	0.433035	0.693158		GFOD1_2633	4.93411
GFOD1_2634	10.942	0.153031	0.407595	0.375449	0.707326	0.918998		GFOD1_2634	10.942	-0.391678	0.417715	-0.937667	0.348415	0.837969		GFOD1_2634	10.942	-0.261597	0.452258	-0.578423	0.562978	1		GFOD1_2634	10.942	0.188253	0.41228	0.456613	0.647949	1		GFOD1_2634	10.942	-0.753949	0.454472	-1.65896	0.0971244	0.227321		GFOD1_2634	10.942	0.261543	0.416413	0.628085	0.529948	0.765664		GFOD1_2634	10.942
GGCX_2638	153.653	0.0556915	0.153864	0.361952	0.717388	0.922803		GGCX_2638	153.653	-0.0200792	0.151794	-0.13228	0.894763	1		GGCX_2638	153.653	0.0310869	0.158449	0.196195	0.844457	1		GGCX_2638	153.653	-0.134044	0.157289	-0.852216	0.394094	1		GGCX_2638	153.653	-0.0877585	0.154675	-0.567372	0.570462	0.715485		GGCX_2638	153.653	-0.355481	0.162131	-2.19255	0.0283398	0.144743		GGCX_2638	153.653
GGH_2639	56.9242	0.199475	0.35622	0.559975	0.575496	0.863829		GGH_2639	56.9242	0.360247	0.352213	1.02281	0.306397	0.803542		GGH_2639	56.9242	0.176555	0.361255	0.488727	0.625035	1		GGH_2639	56.9242	0.409437	0.355662	1.1512	0.24965	1		GGH_2639	56.9242	0.461784	0.353413	1.30664	0.191334	0.354853		GGH_2639	56.9242	-0.231592	0.365588	-0.633477	0.526422	0.764545		GGH_2639	56.9242
GHR_2644	0.0249007	0	10.0466	0	1	NA		GHR_2644	0.0249007	0	10.0327	0	1	1		GHR_2644	0.0249007	0	10.0466	0	1	1		GHR_2644	0.0249007	0	10.0466	0	1	1		GHR_2644	0.0249007	0	10.0466	0	1	NA		GHR_2644	0.0249007	0.805486	10.0466	0.0801747	0.936098	NA		GHR_2644	0.0249007
GJA1_2649	691.778	0.295699	0.25781	1.14696	0.251396	0.660964		GJA1_2649	691.778	0.653471	0.257218	2.54054	0.0110682	0.486446		GJA1_2649	691.778	0.06134	0.25873	0.237081	0.812594	1		GJA1_2649	691.778	0.0338854	0.258342	0.131165	0.895645	1		GJA1_2649	691.778	0.213862	0.257841	0.829435	0.406858	0.58261		GJA1_2649	691.778	-0.464561	0.259562	-1.78979	0.0734873	0.253031		GJA1_2649	691.778
GJB1_2650	28.0053	-0.449611	0.410939	-1.0941	0.273909	0.685035		GJB1_2650	28.0053	-0.117634	0.398835	-0.294944	0.768036	1		GJB1_2650	28.0053	0.391545	0.402478	0.972837	0.330634	1		GJB1_2650	28.0053	-0.413215	0.413562	-0.999161	0.317716	1		GJB1_2650	28.0053	-1.19077	0.43033	-2.76711	0.00565548	0.0498764		GJB1_2650	28.0053	-0.629094	0.423875	-1.48415	0.137769	0.373617		GJB1_2650	28.0053
GJB2_2653	49.0106	0.611252	0.232732	2.62642	0.0086289	0.273951		GJB2_2653	49.0106	-0.217994	0.240955	-0.904708	0.36562	0.856364		GJB2_2653	49.0106	0.0179744	0.251743	0.0713997	0.94308	1		GJB2_2653	49.0106	0.0897712	0.244083	0.367789	0.71303	1		GJB2_2653	49.0106	-0.255619	0.247167	-1.03419	0.301046	0.479774		GJB2_2653	49.0106	-0.638485	0.268211	-2.38053	0.0172876	0.105485		GJB2_2653	49.0106
TMPPE_2661	23.8683	-0.762084	0.336189	-2.26683	0.0234005	0.384063		TMPPE_2661	23.8683	-0.469653	0.31271	-1.50188	0.133128	0.635897		TMPPE_2661	23.8683	0.0588005	0.319391	0.184102	0.853934	1		TMPPE_2661	23.8683	-0.0620615	0.314579	-0.197284	0.843605	1		TMPPE_2661	23.8683	-0.290675	0.315463	-0.921422	0.35683	0.535881		TMPPE_2661	23.8683	0.132502	0.313492	0.422664	0.672541	0.853225		TMPPE_2661	23.8683
GLI1_2663	0.0647516	-0.944737	10.0465	-0.0940362	0.92508	NA		GLI1_2663	0.0647516	-1.26733	10.0326	-0.126321	0.899478	1		GLI1_2663	0.0647516	-0.540883	10.0465	-0.0538378	0.957064	1		GLI1_2663	0.0647516	-0.803229	10.0465	-0.0799509	0.936276	1		GLI1_2663	0.0647516	-1.00571	10.0465	-0.100105	0.920261	NA		GLI1_2663	0.0647516	-0.642159	10.0465	-0.0639185	0.949035	NA		GLI1_2663	0.0647516
GLI2_2664	0.148049	0	10.0466	0	1	NA		GLI2_2664	0.148049	0	10.0327	0	1	1		GLI2_2664	0.148049	0.906762	10.0466	0.0902552	0.928084	1		GLI2_2664	0.148049	0	10.0466	0	1	1		GLI2_2664	0.148049	0	10.0466	0	1	NA		GLI2_2664	0.148049	0	10.0466	0	1	NA		GLI2_2664	0.148049
GLOD4_2670	5.7914	-0.0142214	0.603057	-0.0235822	0.981186	0.993798		GLOD4_2670	5.7914	0.331946	0.563546	0.589031	0.555841	0.993851		GLOD4_2670	5.7914	-0.682082	0.705839	-0.966342	0.333873	1		GLOD4_2670	5.7914	0.266205	0.593452	0.448571	0.653741	1		GLOD4_2670	5.7914	0.663125	0.560378	1.18335	0.23667	NA		GLOD4_2670	5.7914	0.0768338	0.618853	0.124155	0.901192	0.961853		GLOD4_2670	5.7914
GLRX_2674	1302.64	-0.398138	0.212284	-1.8755	0.0607243	0.498372		GLRX_2674	1302.64	-0.246609	0.211834	-1.16416	0.244358	0.747469		GLRX_2674	1302.64	0.225774	0.212075	1.0646	0.287059	1		GLRX_2674	1302.64	0.153886	0.211891	0.726249	0.467686	1		GLRX_2674	1302.64	-0.00253078	0.211847	-0.0119463	0.990468	0.993221		GLRX_2674	1302.64	0.268703	0.21193	1.26788	0.204839	0.473189		GLRX_2674	1302.64
GLUD1_2678	7.05815	0.565653	0.517595	1.09285	0.27446	0.685035		GLUD1_2678	7.05815	0.795998	0.490075	1.62424	0.104326	0.600959		GLUD1_2678	7.05815	0.627458	0.539061	1.16398	0.24443	1		GLUD1_2678	7.05815	0.823467	0.510931	1.6117	0.107027	1		GLUD1_2678	7.05815	0.931864	0.495634	1.88015	0.0600882	0.17248		GLUD1_2678	7.05815	0.389855	0.549208	0.70985	0.477797	0.728047		GLUD1_2678	7.05815
GLUL_2679	0.00497776	0	10.0466	0	1	NA		GLUL_2679	0.00497776	0	10.0327	0	1	1		GLUL_2679	0.00497776	0	10.0466	0	1	1		GLUL_2679	0.00497776	0	10.0466	0	1	1		GLUL_2679	0.00497776	0	10.0466	0	1	NA		GLUL_2679	0.00497776	0	10.0466	0	1	NA		GLUL_2679	0.00497776
GMNN_2688	129.946	0.102226	0.316279	0.323214	0.746533	0.933415		GMNN_2688	129.946	0.0808225	0.314976	0.256599	0.797488	1		GMNN_2688	129.946	-0.135319	0.320347	-0.422415	0.672722	1		GMNN_2688	129.946	-0.0567882	0.317982	-0.178589	0.85826	1		GMNN_2688	129.946	0.496316	0.314384	1.57869	0.114406	0.251953		GMNN_2688	129.946	-0.264745	0.3205	-0.826037	0.408783	0.673483		GMNN_2688	129.946
GNA11_2692	5.78886	-0.466062	0.607404	-0.767302	0.442902	0.78504		GNA11_2692	5.78886	-0.275504	0.571442	-0.482121	0.62972	1		GNA11_2692	5.78886	-0.813409	0.680947	-1.19453	0.232272	1		GNA11_2692	5.78886	-1.6751	0.764999	-2.18967	0.028548	1		GNA11_2692	5.78886	-0.454237	0.601596	-0.755053	0.450217	NA		GNA11_2692	5.78886	0.0895748	0.588311	0.152257	0.878984	0.951054		GNA11_2692	5.78886
GNA15_2693	0.180558	-0.936135	10.0466	-0.0931796	0.925761	NA		GNA15_2693	0.180558	-1.25842	10.0326	-0.125433	0.900181	1		GNA15_2693	0.180558	-0.53228	10.0466	-0.0529813	0.957747	1		GNA15_2693	0.180558	-0.794626	10.0466	-0.0790944	0.936958	1		GNA15_2693	0.180558	-0.997106	10.0466	-0.0992486	0.920941	NA		GNA15_2693	0.180558	-0.633556	10.0466	-0.063062	0.949717	NA		GNA15_2693	0.180558
GNAI1_2696	125.669	0.160975	0.256958	0.626462	0.531012	0.839948		GNAI1_2696	125.669	0.233577	0.254513	0.91774	0.358755	0.848197		GNAI1_2696	125.669	-0.212893	0.264367	-0.805293	0.420651	1		GNAI1_2696	125.669	-0.01905	0.259601	-0.0733816	0.941502	1		GNAI1_2696	125.669	0.0334877	0.257487	0.130056	0.896522	0.949126		GNAI1_2696	125.669	-0.158346	0.26253	-0.603156	0.546405	0.774003		GNAI1_2696	125.669
GNAL_2698	0.0254198	0	10.0466	0	1	NA		GNAL_2698	0.0254198	0	10.0327	0	1	1		GNAL_2698	0.0254198	0	10.0466	0	1	1		GNAL_2698	0.0254198	0	10.0466	0	1	1		GNAL_2698	0.0254198	0	10.0466	0	1	NA		GNAL_2698	0.0254198	0.805486	10.0466	0.0801747	0.936098	NA		GNAL_2698	0.0254198
GNAS_2704	1386.85	-0.0242435	0.0881353	-0.275071	0.783262	0.938417		GNAS_2704	1386.85	-0.0347252	0.0876476	-0.396192	0.691964	1		GNAS_2704	1386.85	-0.0564039	0.089073	-0.633233	0.526582	1		GNAS_2704	1386.85	-0.170563	0.088721	-1.92246	0.0545476	1		GNAS_2704	1386.85	-0.17179	0.088305	-1.94541	0.0517251	0.158235		GNAS_2704	1386.85	-0.344948	0.0895284	-3.85294	0.000116706	0.00226672		GNAS_2704	1386.85
GNB1_2706	1114.3	-0.0280775	0.17585	-0.159667	0.873143	0.968126		GNB1_2706	1114.3	0.0965186	0.175409	0.55025	0.582148	1		GNB1_2706	1114.3	0.0401502	0.176322	0.22771	0.819872	1		GNB1_2706	1114.3	-0.198575	0.176275	-1.12651	0.259951	1		GNB1_2706	1114.3	-0.146712	0.175927	-0.833935	0.404317	0.579629		GNB1_2706	1114.3	-0.353152	0.176785	-1.99764	0.0457558	0.194524		GNB1_2706	1114.3
GNB5_2709	48.1301	-0.0795194	0.220264	-0.361019	0.718085	0.922816		GNB5_2709	48.1301	0.08387	0.210627	0.398191	0.690489	1		GNB5_2709	48.1301	0.133944	0.224823	0.595773	0.551327	1		GNB5_2709	48.1301	0.169063	0.217904	0.775862	0.437831	1		GNB5_2709	48.1301	0.186838	0.213499	0.875124	0.381507	0.558658		GNB5_2709	48.1301	-0.126121	0.229049	-0.550628	0.581889	0.797639		GNB5_2709	48.1301
GNMT_2719	12.8709	-0.389575	0.7181	-0.542508	0.587469	0.869694		GNMT_2719	12.8709	-1.3174	0.73421	-1.79432	0.0727626	0.544766		GNMT_2719	12.8709	-0.634702	0.735918	-0.862464	0.388432	1		GNMT_2719	12.8709	-0.131388	0.715893	-0.18353	0.854382	1		GNMT_2719	12.8709	-1.26203	0.741267	-1.70253	0.0886567	0.217003		GNMT_2719	12.8709	-0.312408	0.72353	-0.431783	0.665899	0.849087		GNMT_2719	12.8709
GNPDA1_2723	1.9594	0.652301	0.933216	0.698982	0.484563	NA		GNPDA1_2723	1.9594	0.0327081	0.972638	0.0336283	0.973174	1		GNPDA1_2723	1.9594	-0.56868	1.24378	-0.457219	0.647513	1		GNPDA1_2723	1.9594	0.43957	0.981078	0.448048	0.654119	1		GNPDA1_2723	1.9594	-0.428082	1.1019	-0.388494	0.69765	NA		GNPDA1_2723	1.9594	0.328285	1.02552	0.320117	0.74888	NA		GNPDA1_2723	1.9594
GNS_2725	233.323	0.0172046	0.121243	0.141902	0.887157	0.969353		GNS_2725	233.323	0.0927671	0.118262	0.784423	0.432792	0.925307		GNS_2725	233.323	0.0634297	0.124691	0.508694	0.610967	1		GNS_2725	233.323	0.163078	0.121241	1.34508	0.178601	1		GNS_2725	233.323	0.0186665	0.120747	0.154592	0.877143	0.936855		GNS_2725	233.323	0.099858	0.123272	0.81006	0.417906	0.681186		GNS_2725	233.323
GOLT1B_2734	37.2006	0.563339	0.343312	1.6409	0.100819	0.536313		GOLT1B_2734	37.2006	0.573878	0.339078	1.69247	0.0905569	0.582068		GOLT1B_2734	37.2006	0.0655472	0.360974	0.181584	0.855909	1		GOLT1B_2734	37.2006	0.0299813	0.355535	0.0843273	0.932796	1		GOLT1B_2734	37.2006	0.752901	0.340059	2.21403	0.0268267	0.111271		GOLT1B_2734	37.2006	0.161588	0.356174	0.453677	0.650061	0.840538		GOLT1B_2734	37.2006
GOT1_2737	206.908	0.207131	0.144028	1.43812	0.150399	0.578504		GOT1_2737	206.908	-0.0461424	0.143629	-0.32126	0.748013	1		GOT1_2737	206.908	-0.180268	0.150589	-1.19709	0.231273	1		GOT1_2737	206.908	-0.058662	0.147011	-0.399032	0.68987	1		GOT1_2737	206.908	-0.395991	0.148143	-2.67304	0.00751676	0.0559215		GOT1_2737	206.908	-0.419029	0.152036	-2.75611	0.00584925	0.0480126		GOT1_2737	206.908
GPATCH8_2740	42.946	-0.117385	0.280342	-0.418722	0.675419	0.908565		GPATCH8_2740	42.946	0.145776	0.270451	0.539011	0.589879	1		GPATCH8_2740	42.946	-0.273748	0.293928	-0.931343	0.351676	1		GPATCH8_2740	42.946	-0.109273	0.283231	-0.385807	0.69964	1		GPATCH8_2740	42.946	-0.382671	0.284804	-1.34363	0.179067	0.340496		GPATCH8_2740	42.946	-0.0538168	0.285611	-0.188427	0.850542	0.938318		GPATCH8_2740	42.946
GPC1_2744	135.183	-0.771876	0.626322	-1.2324	0.217802	0.627032		GPC1_2744	135.183	-1.3463	0.62722	-2.14646	0.0318365	0.492066		GPC1_2744	135.183	-0.214965	0.625928	-0.343435	0.731272	1		GPC1_2744	135.183	-0.410254	0.625715	-0.655656	0.512046	1		GPC1_2744	135.183	-1.91519	0.631429	-3.0331	0.00242052	0.0349344		GPC1_2744	135.183	-0.582367	0.626734	-0.92921	0.352781	0.627059		GPC1_2744	135.183
GPER1_2750	0.564179	0.0202467	1.85721	0.0109017	0.991302	NA		GPER1_2750	0.564179	1.16954	1.6615	0.703907	0.481491	0.949679		GPER1_2750	0.564179	1.34634	1.75298	0.76803	0.442469	1		GPER1_2750	0.564179	-0.80003	1.85721	-0.43077	0.666636	1		GPER1_2750	0.564179	0.782567	1.77607	0.440617	0.659491	NA		GPER1_2750	0.564179	-0.638949	1.85721	-0.344037	0.730818	NA		GPER1_2750	0.564179
GPI_2753	831.839	0.263224	0.153569	1.71404	0.0865213	0.528647		GPI_2753	831.839	0.189591	0.153166	1.23781	0.215785	0.726796		GPI_2753	831.839	0.29675	0.154382	1.92218	0.0545835	1		GPI_2753	831.839	0.289289	0.153813	1.88079	0.060001	1		GPI_2753	831.839	0.447944	0.153168	2.92452	0.00344987	0.0400359		GPI_2753	831.839	0.456385	0.153798	2.96743	0.00300301	0.0294744		GPI_2753	831.839
ADGRG1_2761	152.617	0.379089	0.212009	1.78808	0.0737633	0.508992		ADGRG1_2761	152.617	0.456849	0.209757	2.17799	0.0294065	0.486446		ADGRG1_2761	152.617	0.153914	0.217192	0.708651	0.478541	1		ADGRG1_2761	152.617	0.0201477	0.215932	0.0933057	0.925661	1		ADGRG1_2761	152.617	0.14144	0.213266	0.663211	0.507196	0.669371		ADGRG1_2761	152.617	0.0766556	0.216899	0.353416	0.723777	0.882917		ADGRG1_2761	152.617
GPX1_2765	10.4285	1.33456	0.402776	3.31342	0.000921637	0.0977942		GPX1_2765	10.4285	0.432265	0.426422	1.0137	0.310724	0.805115		GPX1_2765	10.4285	0.445933	0.468463	0.951907	0.341144	1		GPX1_2765	10.4285	0.256991	0.463584	0.554357	0.579335	1		GPX1_2765	10.4285	1.39649	0.398694	3.50266	0.00046064	0.0155144		GPX1_2765	10.4285	1.02937	0.427833	2.40602	0.0161275	0.100633		GPX1_2765	10.4285
GPX2_2766	1.06819	0.0208736	1.68631	0.0123783	0.990124	NA		GPX2_2766	1.06819	-0.302962	1.68624	-0.179667	0.857414	1		GPX2_2766	1.06819	-0.53704	1.68631	-0.31847	0.750128	1		GPX2_2766	1.06819	-0.799404	1.68631	-0.474055	0.635461	1		GPX2_2766	1.06819	2.40142	1.3468	1.78306	0.0745766	NA		GPX2_2766	1.06819	3.67312	1.2837	2.86135	0.00421846	NA		GPX2_2766	1.06819
GPX4_2768	373.205	-0.147846	0.261555	-0.56526	0.571897	0.863796		GPX4_2768	373.205	-0.131047	0.260825	-0.502432	0.615363	1		GPX4_2768	373.205	0.471232	0.261107	1.80474	0.0711149	1		GPX4_2768	373.205	-0.0697891	0.261748	-0.266627	0.789756	1		GPX4_2768	373.205	-0.0322208	0.26116	-0.123376	0.90181	0.950343		GPX4_2768	373.205	0.0646809	0.261814	0.247049	0.80487	0.918696		GPX4_2768	373.205
GRB10_2771	99.8739	0.0103348	0.220515	0.0468664	0.96262	0.987656		GRB10_2771	99.8739	0.15496	0.215374	0.719495	0.471836	0.945818		GRB10_2771	99.8739	0.0110336	0.226508	0.0487118	0.961149	1		GRB10_2771	99.8739	0.00812896	0.222517	0.0365318	0.970858	1		GRB10_2771	99.8739	-0.0596985	0.220681	-0.27052	0.786761	0.872796		GRB10_2771	99.8739	0.165878	0.222554	0.745337	0.456068	0.710614		GRB10_2771	99.8739
GREB1_2776	0.264485	-0.944516	6.17421	-0.152978	0.878416	NA		GREB1_2776	0.264485	1.99309	6.0908	0.327229	0.743494	1		GREB1_2776	0.264485	1.16209	6.15224	0.188889	0.85018	1		GREB1_2776	0.264485	-0.803002	6.17421	-0.130057	0.896521	1		GREB1_2776	0.264485	-1.00549	6.17421	-0.162853	0.870634	NA		GREB1_2776	0.264485	-0.641925	6.17421	-0.103969	0.917194	NA		GREB1_2776	0.264485
GREB1_2777	0	NA	NA	NA	NA	NA		GREB1_2777	0	NA	NA	NA	NA	NA		GREB1_2777	0	NA	NA	NA	NA	NA		GREB1_2777	0	NA	NA	NA	NA	NA		GREB1_2777	0	NA	NA	NA	NA	NA		GREB1_2777	0	NA	NA	NA	NA	NA		GREB1_2777	0
GREB1_2778	0.331734	-0.936781	3.07587	-0.304558	0.760703	NA		GREB1_2778	0.331734	-1.26043	3.07547	-0.409832	0.681929	1		GREB1_2778	0.331734	2.12982	2.94667	0.722789	0.46981	1		GREB1_2778	0.331734	2.02073	2.93584	0.688299	0.491265	1		GREB1_2778	0.331734	-0.997756	3.07587	-0.324382	0.745649	NA		GREB1_2778	0.331734	0.327607	3.07587	0.106509	0.915179	NA		GREB1_2778	0.331734
GRIN1_2787	0.12621	0	10.0466	0	1	NA		GRIN1_2787	0.12621	0	10.0327	0	1	1		GRIN1_2787	0.12621	0	10.0466	0	1	1		GRIN1_2787	0.12621	0	10.0466	0	1	1		GRIN1_2787	0.12621	0	10.0466	0	1	NA		GRIN1_2787	0.12621	0	10.0466	0	1	NA		GRIN1_2787	0.12621
GRIN2B_2791	0.0662374	-0.944737	10.0465	-0.0940363	0.92508	NA		GRIN2B_2791	0.0662374	-1.26732	10.0326	-0.12632	0.899479	1		GRIN2B_2791	0.0662374	-0.540883	10.0465	-0.0538378	0.957064	1		GRIN2B_2791	0.0662374	0.158503	10.0465	0.0157769	0.987412	1		GRIN2B_2791	0.0662374	-1.00571	10.0465	-0.100105	0.920261	NA		GRIN2B_2791	0.0662374	-0.642159	10.0465	-0.0639185	0.949035	NA		GRIN2B_2791	0.0662374
GRIN2C_2792	0.0660961	0	10.0466	0	1	NA		GRIN2C_2792	0.0660961	0	10.0327	0	1	1		GRIN2C_2792	0.0660961	0	10.0466	0	1	1		GRIN2C_2792	0.0660961	0	10.0466	0	1	1		GRIN2C_2792	0.0660961	0	10.0466	0	1	NA		GRIN2C_2792	0.0660961	0	10.0466	0	1	NA		GRIN2C_2792	0.0660961
GRM4_2797	0.0745175	0.502908	10.0466	0.0500573	0.960077	NA		GRM4_2797	0.0745175	0	10.0327	0	1	1		GRM4_2797	0.0745175	0	10.0466	0	1	1		GRM4_2797	0.0745175	0	10.0466	0	1	1		GRM4_2797	0.0745175	0	10.0466	0	1	NA		GRM4_2797	0.0745175	0	10.0466	0	1	NA		GRM4_2797	0.0745175
GRN_2799	63.3414	0.403903	0.241545	1.67217	0.0944911	0.533662		GRN_2799	63.3414	0.370862	0.237823	1.5594	0.118901	0.611197		GRN_2799	63.3414	0.415195	0.247985	1.67427	0.0940768	1		GRN_2799	63.3414	0.00152714	0.250808	0.0060889	0.995142	1		GRN_2799	63.3414	0.0796853	0.245664	0.324366	0.745661	0.84278		GRN_2799	63.3414	0.510795	0.244569	2.08856	0.0367477	0.169482		GRN_2799	63.3414
GRWD1_2804	2.89573	-0.54947	0.890586	-0.616975	0.537251	NA		GRWD1_2804	2.89573	0.691404	0.718438	0.96237	0.335864	0.831097		GRWD1_2804	2.89573	0.119794	0.848774	0.141138	0.887761	1		GRWD1_2804	2.89573	-0.1831	0.855129	-0.21412	0.830454	1		GRWD1_2804	2.89573	0.528909	0.751459	0.703842	0.481531	NA		GRWD1_2804	2.89573	0.722452	0.766888	0.942057	0.346164	NA		GRWD1_2804	2.89573
GSK3A_2809	307.06	-0.109082	0.289816	-0.376386	0.70663	0.918998		GSK3A_2809	307.06	-0.33716	0.289596	-1.16424	0.244327	0.747469		GSK3A_2809	307.06	0.139607	0.290308	0.480892	0.630593	1		GSK3A_2809	307.06	-0.0862623	0.290178	-0.297273	0.766258	1		GSK3A_2809	307.06	-0.463479	0.290693	-1.59439	0.110848	0.246793		GSK3A_2809	307.06	0.0932119	0.290121	0.321286	0.747994	0.890361		GSK3A_2809	307.06
GSK3B_2810	212.338	0.151313	0.176168	0.858911	0.390389	0.752349		GSK3B_2810	212.338	0.171073	0.17442	0.980812	0.326686	0.820523		GSK3B_2810	212.338	-0.252082	0.182438	-1.38174	0.167052	1		GSK3B_2810	212.338	-0.139967	0.179134	-0.781354	0.434595	1		GSK3B_2810	212.338	0.00762173	0.176695	0.043135	0.965594	0.979948		GSK3B_2810	212.338	0.0110258	0.179204	0.0615265	0.95094	0.978035		GSK3B_2810	212.338
GSTA2_2817	0.28677	0	4.33984	0	1	NA		GSTA2_2817	0.28677	0	4.33871	0	1	1		GSTA2_2817	0.28677	0.906833	4.33984	0.208956	0.834483	1		GSTA2_2817	0.28677	1.33433	4.3126	0.309404	0.757014	1		GSTA2_2817	0.28677	0.441982	4.33984	0.101843	0.918881	NA		GSTA2_2817	0.28677	0	4.33984	0	1	NA		GSTA2_2817	0.28677
GSTA3_2818	0.183794	0	10.0466	0	1	NA		GSTA3_2818	0.183794	0	10.0327	0	1	1		GSTA3_2818	0.183794	0	10.0466	0	1	1		GSTA3_2818	0.183794	0	10.0466	0	1	1		GSTA3_2818	0.183794	0	10.0466	0	1	NA		GSTA3_2818	0.183794	0	10.0466	0	1	NA		GSTA3_2818	0.183794
GSTM2_2823	75.2462	-0.496562	0.616607	-0.805313	0.420639	0.770497		GSTM2_2823	75.2462	-1.18507	0.618846	-1.91497	0.0554962	0.524609		GSTM2_2823	75.2462	-0.111249	0.61682	-0.180359	0.856871	1		GSTM2_2823	75.2462	-0.0283579	0.615125	-0.0461011	0.96323	1		GSTM2_2823	75.2462	-1.62839	0.624961	-2.60558	0.00917177	0.0615854		GSTM2_2823	75.2462	-0.080479	0.616091	-0.130628	0.896069	0.959146		GSTM2_2823	75.2462
GSTM3_2824	0.626252	-0.61546	2.45468	-0.250729	0.802023	NA		GSTM3_2824	0.626252	0.359687	2.33085	0.154316	0.877361	1		GSTM3_2824	0.626252	-0.211579	2.45468	-0.0861944	0.931312	1		GSTM3_2824	0.626252	0.542729	2.36752	0.229239	0.818683	1		GSTM3_2824	0.626252	-1.63823	2.45468	-0.667391	0.504523	NA		GSTM3_2824	0.626252	0.696797	2.3684	0.294205	0.768601	NA		GSTM3_2824	0.626252
GSTP1_2826	273.418	0.585464	0.305172	1.91847	0.0550511	0.487653		GSTP1_2826	273.418	0.6918	0.304208	2.2741	0.0229599	0.486446		GSTP1_2826	273.418	0.540666	0.306632	1.76324	0.0778601	1		GSTP1_2826	273.418	0.460894	0.305983	1.50627	0.131998	1		GSTP1_2826	273.418	0.893177	0.304326	2.93493	0.00333622	0.0395647		GSTP1_2826	273.418	0.635113	0.305937	2.07596	0.0378976	0.173336		GSTP1_2826	273.418
GSTZ1_2830	9.6177	0.459929	0.441664	1.04135	0.297711	0.705756		GSTZ1_2830	9.6177	0.190856	0.439525	0.434232	0.66412	1		GSTZ1_2830	9.6177	-0.151108	0.496395	-0.304411	0.760815	1		GSTZ1_2830	9.6177	0.12428	0.463571	0.268091	0.788629	1		GSTZ1_2830	9.6177	0.667264	0.431837	1.54518	0.122304	0.265184		GSTZ1_2830	9.6177	0.18398	0.469059	0.392233	0.694886	0.867979		GSTZ1_2830	9.6177
GTF2E2_2835	70.1644	-0.0198105	0.276024	-0.0717709	0.942784	0.981402		GTF2E2_2835	70.1644	-0.0755834	0.272795	-0.27707	0.781726	1		GTF2E2_2835	70.1644	-0.0524046	0.282919	-0.185228	0.85305	1		GTF2E2_2835	70.1644	0.538223	0.271222	1.98443	0.0472074	1		GTF2E2_2835	70.1644	0.164465	0.273043	0.602343	0.546946	0.696013		GTF2E2_2835	70.1644	0.63368	0.271899	2.33058	0.0197758	0.115125		GTF2E2_2835	70.1644
GTF2H2C_2837	813.434	-0.0206014	0.0818551	-0.251682	0.801287	0.943975		GTF2H2C_2837	813.434	-0.146421	0.0812732	-1.80158	0.0716108	0.544766		GTF2H2C_2837	813.434	-0.0757341	0.0836336	-0.905547	0.365176	1		GTF2H2C_2837	813.434	-0.0357637	0.0824174	-0.433934	0.664337	1		GTF2H2C_2837	813.434	-0.147083	0.0820885	-1.79176	0.0731711	0.193099		GTF2H2C_2837	813.434	-0.0449844	0.0830591	-0.541595	0.588097	0.802163		GTF2H2C_2837	813.434
GTPBP8_2849	43.2466	0.237409	0.419957	0.565317	0.571858	0.863796		GTPBP8_2849	43.2466	-0.0584586	0.419748	-0.139271	0.889236	1		GTPBP8_2849	43.2466	-0.0171822	0.428855	-0.0400652	0.968041	1		GTPBP8_2849	43.2466	-0.331038	0.429612	-0.77055	0.440974	1		GTPBP8_2849	43.2466	0.249562	0.419268	0.595232	0.551688	0.699229		GTPBP8_2849	43.2466	-0.176673	0.429707	-0.411147	0.680965	0.859936		GTPBP8_2849	43.2466
GUSB_2851	14.2252	0.385007	0.418223	0.920579	0.35727	0.734241		GUSB_2851	14.2252	0.319676	0.411031	0.777742	0.436721	0.925307		GUSB_2851	14.2252	0.00181319	0.448874	0.00403941	0.996777	1		GUSB_2851	14.2252	-0.358192	0.453738	-0.789423	0.429865	1		GUSB_2851	14.2252	0.142357	0.424143	0.335634	0.737147	0.836117		GUSB_2851	14.2252	-0.494356	0.470354	-1.05103	0.293245	0.572783		GUSB_2851	14.2252
GZMB_2856	0.0673349	0	10.0466	0	1	NA		GZMB_2856	0.0673349	0	10.0327	0	1	1		GZMB_2856	0.0673349	0	10.0466	0	1	1		GZMB_2856	0.0673349	0	10.0466	0	1	1		GZMB_2856	0.0673349	0.441936	10.0466	0.0439884	0.964914	NA		GZMB_2856	0.0673349	0	10.0466	0	1	NA		GZMB_2856	0.0673349
H2AX_2861	2257.18	-0.725802	0.29548	-2.45635	0.0140355	0.322518		H2AX_2861	2257.18	-0.78683	0.295385	-2.66375	0.00772756	0.486446		H2AX_2861	2257.18	-0.0871758	0.295399	-0.295112	0.767908	1		H2AX_2861	2257.18	-0.38023	0.295407	-1.28714	0.198045	1		H2AX_2861	2257.18	-0.703521	0.295449	-2.38119	0.0172569	0.0873566		H2AX_2861	2257.18	-0.584886	0.295555	-1.97894	0.047823	0.197851		H2AX_2861	2257.18
HADH_2872	12.0692	0.31245	0.4296	0.727305	0.467039	0.800241		HADH_2872	12.0692	0.190298	0.422377	0.450539	0.652322	1		HADH_2872	12.0692	0.128541	0.456336	0.28168	0.778189	1		HADH_2872	12.0692	-0.0795415	0.453508	-0.175392	0.860772	1		HADH_2872	12.0692	0.314367	0.427295	0.735715	0.461904	0.630686		HADH_2872	12.0692	0.399732	0.438384	0.911831	0.361858	0.635123		HADH_2872	12.0692
HADHA_2875	120.572	0.543674	0.240069	2.26465	0.0235339	0.384063		HADHA_2875	120.572	0.614501	0.237679	2.58543	0.00972588	0.486446		HADHA_2875	120.572	0.14493	0.247614	0.585309	0.55834	1		HADHA_2875	120.572	0.222571	0.24394	0.912402	0.361557	1		HADHA_2875	120.572	0.550897	0.239641	2.29885	0.0215136	0.0982703		HADHA_2875	120.572	0.448417	0.243327	1.84286	0.06535	0.237152		HADHA_2875	120.572
HAT1_2880	184.902	0.258568	0.341841	0.756398	0.449411	0.789989		HAT1_2880	184.902	0.381794	0.340537	1.12115	0.262223	0.763619		HAT1_2880	184.902	-0.0384913	0.345048	-0.111553	0.911178	1		HAT1_2880	184.902	0.0992976	0.343046	0.289458	0.772231	1		HAT1_2880	184.902	0.662024	0.340486	1.94435	0.051853	0.158235		HAT1_2880	184.902	0.283717	0.342942	0.827303	0.408065	0.673483		HAT1_2880	184.902
HAVCR1_2885	152.142	0.0793406	0.14556	0.545071	0.585705	0.869694		HAVCR1_2885	152.142	-0.0598673	0.144044	-0.415618	0.677689	1		HAVCR1_2885	152.142	0.0681499	0.149842	0.454813	0.649244	1		HAVCR1_2885	152.142	0.0496917	0.147213	0.33755	0.735702	1		HAVCR1_2885	152.142	-0.322457	0.148968	-2.1646	0.0304182	0.118028		HAVCR1_2885	152.142	-0.766238	0.16036	-4.77823	1.76849e-06	6.33439e-05		HAVCR1_2885	152.142
HBA1_2887	0.0680402	0.502908	10.0466	0.0500573	0.960077	NA		HBA1_2887	0.0680402	0	10.0327	0	1	1		HBA1_2887	0.0680402	0	10.0466	0	1	1		HBA1_2887	0.0680402	0	10.0466	0	1	1		HBA1_2887	0.0680402	0	10.0466	0	1	NA		HBA1_2887	0.0680402	0	10.0466	0	1	NA		HBA1_2887	0.0680402
HBB_2888	0.147577	-0.944737	10.0465	-0.0940362	0.92508	NA		HBB_2888	0.147577	-1.2669	10.0326	-0.126278	0.899512	1		HBB_2888	0.147577	0.420849	10.0465	0.04189	0.966586	1		HBB_2888	0.147577	-0.803229	10.0465	-0.079951	0.936276	1		HBB_2888	0.147577	-0.0439772	10.0465	-0.00437735	0.996507	NA		HBB_2888	0.147577	-0.642159	10.0465	-0.0639185	0.949035	NA		HBB_2888	0.147577
HBD_2891	0.0360735	0	10.0466	0	1	NA		HBD_2891	0.0360735	0	10.0327	0	1	1		HBD_2891	0.0360735	0	10.0466	0	1	1		HBD_2891	0.0360735	0	10.0466	0	1	1		HBD_2891	0.0360735	0	10.0466	0	1	NA		HBD_2891	0.0360735	0	10.0466	0	1	NA		HBD_2891	0.0360735
HDAC2_2900	5276.66	-0.465169	0.244265	-1.90436	0.056863	0.487696		HDAC2_2900	5276.66	-0.348857	0.244192	-1.42862	0.153114	0.65883		HDAC2_2900	5276.66	-0.0455237	0.244267	-0.186369	0.852155	1		HDAC2_2900	5276.66	-0.0242958	0.244214	-0.0994859	0.920753	1		HDAC2_2900	5276.66	-0.573014	0.244276	-2.34576	0.0189882	0.0922387		HDAC2_2900	5276.66	-0.432411	0.244327	-1.76981	0.0767591	0.260076		HDAC2_2900	5276.66
HDGFL3_2909	1020.28	-0.529195	0.221946	-2.38434	0.0171097	0.346974		HDGFL3_2909	1020.28	-0.414093	0.221502	-1.86948	0.0615562	0.543809		HDGFL3_2909	1020.28	-0.0920653	0.221933	-0.414834	0.678264	1		HDGFL3_2909	1020.28	-0.0437116	0.221592	-0.197261	0.843623	1		HDGFL3_2909	1020.28	-0.64107	0.222017	-2.88748	0.00388339	0.0421006		HDGFL3_2909	1020.28	-0.265158	0.222008	-1.19436	0.232336	0.506148		HDGFL3_2909	1020.28
HEATR1_2915	3.61977	-0.0324286	0.809658	-0.0400522	0.968052	0.987939		HEATR1_2915	3.61977	-0.20922	0.79761	-0.262308	0.793084	1		HEATR1_2915	3.61977	-1.04482	0.991821	-1.05343	0.292143	1		HEATR1_2915	3.61977	-2.26172	1.21495	-1.86157	0.0626635	1		HEATR1_2915	3.61977	-0.120817	0.812045	-0.148781	0.881726	NA		HEATR1_2915	3.61977	-0.50197	0.891986	-0.562756	0.573601	0.791788		HEATR1_2915	3.61977
HEBP1_2919	57.8227	0.101924	0.273464	0.372712	0.709362	0.919993		HEBP1_2919	57.8227	0.42369	0.264758	1.60029	0.109535	0.604998		HEBP1_2919	57.8227	0.349616	0.276327	1.26523	0.20579	1		HEBP1_2919	57.8227	0.229325	0.273789	0.837598	0.402257	1		HEBP1_2919	57.8227	0.635608	0.265317	2.39566	0.0165907	0.0852309		HEBP1_2919	57.8227	0.397675	0.273656	1.4532	0.14617	0.386145		HEBP1_2919	57.8227
HERC6_2923	237.533	-0.145256	0.24359	-0.596314	0.550965	0.851515		HERC6_2923	237.533	-0.0875206	0.242206	-0.361347	0.71784	1		HERC6_2923	237.533	0.176867	0.244028	0.724782	0.468586	1		HERC6_2923	237.533	0.159081	0.242987	0.654687	0.512669	1		HERC6_2923	237.533	-0.348723	0.244248	-1.42774	0.153365	0.306246		HERC6_2923	237.533	0.209528	0.243417	0.860776	0.389362	0.656276		HERC6_2923	237.533
HERPUD1_2924	368.617	0.395676	0.166826	2.37179	0.0177021	0.347445		HERPUD1_2924	368.617	0.342566	0.165988	2.0638	0.0390367	0.504001		HERPUD1_2924	368.617	0.145112	0.169773	0.854745	0.392692	1		HERPUD1_2924	368.617	0.0992565	0.168648	0.588542	0.556168	1		HERPUD1_2924	368.617	0.198258	0.167348	1.18471	0.236134	0.408264		HERPUD1_2924	368.617	0.090048	0.169487	0.531298	0.595212	0.810265		HERPUD1_2924	368.617
HES1_2925	73.5523	-0.019988	0.255988	-0.0780817	0.937763	0.981165		HES1_2925	73.5523	0.122193	0.251262	0.486318	0.626742	1		HES1_2925	73.5523	-0.145677	0.263627	-0.552585	0.580547	1		HES1_2925	73.5523	-0.0114991	0.25773	-0.0446166	0.964413	1		HES1_2925	73.5523	-0.0423834	0.255589	-0.165826	0.868294	0.931909		HES1_2925	73.5523	-0.420343	0.266595	-1.57671	0.114862	0.335226		HES1_2925	73.5523
HEXA_2929	717.535	-0.503636	0.302892	-1.66276	0.0963606	0.536313		HEXA_2929	717.535	-0.527104	0.302544	-1.74224	0.0814666	0.555963		HEXA_2929	717.535	0.0605426	0.302718	0.199997	0.841483	1		HEXA_2929	717.535	0.058825	0.302422	0.194513	0.845774	1		HEXA_2929	717.535	-0.632925	0.302995	-2.0889	0.0367167	0.129897		HEXA_2929	717.535	-0.107104	0.302787	-0.353727	0.723544	0.882917		HEXA_2929	717.535
HEXB_2932	800.581	-0.0677356	0.202986	-0.333695	0.73861	0.931026		HEXB_2932	800.581	0.0780449	0.202406	0.385585	0.699804	1		HEXB_2932	800.581	0.127935	0.203352	0.629129	0.529265	1		HEXB_2932	800.581	0.0337024	0.203066	0.165967	0.868183	1		HEXB_2932	800.581	0.172505	0.202594	0.851478	0.394504	0.570351		HEXB_2932	800.581	-0.0533138	0.203476	-0.262015	0.79331	0.912787		HEXB_2932	800.581
HGF_2939	0.0639836	-0.944737	10.0465	-0.0940363	0.92508	NA		HGF_2939	0.0639836	-1.26744	10.0326	-0.126333	0.899469	1		HGF_2939	0.0639836	-0.540883	10.0465	-0.0538378	0.957064	1		HGF_2939	0.0639836	-0.803229	10.0465	-0.079951	0.936276	1		HGF_2939	0.0639836	-1.00571	10.0465	-0.100105	0.920261	NA		HGF_2939	0.0639836	-0.642159	10.0465	-0.0639185	0.949035	NA		HGF_2939	0.0639836
MFSD14A_2943	244.861	0.0763802	0.165199	0.462352	0.643829	0.898169		MFSD14A_2943	244.861	0.123428	0.163289	0.755889	0.449716	0.929505		MFSD14A_2943	244.861	0.123702	0.167667	0.737782	0.460647	1		MFSD14A_2943	244.861	0.118231	0.165863	0.712823	0.475955	1		MFSD14A_2943	244.861	0.251208	0.163937	1.53234	0.125437	0.268676		MFSD14A_2943	244.861	0.317917	0.165615	1.91962	0.0549065	0.21404		MFSD14A_2943	244.861
HIF1A_2945	3613.09	0.130374	0.151771	0.85902	0.390329	0.752349		HIF1A_2945	3613.09	0.0225528	0.151698	0.148669	0.881815	1		HIF1A_2945	3613.09	0.112285	0.151968	0.738876	0.459982	1		HIF1A_2945	3613.09	-0.011583	0.151896	-0.0762565	0.939215	1		HIF1A_2945	3613.09	-0.0930712	0.151839	-0.61296	0.539903	0.692847		HIF1A_2945	3613.09	0.177876	0.151882	1.17115	0.24154	0.516971		HIF1A_2945	3613.09
H1.2_2950	875.862	-0.0359913	0.275099	-0.13083	0.89591	0.971655		H1.2_2950	875.862	-0.127738	0.274859	-0.464739	0.642118	1		H1.2_2950	875.862	0.153749	0.275398	0.55828	0.576653	1		H1.2_2950	875.862	0.0458821	0.275187	0.166731	0.867582	1		H1.2_2950	875.862	0.486996	0.274545	1.77383	0.076091	0.197946		H1.2_2950	875.862	0.467757	0.274893	1.7016	0.0888309	0.287216		H1.2_2950	875.862
H2AC8_2951	46.8341	-0.0151337	0.472186	-0.0320503	0.974432	0.9895		H2AC8_2951	46.8341	0.114572	0.468092	0.244764	0.806639	1		H2AC8_2951	46.8341	-0.0896209	0.478419	-0.187327	0.851404	1		H2AC8_2951	46.8341	-0.265401	0.477091	-0.55629	0.578013	1		H2AC8_2951	46.8341	0.838149	0.464954	1.80265	0.0714432	0.191446		H2AC8_2951	46.8341	-0.0558381	0.476413	-0.117205	0.906697	0.96365		H2AC8_2951	46.8341
H2BC8_2953	17.6814	-0.240679	0.434575	-0.553826	0.579698	0.865155		H2BC8_2953	17.6814	0.000487296	0.418489	0.00116442	0.999071	1		H2BC8_2953	17.6814	-0.375208	0.45622	-0.822428	0.410833	1		H2BC8_2953	17.6814	-0.0359719	0.432591	-0.0831547	0.933729	1		H2BC8_2953	17.6814	0.450141	0.414272	1.08658	0.277221	0.455899		H2BC8_2953	17.6814	-0.37514	0.451584	-0.830721	0.406131	0.672558		H2BC8_2953	17.6814
H2BC9_2954	0.229737	0	10.0466	0	1	NA		H2BC9_2954	0.229737	0	10.0327	0	1	1		H2BC9_2954	0.229737	0	10.0466	0	1	1		H2BC9_2954	0.229737	0	10.0466	0	1	1		H2BC9_2954	0.229737	0	10.0466	0	1	NA		H2BC9_2954	0.229737	0.805486	10.0466	0.0801747	0.936098	NA		H2BC9_2954	0.229737
H2BC12_2955	235.206	-0.0138157	0.321327	-0.0429957	0.965705	0.987939		H2BC12_2955	235.206	-0.302379	0.321258	-0.941234	0.346585	0.837903		H2BC12_2955	235.206	0.229451	0.321859	0.712894	0.475911	1		H2BC12_2955	235.206	0.0294365	0.321645	0.0915185	0.927081	1		H2BC12_2955	235.206	-0.217618	0.321761	-0.676335	0.498828	0.661438		H2BC12_2955	235.206	-0.382817	0.323716	-1.18257	0.23698	0.51078		H2BC12_2955	235.206
H2BC14_2956	0.323726	-0.944737	10.0465	-0.0940362	0.92508	NA		H2BC14_2956	0.323726	-1.26639	10.0326	-0.126228	0.899552	1		H2BC14_2956	0.323726	-0.540882	10.0465	-0.0538377	0.957064	1		H2BC14_2956	0.323726	-0.803228	10.0465	-0.0799509	0.936276	1		H2BC14_2956	0.323726	-1.00571	10.0465	-0.100105	0.920261	NA		H2BC14_2956	0.323726	-0.642158	10.0465	-0.0639184	0.949035	NA		H2BC14_2956	0.323726
H3C10_2957	229.478	-0.586768	0.381576	-1.53775	0.124111	0.558366		H3C10_2957	229.478	-0.820677	0.381301	-2.1523	0.0313733	0.490034		H3C10_2957	229.478	0.0530231	0.380873	0.139215	0.88928	1		H3C10_2957	229.478	-0.42976	0.381568	-1.1263	0.260039	1		H3C10_2957	229.478	0.134713	0.379455	0.355018	0.722576	0.826268		H3C10_2957	229.478	0.0858933	0.380456	0.225764	0.821385	0.923891		H3C10_2957	229.478
H2AC19_2963	389.017	-0.104175	0.3313	-0.314444	0.753184	0.933415		H2AC19_2963	389.017	-0.0371512	0.330583	-0.112381	0.910521	1		H2AC19_2963	389.017	0.0778054	0.331867	0.234448	0.814638	1		H2AC19_2963	389.017	0.0250711	0.331356	0.0756622	0.939688	1		H2AC19_2963	389.017	0.808831	0.329788	2.45258	0.0141836	0.0785228		H2AC19_2963	389.017	0.385031	0.330948	1.16342	0.24466	0.519295		H2AC19_2963	389.017
H2AC19_2964	600.903	-0.388127	0.341815	-1.13549	0.256171	0.664791		H2AC19_2964	600.903	-0.515111	0.341567	-1.50808	0.131533	0.635107		H2AC19_2964	600.903	0.16473	0.341643	0.48217	0.629685	1		H2AC19_2964	600.903	-0.22351	0.341802	-0.653915	0.513166	1		H2AC19_2964	600.903	0.263873	0.341022	0.773772	0.439066	0.611063		H2AC19_2964	600.903	0.223367	0.341435	0.654201	0.512983	0.752673		H2AC19_2964	600.903
H2BC21_2966	0.991705	-0.1698	1.3513	-0.125657	0.900004	NA		H2BC21_2966	0.991705	0.444678	1.22309	0.363569	0.71618	1		H2BC21_2966	0.991705	-1.24321	1.58739	-0.783181	0.433521	1		H2BC21_2966	0.991705	-2.46737	1.58739	-1.55436	0.120099	1		H2BC21_2966	0.991705	0.196418	1.28421	0.152948	0.878439	NA		H2BC21_2966	0.991705	-0.51882	1.48294	-0.349858	0.726445	NA		H2BC21_2966	0.991705
HJURP_2968	2.29311	-2.16955	1.01485	-2.1378	0.032533	NA		HJURP_2968	2.29311	-0.547912	0.71102	-0.7706	0.440944	0.92589		HJURP_2968	2.29311	-1.75788	1.00968	-1.74103	0.0816776	1		HJURP_2968	2.29311	-0.78513	0.787594	-0.996871	0.318827	1		HJURP_2968	2.29311	0.0921377	0.680725	0.135352	0.892333	NA		HJURP_2968	2.29311	-1.39366	0.910992	-1.52983	0.12606	NA		HJURP_2968	2.29311
HK1_2971	454.891	0.131583	0.211953	0.620812	0.534723	0.841506		HK1_2971	454.891	-0.0627643	0.211699	-0.29648	0.766864	1		HK1_2971	454.891	-0.0485219	0.213605	-0.227157	0.820302	1		HK1_2971	454.891	0.0991215	0.212393	0.466688	0.640723	1		HK1_2971	454.891	-0.305114	0.21292	-1.433	0.151858	0.304198		HK1_2971	454.891	0.0602635	0.212927	0.283024	0.777158	0.904389		HK1_2971	454.891
HLA.A_2975	400.406	0.3942	0.20637	1.91016	0.0561121	0.487653		HLA.A_2975	400.406	0.297346	0.205827	1.44464	0.14856	0.652443		HLA.A_2975	400.406	0.152531	0.20862	0.731143	0.464692	1		HLA.A_2975	400.406	0.192997	0.207446	0.930349	0.35219	1		HLA.A_2975	400.406	0.243968	0.206636	1.18066	0.237736	0.409912		HLA.A_2975	400.406	0.410049	0.207254	1.97848	0.0478742	0.197851		HLA.A_2975	400.406
HLA.B_2976	667.731	0.504778	0.209649	2.40773	0.016052	0.333461		HLA.B_2976	667.731	0.526697	0.209211	2.51754	0.0118178	0.486446		HLA.B_2976	667.731	0.275006	0.210855	1.30424	0.192151	1		HLA.B_2976	667.731	0.12428	0.210593	0.590142	0.555096	1		HLA.B_2976	667.731	0.415566	0.209701	1.9817	0.0475125	0.150964		HLA.B_2976	667.731	0.205332	0.210763	0.974231	0.329942	0.604236		HLA.B_2976	667.731
HLA.C_2979	27.1128	0.401514	0.305323	1.31505	0.188494	0.600962		HLA.C_2979	27.1128	0.366895	0.298186	1.23042	0.218539	0.72693		HLA.C_2979	27.1128	0.054156	0.330678	0.163773	0.86991	1		HLA.C_2979	27.1128	0.389232	0.309683	1.25687	0.2088	1		HLA.C_2979	27.1128	0.0666378	0.313375	0.212645	0.831603	0.907792		HLA.C_2979	27.1128	0.595374	0.308368	1.93073	0.0535167	0.211157		HLA.C_2979	27.1128
HLA.DPA1_2983	0.0875296	0	10.0466	0	1	NA		HLA.DPA1_2983	0.0875296	0.178464	10.0327	0.0177882	0.985808	1		HLA.DPA1_2983	0.0875296	0	10.0466	0	1	1		HLA.DPA1_2983	0.0875296	0	10.0466	0	1	1		HLA.DPA1_2983	0.0875296	0.441968	10.0466	0.0439916	0.964911	NA		HLA.DPA1_2983	0.0875296	0	10.0466	0	1	NA		HLA.DPA1_2983	0.0875296
HLA.DQA1_2987	1.08814	-0.387778	1.25806	-0.308234	0.757904	NA		HLA.DQA1_2987	1.08814	-1.01425	1.3082	-0.775301	0.438162	0.925307		HLA.DQA1_2987	1.08814	0.681775	1.17347	0.580991	0.561246	1		HLA.DQA1_2987	1.08814	-2.0322	1.55217	-1.30926	0.190445	1		HLA.DQA1_2987	1.08814	-0.663136	1.29286	-0.512921	0.608006	NA		HLA.DQA1_2987	1.08814	-0.966413	1.43097	-0.675354	0.499451	NA		HLA.DQA1_2987	1.08814
HLA.DQB1_2990	24.2128	0.317615	0.337587	0.940837	0.346788	0.72898		HLA.DQB1_2990	24.2128	0.174918	0.334044	0.523638	0.60053	1		HLA.DQB1_2990	24.2128	0.123189	0.353002	0.348975	0.727108	1		HLA.DQB1_2990	24.2128	-0.0118796	0.349224	-0.0340172	0.972863	1		HLA.DQB1_2990	24.2128	0.0648384	0.341962	0.189607	0.849617	0.921009		HLA.DQB1_2990	24.2128	-0.382222	0.366824	-1.04198	0.297422	0.577669		HLA.DQB1_2990	24.2128
HLA.DRA_2993	178.031	0.0657973	0.249028	0.264217	0.791613	0.940686		HLA.DRA_2993	178.031	0.192972	0.247575	0.77945	0.435715	0.925307		HLA.DRA_2993	178.031	-0.0912666	0.251724	-0.362566	0.716929	1		HLA.DRA_2993	178.031	-0.265126	0.251205	-1.05542	0.291235	1		HLA.DRA_2993	178.031	-0.526934	0.251497	-2.0952	0.0361537	0.129358		HLA.DRA_2993	178.031	-1.23496	0.260036	-4.7492	2.04225e-06	7.00046e-05		HLA.DRA_2993	178.031
HLA.DRB1_2994	0.0982064	0	10.0466	0	1	NA		HLA.DRB1_2994	0.0982064	0	10.0327	0	1	1		HLA.DRB1_2994	0.0982064	0	10.0466	0	1	1		HLA.DRB1_2994	0.0982064	1.64603	10.0268	0.164162	0.869603	1		HLA.DRB1_2994	0.0982064	0	10.0466	0	1	NA		HLA.DRB1_2994	0.0982064	0	10.0466	0	1	NA		HLA.DRB1_2994	0.0982064
HLA.DRB3_2995	0.0461507	0	10.0466	0	1	NA		HLA.DRB3_2995	0.0461507	0	10.0327	0	1	1		HLA.DRB3_2995	0.0461507	0	10.0466	0	1	1		HLA.DRB3_2995	0.0461507	0	10.0466	0	1	1		HLA.DRB3_2995	0.0461507	0	10.0466	0	1	NA		HLA.DRB3_2995	0.0461507	0	10.0466	0	1	NA		HLA.DRB3_2995	0.0461507
HLA.DRB5_2997	195.769	-0.226979	0.204111	-1.11204	0.266122	0.679868		HLA.DRB5_2997	195.769	-0.138678	0.202367	-0.685282	0.493166	0.956661		HLA.DRB5_2997	195.769	0.120225	0.204486	0.587938	0.556574	1		HLA.DRB5_2997	195.769	-0.44341	0.206167	-2.15073	0.0314977	1		HLA.DRB5_2997	195.769	-0.630503	0.206044	-3.06003	0.00221313	0.0342967		HLA.DRB5_2997	195.769	-0.877303	0.210721	-4.16335	3.13618e-05	0.000733017		HLA.DRB5_2997	195.769
HLA.E_3000	422.21	-0.174747	0.150273	-1.16286	0.244885	0.655085		HLA.E_3000	422.21	-0.235719	0.14946	-1.57713	0.114765	0.608527		HLA.E_3000	422.21	0.00696964	0.151175	0.0461032	0.963228	1		HLA.E_3000	422.21	0.0551421	0.150011	0.367586	0.713182	1		HLA.E_3000	422.21	-0.487888	0.151252	-3.22567	0.0012568	0.0266779		HLA.E_3000	422.21	-0.502154	0.153035	-3.2813	0.00103331	0.0127226		HLA.E_3000	422.21
HLA.F_3003	6.95253	-0.123852	0.505321	-0.245096	0.806382	0.943975		HLA.F_3003	6.95253	-0.562214	0.512171	-1.09771	0.272333	0.774862		HLA.F_3003	6.95253	-0.0544591	0.526674	-0.103402	0.917644	1		HLA.F_3003	6.95253	0.0546303	0.503083	0.108591	0.913527	1		HLA.F_3003	6.95253	-0.49112	0.524939	-0.935575	0.349492	0.529584		HLA.F_3003	6.95253	-1.26572	0.633871	-1.99682	0.0458451	0.194524		HLA.F_3003	6.95253
HMBS_3012	1.2353	-0.28913	1.20628	-0.239689	0.810572	NA		HMBS_3012	1.2353	0.0101036	1.12287	0.00899798	0.992821	1		HMBS_3012	1.2353	-2.64282	1.51202	-1.74787	0.0804865	1		HMBS_3012	1.2353	0.588334	1.11084	0.529628	0.59637	1		HMBS_3012	1.2353	-0.588477	1.2464	-0.472143	0.636825	NA		HMBS_3012	1.2353	0.774776	1.10823	0.699114	0.484481	NA		HMBS_3012	1.2353
HMG20B_3013	27.134	0.40978	0.409438	1.00084	0.316906	0.714539		HMG20B_3013	27.134	0.995995	0.397281	2.50703	0.012175	0.486446		HMG20B_3013	27.134	0.452432	0.416923	1.08517	0.277846	1		HMG20B_3013	27.134	-0.366543	0.431771	-0.84893	0.39592	1		HMG20B_3013	27.134	0.49199	0.407081	1.20858	0.226825	0.397889		HMG20B_3013	27.134	-0.336153	0.436068	-0.770872	0.440783	0.698265		HMG20B_3013	27.134
HMGA2_3022	234.576	0.107033	0.169683	0.630781	0.528183	0.839544		HMGA2_3022	234.576	-0.125765	0.16926	-0.743028	0.457465	0.935576		HMGA2_3022	234.576	-0.398269	0.176244	-2.25975	0.0238366	1		HMGA2_3022	234.576	-0.167498	0.172231	-0.972519	0.330792	1		HMGA2_3022	234.576	-0.277014	0.17159	-1.6144	0.106442	0.240144		HMGA2_3022	234.576	-0.453207	0.175765	-2.57848	0.0099236	0.0718354		HMGA2_3022	234.576
HMGCR_3029	286.802	-0.134794	0.177996	-0.757283	0.448881	0.789989		HMGCR_3029	286.802	0.247012	0.175161	1.4102	0.158481	0.663301		HMGCR_3029	286.802	-0.0408613	0.17984	-0.227209	0.820261	1		HMGCR_3029	286.802	0.0784876	0.17769	0.44171	0.658699	1		HMGCR_3029	286.802	-0.00619557	0.177118	-0.03498	0.972096	0.984568		HMGCR_3029	286.802	-0.0150806	0.179034	-0.0842336	0.932871	0.975676		HMGCR_3029	286.802
HMMR_3040	582.718	-0.857954	0.315448	-2.71979	0.00653231	0.246796		HMMR_3040	582.718	-0.492233	0.314763	-1.56382	0.11786	0.611197		HMMR_3040	582.718	-0.58819	0.315657	-1.86338	0.0624084	1		HMMR_3040	582.718	-0.253579	0.314961	-0.805113	0.420755	1		HMMR_3040	582.718	-1.26274	0.31595	-3.99665	6.42452e-05	0.00427062		HMMR_3040	582.718	-2.38878	0.320131	-7.46188	8.52955e-14	9.04789e-12		HMMR_3040	582.718
HMOX1_3041	1619.95	-0.311984	0.204023	-1.52916	0.126225	0.558366		HMOX1_3041	1619.95	-0.141839	0.19978	-0.70998	0.477717	0.946547		HMOX1_3041	1619.95	-0.0417956	0.205561	-0.203324	0.838882	1		HMOX1_3041	1619.95	1.02524	0.195636	5.24052	1.6e-07	8e-05		HMOX1_3041	1619.95	2.49424	0.19094	13.063	5.36037e-39	6.77015e-36		HMOX1_3041	1619.95	4.20482	0.18962	22.175	5.9916e-109	1.65248e-105		HMOX1_3041	1619.95
JPT2_3042	466.721	-0.212062	0.256937	-0.825349	0.409174	0.760958		JPT2_3042	466.721	-0.251925	0.256471	-0.982273	0.325965	0.819996		JPT2_3042	466.721	-0.0365036	0.257444	-0.141792	0.887244	1		JPT2_3042	466.721	-0.0482979	0.25692	-0.187988	0.850886	1		JPT2_3042	466.721	-0.716922	0.257921	-2.77962	0.00544231	0.0492734		JPT2_3042	466.721	-0.481862	0.258274	-1.8657	0.0620835	0.229526		JPT2_3042	466.721
HNF1A_3043	2.79788	-0.494291	0.743985	-0.664384	0.506445	NA		HNF1A_3043	2.79788	-0.506268	0.708567	-0.714496	0.474921	0.945818		HNF1A_3043	2.79788	-0.501881	0.798206	-0.62876	0.529506	1		HNF1A_3043	2.79788	-0.0324305	0.707602	-0.0458316	0.963444	1		HNF1A_3043	2.79788	-0.518742	0.739203	-0.701759	0.48283	NA		HNF1A_3043	2.79788	0.782469	0.651662	1.20073	0.229856	NA		HNF1A_3043	2.79788
HNRNPF_3064	37.058	-0.273491	0.234625	-1.16565	0.243756	0.654956		HNRNPF_3064	37.058	-0.118679	0.222232	-0.534031	0.59332	1		HNRNPF_3064	37.058	-0.0241477	0.239243	-0.100934	0.919603	1		HNRNPF_3064	37.058	-0.0715759	0.232808	-0.307445	0.758504	1		HNRNPF_3064	37.058	-0.125527	0.228794	-0.548646	0.583248	0.725042		HNRNPF_3064	37.058	0.22907	0.228998	1.00031	0.317159	0.591029		HNRNPF_3064	37.058
HOMER2_3072	15.5816	0.215282	0.406498	0.529601	0.596389	0.870959		HOMER2_3072	15.5816	0.733898	0.373552	1.96465	0.0494552	0.521124		HOMER2_3072	15.5816	0.386648	0.41843	0.924046	0.355462	1		HOMER2_3072	15.5816	0.274532	0.410488	0.668793	0.503628	1		HOMER2_3072	15.5816	0.562544	0.388494	1.44801	0.147614	0.299609		HOMER2_3072	15.5816	0.710561	0.397382	1.78811	0.0737588	0.253333		HOMER2_3072	15.5816
HOXA10_3077	269.736	0.0205284	0.188023	0.10918	0.91306	0.977507		HOXA10_3077	269.736	-0.181873	0.187621	-0.969364	0.332363	0.82739		HOXA10_3077	269.736	-0.0734143	0.1903	-0.385781	0.699659	1		HOXA10_3077	269.736	-0.0220272	0.188796	-0.116672	0.90712	1		HOXA10_3077	269.736	-0.4276	0.18969	-2.25421	0.0241833	0.104867		HOXA10_3077	269.736	-0.43853	0.191754	-2.28694	0.0221994	0.122944		HOXA10_3077	269.736
HOXA5_3080	25.532	0.284739	0.286974	0.992212	0.321094	0.717955		HOXA5_3080	25.532	0.0108494	0.285906	0.0379475	0.96973	1		HOXA5_3080	25.532	0.117455	0.302324	0.388509	0.69764	1		HOXA5_3080	25.532	-0.154635	0.302621	-0.510985	0.609362	1		HOXA5_3080	25.532	-0.21936	0.298439	-0.735025	0.462324	0.630919		HOXA5_3080	25.532	-0.765027	0.333305	-2.29528	0.0217174	0.121299		HOXA5_3080	25.532
HP_3085	1.26867	0.502969	2.15983	0.232875	0.815859	NA		HP_3085	1.26867	1.93268	1.96394	0.984084	0.325074	0.81851		HP_3085	1.26867	0	2.15983	0	1	1		HP_3085	1.26867	0	2.15983	0	1	1		HP_3085	1.26867	1.46135	2.05867	0.70985	0.477797	NA		HP_3085	1.26867	2.19214	2.00604	1.09277	0.274493	NA		HP_3085	1.26867
HPN_3091	0.0389907	0.502908	10.0466	0.0500573	0.960077	NA		HPN_3091	0.0389907	0	10.0327	0	1	1		HPN_3091	0.0389907	0	10.0466	0	1	1		HPN_3091	0.0389907	0	10.0466	0	1	1		HPN_3091	0.0389907	0	10.0466	0	1	NA		HPN_3091	0.0389907	0	10.0466	0	1	NA		HPN_3091	0.0389907
HPR_3094	0.0462361	0	10.0466	0	1	NA		HPR_3094	0.0462361	0	10.0327	0	1	1		HPR_3094	0.0462361	0	10.0466	0	1	1		HPR_3094	0.0462361	0	10.0466	0	1	1		HPR_3094	0.0462361	0	10.0466	0	1	NA		HPR_3094	0.0462361	0	10.0466	0	1	NA		HPR_3094	0.0462361
HS2ST1_3103	363.796	-0.0250971	0.142015	-0.176721	0.859728	0.963964		HS2ST1_3103	363.796	-0.00726509	0.140742	-0.05162	0.958832	1		HS2ST1_3103	363.796	-0.109566	0.144547	-0.757997	0.448453	1		HS2ST1_3103	363.796	-0.145749	0.143279	-1.01723	0.309042	1		HS2ST1_3103	363.796	-0.04525	0.141868	-0.318958	0.749758	0.845109		HS2ST1_3103	363.796	-0.288528	0.144976	-1.99018	0.0465711	0.195383		HS2ST1_3103	363.796
HS2ST1_3104	12.8271	-0.547405	0.384152	-1.42497	0.154166	0.578504		HS2ST1_3104	12.8271	-0.37748	0.355251	-1.06257	0.287976	0.78691		HS2ST1_3104	12.8271	-0.148421	0.383792	-0.386723	0.698961	1		HS2ST1_3104	12.8271	-0.148999	0.367956	-0.404938	0.685523	1		HS2ST1_3104	12.8271	0.249823	0.338625	0.737758	0.460661	0.630565		HS2ST1_3104	12.8271	0.75248	0.333047	2.25938	0.0238597	0.128525		HS2ST1_3104	12.8271
HSD17B10_3112	21.5384	0.052702	0.360792	0.146073	0.883864	0.969353		HSD17B10_3112	21.5384	0.482143	0.339272	1.42111	0.155285	0.661514		HSD17B10_3112	21.5384	0.430881	0.361732	1.19116	0.233591	1		HSD17B10_3112	21.5384	0.11745	0.363584	0.323033	0.746671	1		HSD17B10_3112	21.5384	0.580316	0.343186	1.69096	0.0908438	0.218961		HSD17B10_3112	21.5384	0.526554	0.35502	1.48317	0.138031	0.373957		HSD17B10_3112	21.5384
HSD17B11_3115	188.945	0.229585	0.266693	0.860859	0.389316	0.752349		HSD17B11_3115	188.945	0.0972546	0.266107	0.365472	0.714759	1		HSD17B11_3115	188.945	0.0824005	0.269077	0.306234	0.759427	1		HSD17B11_3115	188.945	-0.0595553	0.268461	-0.221839	0.824439	1		HSD17B11_3115	188.945	-0.258855	0.268422	-0.964358	0.334866	0.513272		HSD17B11_3115	188.945	-1.11313	0.277072	-4.01746	5.88289e-05	0.0012877		HSD17B11_3115	188.945
HSP90AA1_3127	1700.86	0.00641929	0.242603	0.0264601	0.97889	0.992566		HSP90AA1_3127	1700.86	0.259298	0.24224	1.07042	0.284431	0.785872		HSP90AA1_3127	1700.86	-0.395931	0.243467	-1.62622	0.103902	1		HSP90AA1_3127	1700.86	-0.117608	0.242841	-0.484301	0.628172	1		HSP90AA1_3127	1700.86	0.195053	0.24243	0.804574	0.421066	0.594529		HSP90AA1_3127	1700.86	-0.11179	0.242993	-0.460052	0.645479	0.838157		HSP90AA1_3127	1700.86
HSP90AB1_3128	1954.68	0.183645	0.229285	0.800945	0.423164	0.771882		HSP90AB1_3128	1954.68	0.243297	0.229054	1.06218	0.288153	0.78691		HSP90AB1_3128	1954.68	0.0897035	0.229724	0.390483	0.696179	1		HSP90AB1_3128	1954.68	0.225733	0.229368	0.984153	0.32504	1		HSP90AB1_3128	1954.68	0.442641	0.229087	1.93219	0.0533359	0.160578		HSP90AB1_3128	1954.68	0.618936	0.229204	2.70037	0.00692618	0.0556284		HSP90AB1_3128	1954.68
HSPA13_3134	34.802	-0.102256	0.363398	-0.281388	0.778413	0.935679		HSPA13_3134	34.802	0.186145	0.348528	0.534091	0.593279	1		HSPA13_3134	34.802	-0.259236	0.382953	-0.676939	0.498445	1		HSPA13_3134	34.802	-0.0949771	0.367566	-0.258395	0.796102	1		HSPA13_3134	34.802	0.376645	0.350009	1.0761	0.281883	0.459972		HSPA13_3134	34.802	0.533869	0.354648	1.50535	0.132234	0.364703		HSPA13_3134	34.802
HSPA1A_3135	805.815	-0.113379	0.332344	-0.34115	0.732991	0.928455		HSPA1A_3135	805.815	-0.282379	0.331755	-0.851166	0.394677	0.888968		HSPA1A_3135	805.815	0.570139	0.331335	1.72073	0.0852993	1		HSPA1A_3135	805.815	0.143996	0.33192	0.433828	0.664414	1		HSPA1A_3135	805.815	-0.0537336	0.331878	-0.161907	0.871379	0.933462		HSPA1A_3135	805.815	0.197003	0.332358	0.592743	0.553353	0.778438		HSPA1A_3135	805.815
HSPA1B_3136	486.866	0.0865658	0.237616	0.364309	0.715627	0.921859		HSPA1B_3136	486.866	0.165358	0.235069	0.703444	0.481779	0.94978		HSPA1B_3136	486.866	0.0734995	0.241269	0.304637	0.760643	1		HSPA1B_3136	486.866	0.11763	0.238532	0.49314	0.621914	1		HSPA1B_3136	486.866	0.352466	0.235496	1.4967	0.134471	0.281188		HSPA1B_3136	486.866	0.152259	0.239565	0.635564	0.52506	0.763372		HSPA1B_3136	486.866
HSPA4_3139	1144.4	0.0111339	0.263937	0.0421838	0.966352	0.987939		HSPA4_3139	1144.4	0.22443	0.263603	0.851392	0.394552	0.888968		HSPA4_3139	1144.4	-0.407124	0.264802	-1.53746	0.12418	1		HSPA4_3139	1144.4	-0.0753424	0.264136	-0.285241	0.775459	1		HSPA4_3139	1144.4	0.113638	0.263825	0.430733	0.666663	0.783251		HSPA4_3139	1144.4	-0.277778	0.264503	-1.05019	0.293631	0.573131		HSPA4_3139	1144.4
HSPA6_3141	612.732	-0.311824	1.47918	-0.210809	0.833036	0.957265		HSPA6_3141	612.732	-2.22116	1.71144	-1.29783	0.194345	0.702189		HSPA6_3141	612.732	-0.652839	1.60948	-0.405621	0.685021	1		HSPA6_3141	612.732	-2.71763	1.71152	-1.58784	0.112321	1		HSPA6_3141	612.732	-2.92012	1.71152	-1.70616	0.0879789	0.216603		HSPA6_3141	612.732	-1.59475	1.71152	-0.931776	0.351452	0.626166		HSPA6_3141	612.732
HSPA9_3143	1.33662	1.2589	1.29008	0.975828	0.32915	NA		HSPA9_3143	1.33662	2.09193	1.19269	1.75396	0.0794377	0.553895		HSPA9_3143	1.33662	-0.471373	1.61584	-0.291721	0.7705	1		HSPA9_3143	1.33662	0.715742	1.38846	0.515493	0.606209	1		HSPA9_3143	1.33662	0.965535	1.31929	0.731862	0.464253	NA		HSPA9_3143	1.33662	-1.53445	1.61584	-0.949632	0.342299	NA		HSPA9_3143	1.33662
HSPG2_3153	125.986	0.536786	0.297304	1.80551	0.0709944	0.505614		HSPG2_3153	125.986	0.213181	0.297346	0.716945	0.473408	0.945818		HSPG2_3153	125.986	0.232583	0.301793	0.77067	0.440903	1		HSPG2_3153	125.986	-0.0314162	0.301754	-0.104112	0.91708	1		HSPG2_3153	125.986	-0.300016	0.302242	-0.992635	0.320888	0.499115		HSPG2_3153	125.986	-0.14139	0.304047	-0.465026	0.641913	0.835881		HSPG2_3153	125.986
HTATSF1_3159	937.803	-0.501244	0.365338	-1.372	0.170063	0.588863		HTATSF1_3159	937.803	-0.566563	0.365193	-1.55141	0.120804	0.615293		HTATSF1_3159	937.803	-0.456227	0.365616	-1.24783	0.212093	1		HTATSF1_3159	937.803	-0.0865885	0.365188	-0.237107	0.812574	1		HTATSF1_3159	937.803	-0.883674	0.365573	-2.41723	0.0156392	0.0821806		HTATSF1_3159	937.803	-0.783562	0.365808	-2.142	0.0321934	0.155717		HTATSF1_3159	937.803
HTR5A_3170	0.0157684	0	10.0466	0	1	NA		HTR5A_3170	0.0157684	0	10.0327	0	1	1		HTR5A_3170	0.0157684	0	10.0466	0	1	1		HTR5A_3170	0.0157684	0	10.0466	0	1	1		HTR5A_3170	0.0157684	0	10.0466	0	1	NA		HTR5A_3170	0.0157684	0	10.0466	0	1	NA		HTR5A_3170	0.0157684
HTR6_3171	0.488414	0	4.72358	0	1	NA		HTR6_3171	0.488414	0	4.72213	0	1	1		HTR6_3171	0.488414	0	4.72358	0	1	1		HTR6_3171	0.488414	0.64447	4.72358	0.136437	0.891476	1		HTR6_3171	0.488414	0	4.72358	0	1	NA		HTR6_3171	0.488414	0.805549	4.72358	0.170538	0.864587	NA		HTR6_3171	0.488414
HTRA1_3172	406.379	-0.442947	0.176774	-2.50573	0.0122199	0.312407		HTRA1_3172	406.379	-0.402	0.17577	-2.28708	0.0221912	0.486446		HTRA1_3172	406.379	0.00810398	0.176686	0.0458666	0.963417	1		HTRA1_3172	406.379	-0.311912	0.176845	-1.76376	0.0777721	1		HTRA1_3172	406.379	-0.569239	0.177007	-3.21591	0.00130034	0.0272776		HTRA1_3172	406.379	-0.50471	0.178124	-2.83347	0.00460451	0.0397443		HTRA1_3172	406.379
HYOU1_3177	74.6325	0.505856	0.254805	1.98527	0.0471143	0.471937		HYOU1_3177	74.6325	0.441567	0.25229	1.75023	0.0800778	0.553895		HYOU1_3177	74.6325	-0.139666	0.271002	-0.51537	0.606295	1		HYOU1_3177	74.6325	0.207189	0.260374	0.795739	0.426184	1		HYOU1_3177	74.6325	0.087583	0.259188	0.337913	0.735429	0.835669		HYOU1_3177	74.6325	0.178581	0.263237	0.678401	0.497517	0.740853		HYOU1_3177	74.6325
IARS2_3181	127.953	0.0572425	0.342725	0.167022	0.867353	0.96497		IARS2_3181	127.953	0.471733	0.339756	1.38844	0.165002	0.673698		IARS2_3181	127.953	-0.265661	0.347715	-0.764018	0.444856	1		IARS2_3181	127.953	0.0583582	0.343553	0.169866	0.865115	1		IARS2_3181	127.953	0.345111	0.341148	1.01162	0.311722	0.491181		IARS2_3181	127.953	-0.0773427	0.345421	-0.223909	0.822828	0.925027		IARS2_3181	127.953
ICAM1_3187	11.1332	1.37702	0.386736	3.56062	0.000369985	0.0688835		ICAM1_3187	11.1332	0.259005	0.414627	0.62467	0.532187	0.980604		ICAM1_3187	11.1332	0.156772	0.460949	0.340107	0.733776	1		ICAM1_3187	11.1332	0.239232	0.439191	0.54471	0.585953	1		ICAM1_3187	11.1332	-0.235356	0.456348	-0.515737	0.606038	0.7399		ICAM1_3187	11.1332	0.0178477	0.46388	0.0384748	0.969309	0.985298		ICAM1_3187	11.1332
ICMT_3191	14.8642	-0.310114	0.424623	-0.730327	0.46519	0.799579		ICMT_3191	14.8642	-0.0219871	0.404446	-0.0543634	0.956646	1		ICMT_3191	14.8642	-0.739919	0.466844	-1.58494	0.11298	1		ICMT_3191	14.8642	-0.677989	0.448073	-1.51312	0.130249	1		ICMT_3191	14.8642	0.050863	0.409949	0.124071	0.901259	0.950343		ICMT_3191	14.8642	-0.210217	0.433163	-0.485307	0.627459	0.825635		ICMT_3191	14.8642
MRPL58_3192	315.385	-0.579298	0.319901	-1.81086	0.0701619	0.505614		MRPL58_3192	315.385	-0.556335	0.319011	-1.74394	0.0811702	0.555963		MRPL58_3192	315.385	-0.000100127	0.319469	-0.000313416	0.99975	1		MRPL58_3192	315.385	0.102304	0.318593	0.321112	0.748125	1		MRPL58_3192	315.385	-0.230584	0.31886	-0.723152	0.469586	0.636019		MRPL58_3192	315.385	0.17476	0.318778	0.548219	0.583541	0.798983		MRPL58_3192	315.385
ID2_3198	83.5886	-0.0405912	0.300609	-0.13503	0.892588	0.970858		ID2_3198	83.5886	0.208861	0.296605	0.704172	0.481326	0.949679		ID2_3198	83.5886	-0.0312838	0.304606	-0.102703	0.918199	1		ID2_3198	83.5886	-0.345153	0.30512	-1.13121	0.257968	1		ID2_3198	83.5886	0.0588192	0.299361	0.196483	0.844232	0.917063		ID2_3198	83.5886	-0.897727	0.315447	-2.84589	0.00442879	0.0386538		ID2_3198	83.5886
IDE_3201	786.43	-0.456834	0.278596	-1.63977	0.101052	0.536313		IDE_3201	786.43	-0.543971	0.278328	-1.95442	0.0506511	0.521124		IDE_3201	786.43	-0.149661	0.278754	-0.536894	0.591341	1		IDE_3201	786.43	0.079687	0.278167	0.286471	0.774517	1		IDE_3201	786.43	-0.548966	0.278646	-1.97012	0.0488241	0.153031		IDE_3201	786.43	0.0746643	0.278339	0.26825	0.788507	0.909893		IDE_3201	786.43
IDO1_3210	3.22605	0.0348695	0.775175	0.0449827	0.964121	0.987939		IDO1_3210	3.22605	0.507586	0.735963	0.689689	0.49039	0.954053		IDO1_3210	3.22605	-0.246625	0.828097	-0.297821	0.76584	1		IDO1_3210	3.22605	-1.00006	0.880937	-1.13522	0.256281	1		IDO1_3210	3.22605	-0.746214	0.831461	-0.897473	0.369467	NA		IDO1_3210	3.22605	-0.6484	0.858705	-0.75509	0.450195	0.706803		IDO1_3210	3.22605
IER2_3213	1894.48	-0.678098	0.432518	-1.56779	0.116929	0.554109		IER2_3213	1894.48	-0.960657	0.432503	-2.22115	0.0263405	0.486446		IER2_3213	1894.48	-0.00897847	0.432421	-0.0207632	0.983435	1		IER2_3213	1894.48	-0.322642	0.432437	-0.746103	0.455605	1		IER2_3213	1894.48	-1.08332	0.432689	-2.5037	0.0122903	0.0728761		IER2_3213	1894.48	-0.289653	0.432487	-0.669739	0.503024	0.744369		IER2_3213	1894.48
IER3_3214	586.877	0.696021	0.185224	3.75772	0.000171469	0.0429774		IER3_3214	586.877	0.17109	0.185617	0.921736	0.356666	0.845848		IER3_3214	586.877	0.357775	0.186955	1.91369	0.0556597	1		IER3_3214	586.877	0.252866	0.186502	1.35584	0.17515	1		IER3_3214	586.877	0.210254	0.186094	1.12982	0.258551	0.435516		IER3_3214	586.877	0.52236	0.186227	2.80497	0.0050321	0.042835		IER3_3214	586.877
IFI30_3216	78.4509	-0.207014	0.241406	-0.857533	0.39115	0.752349		IFI30_3216	78.4509	-0.122581	0.235954	-0.519511	0.603404	1		IFI30_3216	78.4509	0.0651396	0.243639	0.267361	0.789191	1		IFI30_3216	78.4509	0.0682839	0.239524	0.285082	0.775582	1		IFI30_3216	78.4509	0.0169702	0.237465	0.0714641	0.943028	0.973076		IFI30_3216	78.4509	0.306414	0.238455	1.285	0.198794	0.464638		IFI30_3216	78.4509
IFIT1_3219	530.264	-0.711535	0.235113	-3.02636	0.00247517	0.180142		IFIT1_3219	530.264	-0.254194	0.233875	-1.08688	0.277092	0.777643		IFIT1_3219	530.264	-0.219515	0.234978	-0.934195	0.350203	1		IFIT1_3219	530.264	-0.451911	0.234903	-1.92382	0.0543777	1		IFIT1_3219	530.264	-0.620621	0.234828	-2.64288	0.00822049	0.0588242		IFIT1_3219	530.264	-0.916974	0.236399	-3.87892	0.000104921	0.00206694		IFIT1_3219	530.264
IFIT2_3222	9.24974	-0.0472732	0.473692	-0.0997972	0.920505	0.977507		IFIT2_3222	9.24974	0.235945	0.443829	0.531613	0.594994	1		IFIT2_3222	9.24974	0.164271	0.485188	0.338573	0.734932	1		IFIT2_3222	9.24974	0.0638035	0.475323	0.134232	0.893219	1		IFIT2_3222	9.24974	0.893222	0.429519	2.07958	0.0375637	0.132522		IFIT2_3222	9.24974	0.160845	0.479183	0.335664	0.737124	0.887742		IFIT2_3222	9.24974
IFIT3_3225	64.6129	0.0910799	0.342787	0.265704	0.790467	0.940587		IFIT3_3225	64.6129	0.543542	0.336773	1.61397	0.106534	0.601874		IFIT3_3225	64.6129	-0.255763	0.352694	-0.72517	0.468348	1		IFIT3_3225	64.6129	0.276195	0.342456	0.806511	0.419948	1		IFIT3_3225	64.6129	0.306301	0.340312	0.900058	0.368089	0.546295		IFIT3_3225	64.6129	0.256135	0.344321	0.743886	0.456946	0.710614		IFIT3_3225	64.6129
IFITM1_3226	848.341	-0.0223283	0.217603	-0.10261	0.918272	0.977507		IFITM1_3226	848.341	0.0541279	0.217209	0.249198	0.803208	1		IFITM1_3226	848.341	0.376031	0.217635	1.7278	0.0840235	1		IFITM1_3226	848.341	0.0198109	0.217738	0.090985	0.927505	1		IFITM1_3226	848.341	0.06842	0.217444	0.314655	0.753024	0.847311		IFITM1_3226	848.341	-0.167376	0.218226	-0.766984	0.443091	0.700714		IFITM1_3226	848.341
IFNAR1_3235	43.1471	0.198728	0.300364	0.661624	0.508212	0.824015		IFNAR1_3235	43.1471	0.280525	0.294651	0.952059	0.341067	0.836216		IFNAR1_3235	43.1471	-0.291898	0.319861	-0.912578	0.361465	1		IFNAR1_3235	43.1471	0.275968	0.301528	0.915233	0.360069	1		IFNAR1_3235	43.1471	0.184718	0.29968	0.616384	0.537641	0.691839		IFNAR1_3235	43.1471	0.159177	0.306629	0.519118	0.603678	0.812961		IFNAR1_3235	43.1471
IFNB1_3236	0.00758579	0	10.0466	0	1	NA		IFNB1_3236	0.00758579	0	10.0327	0	1	1		IFNB1_3236	0.00758579	0	10.0466	0	1	1		IFNB1_3236	0.00758579	0	10.0466	0	1	1		IFNB1_3236	0.00758579	0	10.0466	0	1	NA		IFNB1_3236	0.00758579	0	10.0466	0	1	NA		IFNB1_3236	0.00758579
IFRD2_3246	35.0454	0.278932	0.311225	0.89624	0.370125	0.740786		IFRD2_3246	35.0454	0.323183	0.303282	1.06562	0.286596	0.78653		IFRD2_3246	35.0454	0.181276	0.325475	0.556959	0.577555	1		IFRD2_3246	35.0454	0.319815	0.313804	1.01916	0.308129	1		IFRD2_3246	35.0454	0.536222	0.304264	1.76236	0.0780085	0.201864		IFRD2_3246	35.0454	1.09513	0.30061	3.64302	0.000269459	0.00439745		IFRD2_3246	35.0454
IGF1R_3254	89.7114	0.183893	0.25436	0.722962	0.469703	0.801139		IGF1R_3254	89.7114	0.00319029	0.2532	0.0125999	0.989947	1		IGF1R_3254	89.7114	-0.0220013	0.261183	-0.084237	0.932868	1		IGF1R_3254	89.7114	-0.0510557	0.258253	-0.197696	0.843283	1		IGF1R_3254	89.7114	-0.336372	0.259187	-1.2978	0.194357	0.359668		IGF1R_3254	89.7114	-0.0905594	0.260681	-0.347395	0.728294	0.882917		IGF1R_3254	89.7114
IGF2BP2_3259	39.2767	0.43219	0.42102	1.02653	0.304641	0.707836		IGF2BP2_3259	39.2767	0.118241	0.420984	0.280868	0.778811	1		IGF2BP2_3259	39.2767	-0.224434	0.441073	-0.508837	0.610867	1		IGF2BP2_3259	39.2767	-0.217745	0.434606	-0.501017	0.616359	1		IGF2BP2_3259	39.2767	0.26813	0.422479	0.63466	0.52565	0.681269		IGF2BP2_3259	39.2767	-0.110503	0.435774	-0.253579	0.799821	0.917216		IGF2BP2_3259	39.2767
IGF2R_3263	4612.32	-0.607108	0.445385	-1.36311	0.172848	0.589851		IGF2R_3263	4612.32	-0.764331	0.445363	-1.7162	0.0861259	0.568204		IGF2R_3263	4612.32	-0.217728	0.44539	-0.488849	0.624949	1		IGF2R_3263	4612.32	0.0918755	0.445321	0.206313	0.836547	1		IGF2R_3263	4612.32	-1.2215	0.445481	-2.74198	0.00610696	0.0513651		IGF2R_3263	4612.32	-0.692484	0.44545	-1.55457	0.120048	0.343249		IGF2R_3263	4612.32
IGFBP1_3266	15.2192	-0.684842	0.413572	-1.65592	0.0977379	0.536313		IGFBP1_3266	15.2192	-0.398587	0.377988	-1.0545	0.291656	0.788381		IGFBP1_3266	15.2192	0.230174	0.382802	0.601287	0.547649	1		IGFBP1_3266	15.2192	0.215311	0.371029	0.580307	0.561707	1		IGFBP1_3266	15.2192	0.526231	0.351161	1.49855	0.133991	0.280757		IGFBP1_3266	15.2192	0.235489	0.377606	0.623638	0.532865	0.767037		IGFBP1_3266	15.2192
IGFBP3_3270	2581.24	0.0392338	0.212807	0.184363	0.853728	0.963964		IGFBP3_3270	2581.24	0.173819	0.212629	0.817473	0.413658	0.909967		IGFBP3_3270	2581.24	0.449656	0.212815	2.1129	0.0346091	1		IGFBP3_3270	2581.24	0.344405	0.212741	1.61889	0.105471	1		IGFBP3_3270	2581.24	0.277258	0.212685	1.30361	0.192367	0.356446		IGFBP3_3270	2581.24	0.407131	0.212783	1.91336	0.0557019	0.215229		IGFBP3_3270	2581.24
IGFBP4_3271	75.8063	0.0551364	0.250682	0.219946	0.825914	0.951984		IGFBP4_3271	75.8063	-0.0702169	0.248555	-0.282501	0.777559	1		IGFBP4_3271	75.8063	0.23584	0.253648	0.929792	0.352479	1		IGFBP4_3271	75.8063	-0.0208065	0.253512	-0.082073	0.934589	1		IGFBP4_3271	75.8063	-0.129216	0.252245	-0.512264	0.608466	0.741503		IGFBP4_3271	75.8063	-0.163995	0.258025	-0.635577	0.525052	0.763372		IGFBP4_3271	75.8063
IGFBP6_3273	5.63287	0.064806	0.608482	0.106504	0.915182	0.977507		IGFBP6_3273	5.63287	0.811762	0.540455	1.502	0.133098	0.635897		IGFBP6_3273	5.63287	0.611128	0.596341	1.0248	0.305459	1		IGFBP6_3273	5.63287	0.30904	0.599668	0.515353	0.606307	1		IGFBP6_3273	5.63287	0.621903	0.56416	1.10235	0.270308	NA		IGFBP6_3273	5.63287	-0.0231239	0.644814	-0.0358614	0.971393	0.986051		IGFBP6_3273	5.63287
IGHV3.23_3276	0.15606	0.502965	10.0466	0.050063	0.960072	NA		IGHV3.23_3276	0.15606	0.920959	10.02	0.0919118	0.926768	1		IGHV3.23_3276	0.15606	0	10.0466	0	1	1		IGHV3.23_3276	0.15606	0	10.0466	0	1	1		IGHV3.23_3276	0.15606	0	10.0466	0	1	NA		IGHV3.23_3276	0.15606	0.805544	10.0466	0.0801804	0.936094	NA		IGHV3.23_3276	0.15606
IGKC_3281	0.401073	0.621253	2.94799	0.210738	0.833092	NA		IGKC_3281	0.401073	-0.735284	3.02002	-0.24347	0.807642	1		IGKC_3281	0.401073	1.29218	2.92205	0.442217	0.658332	1		IGKC_3281	0.401073	-0.269958	3.02041	-0.089378	0.928782	1		IGKC_3281	0.401073	0.312559	2.97869	0.104932	0.91643	NA		IGKC_3281	0.401073	-0.108878	3.02041	-0.0360474	0.971245	NA		IGKC_3281	0.401073
IGKV1.5_3282	0	NA	NA	NA	NA	NA		IGKV1.5_3282	0	NA	NA	NA	NA	NA		IGKV1.5_3282	0	NA	NA	NA	NA	NA		IGKV1.5_3282	0	NA	NA	NA	NA	NA		IGKV1.5_3282	0	NA	NA	NA	NA	NA		IGKV1.5_3282	0	NA	NA	NA	NA	NA		IGKV1.5_3282	0
ELP1_3288	666.808	-0.341627	0.275824	-1.23857	0.215505	0.625611		ELP1_3288	666.808	-0.512122	0.275639	-1.85795	0.0631768	0.544766		ELP1_3288	666.808	-0.256576	0.276344	-0.928464	0.353167	1		ELP1_3288	666.808	-0.111147	0.275724	-0.403109	0.686868	1		ELP1_3288	666.808	-0.708539	0.276297	-2.56441	0.0103352	0.06576		ELP1_3288	666.808	-0.134367	0.275975	-0.486881	0.626343	0.825518		ELP1_3288	666.808
IKBKB_3289	47.4828	-0.519401	0.238301	-2.1796	0.0292871	0.414673		IKBKB_3289	47.4828	-0.262895	0.227312	-1.15654	0.24746	0.749363		IKBKB_3289	47.4828	-0.714454	0.254394	-2.80845	0.00497806	1		IKBKB_3289	47.4828	-0.305544	0.236747	-1.29059	0.196844	1		IKBKB_3289	47.4828	-0.34494	0.233396	-1.47792	0.13943	0.286725		IKBKB_3289	47.4828	-0.527502	0.245979	-2.1445	0.0319929	0.155717		IKBKB_3289	47.4828
IKBKE_3290	8.05009	0.361261	0.430427	0.839307	0.401297	0.759264		IKBKE_3290	8.05009	0.304167	0.416076	0.731037	0.464756	0.940808		IKBKE_3290	8.05009	0.12255	0.473591	0.258767	0.795815	1		IKBKE_3290	8.05009	0.245382	0.44589	0.550319	0.5821	1		IKBKE_3290	8.05009	0.520652	0.418447	1.24425	0.213408	0.38259		IKBKE_3290	8.05009	-0.132153	0.486884	-0.271427	0.786063	0.908617		IKBKE_3290	8.05009
IKBKG_3291	171.005	-0.221748	0.298201	-0.74362	0.457106	0.794892		IKBKG_3291	171.005	-0.46039	0.297707	-1.54645	0.121996	0.616393		IKBKG_3291	171.005	-0.0445613	0.29995	-0.148562	0.881899	1		IKBKG_3291	171.005	0.11691	0.297049	0.393571	0.693898	1		IKBKG_3291	171.005	0.0854172	0.296082	0.288492	0.77297	0.863566		IKBKG_3291	171.005	1.03518	0.293593	3.5259	0.000422054	0.0062582		IKBKG_3291	171.005
IKZF1_3292	0.0573414	0	10.0466	0	1	NA		IKZF1_3292	0.0573414	0	10.0327	0	1	1		IKZF1_3292	0.0573414	0	10.0466	0	1	1		IKZF1_3292	0.0573414	0	10.0466	0	1	1		IKZF1_3292	0.0573414	0	10.0466	0	1	NA		IKZF1_3292	0.0573414	0	10.0466	0	1	NA		IKZF1_3292	0.0573414
IKZF1_3293	0.108686	-0.944711	10.0465	-0.0940337	0.925082	NA		IKZF1_3293	0.108686	-0.307381	10.0326	-0.0306383	0.975558	1		IKZF1_3293	0.108686	-0.540857	10.0465	-0.0538352	0.957066	1		IKZF1_3293	0.108686	-0.803203	10.0465	-0.0799484	0.936278	1		IKZF1_3293	0.108686	-0.0439511	10.0465	-0.00437476	0.996509	NA		IKZF1_3293	0.108686	1.00989	10.0349	0.100638	0.919838	NA		IKZF1_3293	0.108686
IKZF1_3294	0.0225219	0	10.0466	0	1	NA		IKZF1_3294	0.0225219	0.178065	10.0327	0.0177484	0.98584	1		IKZF1_3294	0.0225219	0	10.0466	0	1	1		IKZF1_3294	0.0225219	0	10.0466	0	1	1		IKZF1_3294	0.0225219	0.441968	10.0466	0.0439916	0.964911	NA		IKZF1_3294	0.0225219	0	10.0466	0	1	NA		IKZF1_3294	0.0225219
IL13RA1_3309	44.3505	0.84176	0.374129	2.24992	0.0244542	0.389356		IL13RA1_3309	44.3505	0.800514	0.371773	2.15323	0.0313004	0.490034		IL13RA1_3309	44.3505	-0.0714133	0.394011	-0.181247	0.856174	1		IL13RA1_3309	44.3505	0.130686	0.385014	0.339431	0.734285	1		IL13RA1_3309	44.3505	0.393306	0.378348	1.03954	0.298556	0.476708		IL13RA1_3309	44.3505	-0.172779	0.393901	-0.438636	0.660925	0.847069		IL13RA1_3309	44.3505
IL1B_3325	47.1624	1.73256	0.499443	3.46899	0.000522424	0.0735655		IL1B_3325	47.1624	0.114497	0.505902	0.226322	0.820951	1		IL1B_3325	47.1624	-0.394596	0.520413	-0.758236	0.44831	1		IL1B_3325	47.1624	-0.350228	0.515578	-0.679292	0.496953	1		IL1B_3325	47.1624	-1.49288	0.533563	-2.79794	0.00514291	0.047761		IL1B_3325	47.1624	-2.22857	0.574073	-3.88203	0.000103588	0.00205854		IL1B_3325	47.1624
IL1R1_3326	86.2877	0.266541	0.232133	1.14823	0.250874	0.660221		IL1R1_3326	86.2877	0.0683045	0.231024	0.29566	0.76749	1		IL1R1_3326	86.2877	0.369377	0.235477	1.56863	0.116734	1		IL1R1_3326	86.2877	0.0321955	0.236321	0.136237	0.891634	1		IL1R1_3326	86.2877	-0.410519	0.23948	-1.71421	0.0864899	0.214948		IL1R1_3326	86.2877	-0.465502	0.246329	-1.88976	0.0587899	0.222723		IL1R1_3326	86.2877
IL20_3330	0.0427654	0	10.0466	0	1	NA		IL20_3330	0.0427654	0	10.0327	0	1	1		IL20_3330	0.0427654	0	10.0466	0	1	1		IL20_3330	0.0427654	0	10.0466	0	1	1		IL20_3330	0.0427654	0	10.0466	0	1	NA		IL20_3330	0.0427654	0	10.0466	0	1	NA		IL20_3330	0.0427654
IL36B_3336	0.0504565	0	10.0466	0	1	NA		IL36B_3336	0.0504565	0	10.0327	0	1	1		IL36B_3336	0.0504565	0	10.0466	0	1	1		IL36B_3336	0.0504565	0	10.0466	0	1	1		IL36B_3336	0.0504565	0.441936	10.0466	0.0439884	0.964914	NA		IL36B_3336	0.0504565	0	10.0466	0	1	NA		IL36B_3336	0.0504565
IL36G_3337	1.67095	1.93574	1.22249	1.58344	0.113322	NA		IL36G_3337	1.67095	1.90391	1.19487	1.59341	0.111068	0.607692		IL36G_3337	1.67095	1.77224	1.29111	1.37264	0.169863	1		IL36G_3337	1.67095	1.51642	1.29052	1.17505	0.239975	1		IL36G_3337	1.67095	2.44441	1.17303	2.08384	0.0371747	NA		IL36G_3337	1.67095	-0.164412	1.58624	-0.103649	0.917448	NA		IL36G_3337	1.67095
IL4R_3339	13.1505	0.289131	0.416319	0.694494	0.487373	0.813795		IL4R_3339	13.1505	0.446277	0.399825	1.11618	0.264344	0.763619		IL4R_3339	13.1505	-0.168509	0.46017	-0.366188	0.714224	1		IL4R_3339	13.1505	0.153232	0.428202	0.35785	0.720456	1		IL4R_3339	13.1505	0.53943	0.40513	1.3315	0.183025	0.345746		IL4R_3339	13.1505	0.366169	0.425834	0.859888	0.389851	0.656276		IL4R_3339	13.1505
IL6_3341	6.54673	0.498578	0.785155	0.635005	0.525425	0.839544		IL6_3341	6.54673	-0.676162	0.842252	-0.802803	0.422089	0.918114		IL6_3341	6.54673	-1.75028	1.10422	-1.58508	0.112949	1		IL6_3341	6.54673	-2.00277	1.10293	-1.81586	0.0693917	1		IL6_3341	6.54673	-1.47132	0.96612	-1.52292	0.127778	NA		IL6_3341	6.54673	-0.794822	0.921529	-0.862504	0.38841	0.656276		IL6_3341	6.54673
IL7R_3347	1.37475	0.502961	3.3355	0.15079	0.880141	NA		IL7R_3347	1.37475	0	3.33499	0	1	1		IL7R_3347	1.37475	0.90684	3.3355	0.271875	0.785718	1		IL7R_3347	1.37475	0	3.3355	0	1	1		IL7R_3347	1.37475	1.60259	3.25834	0.491842	0.622831	NA		IL7R_3347	1.37475	2.48229	3.21789	0.771403	0.440468	NA		IL7R_3347	1.37475
ILF2_3354	610.88	-0.124201	0.177569	-0.699452	0.484269	0.812418		ILF2_3354	610.88	-0.061465	0.176845	-0.347564	0.728168	1		ILF2_3354	610.88	-0.0353337	0.178387	-0.198073	0.842988	1		ILF2_3354	610.88	-0.0396467	0.177724	-0.223081	0.823473	1		ILF2_3354	610.88	-0.00119284	0.177206	-0.0067314	0.994629	0.996207		ILF2_3354	610.88	-0.0118453	0.178038	-0.0665321	0.946954	0.978027		ILF2_3354	610.88
ILK_3355	559.038	-0.302764	0.428965	-0.705803	0.480311	0.807742		ILK_3355	559.038	-0.797459	0.429147	-1.85824	0.0631348	0.544766		ILK_3355	559.038	-0.0470854	0.429137	-0.109721	0.912631	1		ILK_3355	559.038	-0.0273788	0.428855	-0.0638417	0.949096	1		ILK_3355	559.038	-1.01745	0.429761	-2.36748	0.0179097	0.0888799		ILK_3355	559.038	-0.265626	0.429256	-0.618805	0.536045	0.769225		ILK_3355	559.038
INHA_3371	0.175523	0	10.0466	0	1	NA		INHA_3371	0.175523	0	10.0327	0	1	1		INHA_3371	0.175523	1.99875	10.0241	0.199394	0.841955	1		INHA_3371	0.175523	0	10.0466	0	1	1		INHA_3371	0.175523	1.94956	10.0121	0.194721	0.845611	NA		INHA_3371	0.175523	0.805486	10.0466	0.0801747	0.936098	NA		INHA_3371	0.175523
INHBA_3372	0.0706778	0.502908	10.0466	0.0500573	0.960077	NA		INHBA_3372	0.0706778	0	10.0327	0	1	1		INHBA_3372	0.0706778	0	10.0466	0	1	1		INHBA_3372	0.0706778	0	10.0466	0	1	1		INHBA_3372	0.0706778	0.441936	10.0466	0.0439884	0.964914	NA		INHBA_3372	0.0706778	0	10.0466	0	1	NA		INHBA_3372	0.0706778
INPP1_3376	4.31026	0.605461	0.608531	0.994956	0.319758	0.715822		INPP1_3376	4.31026	-0.863536	0.717567	-1.20342	0.228813	0.732091		INPP1_3376	4.31026	-1.5157	0.966028	-1.569	0.116647	1		INPP1_3376	4.31026	0.814534	0.603803	1.34901	0.177335	1		INPP1_3376	4.31026	0.431272	0.616432	0.699627	0.48416	NA		INPP1_3376	4.31026	-0.044654	0.694131	-0.0643308	0.948707	0.978027		INPP1_3376	4.31026
INPP4B_3379	397.079	-0.518822	0.211307	-2.4553	0.0140766	0.322518		INPP4B_3379	397.079	-0.517291	0.210471	-2.45778	0.0139798	0.486446		INPP4B_3379	397.079	-0.180699	0.211566	-0.854101	0.393049	1		INPP4B_3379	397.079	-0.203531	0.210858	-0.965253	0.334418	1		INPP4B_3379	397.079	-0.729304	0.211791	-3.4435	0.000574233	0.0174761		INPP4B_3379	397.079	-0.580715	0.212562	-2.73198	0.00629559	0.0509186		INPP4B_3379	397.079
INS_3382	0.137926	0	10.0466	0	1	NA		INS_3382	0.137926	0	10.0327	0	1	1		INS_3382	0.137926	0.906762	10.0466	0.0902552	0.928084	1		INS_3382	0.137926	1.71342	10.0246	0.170922	0.864285	1		INS_3382	0.137926	0.441936	10.0466	0.0439884	0.964914	NA		INS_3382	0.137926	0	10.0466	0	1	NA		INS_3382	0.137926
INSIG1_3385	854.455	-0.230023	0.246893	-0.931673	0.351506	0.730944		INSIG1_3385	854.455	-0.250367	0.246437	-1.01595	0.309656	0.80442		INSIG1_3385	854.455	0.203554	0.246879	0.824508	0.409651	1		INSIG1_3385	854.455	0.0326145	0.246715	0.132195	0.89483	1		INSIG1_3385	854.455	-0.121883	0.24663	-0.494193	0.62117	0.750995		INSIG1_3385	854.455	0.445933	0.246344	1.8102	0.0702646	0.246238		INSIG1_3385	854.455
IPO13_3398	5.18602	0.609023	0.595543	1.02264	0.30648	0.708526		IPO13_3398	5.18602	0.0668159	0.611795	0.109213	0.913034	1		IPO13_3398	5.18602	0.815373	0.609815	1.33708	0.181196	1		IPO13_3398	5.18602	0.824461	0.59012	1.39711	0.162381	1		IPO13_3398	5.18602	-0.248894	0.666545	-0.373409	0.708844	NA		IPO13_3398	5.18602	1.04553	0.58614	1.78375	0.0744643	0.255391		IPO13_3398	5.18602
IPO5_3401	107.318	0.362459	0.211799	1.71134	0.087019	0.529798		IPO5_3401	107.318	0.360533	0.208873	1.72609	0.0843314	0.562261		IPO5_3401	107.318	0.130067	0.219931	0.591399	0.554253	1		IPO5_3401	107.318	0.514215	0.211767	2.42822	0.0151732	1		IPO5_3401	107.318	0.469837	0.210209	2.2351	0.0254109	0.107337		IPO5_3401	107.318	0.495178	0.213699	2.31718	0.0204941	0.116782		IPO5_3401	107.318
IQGAP1_3404	1646.39	-0.0803187	0.0932523	-0.861306	0.38907	0.752349		IQGAP1_3404	1646.39	-0.00991774	0.0926981	-0.10699	0.914797	1		IQGAP1_3404	1646.39	-0.21075	0.0943441	-2.23384	0.0254933	1		IQGAP1_3404	1646.39	-0.0450541	0.0934528	-0.482105	0.629731	1		IQGAP1_3404	1646.39	-0.0455452	0.0931108	-0.489151	0.624735	0.75362		IQGAP1_3404	1646.39	-0.0449066	0.0937504	-0.479001	0.631938	0.827757		IQGAP1_3404	1646.39
IRF7_3410	11.0077	0.642198	0.372682	1.72318	0.0848558	0.5271		IRF7_3410	11.0077	0.390794	0.369203	1.05848	0.289836	0.787573		IRF7_3410	11.0077	-0.194343	0.453861	-0.428199	0.668506	1		IRF7_3410	11.0077	0.0155569	0.416747	0.0373294	0.970222	1		IRF7_3410	11.0077	0.291984	0.387133	0.754221	0.450717	0.622477		IRF7_3410	11.0077	0.283283	0.409506	0.691767	0.489084	0.734691		IRF7_3410	11.0077
IRS1_3411	1.85897	1.98326	1.06317	1.86542	0.0621231	NA		IRS1_3411	1.85897	2.1019	1.02969	2.04129	0.0412219	0.504001		IRS1_3411	1.85897	1.35816	1.18349	1.14758	0.25114	1		IRS1_3411	1.85897	1.6562	1.10921	1.49313	0.135402	1		IRS1_3411	1.85897	1.68906	1.08453	1.55741	0.119373	NA		IRS1_3411	1.85897	1.65589	1.12846	1.46739	0.14227	NA		IRS1_3411	1.85897
ISG15_3415	31.1809	0.248158	0.414045	0.59935	0.54894	0.851515		ISG15_3415	31.1809	0.0463698	0.411419	0.112707	0.910263	1		ISG15_3415	31.1809	0.809677	0.410795	1.971	0.0487242	1		ISG15_3415	31.1809	0.194706	0.418994	0.464699	0.642147	1		ISG15_3415	31.1809	0.902294	0.400802	2.25122	0.0243715	0.104918		ISG15_3415	31.1809	1.29779	0.400374	3.24146	0.0011892	0.0144485		ISG15_3415	31.1809
ISL1_3417	0.181107	-0.944737	10.0465	-0.0940362	0.92508	NA		ISL1_3417	0.181107	-1.2667	10.0326	-0.126259	0.899527	1		ISL1_3417	0.181107	-0.540883	10.0465	-0.0538378	0.957064	1		ISL1_3417	0.181107	-0.803229	10.0465	-0.0799509	0.936276	1		ISL1_3417	0.181107	-0.0439771	10.0465	-0.00437734	0.996507	NA		ISL1_3417	0.181107	-0.642159	10.0465	-0.0639185	0.949035	NA		ISL1_3417	0.181107
ISOC1_3421	36.0206	-0.418121	0.233592	-1.78996	0.0734603	0.508992		ISOC1_3421	36.0206	-0.265757	0.220873	-1.20322	0.228893	0.732091		ISOC1_3421	36.0206	-0.185054	0.238872	-0.774698	0.438518	1		ISOC1_3421	36.0206	-0.214218	0.231658	-0.92472	0.355112	1		ISOC1_3421	36.0206	-0.203245	0.225811	-0.900066	0.368085	0.546295		ISOC1_3421	36.0206	-0.175411	0.235364	-0.745275	0.456106	0.710614		ISOC1_3421	36.0206
ITFG1_3424	48.4984	0.436875	0.349589	1.24968	0.211416	0.624289		ITFG1_3424	48.4984	0.52622	0.345472	1.52319	0.127711	0.629579		ITFG1_3424	48.4984	-0.0200236	0.363144	-0.0551396	0.956027	1		ITFG1_3424	48.4984	0.121942	0.355865	0.342662	0.731853	1		ITFG1_3424	48.4984	0.336122	0.35012	0.960019	0.337046	0.515595		ITFG1_3424	48.4984	-0.0412084	0.361467	-0.114003	0.909235	0.963831		ITFG1_3424	48.4984
ITGA1_3425	4.61012	0.377151	0.549328	0.686568	0.492355	0.814753		ITGA1_3425	4.61012	0.105023	0.54597	0.19236	0.84746	1		ITGA1_3425	4.61012	-0.0432578	0.614659	-0.0703769	0.943894	1		ITGA1_3425	4.61012	-0.564167	0.642453	-0.878146	0.379865	1		ITGA1_3425	4.61012	-0.922497	0.661186	-1.39522	0.162951	NA		ITGA1_3425	4.61012	-1.12855	0.741787	-1.52139	0.128162	0.35748		ITGA1_3425	4.61012
ITGAE_3432	58.0906	0.170572	0.448267	0.380515	0.703563	0.918226		ITGAE_3432	58.0906	0.275499	0.445068	0.619003	0.535914	0.980604		ITGAE_3432	58.0906	0.435264	0.44972	0.967855	0.333117	1		ITGAE_3432	58.0906	0.166238	0.449716	0.369652	0.711642	1		ITGAE_3432	58.0906	0.738624	0.443821	1.66424	0.0960646	0.22615		ITGAE_3432	58.0906	0.519068	0.447959	1.15874	0.246562	0.520602		ITGAE_3432	58.0906
ITGB1_3438	1044.24	0.135096	0.30531	0.442486	0.658137	0.904484		ITGB1_3438	1044.24	0.392859	0.304962	1.28822	0.197669	0.70794		ITGB1_3438	1044.24	-0.0930025	0.305919	-0.30401	0.76112	1		ITGB1_3438	1044.24	0.193891	0.305384	0.634911	0.525486	1		ITGB1_3438	1044.24	0.429437	0.305082	1.40761	0.159247	0.313773		ITGB1_3438	1044.24	0.0745924	0.305626	0.244065	0.807181	0.918696		ITGB1_3438	1044.24
ITGB1BP1_3441	30.5175	-0.0622676	0.304151	-0.204726	0.837786	0.960754		ITGB1BP1_3441	30.5175	-0.0850158	0.29768	-0.285595	0.775188	1		ITGB1BP1_3441	30.5175	-0.382665	0.325687	-1.17495	0.240015	1		ITGB1BP1_3441	30.5175	-0.115515	0.309122	-0.373686	0.708638	1		ITGB1BP1_3441	30.5175	0.0876412	0.299512	0.292613	0.769818	0.862508		ITGB1BP1_3441	30.5175	0.138698	0.306698	0.452229	0.651104	0.840727		ITGB1BP1_3441	30.5175
ITGB5_3450	82.6537	0.0475559	0.335835	0.141605	0.887392	0.969353		ITGB5_3450	82.6537	0.309674	0.332106	0.932455	0.351101	0.840059		ITGB5_3450	82.6537	-0.129647	0.34154	-0.379594	0.704246	1		ITGB5_3450	82.6537	-0.220234	0.339603	-0.648502	0.51666	1		ITGB5_3450	82.6537	0.171872	0.334521	0.513786	0.607402	0.741206		ITGB5_3450	82.6537	-0.82562	0.349785	-2.36037	0.0182569	0.109224		ITGB5_3450	82.6537
JAK1_3463	635.944	0.210681	0.148747	1.41637	0.156668	0.578504		JAK1_3463	635.944	0.15854	0.148199	1.06978	0.284718	0.786098		JAK1_3463	635.944	-0.0122043	0.150588	-0.0810441	0.935407	1		JAK1_3463	635.944	0.109611	0.14938	0.733773	0.463087	1		JAK1_3463	635.944	0.0804601	0.148925	0.540274	0.589008	0.728616		JAK1_3463	635.944	-0.112895	0.150557	-0.749846	0.453347	0.710013		JAK1_3463	635.944
JAK2_3466	36.5889	-0.703795	0.25952	-2.71191	0.0066897	0.24887		JAK2_3466	36.5889	-0.372441	0.245379	-1.51782	0.12906	0.629935		JAK2_3466	36.5889	-0.254625	0.258408	-0.985362	0.324446	1		JAK2_3466	36.5889	-0.505441	0.258089	-1.9584	0.0501836	1		JAK2_3466	36.5889	-0.835064	0.261427	-3.19426	0.00140191	0.0275565		JAK2_3466	36.5889	-0.559305	0.263857	-2.11973	0.0340292	0.160982		JAK2_3466	36.5889
JMJD6_3471	293.481	-0.106764	0.1383	-0.771974	0.44013	0.782138		JMJD6_3471	293.481	-0.118218	0.136292	-0.867388	0.38573	0.878216		JMJD6_3471	293.481	-0.0698336	0.14136	-0.494013	0.621297	1		JMJD6_3471	293.481	-0.0192992	0.138746	-0.139097	0.889373	1		JMJD6_3471	293.481	-0.284135	0.139203	-2.04115	0.0412358	0.139627		JMJD6_3471	293.481	-0.290311	0.142444	-2.03807	0.041543	0.181858		JMJD6_3471	293.481
JUNB_3476	285.238	-0.375902	0.523639	-0.717864	0.472841	0.801941		JUNB_3476	285.238	-0.800032	0.523852	-1.52721	0.126709	0.627734		JUNB_3476	285.238	0.043924	0.523652	0.0838802	0.933152	1		JUNB_3476	285.238	-0.113127	0.523447	-0.216119	0.828895	1		JUNB_3476	285.238	-1.42364	0.526297	-2.70502	0.00682994	0.053766		JUNB_3476	285.238	-0.461444	0.524498	-0.879781	0.378978	0.650192		JUNB_3476	285.238
KAT6A_3486	137.187	0.154577	0.176874	0.873941	0.382151	0.75073		KAT6A_3486	137.187	0.013008	0.17533	0.0741911	0.940858	1		KAT6A_3486	137.187	-0.064734	0.184002	-0.351812	0.724979	1		KAT6A_3486	137.187	-0.113267	0.18124	-0.624956	0.532	1		KAT6A_3486	137.187	-0.0694896	0.178498	-0.389302	0.697053	0.805915		KAT6A_3486	137.187	-0.0911494	0.182961	-0.49819	0.61835	0.822013		KAT6A_3486	137.187
KAT6B_3489	205.265	-0.138034	0.280997	-0.491231	0.623263	0.887892		KAT6B_3489	205.265	-0.201765	0.279943	-0.720735	0.471072	0.945818		KAT6B_3489	205.265	0.0248198	0.282294	0.0879218	0.929939	1		KAT6B_3489	205.265	0.0261076	0.280948	0.0929266	0.925962	1		KAT6B_3489	205.265	-0.417835	0.282107	-1.48112	0.138575	0.285747		KAT6B_3489	205.265	0.148905	0.281118	0.52969	0.596327	0.810535		KAT6B_3489	205.265
KCNF1_3502	0.0771191	-0.944711	10.0465	-0.0940337	0.925082	NA		KCNF1_3502	0.0771191	-0.307523	10.0326	-0.0306524	0.975547	1		KCNF1_3502	0.0771191	-0.540857	10.0465	-0.0538352	0.957066	1		KCNF1_3502	0.0771191	0.158529	10.0465	0.0157795	0.98741	1		KCNF1_3502	0.0771191	-1.00568	10.0465	-0.100103	0.920263	NA		KCNF1_3502	0.0771191	-0.642133	10.0465	-0.0639159	0.949037	NA		KCNF1_3502	0.0771191
KCNG1_3503	0.0209675	0	10.0466	0	1	NA		KCNG1_3503	0.0209675	0	10.0327	0	1	1		KCNG1_3503	0.0209675	0	10.0466	0	1	1		KCNG1_3503	0.0209675	0	10.0466	0	1	1		KCNG1_3503	0.0209675	0	10.0466	0	1	NA		KCNG1_3503	0.0209675	0	10.0466	0	1	NA		KCNG1_3503	0.0209675
KCNJ18_3509	0.19357	-0.944692	10.0465	-0.0940317	0.925084	NA		KCNJ18_3509	0.19357	0.413241	10.0204	0.0412399	0.967105	1		KCNJ18_3509	0.19357	-0.540837	10.0465	-0.0538333	0.957068	1		KCNJ18_3509	0.19357	-0.803184	10.0465	-0.0799464	0.93628	1		KCNJ18_3509	0.19357	-1.00566	10.0465	-0.100101	0.920264	NA		KCNJ18_3509	0.19357	-0.642113	10.0465	-0.063914	0.949039	NA		KCNJ18_3509	0.19357
KCNK1_3516	62.5971	0.427282	0.190995	2.23713	0.0252775	0.391577		KCNK1_3516	62.5971	0.0298084	0.192197	0.155093	0.876748	1		KCNK1_3516	62.5971	0.0692948	0.206151	0.336136	0.736768	1		KCNK1_3516	62.5971	0.121566	0.199091	0.610604	0.541462	1		KCNK1_3516	62.5971	0.247256	0.192969	1.28133	0.200079	0.365696		KCNK1_3516	62.5971	-0.127794	0.208595	-0.612642	0.540113	0.770234		KCNK1_3516	62.5971
KCNK4_3519	2.24957	-0.537539	3.08291	-0.174361	0.861582	NA		KCNK4_3519	2.24957	-0.0988843	3.03826	-0.0325464	0.974036	1		KCNK4_3519	2.24957	-1.09545	3.08291	-0.35533	0.722343	1		KCNK4_3519	2.24957	-1.35781	3.08291	-0.440432	0.659624	1		KCNK4_3519	2.24957	-1.56031	3.08291	-0.506114	0.612777	NA		KCNK4_3519	2.24957	0.480667	3.04221	0.157999	0.874457	NA		KCNK4_3519	2.24957
KCNQ2_3525	0.0271831	0	10.0466	0	1	NA		KCNQ2_3525	0.0271831	0	10.0327	0	1	1		KCNQ2_3525	0.0271831	0	10.0466	0	1	1		KCNQ2_3525	0.0271831	0	10.0466	0	1	1		KCNQ2_3525	0.0271831	0	10.0466	0	1	NA		KCNQ2_3525	0.0271831	0	10.0466	0	1	NA		KCNQ2_3525	0.0271831
KCNQ3_3528	9.56387	-0.630614	0.581597	-1.08428	0.27824	0.685178		KCNQ3_3528	9.56387	-0.76412	0.569191	-1.34247	0.179444	0.686525		KCNQ3_3528	9.56387	0.27255	0.551951	0.493793	0.621452	1		KCNQ3_3528	9.56387	-0.465341	0.579918	-0.802424	0.422308	1		KCNQ3_3528	9.56387	-0.589486	0.574812	-1.02553	0.305114	0.483208		KCNQ3_3528	9.56387	-0.682102	0.608308	-1.12131	0.262155	0.541592		KCNQ3_3528	9.56387
KCTD5_3534	19.9779	0.535167	0.350816	1.52549	0.127137	0.558366		KCTD5_3534	19.9779	0.234607	0.350117	0.67008	0.502807	0.964034		KCTD5_3534	19.9779	0.0391164	0.386956	0.101087	0.919481	1		KCTD5_3534	19.9779	0.190399	0.368072	0.517287	0.604956	1		KCTD5_3534	19.9779	0.719726	0.343856	2.09311	0.0363398	0.129358		KCTD5_3534	19.9779	0.592582	0.358913	1.65105	0.0987291	0.305778		KCTD5_3534	19.9779
KDELR2_3540	1085.85	-0.0363305	0.107003	-0.339527	0.734213	0.928455		KDELR2_3540	1085.85	-0.186038	0.106699	-1.74357	0.0812337	0.555963		KDELR2_3540	1085.85	-0.0725868	0.108046	-0.671814	0.501702	1		KDELR2_3540	1085.85	-0.0895003	0.107433	-0.833077	0.404801	1		KDELR2_3540	1085.85	-0.172187	0.107166	-1.60673	0.108113	0.242966		KDELR2_3540	1085.85	-0.0666151	0.107753	-0.61822	0.536431	0.769225		KDELR2_3540	1085.85
KDM3A_3541	715.225	-0.8731	0.571875	-1.52673	0.126828	0.558366		KDM3A_3541	715.225	-1.14712	0.571844	-2.00599	0.0448569	0.515339		KDM3A_3541	715.225	-0.315249	0.571783	-0.551344	0.581398	1		KDM3A_3541	715.225	0.16473	0.571387	0.288299	0.773118	1		KDM3A_3541	715.225	-1.41017	0.5723	-2.46404	0.013738	0.0772879		KDM3A_3541	715.225	-0.330683	0.57172	-0.5784	0.562994	0.784211		KDM3A_3541	715.225
KDM5A_3544	377.101	-0.260375	0.266638	-0.97651	0.328812	0.722025		KDM5A_3544	377.101	-0.160245	0.265756	-0.602977	0.546524	0.989137		KDM5A_3544	377.101	-0.353944	0.268157	-1.31991	0.186864	1		KDM5A_3544	377.101	-0.0447874	0.266492	-0.168063	0.866534	1		KDM5A_3544	377.101	-0.619011	0.267466	-2.31435	0.0206484	0.0965887		KDM5A_3544	377.101	-0.199779	0.267315	-0.747356	0.454849	0.710614		KDM5A_3544	377.101
KDR_3546	0.0754429	0	10.0466	0	1	NA		KDR_3546	0.0754429	0	10.0327	0	1	1		KDR_3546	0.0754429	0	10.0466	0	1	1		KDR_3546	0.0754429	0.644416	10.0466	0.0641424	0.948857	1		KDR_3546	0.0754429	0	10.0466	0	1	NA		KDR_3546	0.0754429	0	10.0466	0	1	NA		KDR_3546	0.0754429
KEAP1_3547	62.4243	0.223411	0.19393	1.15202	0.249314	0.658627		KEAP1_3547	62.4243	0.247585	0.18712	1.32314	0.18579	0.69471		KEAP1_3547	62.4243	0.151407	0.205566	0.736537	0.461404	1		KEAP1_3547	62.4243	0.203348	0.197529	1.02946	0.303262	1		KEAP1_3547	62.4243	0.337479	0.190337	1.77306	0.0762195	0.198077		KEAP1_3547	62.4243	0.890267	0.18684	4.76487	1.88973e-06	6.6819e-05		KEAP1_3547	62.4243
KIAA0100_3554	96.6341	0.0660613	0.214497	0.307982	0.758096	0.933415		KIAA0100_3554	96.6341	0.107848	0.211008	0.511106	0.609277	1		KIAA0100_3554	96.6341	-0.245022	0.224417	-1.09182	0.274914	1		KIAA0100_3554	96.6341	-0.228773	0.220029	-1.03974	0.298461	1		KIAA0100_3554	96.6341	-0.0105174	0.214715	-0.0489834	0.960933	0.979613		KIAA0100_3554	96.6341	0.0676061	0.218165	0.309885	0.756648	0.895042		KIAA0100_3554	96.6341
PCLAF_3555	2.82209	-0.343268	1.0513	-0.326517	0.744033	NA		PCLAF_3555	2.82209	1.23271	0.842415	1.4633	0.143384	0.646946		PCLAF_3555	2.82209	-0.832331	1.24605	-0.667973	0.504151	1		PCLAF_3555	2.82209	0.369869	0.963086	0.384046	0.700945	1		PCLAF_3555	2.82209	1.35184	0.851451	1.58769	0.112356	NA		PCLAF_3555	2.82209	1.12558	0.897506	1.25412	0.2098	NA		PCLAF_3555	2.82209
WASHC5_3558	477.364	-0.182471	0.11474	-1.59029	0.111769	0.540301		WASHC5_3558	477.364	-0.112426	0.113108	-0.993976	0.320235	0.813921		WASHC5_3558	477.364	-0.0611142	0.116289	-0.525538	0.599209	1		WASHC5_3558	477.364	-0.120658	0.115171	-1.04764	0.294802	1		WASHC5_3558	477.364	-0.193296	0.114528	-1.68776	0.0914582	0.219187		WASHC5_3558	477.364	0.113284	0.114808	0.986723	0.323779	0.596514		WASHC5_3558	477.364
KIAA0355_3561	165.307	-0.0820431	0.29066	-0.282265	0.77774	0.935679		KIAA0355_3561	165.307	-0.325282	0.290304	-1.12049	0.262506	0.763619		KIAA0355_3561	165.307	-0.153311	0.293632	-0.522119	0.601588	1		KIAA0355_3561	165.307	-0.0503458	0.291303	-0.172829	0.862785	1		KIAA0355_3561	165.307	-0.557492	0.293133	-1.90184	0.0571919	0.167595		KIAA0355_3561	165.307	-0.232125	0.293418	-0.791107	0.428882	0.690401		KIAA0355_3561	165.307
KHDC4_3570	403.665	-0.416235	0.389428	-1.06884	0.285144	0.694723		KHDC4_3570	403.665	-0.829205	0.389598	-2.12836	0.0333074	0.499326		KHDC4_3570	403.665	-0.272165	0.389944	-0.69796	0.485202	1		KHDC4_3570	403.665	-0.0550526	0.38911	-0.141483	0.887488	1		KHDC4_3570	403.665	-0.910185	0.390281	-2.33213	0.0196939	0.0942176		KHDC4_3570	403.665	-0.128592	0.389474	-0.330169	0.741272	0.88863		KHDC4_3570	403.665
WASHC4_3574	315.611	-0.0821408	0.185559	-0.442667	0.658006	0.904484		WASHC4_3574	315.611	0.164012	0.183585	0.893381	0.371653	0.861374		WASHC4_3574	315.611	-0.0772901	0.187579	-0.41204	0.68031	1		WASHC4_3574	315.611	-0.00899664	0.185902	-0.0483945	0.961402	1		WASHC4_3574	315.611	-0.0226221	0.185095	-0.122219	0.902725	0.950515		WASHC4_3574	315.611	-0.0662338	0.186939	-0.354307	0.723109	0.882917		WASHC4_3574	315.611
KIFBP_3583	137.153	0.489969	0.214918	2.27979	0.0226201	0.384063		KIFBP_3583	137.153	0.392589	0.213715	1.83698	0.0662134	0.544766		KIFBP_3583	137.153	-0.098228	0.223318	-0.439858	0.66004	1		KIFBP_3583	137.153	-0.037826	0.219969	-0.17196	0.863469	1		KIFBP_3583	137.153	0.171771	0.216616	0.792976	0.427792	0.599336		KIFBP_3583	137.153	-0.139985	0.222595	-0.628877	0.529429	0.765664		KIFBP_3583	137.153
KIF11_3588	615.22	-0.863928	0.322325	-2.6803	0.00735564	0.260088		KIF11_3588	615.22	-0.847506	0.321954	-2.63239	0.00847877	0.486446		KIF11_3588	615.22	-0.52663	0.322441	-1.63326	0.102414	1		KIF11_3588	615.22	-0.25567	0.321836	-0.794412	0.426956	1		KIF11_3588	615.22	-1.06581	0.322521	-3.30463	0.000951012	0.0226628		KIF11_3588	615.22	-1.47559	0.323954	-4.55494	5.24006e-06	0.000157088		KIF11_3588	615.22
KIF14_3592	232.856	-0.854838	0.375383	-2.27724	0.0227717	0.384063		KIF14_3592	232.856	-0.878086	0.374646	-2.34378	0.0190896	0.486446		KIF14_3592	232.856	-0.608457	0.375915	-1.6186	0.105533	1		KIF14_3592	232.856	-0.255127	0.374311	-0.681591	0.495497	1		KIF14_3592	232.856	-1.42069	0.377097	-3.76744	0.00016493	0.00795502		KIF14_3592	232.856	-1.88835	0.381552	-4.94913	7.45448e-07	3.02345e-05		KIF14_3592	232.856
KIF15_3595	50.6367	-0.311599	0.287382	-1.08427	0.278246	0.685178		KIF15_3595	50.6367	-0.00649836	0.280134	-0.0231973	0.981493	1		KIF15_3595	50.6367	-0.596477	0.299747	-1.98993	0.0465985	1		KIF15_3595	50.6367	-0.713898	0.296664	-2.40642	0.0161095	1		KIF15_3595	50.6367	-0.305255	0.286513	-1.06542	0.286687	0.464213		KIF15_3595	50.6367	-1.0309	0.307698	-3.35037	0.000807029	0.010599		KIF15_3595	50.6367
KIF18B_3598	4.65384	0.420166	0.519941	0.808103	0.419031	0.768921		KIF18B_3598	4.65384	-0.360218	0.550378	-0.654493	0.512794	0.971108		KIF18B_3598	4.65384	0.0333921	0.57776	0.0577958	0.953911	1		KIF18B_3598	4.65384	-0.00826798	0.559177	-0.014786	0.988203	1		KIF18B_3598	4.65384	0.183234	0.530755	0.345232	0.72992	NA		KIF18B_3598	4.65384	-0.665861	0.641868	-1.03738	0.299559	0.578485		KIF18B_3598	4.65384
KIF20A_3601	257.829	-0.490812	0.208885	-2.34968	0.0187898	0.350151		KIF20A_3601	257.829	-0.140087	0.206978	-0.67682	0.49852	0.958674		KIF20A_3601	257.829	-0.35533	0.210012	-1.69195	0.0906554	1		KIF20A_3601	257.829	-0.174811	0.208338	-0.839076	0.401426	1		KIF20A_3601	257.829	-1.20642	0.211845	-5.69481	1.23509e-08	2.22845e-06		KIF20A_3601	257.829	-2.5346	0.228881	-11.0739	1.67989e-28	4.21195e-26		KIF20A_3601	257.829
KIF2C_3603	563.343	-0.863653	0.321116	-2.68954	0.00715514	0.259656		KIF2C_3603	563.343	-0.727788	0.320565	-2.27033	0.0231877	0.486446		KIF2C_3603	563.343	-0.242023	0.320856	-0.754305	0.450666	1		KIF2C_3603	563.343	-0.267954	0.320575	-0.835856	0.403236	1		KIF2C_3603	563.343	-1.11863	0.321424	-3.48024	0.000500966	0.0162236		KIF2C_3603	563.343	-1.70577	0.323631	-5.27073	1.35884e-07	6.5749e-06		KIF2C_3603	563.343
KIF5C_3612	0.841829	1.49937	1.48136	1.01216	0.31146	NA		KIF5C_3612	0.841829	0.520117	1.60353	0.324358	0.745667	1		KIF5C_3612	0.841829	-0.537094	1.69947	-0.316036	0.751975	1		KIF5C_3612	0.841829	0.162338	1.69947	0.0955225	0.9239	1		KIF5C_3612	0.841829	1.40508	1.48663	0.945149	0.344583	NA		KIF5C_3612	0.841829	1.35159	1.56339	0.864525	0.3873	NA		KIF5C_3612	0.841829
KIT_3617	3.61853	0.181297	0.519528	0.348966	0.727115	0.927485		KIT_3617	3.61853	-1.4497	0.606306	-2.39103	0.0168012	0.486446		KIT_3617	3.61853	-0.786987	0.612173	-1.28556	0.198596	1		KIT_3617	3.61853	-1.0532	0.612782	-1.71872	0.0856659	1		KIT_3617	3.61853	-3.28166	0.948996	-3.45803	0.00054414	NA		KIT_3617	3.61853	-2.91134	0.946836	-3.07481	0.00210634	0.0222508		KIT_3617	3.61853
KLF6_3626	431.661	0.297785	0.148668	2.00302	0.0451753	0.465003		KLF6_3626	431.661	0.186949	0.147895	1.26407	0.206206	0.719382		KLF6_3626	431.661	0.151884	0.151426	1.00302	0.31585	1		KLF6_3626	431.661	0.0271558	0.150628	0.180283	0.85693	1		KLF6_3626	431.661	0.00285314	0.149716	0.0190571	0.984796	0.991863		KLF6_3626	431.661	0.506729	0.149096	3.39867	0.000677135	0.00915459		KLF6_3626	431.661
KLHDC2_3630	995.147	-0.206003	0.188536	-1.09265	0.274549	0.685035		KLHDC2_3630	995.147	-0.234261	0.188258	-1.24437	0.213365	0.725165		KLHDC2_3630	995.147	-0.00288047	0.188795	-0.0152571	0.987827	1		KLHDC2_3630	995.147	-0.237638	0.188751	-1.25901	0.208027	1		KLHDC2_3630	995.147	-0.629758	0.188989	-3.33224	0.000861508	0.0219815		KLHDC2_3630	995.147	-0.982869	0.190281	-5.16535	2.39993e-07	1.01831e-05		KLHDC2_3630	995.147
KLHL21_3635	37.0829	0.212482	0.359932	0.590338	0.554964	0.853311		KLHL21_3635	37.0829	-0.60185	0.37381	-1.61004	0.107389	0.602528		KLHL21_3635	37.0829	-0.0882123	0.381299	-0.231347	0.817046	1		KLHL21_3635	37.0829	0.226751	0.363233	0.624258	0.532458	1		KLHL21_3635	37.0829	-0.0936786	0.366402	-0.255671	0.798205	0.882006		KLHL21_3635	37.0829	1.52218	0.342007	4.45074	8.55759e-06	0.000238402		KLHL21_3635	37.0829
KLHL9_3643	161.113	-0.149327	0.279843	-0.533608	0.593613	0.870594		KLHL9_3643	161.113	-0.264374	0.27884	-0.94812	0.343068	0.836216		KLHL9_3643	161.113	0.118651	0.280716	0.422674	0.672533	1		KLHL9_3643	161.113	0.190158	0.278905	0.681803	0.495363	1		KLHL9_3643	161.113	-0.334103	0.280573	-1.19079	0.233737	0.406065		KLHL9_3643	161.113	0.00380009	0.280746	0.0135357	0.9892	0.996426		KLHL9_3643	161.113
KLK2_3651	0.0774245	0	10.0466	0	1	NA		KLK2_3651	0.0774245	0.178338	10.0327	0.0177756	0.985818	1		KLK2_3651	0.0774245	0	10.0466	0	1	1		KLK2_3651	0.0774245	0	10.0466	0	1	1		KLK2_3651	0.0774245	0	10.0466	0	1	NA		KLK2_3651	0.0774245	0	10.0466	0	1	NA		KLK2_3651	0.0774245
KNSTRN_3668	138.344	0.0318896	0.169394	0.188258	0.850675	0.963305		KNSTRN_3668	138.344	0.143827	0.166099	0.865913	0.386538	0.879555		KNSTRN_3668	138.344	0.0871387	0.172912	0.503947	0.614298	1		KNSTRN_3668	138.344	0.217972	0.169067	1.28926	0.197306	1		KNSTRN_3668	138.344	-0.182815	0.170848	-1.07004	0.2846	0.462017		KNSTRN_3668	138.344	-0.460701	0.178476	-2.58131	0.00984269	0.0714372		KNSTRN_3668	138.344
KRT17_3687	46.9915	-0.0878038	0.368885	-0.238025	0.811862	0.946372		KRT17_3687	46.9915	0.433663	0.350145	1.23852	0.215522	0.726796		KRT17_3687	46.9915	0.992346	0.353265	2.80907	0.00496847	1		KRT17_3687	46.9915	0.696434	0.353825	1.9683	0.0490331	1		KRT17_3687	46.9915	-0.407113	0.376949	-1.08002	0.280133	0.459182		KRT17_3687	46.9915	0.638335	0.358315	1.78149	0.0748323	0.255747		KRT17_3687	46.9915
KRT19_3690	62.3071	-0.130005	0.26788	-0.485311	0.627456	0.88973		KRT19_3690	62.3071	-0.336446	0.265974	-1.26496	0.205886	0.718893		KRT19_3690	62.3071	0.226921	0.268853	0.844033	0.398651	1		KRT19_3690	62.3071	0.190704	0.265021	0.719579	0.471784	1		KRT19_3690	62.3071	0.18833	0.262067	0.718635	0.472366	0.638631		KRT19_3690	62.3071	0.69516	0.260212	2.67152	0.00755087	0.0591692		KRT19_3690	62.3071
KRT7_3703	254.794	0.32736	0.256985	1.27385	0.202717	0.623293		KRT7_3703	254.794	0.654306	0.25507	2.5652	0.0103117	0.486446		KRT7_3703	254.794	0.329243	0.258778	1.2723	0.203266	1		KRT7_3703	254.794	0.295765	0.257711	1.14766	0.251109	1		KRT7_3703	254.794	0.616051	0.255858	2.40778	0.0160497	0.0835906		KRT7_3703	254.794	0.279328	0.258491	1.08061	0.27987	0.559741		KRT7_3703	254.794
KTN1_3708	472.973	0.075348	0.320122	0.235373	0.813919	0.947568		KTN1_3708	472.973	0.194693	0.319512	0.609346	0.542295	0.986843		KTN1_3708	472.973	-0.052603	0.32122	-0.16376	0.86992	1		KTN1_3708	472.973	0.00435149	0.320521	0.0135763	0.989168	1		KTN1_3708	472.973	0.225194	0.319812	0.704144	0.481343	0.646054		KTN1_3708	472.973	0.122999	0.3206	0.383652	0.701236	0.87048		KTN1_3708	472.973
L1CAM_3714	1663.07	0.23848	0.190885	1.24934	0.211542	0.624289		L1CAM_3714	1663.07	0.0663006	0.190791	0.347504	0.728213	1		L1CAM_3714	1663.07	0.284762	0.19119	1.48942	0.136376	1		L1CAM_3714	1663.07	0.0371345	0.191169	0.19425	0.84598	1		L1CAM_3714	1663.07	0.00330456	0.191021	0.0172995	0.986198	0.992359		L1CAM_3714	1663.07	0.278865	0.191097	1.45928	0.144487	0.383248		L1CAM_3714	1663.07
LAGE3_3716	40.5949	-0.0274558	0.276964	-0.0991314	0.921034	0.977507		LAGE3_3716	40.5949	-0.581196	0.282208	-2.05946	0.0394504	0.504001		LAGE3_3716	40.5949	0.36139	0.277403	1.30276	0.192656	1		LAGE3_3716	40.5949	0.0800531	0.277758	0.288211	0.773185	1		LAGE3_3716	40.5949	0.183987	0.271723	0.67711	0.498336	0.661133		LAGE3_3716	40.5949	0.571126	0.27132	2.10499	0.0352919	0.164418		LAGE3_3716	40.5949
LAMA3_3717	1394.3	0.315076	0.202999	1.55211	0.120636	0.558366		LAMA3_3717	1394.3	0.0888886	0.20294	0.438004	0.661383	1		LAMA3_3717	1394.3	-0.185739	0.203896	-0.910952	0.362321	1		LAMA3_3717	1394.3	-0.0853581	0.203467	-0.419518	0.674838	1		LAMA3_3717	1394.3	-0.177626	0.203353	-0.873485	0.382399	0.559252		LAMA3_3717	1394.3	-0.0745886	0.203626	-0.366302	0.71414	0.876545		LAMA3_3717	1394.3
LAMB3_3722	76.1714	0.701738	0.284311	2.4682	0.0135793	0.322518		LAMB3_3722	76.1714	0.796946	0.280088	2.84534	0.00443645	0.486446		LAMB3_3722	76.1714	0.380401	0.295253	1.28839	0.197609	1		LAMB3_3722	76.1714	0.417773	0.290126	1.43997	0.149875	1		LAMB3_3722	76.1714	0.654428	0.284209	2.30263	0.0212995	0.0980012		LAMB3_3722	76.1714	1.00409	0.284396	3.53062	0.000414592	0.00621437		LAMB3_3722	76.1714
LAMC2_3727	1041.22	0.104389	0.275852	0.378422	0.705117	0.918226		LAMC2_3727	1041.22	-0.253737	0.275882	-0.919729	0.357714	0.846739		LAMC2_3727	1041.22	-0.288416	0.276578	-1.0428	0.297039	1		LAMC2_3727	1041.22	-0.0778092	0.276103	-0.281812	0.778088	1		LAMC2_3727	1041.22	-0.679236	0.276478	-2.45675	0.0140201	0.0785228		LAMC2_3727	1041.22	-0.584465	0.276806	-2.11146	0.0347325	0.162912		LAMC2_3727	1041.22
LAMP1_3730	10281	-0.510501	0.349185	-1.46198	0.143748	0.571695		LAMP1_3730	10281	-0.676017	0.349174	-1.93605	0.0528621	0.521124		LAMP1_3730	10281	0.320116	0.349158	0.916822	0.359236	1		LAMP1_3730	10281	-0.106896	0.349168	-0.306144	0.759495	1		LAMP1_3730	10281	-0.787047	0.349204	-2.25383	0.0242069	0.104867		LAMP1_3730	10281	-0.101011	0.349178	-0.289282	0.772366	0.900332		LAMP1_3730	10281
LAP3_3740	1071.56	-0.456572	0.303265	-1.50552	0.13219	0.558366		LAP3_3740	1071.56	-0.63382	0.303159	-2.09072	0.0365533	0.501744		LAP3_3740	1071.56	-0.0432544	0.303276	-0.142624	0.886587	1		LAP3_3740	1071.56	0.0111341	0.303036	0.0367419	0.970691	1		LAP3_3740	1071.56	-0.628634	0.303366	-2.0722	0.0382472	0.133075		LAP3_3740	1071.56	0.0343939	0.30313	0.113462	0.909664	0.963831		LAP3_3740	1071.56
LBR_3754	60.465	0.434068	0.269032	1.61344	0.106648	0.537573		LBR_3754	60.465	0.176436	0.268488	0.657145	0.511088	0.970912		LBR_3754	60.465	-0.359273	0.286024	-1.25609	0.209083	1		LBR_3754	60.465	-0.467925	0.283026	-1.65329	0.0982715	1		LBR_3754	60.465	0.0560604	0.272376	0.20582	0.836932	0.912425		LBR_3754	60.465	-0.931881	0.296863	-3.1391	0.0016947	0.0189231		LBR_3754	60.465
LCP1_3761	112.548	-0.916752	0.351103	-2.61106	0.00902624	0.277528		LCP1_3761	112.548	-0.286382	0.336254	-0.851683	0.39439	0.888968		LCP1_3761	112.548	-0.0243309	0.342529	-0.071033	0.943372	1		LCP1_3761	112.548	-0.0419291	0.338978	-0.123693	0.901559	1		LCP1_3761	112.548	-0.37772	0.340753	-1.10849	0.267652	0.446504		LCP1_3761	112.548	0.705069	0.332588	2.11995	0.0340102	0.160982		LCP1_3761	112.548
LDHA_3766	5876.1	0.326833	0.318137	1.02734	0.304263	0.707836		LDHA_3766	5876.1	0.38635	0.318102	1.21455	0.224538	0.727524		LDHA_3766	5876.1	0.332446	0.318187	1.04481	0.296109	1		LDHA_3766	5876.1	-0.00708605	0.318197	-0.0222694	0.982233	1		LDHA_3766	5876.1	0.599193	0.318106	1.88362	0.0596158	0.171976		LDHA_3766	5876.1	-0.351961	0.318285	-1.1058	0.268811	0.549444		LDHA_3766	5876.1
LGALS8_3781	27.2483	0.0760234	0.347943	0.218494	0.827044	0.952171		LGALS8_3781	27.2483	0.254155	0.33536	0.757858	0.448536	0.929209		LGALS8_3781	27.2483	-0.0272519	0.365263	-0.0746089	0.940526	1		LGALS8_3781	27.2483	0.50201	0.340386	1.47483	0.140259	1		LGALS8_3781	27.2483	0.844721	0.328994	2.56759	0.0102409	0.0653245		LGALS8_3781	27.2483	0.292258	0.350581	0.83364	0.404484	0.671624		LGALS8_3781	27.2483
LGMN_3782	627.561	-0.582045	0.319064	-1.82423	0.0681175	0.505614		LGMN_3782	627.561	-0.614801	0.318666	-1.9293	0.0536942	0.521521		LGMN_3782	627.561	0.319298	0.318433	1.00272	0.315997	1		LGMN_3782	627.561	0.164484	0.318308	0.516746	0.605334	1		LGMN_3782	627.561	-0.721278	0.319201	-2.25964	0.0238438	0.104146		LGMN_3782	627.561	-0.00286859	0.318688	-0.00900127	0.992818	0.998072		LGMN_3782	627.561
LIG1_3795	22.9593	-0.412309	0.331936	-1.24214	0.214186	0.625611		LIG1_3795	22.9593	-0.409465	0.322814	-1.26843	0.204646	0.715813		LIG1_3795	22.9593	-0.179458	0.337555	-0.53164	0.594975	1		LIG1_3795	22.9593	-0.358073	0.334744	-1.06969	0.284758	1		LIG1_3795	22.9593	-0.357624	0.328535	-1.08854	0.276356	0.455068		LIG1_3795	22.9593	-0.19321	0.334613	-0.577411	0.563662	0.784744		LIG1_3795	22.9593
LINC00621_3801	1.37033	0.0882952	1.06805	0.0826695	0.934114	NA		LINC00621_3801	1.37033	-1.62114	1.33631	-1.21315	0.225074	0.728619		LINC00621_3801	1.37033	0.264963	1.09937	0.241014	0.809544	1		LINC00621_3801	1.37033	-0.457857	1.17836	-0.388555	0.697606	1		LINC00621_3801	1.37033	0.430285	1.02009	0.421811	0.673163	NA		LINC00621_3801	1.37033	-0.0461586	1.13324	-0.0407316	0.96751	NA		LINC00621_3801	1.37033
LINC00623_3802	40.4634	-0.739352	0.522636	-1.41466	0.157169	0.578504		LINC00623_3802	40.4634	-1.19297	0.524271	-2.27549	0.0228765	0.486446		LINC00623_3802	40.4634	-0.516034	0.525037	-0.982853	0.32568	1		LINC00623_3802	40.4634	-0.230254	0.519053	-0.443604	0.657329	1		LINC00623_3802	40.4634	-1.28844	0.529258	-2.43443	0.0149153	0.080394		LINC00623_3802	40.4634	-0.567235	0.5243	-1.08189	0.279302	0.559009		LINC00623_3802	40.4634
LINC00623_3803	0.90112	0.806426	1.45536	0.554108	0.579505	NA		LINC00623_3803	0.90112	-0.235072	1.51646	-0.155014	0.876811	1		LINC00623_3803	0.90112	-2.54031	1.79533	-1.41496	0.157082	1		LINC00623_3803	0.90112	-0.432284	1.60229	-0.269791	0.787321	1		LINC00623_3803	0.90112	0.0142261	1.51795	0.00937189	0.992522	NA		LINC00623_3803	0.90112	-2.6416	1.79533	-1.47137	0.141191	NA		LINC00623_3803	0.90112
LIPA_3812	1084.75	-0.752462	0.433045	-1.73761	0.0822802	0.525785		LIPA_3812	1084.75	-0.979823	0.432994	-2.2629	0.0236418	0.486446		LIPA_3812	1084.75	-0.0662148	0.432903	-0.152955	0.878434	1		LIPA_3812	1084.75	0.0258103	0.432742	0.0596436	0.952439	1		LIPA_3812	1084.75	-1.03339	0.433192	-2.38552	0.0170548	0.0868557		LIPA_3812	1084.75	-0.358041	0.432999	-0.826886	0.408302	0.673483		LIPA_3812	1084.75
LOC102606465_3829	47.7191	-0.213571	0.303414	-0.703892	0.4815	0.808756		LOC102606465_3829	47.7191	-0.0730635	0.295836	-0.246974	0.804929	1		LOC102606465_3829	47.7191	-0.160725	0.311024	-0.516761	0.605323	1		LOC102606465_3829	47.7191	0.193666	0.298866	0.648002	0.516984	1		LOC102606465_3829	47.7191	0.362524	0.293506	1.23515	0.216774	0.386214		LOC102606465_3829	47.7191	0.541738	0.296017	1.83009	0.0672365	0.24116		LOC102606465_3829	47.7191
IGKV1.9_3838	0.0667194	0	10.0466	0	1	NA		IGKV1.9_3838	0.0667194	0	10.0327	0	1	1		IGKV1.9_3838	0.0667194	0	10.0466	0	1	1		IGKV1.9_3838	0.0667194	0	10.0466	0	1	1		IGKV1.9_3838	0.0667194	0	10.0466	0	1	NA		IGKV1.9_3838	0.0667194	0	10.0466	0	1	NA		IGKV1.9_3838	0.0667194
LOXL1_3850	26.1917	0.141444	0.298828	0.473331	0.635977	0.893256		LOXL1_3850	26.1917	-0.292017	0.30181	-0.96755	0.333269	0.8289		LOXL1_3850	26.1917	0.20082	0.308859	0.650198	0.515564	1		LOXL1_3850	26.1917	0.0852323	0.304349	0.280048	0.779441	1		LOXL1_3850	26.1917	-0.487728	0.316531	-1.54085	0.123352	0.26586		LOXL1_3850	26.1917	-0.118295	0.31628	-0.374021	0.708389	0.874155		LOXL1_3850	26.1917
LPAR2_3854	63.1631	0.00819158	0.220595	0.0371341	0.970378	0.987939		LPAR2_3854	63.1631	-0.0203396	0.215739	-0.0942785	0.924888	1		LPAR2_3854	63.1631	0.342617	0.221952	1.54365	0.122673	1		LPAR2_3854	63.1631	0.0156245	0.223161	0.0700143	0.944182	1		LPAR2_3854	63.1631	0.00527093	0.219601	0.0240023	0.980851	0.989027		LPAR2_3854	63.1631	0.299353	0.22084	1.35552	0.175253	0.431392		LPAR2_3854	63.1631
LPGAT1_3859	8.26952	0.0691763	0.418453	0.165315	0.868696	0.966074		LPGAT1_3859	8.26952	-0.564939	0.434889	-1.29904	0.19393	0.702189		LPGAT1_3859	8.26952	-0.562894	0.48604	-1.15812	0.246815	1		LPGAT1_3859	8.26952	-0.945435	0.496945	-1.90249	0.0571066	1		LPGAT1_3859	8.26952	-0.403133	0.441002	-0.91413	0.360649	0.540652		LPGAT1_3859	8.26952	-0.636969	0.484106	-1.31576	0.188253	0.452267		LPGAT1_3859	8.26952
LPIN3_3865	22.258	-0.450044	0.387814	-1.16046	0.245861	0.655965		LPIN3_3865	22.258	-0.230894	0.373798	-0.617696	0.536776	0.981267		LPIN3_3865	22.258	-0.157371	0.391494	-0.401975	0.687702	1		LPIN3_3865	22.258	-0.294611	0.387496	-0.760295	0.447078	1		LPIN3_3865	22.258	-0.599556	0.39067	-1.53469	0.124861	0.268054		LPIN3_3865	22.258	-0.430623	0.397316	-1.08383	0.27844	0.558094		LPIN3_3865	22.258
LRP10_3874	1584.59	0.179152	0.230186	0.778292	0.436397	0.78008		LRP10_3874	1584.59	-0.139093	0.230188	-0.604257	0.545673	0.988573		LRP10_3874	1584.59	0.285637	0.230392	1.23979	0.215055	1		LRP10_3874	1584.59	0.013408	0.230393	0.0581962	0.953592	1		LRP10_3874	1584.59	-0.352704	0.230512	-1.53009	0.125995	0.269486		LRP10_3874	1584.59	-0.000617473	0.230526	-0.00267854	0.997863	1		LRP10_3874	1584.59
LRPAP1_3876	3.51421	0.00438211	0.772353	0.00567371	0.995473	0.999075		LRPAP1_3876	3.51421	0.0285138	0.742543	0.0384002	0.969369	1		LRPAP1_3876	3.51421	0.182358	0.794462	0.229537	0.818452	1		LRPAP1_3876	3.51421	-0.877311	0.900566	-0.974178	0.329968	1		LRPAP1_3876	3.51421	-0.0712005	0.773642	-0.0920328	0.926672	NA		LRPAP1_3876	3.51421	0.192014	0.783267	0.245146	0.806344	0.918696		LRPAP1_3876	3.51421
CARMIL1_3881	284.211	-0.379437	0.315766	-1.20164	0.229504	0.639364		CARMIL1_3881	284.211	-0.568937	0.315433	-1.80367	0.0712832	0.544766		CARMIL1_3881	284.211	0.0538612	0.315744	0.170585	0.86455	1		CARMIL1_3881	284.211	-0.134988	0.315523	-0.427824	0.668779	1		CARMIL1_3881	284.211	-0.836802	0.317063	-2.63922	0.00830959	0.0588922		CARMIL1_3881	284.211	-0.328012	0.31657	-1.03614	0.300135	0.578485		CARMIL1_3881	284.211
LRRC41_3882	1926.63	-0.516094	0.555807	-0.928548	0.353124	0.730944		LRRC41_3882	1926.63	-0.93476	0.555831	-1.68173	0.0926204	0.584549		LRRC41_3882	1926.63	-0.0756218	0.555804	-0.136058	0.891775	1		LRRC41_3882	1926.63	-0.0274196	0.555738	-0.0493391	0.960649	1		LRRC41_3882	1926.63	-1.41458	0.556078	-2.54386	0.0109636	0.067938		LRRC41_3882	1926.63	-0.109777	0.555787	-0.197517	0.843423	0.934201		LRRC41_3882	1926.63
LSM1_3888	172.499	0.124629	0.355922	0.350158	0.72622	0.926847		LSM1_3888	172.499	0.0281173	0.355254	0.0791469	0.936916	1		LSM1_3888	172.499	-0.00597394	0.358149	-0.01668	0.986692	1		LSM1_3888	172.499	-0.264364	0.358093	-0.738257	0.460358	1		LSM1_3888	172.499	0.452249	0.354813	1.27461	0.202446	0.368428		LSM1_3888	172.499	-0.268543	0.35892	-0.748198	0.454341	0.710614		LSM1_3888	172.499
LSM5_3894	286.161	-0.246535	0.258381	-0.954155	0.340005	0.725947		LSM5_3894	286.161	-0.159158	0.257215	-0.618776	0.536064	0.980604		LSM5_3894	286.161	0.0496192	0.258824	0.19171	0.847969	1		LSM5_3894	286.161	0.112302	0.257747	0.435707	0.663049	1		LSM5_3894	286.161	0.127207	0.257149	0.494683	0.620824	0.750995		LSM5_3894	286.161	-0.0876626	0.258922	-0.338568	0.734935	0.886451		LSM5_3894	286.161
LYRM1_3916	147.139	0.0757107	0.175691	0.430932	0.666518	0.905257		LYRM1_3916	147.139	0.0288141	0.173508	0.166068	0.868103	1		LYRM1_3916	147.139	0.194158	0.178538	1.08748	0.276823	1		LYRM1_3916	147.139	0.121332	0.17662	0.686967	0.492103	1		LYRM1_3916	147.139	0.124833	0.174795	0.714166	0.475124	0.639902		LYRM1_3916	147.139	0.264032	0.176784	1.49353	0.135299	0.37204		LYRM1_3916	147.139
LYSMD3_3919	1.46477	-1.16856	1.30369	-0.896347	0.370067	NA		LYSMD3_3919	1.46477	0.0264874	1.0191	0.0259909	0.979265	1		LYSMD3_3919	1.46477	-2.6423	1.43856	-1.83677	0.066244	1		LYSMD3_3919	1.46477	0.207826	1.05601	0.196802	0.843982	1		LYSMD3_3919	1.46477	-0.0436999	1.06332	-0.0410975	0.967218	NA		LYSMD3_3919	1.46477	-0.940942	1.31785	-0.713999	0.475228	NA		LYSMD3_3919	1.46477
MACF1_3927	141.505	0.249479	0.252455	0.988212	0.323049	0.719489		MACF1_3927	141.505	0.293059	0.250348	1.17061	0.241758	0.743397		MACF1_3927	141.505	-0.0606835	0.258618	-0.234645	0.814484	1		MACF1_3927	141.505	0.102025	0.254634	0.400672	0.688661	1		MACF1_3927	141.505	0.315982	0.251685	1.25547	0.20931	0.377655		MACF1_3927	141.505	0.360435	0.253869	1.41977	0.155676	0.399028		MACF1_3927	141.505
MAD2L1_3930	23.4451	0.236523	0.475603	0.497312	0.618969	0.885259		MAD2L1_3930	23.4451	0.382801	0.468529	0.817027	0.413913	0.909967		MAD2L1_3930	23.4451	0.0745783	0.488001	0.152824	0.878537	1		MAD2L1_3930	23.4451	0.123574	0.480674	0.257085	0.797113	1		MAD2L1_3930	23.4451	0.651255	0.468434	1.39028	0.164444	0.319774		MAD2L1_3930	23.4451	-0.0988395	0.489747	-0.201817	0.840059	0.932754		MAD2L1_3930	23.4451
MALAT1_3940	36388.5	-1.07014	0.732394	-1.46116	0.143972	0.571695		MALAT1_3940	36388.5	-1.57629	0.732391	-2.15225	0.0313779	0.490034		MALAT1_3940	36388.5	0.0216118	0.732386	0.0295087	0.976459	1		MALAT1_3940	36388.5	0.029025	0.732384	0.0396309	0.968387	1		MALAT1_3940	36388.5	-1.90659	0.732408	-2.60318	0.00923625	0.0617216		MALAT1_3940	36388.5	0.428407	0.732382	0.584949	0.558582	0.781159		MALAT1_3940	36388.5
MALT1_3941	2148.14	-0.301607	0.270696	-1.11419	0.265197	0.679122		MALT1_3941	2148.14	-0.670695	0.270715	-2.47749	0.0132309	0.486446		MALT1_3941	2148.14	-0.514335	0.270966	-1.89815	0.0576761	1		MALT1_3941	2148.14	-0.306195	0.270753	-1.1309	0.258098	1		MALT1_3941	2148.14	-1.02255	0.270981	-3.77353	0.000160956	0.00795502		MALT1_3941	2148.14	-1.27983	0.271398	-4.7157	2.40887e-06	8.10203e-05		MALT1_3941	2148.14
MAN2B1_3947	96.8169	0.127125	0.201536	0.630782	0.528183	0.839544		MAN2B1_3947	96.8169	0.253927	0.196685	1.29103	0.196693	0.707032		MAN2B1_3947	96.8169	0.227126	0.205812	1.10356	0.269783	1		MAN2B1_3947	96.8169	-0.0771763	0.20641	-0.373898	0.70848	1		MAN2B1_3947	96.8169	0.357472	0.198255	1.8031	0.0713733	0.191446		MAN2B1_3947	96.8169	0.458312	0.201239	2.27745	0.0227591	0.124875		MAN2B1_3947	96.8169
MAP1LC3A_3963	0.431699	-1.9025	3.11819	-0.610128	0.541777	NA		MAP1LC3A_3963	0.431699	-1.26451	3.11777	-0.40558	0.685051	1		MAP1LC3A_3963	0.431699	-0.536827	3.11819	-0.17216	0.863312	1		MAP1LC3A_3963	0.431699	-1.76098	3.11819	-0.564744	0.572248	1		MAP1LC3A_3963	0.431699	-1.96347	3.11819	-0.629683	0.528902	NA		MAP1LC3A_3963	0.431699	0.0767655	3.07804	0.0249397	0.980103	NA		MAP1LC3A_3963	0.431699
MAP1LC3B_3964	23.0566	0.197459	0.394062	0.501086	0.61631	0.884383		MAP1LC3B_3964	23.0566	0.463455	0.37709	1.22903	0.21906	0.72693		MAP1LC3B_3964	23.0566	0.181414	0.410444	0.441995	0.658493	1		MAP1LC3B_3964	23.0566	0.780273	0.380843	2.0488	0.0404815	1		MAP1LC3B_3964	23.0566	0.862774	0.373961	2.30712	0.0210481	0.0977421		MAP1LC3B_3964	23.0566	0.633903	0.389698	1.62665	0.103811	0.31516		MAP1LC3B_3964	23.0566
MAP2_3965	55.2054	-1.07917	0.311595	-3.46336	0.00053347	0.0735655		MAP2_3965	55.2054	0.17117	0.262539	0.651979	0.514415	0.971483		MAP2_3965	55.2054	-0.24361	0.293395	-0.830315	0.406361	1		MAP2_3965	55.2054	0.219356	0.271516	0.807895	0.419151	1		MAP2_3965	55.2054	0.850918	0.255603	3.32906	0.000871402	0.0220116		MAP2_3965	55.2054	1.21369	0.255629	4.74784	2.05597e-06	7.00046e-05		MAP2_3965	55.2054
MAP2K5_3975	15.8887	0.141121	0.337292	0.418395	0.675659	0.908565		MAP2K5_3975	15.8887	-0.154732	0.336134	-0.460329	0.64528	1		MAP2K5_3975	15.8887	0.204015	0.351754	0.579994	0.561919	1		MAP2K5_3975	15.8887	-0.312944	0.364743	-0.857985	0.390901	1		MAP2K5_3975	15.8887	-0.14441	0.346613	-0.416633	0.676947	0.792018		MAP2K5_3975	15.8887	-0.0251205	0.358122	-0.0701452	0.944078	0.978027		MAP2K5_3975	15.8887
MAP3K4_3982	44.1328	0.229977	0.260985	0.881189	0.378215	0.748828		MAP3K4_3982	44.1328	-0.0905089	0.26099	-0.346791	0.728748	1		MAP3K4_3982	44.1328	-0.381271	0.283487	-1.34493	0.178647	1		MAP3K4_3982	44.1328	-0.183314	0.27161	-0.674916	0.499729	1		MAP3K4_3982	44.1328	0.00651319	0.263769	0.0246928	0.9803	0.988913		MAP3K4_3982	44.1328	-0.0934091	0.273229	-0.341871	0.732448	0.884453		MAP3K4_3982	44.1328
MAP4K4_3985	588.78	0.321281	0.357513	0.898656	0.368836	0.739818		MAP4K4_3985	588.78	0.509642	0.357116	1.4271	0.153551	0.65883		MAP4K4_3985	588.78	-0.291012	0.358931	-0.810774	0.417496	1		MAP4K4_3985	588.78	-0.360195	0.358571	-1.00453	0.315124	1		MAP4K4_3985	588.78	0.270957	0.35751	0.7579	0.448511	0.621018		MAP4K4_3985	588.78	-0.560613	0.35925	-1.56051	0.11864	0.342269		MAP4K4_3985	588.78
MAP7_3988	648.149	-0.0735896	0.23753	-0.309812	0.756704	0.933415		MAP7_3988	648.149	-0.191745	0.237266	-0.808145	0.419007	0.916406		MAP7_3988	648.149	-0.300576	0.238718	-1.25913	0.207984	1		MAP7_3988	648.149	-0.183403	0.237949	-0.770766	0.440846	1		MAP7_3988	648.149	-0.584325	0.238305	-2.452	0.0142064	0.0785228		MAP7_3988	648.149	-0.246754	0.238366	-1.03519	0.300582	0.578671		MAP7_3988	648.149
MAPK1_3989	14.2256	0.462715	0.392119	1.18004	0.237985	0.647302		MAPK1_3989	14.2256	0.242714	0.387913	0.625691	0.531517	0.980604		MAPK1_3989	14.2256	0.0546359	0.434235	0.125821	0.899874	1		MAPK1_3989	14.2256	1.00616	0.377348	2.6664	0.00766676	1		MAPK1_3989	14.2256	0.847305	0.375969	2.25366	0.0242177	0.104867		MAPK1_3989	14.2256	0.375058	0.410041	0.914683	0.360358	0.634248		MAPK1_3989	14.2256
MAPK1_3990	15.9584	-0.0461143	0.382729	-0.120488	0.904097	0.975547		MAPK1_3990	15.9584	0.582758	0.350911	1.6607	0.0967737	0.586812		MAPK1_3990	15.9584	0.501596	0.376652	1.33172	0.182951	1		MAPK1_3990	15.9584	0.144169	0.380574	0.37882	0.704821	1		MAPK1_3990	15.9584	0.525598	0.359662	1.46137	0.143915	0.294117		MAPK1_3990	15.9584	-0.408175	0.417707	-0.97718	0.32848	0.60216		MAPK1_3990	15.9584
MAPK13_3996	250.219	0.00224882	0.175442	0.012818	0.989773	0.999075		MAPK13_3996	250.219	0.191621	0.172949	1.10796	0.267878	0.768274		MAPK13_3996	250.219	-0.048142	0.178614	-0.269531	0.787521	1		MAPK13_3996	250.219	-0.00097043	0.176381	-0.00550191	0.99561	1		MAPK13_3996	250.219	-0.00766024	0.175182	-0.0437274	0.965122	0.979862		MAPK13_3996	250.219	0.233215	0.175917	1.32571	0.184935	0.44663		MAPK13_3996	250.219
MAPK14_4000	189.625	-0.440904	0.365816	-1.20526	0.228102	0.637934		MAPK14_4000	189.625	-0.741895	0.365765	-2.02834	0.0425254	0.50422		MAPK14_4000	189.625	-0.225913	0.366695	-0.61608	0.537841	1		MAPK14_4000	189.625	-0.0774268	0.365056	-0.212096	0.832032	1		MAPK14_4000	189.625	-0.800839	0.367143	-2.18127	0.0291633	0.116226		MAPK14_4000	189.625	-0.0753594	0.365619	-0.206115	0.836701	0.930485		MAPK14_4000	189.625
MAPK1IP1L_4001	5.37397	-0.0657118	0.626673	-0.104858	0.916488	0.977507		MAPK1IP1L_4001	5.37397	0.367712	0.567275	0.648208	0.516851	0.972972		MAPK1IP1L_4001	5.37397	0.4051	0.619549	0.653863	0.5132	1		MAPK1IP1L_4001	5.37397	0.499338	0.590158	0.846108	0.397493	1		MAPK1IP1L_4001	5.37397	-0.0228006	0.616736	-0.0369698	0.970509	NA		MAPK1IP1L_4001	5.37397	0.227509	0.627081	0.362806	0.71675	0.878576		MAPK1IP1L_4001	5.37397
MAPK3_4002	30.882	0.459304	0.303597	1.51288	0.130311	0.558366		MAPK3_4002	30.882	0.323895	0.299622	1.08101	0.279691	0.780325		MAPK3_4002	30.882	0.225659	0.321204	0.70254	0.482343	1		MAPK3_4002	30.882	0.449573	0.307239	1.46327	0.143394	1		MAPK3_4002	30.882	0.247559	0.307219	0.805806	0.420355	0.593857		MAPK3_4002	30.882	0.600044	0.307493	1.95141	0.0510085	0.204805		MAPK3_4002	30.882
MAPK9_4009	408.582	-0.197815	0.166052	-1.19128	0.233542	0.641542		MAPK9_4009	408.582	-0.136748	0.164845	-0.829554	0.406791	0.903528		MAPK9_4009	408.582	-0.256065	0.168099	-1.5233	0.127684	1		MAPK9_4009	408.582	0.0950353	0.165567	0.573999	0.565968	1		MAPK9_4009	408.582	-0.224722	0.165952	-1.35414	0.175691	0.335701		MAPK9_4009	408.582	-0.167794	0.167178	-1.00368	0.315531	0.589989		MAPK9_4009	408.582
MAPKAPK2_4012	3031.09	-0.153622	0.284807	-0.53939	0.589618	0.870073		MAPKAPK2_4012	3031.09	-0.418064	0.284794	-1.46795	0.142118	0.646158		MAPKAPK2_4012	3031.09	0.152222	0.284839	0.534415	0.593055	1		MAPKAPK2_4012	3031.09	-0.182352	0.284857	-0.640153	0.522073	1		MAPKAPK2_4012	3031.09	-0.860526	0.285018	-3.0192	0.00253442	0.0351833		MAPKAPK2_4012	3031.09	-0.344243	0.284961	-1.20804	0.227034	0.500127		MAPKAPK2_4012	3031.09
MAPKAPK3_4013	53.2852	-0.00103477	0.219246	-0.00471968	0.996234	0.999075		MAPKAPK3_4013	53.2852	0.155163	0.210808	0.73604	0.461706	0.938185		MAPKAPK3_4013	53.2852	0.103662	0.225893	0.458899	0.646307	1		MAPKAPK3_4013	53.2852	-0.172686	0.226228	-0.763325	0.44527	1		MAPKAPK3_4013	53.2852	0.0599862	0.216887	0.276579	0.782104	0.869635		MAPKAPK3_4013	53.2852	0.470119	0.216017	2.1763	0.0295325	0.148567		MAPKAPK3_4013	53.2852
MAPKAPK5_4016	23.6609	-0.0854569	0.315708	-0.270684	0.786634	0.939771		MAPKAPK5_4016	23.6609	0.145024	0.300155	0.483163	0.62898	1		MAPKAPK5_4016	23.6609	-0.33464	0.341594	-0.97964	0.327264	1		MAPKAPK5_4016	23.6609	0.112024	0.313892	0.356885	0.721178	1		MAPKAPK5_4016	23.6609	0.111099	0.30786	0.360874	0.718193	0.82312		MAPKAPK5_4016	23.6609	0.130328	0.318621	0.409038	0.682512	0.860411		MAPKAPK5_4016	23.6609
MAPT_4019	0.174545	-1.51984	10.0447	-0.151308	0.879733	NA		MAPT_4019	0.174545	-0.881992	10.0307	-0.0879291	0.929933	1		MAPT_4019	0.174545	-1.11598	10.0447	-0.111102	0.911536	1		MAPT_4019	0.174545	-1.37833	10.0447	-0.13722	0.890857	1		MAPT_4019	0.174545	-0.619075	10.0447	-0.0616322	0.950856	NA		MAPT_4019	0.174545	-1.21726	10.0447	-0.121184	0.903545	NA		MAPT_4019	0.174545
MARCKS_4021	234.126	0.423345	0.259327	1.63248	0.102579	0.537573		MARCKS_4021	234.126	0.474294	0.258362	1.83577	0.066391	0.544766		MARCKS_4021	234.126	0.261312	0.261474	0.999382	0.317609	1		MARCKS_4021	234.126	0.0217723	0.261341	0.08331	0.933605	1		MARCKS_4021	234.126	-0.0200363	0.260658	-0.0768683	0.938728	0.970621		MARCKS_4021	234.126	-0.483331	0.264979	-1.82404	0.0681461	0.24314		MARCKS_4021	234.126
MAST2_4033	34.5236	0.203562	0.269869	0.754301	0.450668	0.790174		MAST2_4033	34.5236	0.228635	0.26235	0.871489	0.383487	0.877418		MAST2_4033	34.5236	0.00182197	0.28727	0.00634237	0.99494	1		MAST2_4033	34.5236	-0.0659192	0.281025	-0.234567	0.814544	1		MAST2_4033	34.5236	0.123752	0.270357	0.457735	0.647143	0.769994		MAST2_4033	34.5236	0.430334	0.27175	1.58357	0.113292	0.331878		MAST2_4033	34.5236
MBNL1_4056	1012.94	-0.309427	0.189508	-1.63279	0.102513	0.537573		MBNL1_4056	1012.94	-0.472717	0.18933	-2.49679	0.0125323	0.486446		MBNL1_4056	1012.94	-0.201709	0.189951	-1.0619	0.288281	1		MBNL1_4056	1012.94	-0.0609344	0.189395	-0.321731	0.747656	1		MBNL1_4056	1012.94	-0.494471	0.189679	-2.60688	0.00913714	0.0615478		MBNL1_4056	1012.94	-0.318202	0.189959	-1.67511	0.0939135	0.294546		MBNL1_4056	1012.94
MBNL2_4059	738.049	-0.184197	0.124097	-1.48429	0.137731	0.564505		MBNL2_4059	738.049	-0.16296	0.123254	-1.32215	0.186119	0.69471		MBNL2_4059	738.049	0.00264279	0.124808	0.0211749	0.983106	1		MBNL2_4059	738.049	-0.0460555	0.124138	-0.371003	0.710635	1		MBNL2_4059	738.049	-0.331387	0.124364	-2.66465	0.00770684	0.0570894		MBNL2_4059	738.049	-0.161721	0.124991	-1.29386	0.195713	0.460936		MBNL2_4059	738.049
MBOAT7_4061	11.1337	0.377145	0.456389	0.826368	0.408595	0.760881		MBOAT7_4061	11.1337	0.341627	0.444498	0.768568	0.44215	0.926267		MBOAT7_4061	11.1337	0.0787039	0.494944	0.159016	0.873657	1		MBOAT7_4061	11.1337	0.102195	0.477437	0.214049	0.830509	1		MBOAT7_4061	11.1337	-0.205356	0.483692	-0.424559	0.671158	0.787575		MBOAT7_4061	11.1337	0.236128	0.479004	0.492956	0.622044	0.822434		MBOAT7_4061	11.1337
MCL1_4068	13.3505	0.565295	0.384592	1.46986	0.1416	0.571695		MCL1_4068	13.3505	0.513496	0.373867	1.37347	0.169605	0.678087		MCL1_4068	13.3505	-0.0236997	0.440218	-0.0538363	0.957066	1		MCL1_4068	13.3505	0.437086	0.396786	1.10156	0.270651	1		MCL1_4068	13.3505	0.618	0.379898	1.62675	0.103789	0.237259		MCL1_4068	13.3505	0.202404	0.41861	0.483516	0.62873	0.826519		MCL1_4068	13.3505
MCM10_4071	35.9415	-0.0538951	0.30285	-0.17796	0.858755	0.963964		MCM10_4071	35.9415	-0.195331	0.29907	-0.653128	0.513674	0.971461		MCM10_4071	35.9415	-0.377249	0.323211	-1.16719	0.243133	1		MCM10_4071	35.9415	0.184138	0.300851	0.612056	0.5405	1		MCM10_4071	35.9415	0.620209	0.289777	2.1403	0.0323308	0.120989		MCM10_4071	35.9415	0.111172	0.306109	0.363177	0.716473	0.878576		MCM10_4071	35.9415
MCM3_4072	1006.31	-0.404625	0.248622	-1.62747	0.103637	0.537573		MCM3_4072	1006.31	-0.734918	0.248638	-2.95578	0.00311881	0.486446		MCM3_4072	1006.31	-0.402828	0.249079	-1.61727	0.105821	1		MCM3_4072	1006.31	-0.223855	0.248599	-0.900467	0.367872	1		MCM3_4072	1006.31	-0.550336	0.24871	-2.21276	0.0269143	0.111452		MCM3_4072	1006.31	-0.391022	0.248933	-1.5708	0.11623	0.336369		MCM3_4072	1006.31
MCM4_4075	98.4007	0.365357	0.293764	1.24371	0.213606	0.624737		MCM4_4075	98.4007	0.365987	0.291826	1.25413	0.209795	0.723695		MCM4_4075	98.4007	-0.244864	0.30377	-0.806085	0.420194	1		MCM4_4075	98.4007	-0.0284009	0.298231	-0.0952312	0.924131	1		MCM4_4075	98.4007	0.612778	0.291902	2.09926	0.0357941	0.129165		MCM4_4075	98.4007	-0.0884062	0.300535	-0.294163	0.768633	0.898259		MCM4_4075	98.4007
MCM7_4079	254.556	-0.179121	0.164694	-1.0876	0.276771	0.685178		MCM7_4079	254.556	-0.0119322	0.162289	-0.0735244	0.941389	1		MCM7_4079	254.556	-0.162333	0.167349	-0.970027	0.332033	1		MCM7_4079	254.556	-0.139625	0.165362	-0.844363	0.398467	1		MCM7_4079	254.556	0.226953	0.162383	1.39764	0.162221	0.317106		MCM7_4079	254.556	-0.11994	0.166277	-0.721329	0.470707	0.72203		MCM7_4079	254.556
MCOLN1_4080	100.903	0.126206	0.246675	0.511627	0.608912	0.880177		MCOLN1_4080	100.903	-0.159302	0.246362	-0.646617	0.51788	0.972972		MCOLN1_4080	100.903	0.0860218	0.251893	0.341501	0.732726	1		MCOLN1_4080	100.903	-0.396391	0.254931	-1.5549	0.119971	1		MCOLN1_4080	100.903	-0.439596	0.252613	-1.74019	0.0818248	0.208356		MCOLN1_4080	100.903	0.489701	0.246158	1.98938	0.0466598	0.195383		MCOLN1_4080	100.903
MCUR1_4086	159.155	0.0404709	0.201071	0.201276	0.840483	0.962922		MCUR1_4086	159.155	0.0851455	0.198702	0.428509	0.668281	1		MCUR1_4086	159.155	0.0144915	0.204845	0.0707437	0.943602	1		MCUR1_4086	159.155	-0.0172767	0.202709	-0.0852293	0.932079	1		MCUR1_4086	159.155	0.146277	0.199943	0.73159	0.464419	0.631914		MCUR1_4086	159.155	0.0892172	0.203167	0.439132	0.660566	0.847069		MCUR1_4086	159.155
MDH1_4087	868.689	-0.456969	0.250016	-1.82776	0.0675855	0.505614		MDH1_4087	868.689	-0.336706	0.249556	-1.34922	0.177266	0.684988		MDH1_4087	868.689	0.143561	0.249814	0.574669	0.565515	1		MDH1_4087	868.689	-0.0867908	0.249771	-0.347482	0.728229	1		MDH1_4087	868.689	-0.310836	0.249787	-1.24441	0.21335	0.38259		MDH1_4087	868.689	-0.288493	0.250204	-1.15303	0.248898	0.522818		MDH1_4087	868.689
ME2_4100	70.2667	0.271885	0.270255	1.00603	0.314401	0.714539		ME2_4100	70.2667	0.221643	0.267367	0.828985	0.407113	0.903741		ME2_4100	70.2667	-0.388115	0.288266	-1.34638	0.178181	1		ME2_4100	70.2667	0.0773278	0.274767	0.281431	0.77838	1		ME2_4100	70.2667	0.307231	0.26921	1.14123	0.253773	0.429934		ME2_4100	70.2667	0.235115	0.274802	0.855577	0.392232	0.656417		ME2_4100	70.2667
MED1_4106	834.088	-0.286962	0.250565	-1.14526	0.252103	0.661237		MED1_4106	834.088	-0.486843	0.250431	-1.94402	0.0518935	0.521124		MED1_4106	834.088	-0.140698	0.250943	-0.560678	0.575017	1		MED1_4106	834.088	-0.143042	0.250579	-0.570844	0.568105	1		MED1_4106	834.088	-0.628593	0.250955	-2.5048	0.0122521	0.0728205		MED1_4106	834.088	-0.0807096	0.250703	-0.321933	0.747503	0.890361		MED1_4106	834.088
MED21_4109	131.403	0.0509659	0.247332	0.206062	0.836742	0.960356		MED21_4109	131.403	0.0703924	0.245253	0.287019	0.774098	1		MED21_4109	131.403	-0.00895227	0.251224	-0.0356346	0.971574	1		MED21_4109	131.403	0.073059	0.248267	0.294276	0.768547	1		MED21_4109	131.403	0.102176	0.246622	0.4143	0.678654	0.793649		MED21_4109	131.403	0.0762747	0.249508	0.305701	0.759832	0.896329		MED21_4109	131.403
MEF2C_4112	0.00995404	0	10.0466	0	1	NA		MEF2C_4112	0.00995404	0	10.0327	0	1	1		MEF2C_4112	0.00995404	0	10.0466	0	1	1		MEF2C_4112	0.00995404	0	10.0466	0	1	1		MEF2C_4112	0.00995404	0	10.0466	0	1	NA		MEF2C_4112	0.00995404	0	10.0466	0	1	NA		MEF2C_4112	0.00995404
MEFV_4116	1.58572	-3.21208	1.41498	-2.27005	0.0232044	NA		MEFV_4116	1.58572	-0.180263	0.990504	-0.181991	0.85559	1		MEFV_4116	1.58572	-1.02867	1.29035	-0.797207	0.425331	1		MEFV_4116	1.58572	-1.1598	1.26629	-0.915904	0.359717	1		MEFV_4116	1.58572	-2.31126	1.41498	-1.63342	0.10238	NA		MEFV_4116	1.58572	-1.94768	1.41498	-1.37647	0.168675	NA		MEFV_4116	1.58572
MELK_4117	20.1991	-0.221547	0.354921	-0.624214	0.532487	0.840641		MELK_4117	20.1991	0.0299264	0.338031	0.0885315	0.929454	1		MELK_4117	20.1991	-0.16542	0.368298	-0.449146	0.653326	1		MELK_4117	20.1991	-0.119881	0.356346	-0.336417	0.736556	1		MELK_4117	20.1991	0.0308237	0.345025	0.0893375	0.928814	0.965508		MELK_4117	20.1991	-0.388453	0.373657	-1.0396	0.298527	0.578195		MELK_4117	20.1991
MEST_4122	0.0128672	0	10.0466	0	1	NA		MEST_4122	0.0128672	0	10.0327	0	1	1		MEST_4122	0.0128672	0	10.0466	0	1	1		MEST_4122	0.0128672	0	10.0466	0	1	1		MEST_4122	0.0128672	0	10.0466	0	1	NA		MEST_4122	0.0128672	0	10.0466	0	1	NA		MEST_4122	0.0128672
MET_4125	127.023	0.240017	0.206069	1.16474	0.244124	0.654956		MET_4125	127.023	0.299546	0.203194	1.47419	0.140431	0.643119		MET_4125	127.023	-0.156506	0.215184	-0.727314	0.467034	1		MET_4125	127.023	0.0933491	0.208868	0.446928	0.654927	1		MET_4125	127.023	0.0577421	0.207199	0.27868	0.780491	0.869635		MET_4125	127.023	0.189583	0.209545	0.904734	0.365606	0.636982		MET_4125	127.023
METRN_4129	63.1433	0.147395	0.331597	0.4445	0.656681	0.904484		METRN_4129	63.1433	-0.173813	0.331645	-0.524095	0.600213	1		METRN_4129	63.1433	0.424505	0.333317	1.27358	0.202814	1		METRN_4129	63.1433	0.355868	0.330939	1.07533	0.282228	1		METRN_4129	63.1433	0.106662	0.331425	0.321829	0.747582	0.843786		METRN_4129	63.1433	0.335138	0.333082	1.00617	0.314333	0.588946		METRN_4129	63.1433
METTL2A_4134	3.88259	0.256225	0.667095	0.384091	0.700911	0.918226		METTL2A_4134	3.88259	0.454122	0.631149	0.719518	0.471822	0.945818		METTL2A_4134	3.88259	-0.509996	0.796078	-0.640635	0.52176	1		METTL2A_4134	3.88259	-1.40796	0.907584	-1.55133	0.120822	1		METTL2A_4134	3.88259	0.590627	0.638911	0.924427	0.355264	NA		METTL2A_4134	3.88259	-0.466571	0.776107	-0.601168	0.547728	0.775004		METTL2A_4134	3.88259
MIF_4173	891.864	0.332811	0.354381	0.939134	0.347662	0.72898		MIF_4173	891.864	0.177502	0.354271	0.501035	0.616347	1		MIF_4173	891.864	0.718513	0.354411	2.02734	0.0426274	1		MIF_4173	891.864	0.325959	0.354507	0.919471	0.357849	1		MIF_4173	891.864	1.01849	0.353958	2.87745	0.00400909	0.0425587		MIF_4173	891.864	0.812921	0.354267	2.29466	0.0217528	0.121299		MIF_4173	891.864
MKNK1_4185	29.977	0.296187	0.290798	1.01853	0.308425	0.709893		MKNK1_4185	29.977	0.484368	0.278552	1.73888	0.0820557	0.555963		MKNK1_4185	29.977	-0.0779756	0.317953	-0.245242	0.806269	1		MKNK1_4185	29.977	0.108878	0.300855	0.361894	0.717431	1		MKNK1_4185	29.977	0.468736	0.284761	1.64607	0.0997496	0.230787		MKNK1_4185	29.977	0.53812	0.292513	1.83965	0.0658201	0.238544		MKNK1_4185	29.977
MLEC_4188	68.9081	-0.0282938	0.323291	-0.0875182	0.93026	0.979442		MLEC_4188	68.9081	0.104582	0.319239	0.327598	0.743216	1		MLEC_4188	68.9081	-0.0831258	0.329062	-0.252614	0.800566	1		MLEC_4188	68.9081	-0.145902	0.326347	-0.447078	0.654819	1		MLEC_4188	68.9081	0.07383	0.321731	0.229477	0.818498	0.896197		MLEC_4188	68.9081	-0.330453	0.33113	-0.997956	0.318301	0.591447		MLEC_4188	68.9081
MLLT11_4193	153.656	0.127941	0.219876	0.581876	0.56065	0.856718		MLLT11_4193	153.656	0.201661	0.213997	0.942354	0.346011	0.837903		MLLT11_4193	153.656	0.321099	0.223727	1.43523	0.151223	1		MLLT11_4193	153.656	0.326853	0.218984	1.49259	0.135545	1		MLLT11_4193	153.656	0.638735	0.211829	3.01534	0.00256694	0.0351833		MLLT11_4193	153.656	1.58502	0.206111	7.69011	1.4701e-14	1.76284e-12		MLLT11_4193	153.656
MMP1_4206	234.26	1.1853	0.415198	2.85478	0.0043067	0.2329		MMP1_4206	234.26	-0.632368	0.418097	-1.51249	0.130409	0.632736		MMP1_4206	234.26	-1.17606	0.42442	-2.77097	0.00558895	1		MMP1_4206	234.26	-0.637658	0.419826	-1.51886	0.128797	1		MMP1_4206	234.26	-1.30813	0.422145	-3.09877	0.00194324	0.0325228		MMP1_4206	234.26	-2.10204	0.432417	-4.86114	1.16714e-06	4.47081e-05		MMP1_4206	234.26
MMP2_4213	0.727163	-0.720703	1.50305	-0.479494	0.631587	NA		MMP2_4213	0.727163	-0.119166	1.33703	-0.0891274	0.928981	1		MMP2_4213	0.727163	0.612694	1.33653	0.458423	0.646649	1		MMP2_4213	0.727163	-0.58843	1.50419	-0.391194	0.695654	1		MMP2_4213	0.727163	-1.72945	1.62684	-1.06307	0.287749	NA		MMP2_4213	0.727163	-0.430393	1.50499	-0.285977	0.774896	NA		MMP2_4213	0.727163
MMP3_4216	0.325303	0	10.0466	0	1	NA		MMP3_4216	0.325303	0	10.0327	0	1	1		MMP3_4216	0.325303	0.906762	10.0466	0.0902552	0.928084	1		MMP3_4216	0.325303	0	10.0466	0	1	1		MMP3_4216	0.325303	0	10.0466	0	1	NA		MMP3_4216	0.325303	0	10.0466	0	1	NA		MMP3_4216	0.325303
MNAT1_4225	402.399	-0.138825	0.135742	-1.02271	0.306444	0.708526		MNAT1_4225	402.399	-0.300748	0.135118	-2.22582	0.0260261	0.486446		MNAT1_4225	402.399	-0.012211	0.137112	-0.0890582	0.929036	1		MNAT1_4225	402.399	-0.0502747	0.136014	-0.369628	0.71166	1		MNAT1_4225	402.399	-0.278205	0.13611	-2.04397	0.0409561	0.13924		MNAT1_4225	402.399	-0.124865	0.137136	-0.910524	0.362546	0.635123		MNAT1_4225	402.399
MOK_4238	98.7242	-0.409294	0.292133	-1.40106	0.161197	0.582676		MOK_4238	98.7242	-0.263513	0.288417	-0.913656	0.360898	0.849246		MOK_4238	98.7242	-0.0126456	0.29235	-0.0432549	0.965498	1		MOK_4238	98.7242	0.0438538	0.289581	0.151438	0.87963	1		MOK_4238	98.7242	-0.673645	0.294222	-2.28958	0.0220456	0.0996194		MOK_4238	98.7242	-0.314544	0.294299	-1.06879	0.285164	0.56298		MOK_4238	98.7242
MORF4L1_4240	55.7953	0.351966	0.377387	0.932639	0.351006	0.730944		MORF4L1_4240	55.7953	0.283388	0.375093	0.755515	0.44994	0.929505		MORF4L1_4240	55.7953	-0.194862	0.390905	-0.498489	0.618139	1		MORF4L1_4240	55.7953	0.466454	0.377768	1.23476	0.216918	1		MORF4L1_4240	55.7953	0.463909	0.375798	1.23447	0.217029	0.38634		MORF4L1_4240	55.7953	0.325107	0.381197	0.852856	0.393739	0.658141		MORF4L1_4240	55.7953
MPC2_4243	597.604	-0.0396501	0.157431	-0.251857	0.801152	0.943975		MPC2_4243	597.604	-0.224076	0.15716	-1.42578	0.153931	0.65961		MPC2_4243	597.604	0.150938	0.157981	0.955417	0.339367	1		MPC2_4243	597.604	0.0103007	0.157666	0.0653325	0.947909	1		MPC2_4243	597.604	-0.24774	0.157785	-1.57011	0.116389	0.25565		MPC2_4243	597.604	-0.250415	0.158801	-1.57691	0.114816	0.335226		MPC2_4243	597.604
MRE11_4256	825.757	-0.983779	0.494619	-1.98896	0.0467051	0.471768		MRE11_4256	825.757	-1.21431	0.494561	-2.45534	0.0140752	0.486446		MRE11_4256	825.757	-0.575523	0.494632	-1.16354	0.244612	1		MRE11_4256	825.757	-0.0511868	0.494198	-0.103575	0.917506	1		MRE11_4256	825.757	-1.44058	0.494944	-2.91059	0.00360746	0.0403985		MRE11_4256	825.757	-0.603807	0.494574	-1.22086	0.222138	0.492859		MRE11_4256	825.757
MRPL12_4260	514.938	-0.0450392	0.218025	-0.206578	0.83634	0.960293		MRPL12_4260	514.938	-0.0710179	0.217427	-0.326629	0.743948	1		MRPL12_4260	514.938	0.39751	0.217985	1.82356	0.0682181	1		MRPL12_4260	514.938	-0.0299846	0.21836	-0.137318	0.89078	1		MRPL12_4260	514.938	0.191917	0.217421	0.882698	0.377399	0.555866		MRPL12_4260	514.938	0.451929	0.217632	2.07657	0.0378408	0.173336		MRPL12_4260	514.938
MRPL13_4261	623.921	-0.383308	0.368784	-1.03938	0.298626	0.705756		MRPL13_4261	623.921	-0.234107	0.368357	-0.635544	0.525074	0.977757		MRPL13_4261	623.921	0.121568	0.368702	0.329719	0.741612	1		MRPL13_4261	623.921	0.0714843	0.368493	0.193991	0.846183	1		MRPL13_4261	623.921	-0.137664	0.368493	-0.373586	0.708712	0.814841		MRPL13_4261	623.921	-0.330533	0.369092	-0.895528	0.370505	0.642716		MRPL13_4261	623.921
MRPL15_4264	738.586	-0.178182	0.17351	-1.02693	0.304455	0.707836		MRPL15_4264	738.586	-0.127339	0.172878	-0.736583	0.461376	0.938185		MRPL15_4264	738.586	0.14301	0.173719	0.823228	0.410378	1		MRPL15_4264	738.586	0.098507	0.17328	0.568483	0.569707	1		MRPL15_4264	738.586	0.0545681	0.173001	0.315421	0.752442	0.847311		MRPL15_4264	738.586	0.311406	0.173186	1.7981	0.0721612	0.250026		MRPL15_4264	738.586
MRPL19_4268	95.6424	0.315835	0.404455	0.780891	0.434867	0.78008		MRPL19_4268	95.6424	0.759963	0.400955	1.89538	0.0580419	0.532229		MRPL19_4268	95.6424	0.0080402	0.410018	0.0196094	0.984355	1		MRPL19_4268	95.6424	0.133165	0.406681	0.327443	0.743333	1		MRPL19_4268	95.6424	0.775369	0.401894	1.92929	0.0536952	0.161277		MRPL19_4268	95.6424	-0.0122922	0.409185	-0.0300407	0.976035	0.98858		MRPL19_4268	95.6424
MRPL37_4278	64.785	-0.190992	0.205896	-0.927615	0.353608	0.730944		MRPL37_4278	64.785	0.0750243	0.195193	0.384359	0.700712	1		MRPL37_4278	64.785	0.308688	0.203906	1.51387	0.130058	1		MRPL37_4278	64.785	0.34087	0.198411	1.71799	0.0857977	1		MRPL37_4278	64.785	0.325336	0.195392	1.66504	0.0959039	0.225982		MRPL37_4278	64.785	0.425687	0.199736	2.13125	0.0330686	0.157791		MRPL37_4278	64.785
MRPL53_4285	3.23795	1.71098	0.775798	2.20544	0.0274229	0.407372		MRPL53_4285	3.23795	0.529005	0.831635	0.636102	0.52471	0.977757		MRPL53_4285	3.23795	1.43457	0.81755	1.75472	0.0793069	1		MRPL53_4285	3.23795	1.00724	0.830555	1.21273	0.225233	1		MRPL53_4285	3.23795	1.3784	0.790529	1.74364	0.0812223	NA		MRPL53_4285	3.23795	1.33509	0.817467	1.63321	0.102425	0.313528		MRPL53_4285	3.23795
MRPS17_4291	453.478	0.0917402	0.353403	0.259591	0.795179	0.942865		MRPS17_4291	453.478	0.348844	0.352655	0.989191	0.322569	0.817943		MRPS17_4291	453.478	0.440949	0.353528	1.24728	0.212294	1		MRPS17_4291	453.478	0.318939	0.353292	0.902765	0.366651	1		MRPS17_4291	453.478	0.922899	0.352354	2.61924	0.00881262	0.0607984		MRPS17_4291	453.478	0.710715	0.352968	2.01354	0.0440581	0.189567		MRPS17_4291	453.478
MRPS2_4292	22.4156	0.372659	0.396529	0.939803	0.347319	0.72898		MRPS2_4292	22.4156	0.388398	0.387289	1.00286	0.315927	0.809145		MRPS2_4292	22.4156	0.40202	0.409379	0.982022	0.326089	1		MRPS2_4292	22.4156	0.867866	0.386978	2.24268	0.0249177	1		MRPS2_4292	22.4156	0.544637	0.390007	1.39648	0.16257	0.317106		MRPS2_4292	22.4156	1.11066	0.385021	2.88466	0.00391831	0.035316		MRPS2_4292	22.4156
MRPS23_4296	5.61031	0.525322	0.52988	0.991397	0.321492	0.717955		MRPS23_4296	5.61031	0.969686	0.484258	2.00242	0.0452399	0.516434		MRPS23_4296	5.61031	-0.727265	0.718964	-1.01155	0.311755	1		MRPS23_4296	5.61031	0.341643	0.555247	0.615299	0.538357	1		MRPS23_4296	5.61031	0.694647	0.513901	1.35171	0.176467	NA		MRPS23_4296	5.61031	0.399848	0.564489	0.708336	0.478736	0.728673		MRPS23_4296	5.61031
MSH6_4310	146.08	-0.0753306	0.221152	-0.340629	0.733383	0.928455		MSH6_4310	146.08	0.0317216	0.218447	0.145214	0.884542	1		MSH6_4310	146.08	-0.330234	0.227315	-1.45276	0.146291	1		MSH6_4310	146.08	0.085459	0.221081	0.386552	0.699088	1		MSH6_4310	146.08	0.163617	0.219193	0.746451	0.455395	0.625178		MSH6_4310	146.08	-0.136339	0.224227	-0.60804	0.543161	0.772582		MSH6_4310	146.08
MSMO1_4315	2430.54	-0.314328	0.178448	-1.76145	0.0781628	0.518205		MSMO1_4315	2430.54	-0.276215	0.178266	-1.54945	0.121273	0.615293		MSMO1_4315	2430.54	-0.0120811	0.178524	-0.0676721	0.946047	1		MSMO1_4315	2430.54	0.0368314	0.178342	0.206521	0.836384	1		MSMO1_4315	2430.54	-0.233108	0.178373	-1.30685	0.191263	0.354853		MSMO1_4315	2430.54	-0.414544	0.178729	-2.3194	0.0203733	0.116654		MSMO1_4315	2430.54
MSRA_4319	1.05442	-2.77272	1.49863	-1.85017	0.0642888	NA		MSRA_4319	1.05442	-0.274719	1.17849	-0.233111	0.815675	1		MSRA_4319	1.05442	-0.495825	1.36509	-0.363219	0.716441	1		MSRA_4319	1.05442	0.428268	1.14406	0.37434	0.708151	1		MSRA_4319	1.05442	0.0258959	1.17293	0.0220779	0.982386	NA		MSRA_4319	1.05442	1.55317	1.04452	1.48697	0.137023	NA		MSRA_4319	1.05442
MT1E_4328	357.934	-0.354158	0.412193	-0.859204	0.390228	0.752349		MT1E_4328	357.934	-0.255112	0.411498	-0.61996	0.535284	0.980604		MT1E_4328	357.934	0.233795	0.411897	0.567604	0.570304	1		MT1E_4328	357.934	-0.432653	0.412684	-1.04839	0.29446	1		MT1E_4328	357.934	0.0453722	0.41144	0.110277	0.91219	0.95689		MT1E_4328	357.934	-0.437825	0.41308	-1.0599	0.289189	0.567674		MT1E_4328	357.934
MT1H_4330	2.28204	0.0305771	1.18091	0.0258928	0.979343	NA		MT1H_4330	2.28204	0.849671	1.04943	0.809651	0.418141	0.915741		MT1H_4330	2.28204	1.04117	1.10009	0.946438	0.343925	1		MT1H_4330	2.28204	1.25784	1.05415	1.19323	0.232779	1		MT1H_4330	2.28204	1.35667	1.0313	1.31549	0.188345	NA		MT1H_4330	2.28204	-0.111615	1.25903	-0.0886515	0.929359	NA		MT1H_4330	2.28204
MT1HL1_4331	0.042401	0	10.0466	0	1	NA		MT1HL1_4331	0.042401	0	10.0327	0	1	1		MT1HL1_4331	0.042401	0	10.0466	0	1	1		MT1HL1_4331	0.042401	0	10.0466	0	1	1		MT1HL1_4331	0.042401	0	10.0466	0	1	NA		MT1HL1_4331	0.042401	0	10.0466	0	1	NA		MT1HL1_4331	0.042401
MT1X_4333	20.2681	0.630623	0.455491	1.38449	0.166209	0.585349		MT1X_4333	20.2681	0.526185	0.447047	1.17702	0.239186	0.741392		MT1X_4333	20.2681	0.752968	0.468035	1.60879	0.107663	1		MT1X_4333	20.2681	0.551923	0.465141	1.18657	0.235397	1		MT1X_4333	20.2681	1.18049	0.434537	2.71666	0.00659452	0.0532495		MT1X_4333	20.2681	0.710498	0.465258	1.52711	0.126734	0.354844		MT1X_4333	20.2681
MT2A_4334	967.273	0.460591	0.402347	1.14476	0.252308	0.661237		MT2A_4334	967.273	0.279939	0.40223	0.695967	0.48645	0.951084		MT2A_4334	967.273	0.464568	0.402795	1.15336	0.248762	1		MT2A_4334	967.273	0.338637	0.402626	0.84107	0.400309	1		MT2A_4334	967.273	0.980141	0.401914	2.43868	0.014741	0.0802495		MT2A_4334	967.273	0.844666	0.402285	2.09967	0.035758	0.166028		MT2A_4334	967.273
MT3_4335	0	NA	NA	NA	NA	NA		MT3_4335	0	NA	NA	NA	NA	NA		MT3_4335	0	NA	NA	NA	NA	NA		MT3_4335	0	NA	NA	NA	NA	NA		MT3_4335	0	NA	NA	NA	NA	NA		MT3_4335	0	NA	NA	NA	NA	NA		MT3_4335	0
MTA1_4336	378.038	-0.117657	0.408169	-0.288256	0.773151	0.935679		MTA1_4336	378.038	-0.533202	0.408327	-1.30582	0.191614	0.69897		MTA1_4336	378.038	-0.1509	0.408978	-0.368968	0.712151	1		MTA1_4336	378.038	-0.0415197	0.408291	-0.101692	0.919002	1		MTA1_4336	378.038	-0.705939	0.409137	-1.72544	0.0844487	0.211205		MTA1_4336	378.038	-0.075479	0.408618	-0.184718	0.85345	0.939564		MTA1_4336	378.038
MTERF3_4338	73.6981	0.191442	0.187827	1.01925	0.308085	0.709893		MTERF3_4338	73.6981	-0.00654446	0.185909	-0.0352026	0.971918	1		MTERF3_4338	73.6981	0.0373897	0.198396	0.18846	0.850516	1		MTERF3_4338	73.6981	0.112088	0.191622	0.584945	0.558585	1		MTERF3_4338	73.6981	0.493635	0.182643	2.70273	0.00687719	0.053766		MTERF3_4338	73.6981	0.359983	0.190078	1.89387	0.0582428	0.22187		MTERF3_4338	73.6981
MTF2_4342	111.008	-0.0798621	0.221877	-0.359939	0.718893	0.922816		MTF2_4342	111.008	-0.12605	0.219654	-0.573854	0.566067	1		MTF2_4342	111.008	-0.563366	0.232702	-2.42098	0.0154789	1		MTF2_4342	111.008	-0.118758	0.223669	-0.530957	0.595449	1		MTF2_4342	111.008	-0.128064	0.221808	-0.577366	0.563692	0.709814		MTF2_4342	111.008	-0.395832	0.228747	-1.73043	0.0835527	0.276453		MTF2_4342	111.008
MTFR1_4345	143.212	0.309628	0.19265	1.60721	0.108009	0.537573		MTFR1_4345	143.212	0.367803	0.190023	1.93557	0.0529206	0.521124		MTFR1_4345	143.212	-0.111921	0.201343	-0.555872	0.578298	1		MTFR1_4345	143.212	-0.0255114	0.197121	-0.12942	0.897025	1		MTFR1_4345	143.212	0.247405	0.192699	1.28389	0.199179	0.364584		MTFR1_4345	143.212	0.0612125	0.197928	0.309267	0.757119	0.895042		MTFR1_4345	143.212
MTHFD1_4346	85.4991	0.181855	0.198626	0.915561	0.359897	0.736107		MTHFD1_4346	85.4991	0.155823	0.195067	0.798815	0.424398	0.918891		MTHFD1_4346	85.4991	-0.0367245	0.208731	-0.175942	0.86034	1		MTHFD1_4346	85.4991	0.0808187	0.202148	0.399799	0.689304	1		MTHFD1_4346	85.4991	0.424205	0.195004	2.17537	0.0296024	0.11715		MTHFD1_4346	85.4991	0.328756	0.200841	1.6369	0.101652	0.312548		MTHFD1_4346	85.4991
MTMR2_4353	14.1924	0.641151	0.346001	1.85303	0.0638775	0.504357		MTMR2_4353	14.1924	0.535277	0.337882	1.58421	0.113145	0.607692		MTMR2_4353	14.1924	0.276581	0.383162	0.721838	0.470394	1		MTMR2_4353	14.1924	0.434932	0.360885	1.20518	0.228134	1		MTMR2_4353	14.1924	0.0463305	0.370334	0.125105	0.900441	0.950343		MTMR2_4353	14.1924	0.455164	0.367881	1.23726	0.21599	0.487082		MTMR2_4353	14.1924
MUC1_4366	1777.87	0.192538	0.305657	0.629918	0.528748	0.839544		MUC1_4366	1777.87	0.0245396	0.305605	0.0802984	0.936	1		MUC1_4366	1777.87	0.465216	0.305717	1.52172	0.128079	1		MUC1_4366	1777.87	0.11191	0.305752	0.366014	0.714355	1		MUC1_4366	1777.87	-0.264732	0.305831	-0.865615	0.386701	0.563976		MUC1_4366	1777.87	0.264062	0.305756	0.863639	0.387787	0.656144		MUC1_4366	1777.87
MX1_4382	4.45731	-0.316915	0.614187	-0.515991	0.60586	0.877607		MX1_4382	4.45731	-0.0559734	0.575043	-0.0973378	0.922458	1		MX1_4382	4.45731	0.0998048	0.612877	0.162846	0.87064	1		MX1_4382	4.45731	-0.263069	0.621017	-0.42361	0.67185	1		MX1_4382	4.45731	-0.310468	0.608924	-0.509863	0.610147	NA		MX1_4382	4.45731	-0.607909	0.668948	-0.908755	0.36348	0.635123		MX1_4382	4.45731
MYB_4387	0.152488	0.502908	10.0466	0.0500573	0.960077	NA		MYB_4387	0.152488	0	10.0327	0	1	1		MYB_4387	0.152488	0	10.0466	0	1	1		MYB_4387	0.152488	1.32258	10.0353	0.131793	0.895148	1		MYB_4387	0.152488	0	10.0466	0	1	NA		MYB_4387	0.152488	0	10.0466	0	1	NA		MYB_4387	0.152488
MYBL2_4391	61.8655	-0.142003	0.268239	-0.529391	0.596534	0.870959		MYBL2_4391	61.8655	-0.124131	0.263899	-0.470371	0.63809	1		MYBL2_4391	61.8655	-0.230681	0.276673	-0.833767	0.404413	1		MYBL2_4391	61.8655	0.0120097	0.268155	0.0447865	0.964277	1		MYBL2_4391	61.8655	0.149022	0.26377	0.56497	0.572094	0.715948		MYBL2_4391	61.8655	-0.0722966	0.271921	-0.265874	0.790336	0.910885		MYBL2_4391	61.8655
MYC_4394	1386.1	-0.171147	0.170207	-1.00553	0.314643	0.714539		MYC_4394	1386.1	-0.120198	0.16956	-0.708882	0.478398	0.946547		MYC_4394	1386.1	0.168769	0.170381	0.990538	0.321911	1		MYC_4394	1386.1	0.216985	0.169774	1.27808	0.201222	1		MYC_4394	1386.1	0.34554	0.169261	2.04147	0.0412044	0.139627		MYC_4394	1386.1	1.29336	0.168612	7.6706	1.71196e-14	1.96733e-12		MYC_4394	1386.1
MYCBP_4395	1.59697	1.434	1.02686	1.39649	0.162568	NA		MYCBP_4395	1.59697	2.21158	0.94697	2.33543	0.0195209	0.486446		MYCBP_4395	1.59697	0.530594	1.21723	0.435902	0.662908	1		MYCBP_4395	1.59697	1.91773	0.99583	1.92576	0.0541346	1		MYCBP_4395	1.59697	1.39588	1.02439	1.36264	0.172997	NA		MYCBP_4395	1.59697	1.47627	1.05431	1.40023	0.161446	NA		MYCBP_4395	1.59697
MYL12A_4405	6.10435	0.942994	0.627359	1.50312	0.132809	0.558366		MYL12A_4405	6.10435	1.17924	0.597759	1.97277	0.0485216	0.521124		MYL12A_4405	6.10435	1.55768	0.614928	2.53311	0.0113055	1		MYL12A_4405	6.10435	0.931702	0.6371	1.46241	0.143629	1		MYL12A_4405	6.10435	1.3859	0.600336	2.30854	0.0209693	NA		MYL12A_4405	6.10435	1.18041	0.631338	1.8697	0.0615257	0.228102		MYL12A_4405	6.10435
MYL9_4413	0.879724	0.0198013	2.00872	0.00985767	0.992135	NA		MYL9_4413	0.879724	-0.304007	2.00861	-0.151352	0.879698	1		MYL9_4413	0.879724	-0.538112	2.00872	-0.267888	0.788785	1		MYL9_4413	0.879724	0.161319	2.00872	0.0803092	0.935991	1		MYL9_4413	0.879724	-0.0411744	2.00872	-0.0204979	0.983646	NA		MYL9_4413	0.879724	2.78707	1.7328	1.60841	0.107744	NA		MYL9_4413	0.879724
MYLK_4414	349.253	-0.0884687	0.14978	-0.590656	0.554751	0.853311		MYLK_4414	349.253	-0.0947466	0.148536	-0.637871	0.523558	0.977757		MYLK_4414	349.253	0.0550215	0.151125	0.364081	0.715798	1		MYLK_4414	349.253	-0.0304964	0.150209	-0.203027	0.839114	1		MYLK_4414	349.253	-0.268776	0.15036	-1.78755	0.0738481	0.193909		MYLK_4414	349.253	-0.156504	0.151692	-1.03173	0.3022	0.579101		MYLK_4414	349.253
CIAO3_4450	30.1156	0.331942	0.279723	1.18668	0.235353	0.643953		CIAO3_4450	30.1156	0.00931701	0.27969	0.0333119	0.973426	1		CIAO3_4450	30.1156	0.37606	0.290182	1.29595	0.194994	1		CIAO3_4450	30.1156	0.327089	0.283728	1.15282	0.248982	1		CIAO3_4450	30.1156	0.109482	0.284184	0.385252	0.700051	0.808564		CIAO3_4450	30.1156	0.674064	0.278708	2.41853	0.0155833	0.098905		CIAO3_4450	30.1156
NAT1_4454	5.91392	0.0983551	0.50626	0.194278	0.845958	0.963305		NAT1_4454	5.91392	0.354675	0.469142	0.756008	0.449644	0.929505		NAT1_4454	5.91392	-0.211591	0.569517	-0.371528	0.710245	1		NAT1_4454	5.91392	0.2034	0.508563	0.399951	0.689193	1		NAT1_4454	5.91392	0.137008	0.49883	0.274659	0.783579	NA		NAT1_4454	5.91392	0.820043	0.478162	1.71499	0.0863469	0.281163		NAT1_4454	5.91392
NAT2_4457	1.34043	1.37998	1.12951	1.22175	0.221802	NA		NAT2_4457	1.34043	0.885997	1.14614	0.773028	0.439506	0.925307		NAT2_4457	1.34043	-0.868927	1.53474	-0.56617	0.571278	1		NAT2_4457	1.34043	0.264986	1.30246	0.20345	0.838783	1		NAT2_4457	1.34043	0.815115	1.18451	0.688147	0.49136	NA		NAT2_4457	1.34043	0.891169	1.2237	0.72826	0.466454	NA		NAT2_4457	1.34043
NCAPD2_4474	105.596	0.0950916	0.236521	0.402042	0.687653	0.916206		NCAPD2_4474	105.596	-0.196873	0.23634	-0.833007	0.404841	0.901594		NCAPD2_4474	105.596	-0.10827	0.242207	-0.447015	0.654864	1		NCAPD2_4474	105.596	-0.0655824	0.239087	-0.274304	0.783851	1		NCAPD2_4474	105.596	-0.537166	0.241723	-2.22224	0.0262674	0.109853		NCAPD2_4474	105.596	-0.554882	0.246408	-2.25188	0.0243298	0.129847		NCAPD2_4474	105.596
NCAPG_4478	556.186	-1.2988	0.433637	-2.99513	0.00274328	0.180142		NCAPG_4478	556.186	-0.986771	0.433005	-2.27889	0.0226736	0.486446		NCAPG_4478	556.186	-0.73682	0.433476	-1.69979	0.0891697	1		NCAPG_4478	556.186	-0.227878	0.432794	-0.526528	0.598521	1		NCAPG_4478	556.186	-1.32373	0.433602	-3.05286	0.00226668	0.0343887		NCAPG_4478	556.186	-1.71689	0.434821	-3.9485	7.86425e-05	0.00161863		NCAPG_4478	556.186
NCAPG2_4481	2.40634	-0.315385	0.782337	-0.403132	0.686851	NA		NCAPG2_4481	2.40634	0.117865	0.711351	0.165691	0.8684	1		NCAPG2_4481	2.40634	-0.336107	0.835647	-0.402211	0.687528	1		NCAPG2_4481	2.40634	-0.0341374	0.76648	-0.0445379	0.964476	1		NCAPG2_4481	2.40634	-0.650862	0.815877	-0.797745	0.425018	NA		NCAPG2_4481	2.40634	-2.01158	1.1741	-1.7133	0.0866567	NA		NCAPG2_4481	2.40634
NCAPH_4484	50.2336	-0.0235229	0.2564	-0.0917432	0.926902	0.978165		NCAPH_4484	50.2336	0.157574	0.250094	0.630059	0.528656	0.979864		NCAPH_4484	50.2336	-0.227166	0.267408	-0.849511	0.395597	1		NCAPH_4484	50.2336	-0.138755	0.260591	-0.532463	0.594405	1		NCAPH_4484	50.2336	-0.266889	0.259306	-1.02924	0.303367	0.481256		NCAPH_4484	50.2336	-1.15851	0.290307	-3.99063	6.58986e-05	0.00138739		NCAPH_4484	50.2336
NCBP1_4487	198.647	-0.0999311	0.145379	-0.687382	0.491842	0.814753		NCBP1_4487	198.647	-0.0516935	0.142718	-0.362207	0.717198	1		NCBP1_4487	198.647	-0.042303	0.148608	-0.284661	0.775904	1		NCBP1_4487	198.647	0.0444694	0.145406	0.305828	0.759735	1		NCBP1_4487	198.647	-0.123655	0.145112	-0.852131	0.394141	0.570351		NCBP1_4487	198.647	-0.168957	0.148827	-1.13526	0.256267	0.535381		NCBP1_4487	198.647
NCK1_4491	154.287	0.0884943	0.229973	0.384802	0.700384	0.918226		NCK1_4491	154.287	0.188245	0.227629	0.826983	0.408247	0.903809		NCK1_4491	154.287	-0.0427116	0.234249	-0.182334	0.855321	1		NCK1_4491	154.287	-0.109983	0.232511	-0.47302	0.636199	1		NCK1_4491	154.287	0.141549	0.2293	0.617311	0.53703	0.691758		NCK1_4491	154.287	0.0857756	0.232224	0.369365	0.711855	0.875551		NCK1_4491	154.287
NCK2_4492	14.9723	0.677979	0.36177	1.87406	0.0609224	0.498372		NCK2_4492	14.9723	0.368052	0.361312	1.01865	0.308367	0.80442		NCK2_4492	14.9723	0.173074	0.400487	0.43216	0.665625	1		NCK2_4492	14.9723	0.399952	0.377213	1.06028	0.289016	1		NCK2_4492	14.9723	0.395775	0.369479	1.07117	0.284093	0.461788		NCK2_4492	14.9723	0.216974	0.392997	0.552103	0.580878	0.797639		NCK2_4492	14.9723
NCOA3_4501	92.1379	0.162611	0.24015	0.677122	0.498329	0.818968		NCOA3_4501	92.1379	0.340581	0.235242	1.44779	0.147676	0.652443		NCOA3_4501	92.1379	-0.238228	0.252411	-0.943812	0.345266	1		NCOA3_4501	92.1379	-0.0722437	0.245155	-0.294685	0.768234	1		NCOA3_4501	92.1379	0.188026	0.239228	0.785971	0.431885	0.60373		NCOA3_4501	92.1379	0.218567	0.243315	0.898288	0.369032	0.641734		NCOA3_4501	92.1379
MT.ND6_4508	20279.1	-0.394035	0.315632	-1.2484	0.211885	0.624289		MT.ND6_4508	20279.1	-0.438987	0.315623	-1.39086	0.164268	0.672894		MT.ND6_4508	20279.1	-0.091891	0.315636	-0.29113	0.770952	1		MT.ND6_4508	20279.1	-0.514073	0.315642	-1.62866	0.103385	1		MT.ND6_4508	20279.1	-0.477629	0.315633	-1.51324	0.130218	0.276181		MT.ND6_4508	20279.1	-0.569823	0.315651	-1.80523	0.071039	0.247069		MT.ND6_4508	20279.1
NDRG1_4510	62.0943	-0.377202	0.341982	-1.10299	0.270032	0.682529		NDRG1_4510	62.0943	0.489308	0.328303	1.49042	0.136114	0.640972		NDRG1_4510	62.0943	0.476633	0.335689	1.41987	0.155647	1		NDRG1_4510	62.0943	0.549872	0.331871	1.65688	0.0975429	1		NDRG1_4510	62.0943	0.644088	0.329143	1.95687	0.0503633	0.15634		NDRG1_4510	62.0943	0.338317	0.33607	1.00669	0.314086	0.588885		NDRG1_4510	62.0943
NDUFA1_4514	635.747	0.199948	0.507468	0.394011	0.693573	0.91729		NDUFA1_4514	635.747	0.249827	0.507262	0.4925	0.622366	1		NDUFA1_4514	635.747	0.334267	0.507675	0.658428	0.510263	1		NDUFA1_4514	635.747	0.0404946	0.507693	0.0797619	0.936427	1		NDUFA1_4514	635.747	0.676989	0.507185	1.3348	0.181942	0.344518		NDUFA1_4514	635.747	3.76825e-05	0.507863	7.41981e-05	0.999941	1		NDUFA1_4514	635.747
NDUFA13_4515	261.313	0.327191	0.374393	0.873923	0.38216	0.75073		NDUFA13_4515	261.313	0.497955	0.373392	1.3336	0.182336	0.690321		NDUFA13_4515	261.313	0.366958	0.375465	0.977344	0.328399	1		NDUFA13_4515	261.313	0.376311	0.37466	1.00441	0.315183	1		NDUFA13_4515	261.313	0.839485	0.373254	2.2491	0.0245063	0.105098		NDUFA13_4515	261.313	0.718233	0.374212	1.91932	0.054944	0.21404		NDUFA13_4515	261.313
NDUFV2_4530	224.822	0.192887	0.451148	0.427546	0.668981	0.905477		NDUFV2_4530	224.822	0.347299	0.450281	0.771294	0.440533	0.925513		NDUFV2_4530	224.822	0.140546	0.452373	0.310687	0.756039	1		NDUFV2_4530	224.822	0.172547	0.451552	0.38212	0.702373	1		NDUFV2_4530	224.822	0.670395	0.450184	1.48916	0.136446	0.283907		NDUFV2_4530	224.822	0.359661	0.451485	0.796617	0.425674	0.687761		NDUFV2_4530	224.822
NEFL_4536	5.19373	-0.695878	0.572333	-1.21586	0.224038	0.633521		NEFL_4536	5.19373	-0.117922	0.506814	-0.232673	0.816015	1		NEFL_4536	5.19373	0.134329	0.536926	0.250182	0.802447	1		NEFL_4536	5.19373	-0.563801	0.572738	-0.984397	0.32492	1		NEFL_4536	5.19373	0.341836	0.496545	0.688429	0.491183	NA		NEFL_4536	5.19373	-0.747275	0.607467	-1.23015	0.218641	0.489062		NEFL_4536	5.19373
NENF_4541	47.9581	0.217562	0.317277	0.685718	0.492891	0.814753		NENF_4541	47.9581	0.330124	0.311718	1.05905	0.289577	0.787573		NENF_4541	47.9581	0.266756	0.323357	0.824957	0.409396	1		NENF_4541	47.9581	0.229981	0.319381	0.720085	0.471473	1		NENF_4541	47.9581	0.65073	0.31107	2.09191	0.0364465	0.129358		NENF_4541	47.9581	0.524741	0.317305	1.65374	0.0981795	0.304588		NENF_4541	47.9581
NES_4542	0.0935449	0.502908	10.0466	0.0500573	0.960077	NA		NES_4542	0.0935449	0	10.0327	0	1	1		NES_4542	0.0935449	0.906762	10.0466	0.0902552	0.928084	1		NES_4542	0.0935449	0	10.0466	0	1	1		NES_4542	0.0935449	0	10.0466	0	1	NA		NES_4542	0.0935449	0	10.0466	0	1	NA		NES_4542	0.0935449
NEUROG2_4551	0.331396	0	3.69304	0	1	NA		NEUROG2_4551	0.331396	1.70089	3.59626	0.47296	0.636241	1		NEUROG2_4551	0.331396	1.71847	3.65139	0.470636	0.637901	1		NEUROG2_4551	0.331396	0.644488	3.69304	0.174514	0.861462	1		NEUROG2_4551	0.331396	2.97347	3.5485	0.837951	0.402058	NA		NEUROG2_4551	0.331396	0	3.69304	0	1	NA		NEUROG2_4551	0.331396
NFATC3_4560	134.382	-0.217495	0.317416	-0.685202	0.493216	0.814753		NFATC3_4560	134.382	-0.137004	0.315366	-0.434429	0.663977	1		NFATC3_4560	134.382	-0.224809	0.320353	-0.701755	0.482832	1		NFATC3_4560	134.382	0.110614	0.316443	0.349555	0.726673	1		NFATC3_4560	134.382	-0.59635	0.319556	-1.86618	0.0620155	0.175643		NFATC3_4560	134.382	-0.00886524	0.318054	-0.0278734	0.977763	0.989967		NFATC3_4560	134.382
NFATC4_4563	3.45217	-0.490942	0.83737	-0.58629	0.557681	0.855229		NFATC4_4563	3.45217	-1.04291	0.857689	-1.21595	0.224004	0.727524		NFATC4_4563	3.45217	0.258433	0.81159	0.318428	0.750161	1		NFATC4_4563	3.45217	-0.889839	0.89016	-0.99964	0.317485	1		NFATC4_4563	3.45217	-1.95415	1.01506	-1.92515	0.0542102	NA		NFATC4_4563	3.45217	-1.11463	0.938913	-1.18714	0.235171	0.509629		NFATC4_4563	3.45217
NFE2L2_4564	3536.69	-0.740604	0.377205	-1.9634	0.0496001	0.481672		NFE2L2_4564	3536.69	-1.00308	0.377195	-2.65931	0.00783012	0.486446		NFE2L2_4564	3536.69	-0.169627	0.377177	-0.449726	0.652908	1		NFE2L2_4564	3536.69	-0.201025	0.377136	-0.533029	0.594013	1		NFE2L2_4564	3536.69	-1.27969	0.377323	-3.3915	0.000695112	0.0195525		NFE2L2_4564	3536.69	-0.626282	0.377249	-1.66013	0.0968892	0.302005		NFE2L2_4564	3536.69
NFIL3_4565	251.979	-0.576075	0.438644	-1.31331	0.189079	0.600962		NFIL3_4565	251.979	-0.816554	0.438451	-1.86236	0.0625519	0.544766		NFIL3_4565	251.979	-0.0402009	0.438358	-0.0917079	0.92693	1		NFIL3_4565	251.979	0.192627	0.437292	0.440499	0.659576	1		NFIL3_4565	251.979	-1.18828	0.440482	-2.69769	0.00698216	0.0540225		NFIL3_4565	251.979	-0.38209	0.438984	-0.870396	0.384084	0.653084		NFIL3_4565	251.979
NFKB1_4566	316.751	0.112339	0.149957	0.749142	0.453771	0.792114		NFKB1_4566	316.751	-0.0451184	0.149277	-0.302246	0.762465	1		NFKB1_4566	316.751	0.186173	0.151702	1.22723	0.219737	1		NFKB1_4566	316.751	-0.032737	0.151429	-0.216187	0.828842	1		NFKB1_4566	316.751	-0.304609	0.151796	-2.0067	0.0447813	0.146715		NFKB1_4566	316.751	-0.13177	0.152969	-0.861411	0.389012	0.656276		NFKB1_4566	316.751
NFKB2_4567	115.459	0.480544	0.239325	2.00791	0.044653	0.465003		NFKB2_4567	115.459	0.274333	0.23848	1.15034	0.250004	0.751603		NFKB2_4567	115.459	0.167357	0.246717	0.678336	0.497559	1		NFKB2_4567	115.459	0.219395	0.243062	0.902629	0.366723	1		NFKB2_4567	115.459	-0.151464	0.244865	-0.618561	0.536206	0.691401		NFKB2_4567	115.459	0.228307	0.244702	0.933001	0.35082	0.62551		NFKB2_4567	115.459
NFKBIA_4568	25.6098	1.30308	0.372348	3.49961	0.000465931	0.0735655		NFKBIA_4568	25.6098	0.704311	0.376833	1.86903	0.061619	0.543809		NFKBIA_4568	25.6098	0.125264	0.41215	0.303929	0.761182	1		NFKBIA_4568	25.6098	0.615947	0.388449	1.58566	0.112817	1		NFKBIA_4568	25.6098	0.340757	0.390257	0.87316	0.382576	0.559252		NFKBIA_4568	25.6098	0.412929	0.398537	1.03611	0.300149	0.578485		NFKBIA_4568	25.6098
NFKBIE_4571	25.9332	0.630782	0.299179	2.10838	0.0349983	0.426453		NFKBIE_4571	25.9332	0.197813	0.301967	0.655083	0.512415	0.971108		NFKBIE_4571	25.9332	0.753512	0.306741	2.45651	0.0140294	1		NFKBIE_4571	25.9332	0.269381	0.313605	0.858984	0.390349	1		NFKBIE_4571	25.9332	0.140026	0.311266	0.449861	0.652811	0.774542		NFKBIE_4571	25.9332	0.289354	0.318466	0.908584	0.36357	0.635123		NFKBIE_4571	25.9332
NGB_4579	0.0372288	0.502908	10.0466	0.0500573	0.960077	NA		NGB_4579	0.0372288	0	10.0327	0	1	1		NGB_4579	0.0372288	0	10.0466	0	1	1		NGB_4579	0.0372288	0	10.0466	0	1	1		NGB_4579	0.0372288	0	10.0466	0	1	NA		NGB_4579	0.0372288	0.805486	10.0466	0.0801747	0.936098	NA		NGB_4579	0.0372288
NHP2_4585	96.347	0.300567	0.312843	0.960761	0.336673	0.725947		NHP2_4585	96.347	0.38502	0.310175	1.2413	0.214496	0.726221		NHP2_4585	96.347	0.0919109	0.318759	0.28834	0.773086	1		NHP2_4585	96.347	0.517857	0.31236	1.65788	0.097341	1		NHP2_4585	96.347	0.758755	0.309542	2.45122	0.0142373	0.0785228		NHP2_4585	96.347	0.869011	0.311054	2.79376	0.00520992	0.0438558		NHP2_4585	96.347
NIPSNAP1_4593	0.630319	1.2668	1.88376	0.672485	0.501275	NA		NIPSNAP1_4593	0.630319	-0.832629	2.08956	-0.398472	0.690283	1		NIPSNAP1_4593	0.630319	-0.104924	2.08969	-0.0502104	0.959955	1		NIPSNAP1_4593	0.630319	-0.367287	2.08969	-0.175762	0.860481	1		NIPSNAP1_4593	0.630319	1.35238	1.86956	0.723368	0.469454	NA		NIPSNAP1_4593	0.630319	-1.168	2.08969	-0.558936	0.576206	NA		NIPSNAP1_4593	0.630319
NISCH_4595	55.4279	-0.0145596	0.313407	-0.0464558	0.962947	0.987656		NISCH_4595	55.4279	0.0431441	0.308711	0.139756	0.888853	1		NISCH_4595	55.4279	-0.0792388	0.321302	-0.246618	0.805204	1		NISCH_4595	55.4279	0.016181	0.315138	0.0513456	0.95905	1		NISCH_4595	55.4279	-0.412604	0.318786	-1.2943	0.195563	0.36137		NISCH_4595	55.4279	-0.0359664	0.318585	-0.112894	0.910115	0.963939		NISCH_4595	55.4279
NISCH_4596	108.682	-0.0730297	0.295833	-0.246861	0.805016	0.943975		NISCH_4596	108.682	-0.227362	0.294568	-0.77185	0.440203	0.925307		NISCH_4596	108.682	0.362483	0.295712	1.2258	0.220275	1		NISCH_4596	108.682	-0.0113269	0.296597	-0.0381895	0.969537	1		NISCH_4596	108.682	-0.199139	0.296432	-0.671785	0.50172	0.663827		NISCH_4596	108.682	0.257801	0.295676	0.871903	0.383261	0.652893		NISCH_4596	108.682
NISCH_4597	94.2735	0.0477013	0.249222	0.1914	0.848212	0.963305		NISCH_4597	94.2735	0.152849	0.245501	0.6226	0.533547	0.980604		NISCH_4597	94.2735	-0.107792	0.256168	-0.420785	0.673912	1		NISCH_4597	94.2735	0.193624	0.249263	0.776789	0.437283	1		NISCH_4597	94.2735	-0.217365	0.251478	-0.86435	0.387396	0.564296		NISCH_4597	94.2735	0.17398	0.251184	0.692638	0.488537	0.734269		NISCH_4597	94.2735
NIT1_4598	341.534	-0.261379	0.253363	-1.03164	0.302243	0.707746		NIT1_4598	341.534	-0.436894	0.252988	-1.72694	0.0841791	0.562261		NIT1_4598	341.534	0.0766782	0.253616	0.30234	0.762393	1		NIT1_4598	341.534	-0.145688	0.253474	-0.574764	0.565451	1		NIT1_4598	341.534	-0.490882	0.253892	-1.93343	0.0531836	0.160578		NIT1_4598	341.534	-0.0332107	0.253614	-0.13095	0.895815	0.959146		NIT1_4598	341.534
NME1_4611	324.264	-0.388141	0.264532	-1.46728	0.142301	0.571695		NME1_4611	324.264	-0.315922	0.263177	-1.20042	0.229978	0.733215		NME1_4611	324.264	0.148006	0.264102	0.560412	0.575198	1		NME1_4611	324.264	0.0788849	0.263408	0.299478	0.764576	1		NME1_4611	324.264	0.583876	0.261588	2.23204	0.0256121	0.107647		NME1_4611	324.264	0.899583	0.261694	3.43754	0.00058703	0.00826035		NME1_4611	324.264
NMT1_4614	86.9567	0.238716	0.209252	1.1408	0.253952	0.661722		NMT1_4614	86.9567	-0.0671075	0.20906	-0.320997	0.748213	1		NMT1_4614	86.9567	-0.0534969	0.220851	-0.242231	0.808601	1		NMT1_4614	86.9567	0.246474	0.211166	1.1672	0.243129	1		NMT1_4614	86.9567	0.239548	0.208492	1.14896	0.250574	0.426446		NMT1_4614	86.9567	0.608655	0.208434	2.92013	0.00349882	0.0331857		NMT1_4614	86.9567
NNT_4618	2073.6	-0.611355	0.378164	-1.61664	0.105956	0.537573		NNT_4618	2073.6	-0.622438	0.378076	-1.64633	0.0996953	0.590073		NNT_4618	2073.6	-0.206908	0.378172	-0.547128	0.584291	1		NNT_4618	2073.6	-0.0206277	0.378043	-0.0545645	0.956485	1		NNT_4618	2073.6	-1.11604	0.378335	-2.94988	0.003179	0.0391736		NNT_4618	2073.6	-0.682106	0.378307	-1.80305	0.0713808	0.247945		NNT_4618	2073.6
NOC3L_4620	214.694	-0.428918	0.251398	-1.70613	0.087984	0.531441		NOC3L_4620	214.694	-0.279191	0.249207	-1.12032	0.262579	0.763619		NOC3L_4620	214.694	-0.14407	0.252185	-0.571286	0.567806	1		NOC3L_4620	214.694	0.0760852	0.249679	0.304733	0.76057	1		NOC3L_4620	214.694	-0.490707	0.251437	-1.95161	0.0509842	0.157219		NOC3L_4620	214.694	0.194236	0.249861	0.777377	0.436936	0.696085		NOC3L_4620	214.694
NOL3_4625	193.909	-0.381773	0.364439	-1.04756	0.29484	0.705756		NOL3_4625	193.909	-0.610509	0.364115	-1.67669	0.0936031	0.584549		NOL3_4625	193.909	0.200813	0.363856	0.551901	0.581016	1		NOL3_4625	193.909	0.158532	0.363116	0.436588	0.66241	1		NOL3_4625	193.909	-0.397871	0.364293	-1.09217	0.274758	0.453323		NOL3_4625	193.909	0.298878	0.363175	0.822959	0.410532	0.675564		NOL3_4625	193.909
NOLC1_4626	540.238	-0.308687	0.336267	-0.917983	0.358628	0.734813		NOLC1_4626	540.238	-0.324684	0.335861	-0.966721	0.333683	0.829128		NOLC1_4626	540.238	-0.0905276	0.336604	-0.268944	0.787973	1		NOLC1_4626	540.238	0.178337	0.33582	0.531049	0.595385	1		NOLC1_4626	540.238	-0.420044	0.336356	-1.24881	0.211736	0.380672		NOLC1_4626	540.238	0.23672	0.335946	0.704639	0.481035	0.730156		NOLC1_4626	540.238
NOS1_4636	1.7315	-2.5216	1.44723	-1.74235	0.0814464	NA		NOS1_4636	1.7315	-1.03961	1.12137	-0.927089	0.35388	0.842586		NOS1_4636	1.7315	-2.11771	1.44723	-1.46328	0.14339	1		NOS1_4636	1.7315	-1.48955	1.31742	-1.13065	0.258201	1		NOS1_4636	1.7315	0.0260261	1.01218	0.025713	0.979486	NA		NOS1_4636	1.7315	-0.291861	1.10154	-0.264957	0.791042	NA		NOS1_4636	1.7315
NOS2_4637	0.124098	1.39696	10.0301	0.139276	0.889232	NA		NOS2_4637	0.124098	0	10.0327	0	1	1		NOS2_4637	0.124098	0	10.0466	0	1	1		NOS2_4637	0.124098	0	10.0466	0	1	1		NOS2_4637	0.124098	0	10.0466	0	1	NA		NOS2_4637	0.124098	0	10.0466	0	1	NA		NOS2_4637	0.124098
NOS3_4638	0.0630364	0	10.0466	0	1	NA		NOS3_4638	0.0630364	0	10.0327	0	1	1		NOS3_4638	0.0630364	0	10.0466	0	1	1		NOS3_4638	0.0630364	0	10.0466	0	1	1		NOS3_4638	0.0630364	0.441936	10.0466	0.0439884	0.964914	NA		NOS3_4638	0.0630364	0	10.0466	0	1	NA		NOS3_4638	0.0630364
NOSIP_4639	204.027	-0.0752585	0.303434	-0.248023	0.804117	0.943975		NOSIP_4639	204.027	-0.235758	0.302823	-0.778534	0.436254	0.925307		NOSIP_4639	204.027	0.516121	0.302774	1.70464	0.0882614	1		NOSIP_4639	204.027	-0.241146	0.304924	-0.79084	0.429037	1		NOSIP_4639	204.027	0.244057	0.302055	0.807987	0.419098	0.592745		NOSIP_4639	204.027	0.689348	0.301811	2.28404	0.0223694	0.123637		NOSIP_4639	204.027
NPC1_4646	2548.98	-0.868876	0.473527	-1.8349	0.06652	0.505614		NPC1_4646	2548.98	-1.09743	0.473502	-2.31768	0.0204665	0.486446		NPC1_4646	2548.98	-0.179936	0.473458	-0.380046	0.703911	1		NPC1_4646	2548.98	0.00622748	0.473364	0.0131558	0.989503	1		NPC1_4646	2548.98	-1.36294	0.473675	-2.87738	0.00400988	0.0425587		NPC1_4646	2548.98	-0.0385063	0.473402	-0.0813396	0.935172	0.976718		NPC1_4646	2548.98
NPDC1_4650	275.083	0.019243	0.280913	0.0685016	0.945386	0.981402		NPDC1_4650	275.083	-0.0305999	0.280112	-0.109242	0.913011	1		NPDC1_4650	275.083	0.139904	0.282028	0.496063	0.61985	1		NPDC1_4650	275.083	-0.00140473	0.281527	-0.00498967	0.996019	1		NPDC1_4650	275.083	0.186564	0.280232	0.665748	0.505572	0.667577		NPDC1_4650	275.083	0.519049	0.280335	1.85153	0.064093	0.233889		NPDC1_4650	275.083
NPEPL1_4651	45.2033	-0.368156	0.366005	-1.00588	0.314475	0.714539		NPEPL1_4651	45.2033	-0.416073	0.362066	-1.14916	0.250489	0.752409		NPEPL1_4651	45.2033	0.19554	0.36379	0.537509	0.590916	1		NPEPL1_4651	45.2033	-0.0681374	0.363729	-0.187331	0.851402	1		NPEPL1_4651	45.2033	-0.856921	0.373935	-2.29163	0.0219269	0.0996177		NPEPL1_4651	45.2033	-0.220595	0.36872	-0.598273	0.549658	0.775939		NPEPL1_4651	45.2033
NPRL2_4660	169.409	-0.36129	0.257476	-1.4032	0.160558	0.582472		NPRL2_4660	169.409	-0.44509	0.256192	-1.73733	0.0823292	0.556		NPRL2_4660	169.409	-0.125568	0.258657	-0.485462	0.627349	1		NPRL2_4660	169.409	0.0242885	0.256187	0.0948079	0.924467	1		NPRL2_4660	169.409	-0.486377	0.257906	-1.88587	0.0593122	0.171618		NPRL2_4660	169.409	-0.0708706	0.257607	-0.275111	0.783231	0.907522		NPRL2_4660	169.409
NQO1_4668	78.7557	-0.353371	0.285279	-1.23869	0.215462	0.625611		NQO1_4668	78.7557	0.234937	0.247875	0.947804	0.343229	0.836216		NQO1_4668	78.7557	-0.0130366	0.287932	-0.0452766	0.963887	1		NQO1_4668	78.7557	1.55824	0.226621	6.87595	6.16e-12	6.15e-09		NQO1_4668	78.7557	2.21134	0.213964	10.3351	4.88921e-25	1.76431e-22		NQO1_4668	78.7557	3.03433	0.2095	14.4837	1.53591e-47	6.05147e-45		NQO1_4668	78.7557
NR1H2_4670	278.06	0.265208	0.199201	1.33136	0.183071	0.598979		NR1H2_4670	278.06	0.0311876	0.198882	0.156815	0.875391	1		NR1H2_4670	278.06	0.416267	0.200401	2.07717	0.0377858	1		NR1H2_4670	278.06	-0.0796937	0.201584	-0.395337	0.692594	1		NR1H2_4670	278.06	-0.0419032	0.200313	-0.209189	0.834301	0.910343		NR1H2_4670	278.06	0.245044	0.200706	1.22091	0.222121	0.492859		NR1H2_4670	278.06
NR1I2_4673	0.178608	0.50295	8.0692	0.0623296	0.9503	NA		NR1I2_4673	0.178608	0.179088	8.06197	0.0222139	0.982277	1		NR1I2_4673	0.178608	0	8.0692	0	1	1		NR1I2_4673	0.178608	0	8.0692	0	1	1		NR1I2_4673	0.178608	0	8.0692	0	1	NA		NR1I2_4673	0.178608	0.805536	8.0692	0.0998285	0.92048	NA		NR1I2_4673	0.178608
NR2F6_4684	10.3368	0.560726	0.454739	1.23307	0.217549	0.626958		NR2F6_4684	10.3368	0.275389	0.453237	0.607604	0.54345	0.988495		NR2F6_4684	10.3368	0.264191	0.489063	0.540198	0.589061	1		NR2F6_4684	10.3368	0.525089	0.462182	1.13611	0.255912	1		NR2F6_4684	10.3368	0.674368	0.448194	1.50463	0.132418	0.278508		NR2F6_4684	10.3368	0.075862	0.49447	0.153421	0.878067	0.950808		NR2F6_4684	10.3368
NR3C1_4689	91.7547	-0.105952	0.168837	-0.627538	0.530306	0.839948		NR3C1_4689	91.7547	0.0674447	0.161609	0.417333	0.676435	1		NR3C1_4689	91.7547	-0.200203	0.178503	-1.12156	0.262048	1		NR3C1_4689	91.7547	-0.082511	0.170894	-0.48282	0.629223	1		NR3C1_4689	91.7547	-0.195357	0.169334	-1.15368	0.248633	0.42386		NR3C1_4689	91.7547	-0.257438	0.177555	-1.4499	0.147085	0.387822		NR3C1_4689	91.7547
NRAS_4703	507.609	-0.175312	0.258307	-0.678696	0.49733	0.818399		NRAS_4703	507.609	-0.236688	0.257895	-0.917769	0.35874	0.848197		NRAS_4703	507.609	-0.147365	0.259118	-0.568719	0.569547	1		NRAS_4703	507.609	0.0591319	0.25817	0.229043	0.818836	1		NRAS_4703	507.609	-0.468943	0.25877	-1.8122	0.069955	0.188789		NRAS_4703	507.609	-0.188767	0.25896	-0.728942	0.466037	0.718061		NRAS_4703	507.609
NRCAM_4705	463.025	0.0705152	0.17969	0.392427	0.694743	0.91729		NRCAM_4705	463.025	-0.158922	0.179382	-0.885943	0.375648	0.866114		NRCAM_4705	463.025	0.0422194	0.181627	0.23245	0.816188	1		NRCAM_4705	463.025	0.197607	0.179786	1.09912	0.271714	1		NRCAM_4705	463.025	0.296269	0.178745	1.6575	0.0974188	0.227641		NRCAM_4705	463.025	0.951777	0.177944	5.34875	8.85645e-08	4.6087e-06		NRCAM_4705	463.025
NRIP1_4719	65.1355	0.00828735	0.226983	0.0365109	0.970875	0.987939		NRIP1_4719	65.1355	0.113232	0.221587	0.511004	0.609348	1		NRIP1_4719	65.1355	-0.52946	0.245473	-2.1569	0.0310136	1		NRIP1_4719	65.1355	-0.00986269	0.229486	-0.0429773	0.96572	1		NRIP1_4719	65.1355	0.0335057	0.225816	0.148376	0.882046	0.939312		NRIP1_4719	65.1355	-0.761676	0.248919	-3.05994	0.00221385	0.0228681		NRIP1_4719	65.1355
NRP1_4724	918.944	-0.0255377	0.136772	-0.186717	0.851883	0.963305		NRP1_4724	918.944	-0.232627	0.136613	-1.70282	0.0886021	0.575479		NRP1_4724	918.944	-0.288055	0.138119	-2.08556	0.0370188	1		NRP1_4724	918.944	-0.214248	0.137367	-1.55967	0.118837	1		NRP1_4724	918.944	-0.40155	0.137327	-2.92404	0.0034552	0.0400359		NRP1_4724	918.944	-0.364349	0.138037	-2.6395	0.00830286	0.0627378		NRP1_4724	918.944
NT5DC2_4737	0.853043	0.179646	1.39078	0.129169	0.897224	NA		NT5DC2_4737	0.853043	0.484031	1.3037	0.371276	0.710432	1		NT5DC2_4737	0.853043	0.803709	1.35623	0.592605	0.553446	1		NT5DC2_4737	0.853043	0.13729	1.42221	0.0965324	0.923098	1		NT5DC2_4737	0.853043	1.42841	1.2401	1.15185	0.249382	NA		NT5DC2_4737	0.853043	-1.05067	1.62905	-0.644961	0.518952	NA		NT5DC2_4737	0.853043
NT5E_4738	48.0933	-0.39805	0.285271	-1.39534	0.162913	0.584816		NT5E_4738	48.0933	-0.261046	0.27738	-0.941114	0.346646	0.837903		NT5E_4738	48.0933	-0.509784	0.297421	-1.71402	0.0865256	1		NT5E_4738	48.0933	-0.120637	0.282775	-0.426618	0.669657	1		NT5E_4738	48.0933	-0.142636	0.279626	-0.510095	0.609985	0.741849		NT5E_4738	48.0933	-0.555078	0.295872	-1.87607	0.0606455	0.227256		NT5E_4738	48.0933
NUCB2_4744	17.739	0.130671	0.454772	0.287334	0.773857	0.935679		NUCB2_4744	17.739	0.332257	0.443874	0.74854	0.454134	0.933006		NUCB2_4744	17.739	-0.55064	0.493068	-1.11676	0.264096	1		NUCB2_4744	17.739	-0.317994	0.472514	-0.672984	0.500958	1		NUCB2_4744	17.739	0.406516	0.447391	0.908636	0.363542	0.542735		NUCB2_4744	17.739	-0.356723	0.480044	-0.743105	0.457418	0.710614		NUCB2_4744	17.739
NUDCD3_4752	70.9419	0.0941841	0.312264	0.301617	0.762944	0.9352		NUDCD3_4752	70.9419	-0.40565	0.314069	-1.29159	0.196498	0.707032		NUDCD3_4752	70.9419	-0.45589	0.324741	-1.40386	0.160361	1		NUDCD3_4752	70.9419	-0.208014	0.317153	-0.655879	0.511902	1		NUDCD3_4752	70.9419	-0.42116	0.317242	-1.32757	0.184321	0.346682		NUDCD3_4752	70.9419	-0.0969516	0.317772	-0.305098	0.760291	0.896487		NUDCD3_4752	70.9419
NUDT21_4757	183.328	0.266809	0.239886	1.11223	0.266039	0.679868		NUDT21_4757	183.328	0.115179	0.239215	0.481487	0.63017	1		NUDT21_4757	183.328	-0.156353	0.244801	-0.638693	0.523023	1		NUDT21_4757	183.328	0.026529	0.241836	0.109698	0.912649	1		NUDT21_4757	183.328	0.226154	0.239826	0.942992	0.345685	0.525391		NUDT21_4757	183.328	-0.0218897	0.243094	-0.0900462	0.928251	0.971581		NUDT21_4757	183.328
NUDT5_4760	35.6042	-0.768457	0.479647	-1.60213	0.109127	0.537573		NUDT5_4760	35.6042	-1.07906	0.479543	-2.25019	0.024437	0.486446		NUDT5_4760	35.6042	-0.546062	0.483108	-1.13031	0.258345	1		NUDT5_4760	35.6042	-0.0989648	0.472394	-0.209496	0.834061	1		NUDT5_4760	35.6042	-0.967834	0.48214	-2.00737	0.0447101	0.146715		NUDT5_4760	35.6042	-0.0982911	0.474364	-0.207206	0.835849	0.930485		NUDT5_4760	35.6042
NUDT9_4763	884.697	-0.194717	0.155775	-1.24999	0.211304	0.624289		NUDT9_4763	884.697	-0.0471204	0.15509	-0.303826	0.761261	1		NUDT9_4763	884.697	-0.145609	0.156513	-0.930336	0.352197	1		NUDT9_4763	884.697	-0.104201	0.155887	-0.668439	0.503853	1		NUDT9_4763	884.697	-0.281199	0.155831	-1.80451	0.0711517	0.191201		NUDT9_4763	884.697	-0.270826	0.156546	-1.73001	0.083628	0.276453		NUDT9_4763	884.697
NUP107_4770	51.0856	0.121638	0.226406	0.537256	0.59109	0.87021		NUP107_4770	51.0856	0.266223	0.219017	1.21554	0.224161	0.727524		NUP107_4770	51.0856	-0.353947	0.247417	-1.43057	0.152554	1		NUP107_4770	51.0856	0.160337	0.228383	0.702052	0.482647	1		NUP107_4770	51.0856	0.165903	0.224586	0.738708	0.460085	0.630246		NUP107_4770	51.0856	-0.0405694	0.236198	-0.17176	0.863626	0.943319		NUP107_4770	51.0856
NUP133_4773	145.272	0.0293442	0.157525	0.186283	0.852223	0.963305		NUP133_4773	145.272	0.124121	0.153757	0.807254	0.41952	0.916525		NUP133_4773	145.272	-0.0229732	0.163033	-0.140911	0.88794	1		NUP133_4773	145.272	0.176228	0.157519	1.11877	0.263236	1		NUP133_4773	145.272	0.111272	0.156146	0.712619	0.476082	0.640353		NUP133_4773	145.272	0.202109	0.158963	1.27143	0.203576	0.471422		NUP133_4773	145.272
NUP37_4777	10.1271	0.346248	0.480397	0.720754	0.471061	0.801884		NUP37_4777	10.1271	0.323464	0.469713	0.688641	0.491049	0.954871		NUP37_4777	10.1271	0.0342005	0.515218	0.0663806	0.947075	1		NUP37_4777	10.1271	-0.113838	0.508675	-0.223794	0.822918	1		NUP37_4777	10.1271	0.329366	0.478772	0.68794	0.491491	0.654309		NUP37_4777	10.1271	0.0919795	0.506216	0.1817	0.855818	0.940422		NUP37_4777	10.1271
NUP62_4779	4.90738	-0.175253	0.615222	-0.284862	0.77575	0.935679		NUP62_4779	4.90738	0.100975	0.568558	0.177599	0.859038	1		NUP62_4779	4.90738	-0.667661	0.717644	-0.930351	0.35219	1		NUP62_4779	4.90738	0.297124	0.587376	0.505849	0.612963	1		NUP62_4779	4.90738	0.28341	0.573986	0.493757	0.621478	NA		NUP62_4779	4.90738	-0.0831785	0.635014	-0.130987	0.895786	0.959146		NUP62_4779	4.90738
NUP85_4781	113.418	-0.445188	0.292898	-1.51994	0.128525	0.558366		NUP85_4781	113.418	-0.374135	0.290243	-1.28904	0.197384	0.70775		NUP85_4781	113.418	-0.080569	0.293344	-0.274657	0.78358	1		NUP85_4781	113.418	-0.0411353	0.291093	-0.141313	0.887623	1		NUP85_4781	113.418	-0.514402	0.293009	-1.75559	0.0791593	0.203588		NUP85_4781	113.418	-0.0815843	0.292502	-0.278919	0.780307	0.905761		NUP85_4781	113.418
NUP88_4782	243.525	-0.649779	0.329011	-1.97494	0.0482744	0.475439		NUP88_4782	243.525	-0.596829	0.327885	-1.82024	0.0687228	0.544766		NUP88_4782	243.525	-0.222952	0.329004	-0.677658	0.497989	1		NUP88_4782	243.525	-0.0399548	0.327655	-0.121942	0.902945	1		NUP88_4782	243.525	-1.0071	0.330178	-3.05017	0.00228713	0.0343887		NUP88_4782	243.525	-0.558107	0.329842	-1.69204	0.0906381	0.29		NUP88_4782	243.525
NUP93_4783	1.89467	0.707454	0.929885	0.760798	0.446778	NA		NUP93_4783	1.89467	0.349433	0.933286	0.374412	0.708098	1		NUP93_4783	1.89467	0.572087	0.99803	0.573216	0.566498	1		NUP93_4783	1.89467	0.542421	0.966189	0.561403	0.574523	1		NUP93_4783	1.89467	0.765194	0.916988	0.834464	0.404019	NA		NUP93_4783	1.89467	0.979163	0.932872	1.04962	0.293892	NA		NUP93_4783	1.89467
NUS1_4786	1361.48	-0.668473	0.407313	-1.64118	0.10076	0.536313		NUS1_4786	1361.48	-0.645728	0.407171	-1.58589	0.112764	0.607692		NUS1_4786	1361.48	-0.470879	0.407429	-1.15573	0.247791	1		NUS1_4786	1361.48	-0.341806	0.407237	-0.839328	0.401285	1		NUS1_4786	1361.48	-0.968431	0.407439	-2.37687	0.01746	0.0874791		NUS1_4786	1361.48	-0.313545	0.407294	-0.769823	0.441405	0.698448		NUS1_4786	1361.48
NUSAP1_4789	1260.1	-0.870304	0.356112	-2.44391	0.0145292	0.325786		NUSAP1_4789	1260.1	-0.805188	0.355931	-2.2622	0.0236849	0.486446		NUSAP1_4789	1260.1	-0.441425	0.356111	-1.23957	0.215133	1		NUSAP1_4789	1260.1	-0.207453	0.35588	-0.58293	0.559941	1		NUSAP1_4789	1260.1	-1.31871	0.356358	-3.70051	0.000215165	0.00953519		NUSAP1_4789	1260.1	-1.80909	0.357192	-5.06476	4.08919e-07	1.70879e-05		NUSAP1_4789	1260.1
OLIG2_4807	0.0385185	0	10.0466	0	1	NA		OLIG2_4807	0.0385185	0	10.0327	0	1	1		OLIG2_4807	0.0385185	0	10.0466	0	1	1		OLIG2_4807	0.0385185	0	10.0466	0	1	1		OLIG2_4807	0.0385185	0	10.0466	0	1	NA		OLIG2_4807	0.0385185	0	10.0466	0	1	NA		OLIG2_4807	0.0385185
ONECUT1_4810	0.239551	-0.944685	8.76565	-0.107771	0.914177	NA		ONECUT1_4810	0.239551	-0.306711	8.75639	-0.0350271	0.972058	1		ONECUT1_4810	0.239551	0.420923	8.76565	0.0480196	0.961701	1		ONECUT1_4810	0.239551	-0.803175	8.76565	-0.0916275	0.926994	1		ONECUT1_4810	0.239551	-0.0439106	8.76565	-0.00500939	0.996003	NA		ONECUT1_4810	0.239551	-0.642102	8.76565	-0.073252	0.941606	NA		ONECUT1_4810	0.239551
OPHN1_4811	14.0807	-0.485429	0.494585	-0.981488	0.326352	0.72064		OPHN1_4811	14.0807	-0.82293	0.495262	-1.6616	0.0965923	0.586812		OPHN1_4811	14.0807	0.266552	0.479917	0.555414	0.578612	1		OPHN1_4811	14.0807	0.670907	0.458883	1.46204	0.143729	1		OPHN1_4811	14.0807	-1.09918	0.525429	-2.09197	0.036441	0.129358		OPHN1_4811	14.0807	0.0314683	0.485152	0.0648627	0.948283	0.978027		OPHN1_4811	14.0807
ORC1_4828	5.89889	-0.428665	0.591299	-0.724955	0.46848	0.800699		ORC1_4828	5.89889	-1.02906	0.61819	-1.66464	0.0959845	0.586812		ORC1_4828	5.89889	0.332268	0.560992	0.592286	0.553659	1		ORC1_4828	5.89889	0.0763861	0.560678	0.136239	0.891632	1		ORC1_4828	5.89889	0.496663	0.521381	0.952592	0.340797	NA		ORC1_4828	5.89889	0.112965	0.570375	0.198054	0.843003	0.934111		ORC1_4828	5.89889
ORC4_4831	157.003	0.0433129	0.278509	0.155517	0.876414	0.968543		ORC4_4831	157.003	0.204346	0.276039	0.740281	0.45913	0.935576		ORC4_4831	157.003	0.238905	0.279986	0.853273	0.393508	1		ORC4_4831	157.003	0.253345	0.278169	0.910761	0.362421	1		ORC4_4831	157.003	0.483509	0.275957	1.75211	0.0797543	0.204023		ORC4_4831	157.003	0.53407	0.277492	1.92463	0.0542752	0.212801		ORC4_4831	157.003
ORC6_4832	22.3901	0.0774277	0.324851	0.238348	0.811611	0.946372		ORC6_4832	22.3901	-0.31057	0.326608	-0.950896	0.341657	0.836216		ORC6_4832	22.3901	-0.260996	0.349329	-0.747135	0.454982	1		ORC6_4832	22.3901	0.151509	0.326722	0.463725	0.642844	1		ORC6_4832	22.3901	0.340271	0.317196	1.07275	0.283385	0.460934		ORC6_4832	22.3901	-0.298759	0.34681	-0.861449	0.388991	0.656276		ORC6_4832	22.3901
ORM1_4833	0.132112	0.0256341	10.0466	0.00255153	0.997964	NA		ORM1_4833	0.132112	-0.298501	10.0326	-0.0297531	0.976264	1		ORM1_4833	0.132112	-0.532243	10.0466	-0.0529777	0.95775	1		ORM1_4833	0.132112	-0.79459	10.0466	-0.0790907	0.93696	1		ORM1_4833	0.132112	-0.99707	10.0466	-0.0992449	0.920944	NA		ORM1_4833	0.132112	-0.633519	10.0466	-0.0630583	0.94972	NA		ORM1_4833	0.132112
ORM2_4836	0.0665272	0	10.0466	0	1	NA		ORM2_4836	0.0665272	0	10.0327	0	1	1		ORM2_4836	0.0665272	0	10.0466	0	1	1		ORM2_4836	0.0665272	0	10.0466	0	1	1		ORM2_4836	0.0665272	0	10.0466	0	1	NA		ORM2_4836	0.0665272	0	10.0466	0	1	NA		ORM2_4836	0.0665272
ORMDL2_4840	431.129	0.20301	0.224684	0.903535	0.366242	0.738542		ORMDL2_4840	431.129	0.227534	0.223938	1.01606	0.309603	0.80442		ORMDL2_4840	431.129	0.0510612	0.22642	0.225515	0.821578	1		ORMDL2_4840	431.129	0.272437	0.224899	1.21137	0.225752	1		ORMDL2_4840	431.129	0.677569	0.223589	3.03041	0.00244218	0.0349344		ORMDL2_4840	431.129	0.543408	0.224619	2.41924	0.015553	0.098905		ORMDL2_4840	431.129
OSGIN1_4849	64.8718	0.321334	0.355638	0.903542	0.366238	0.738542		OSGIN1_4849	64.8718	0.0201663	0.354984	0.056809	0.954697	1		OSGIN1_4849	64.8718	0.319392	0.369546	0.864283	0.387432	1		OSGIN1_4849	64.8718	0.680636	0.349526	1.94731	0.0514974	1		OSGIN1_4849	64.8718	1.20309	0.334021	3.60184	0.000315973	0.0130844		OSGIN1_4849	64.8718	3.17103	0.317198	9.99698	1.57116e-23	3.33327e-21		OSGIN1_4849	64.8718
OST4_4852	5425.65	-0.347734	0.301511	-1.15331	0.248785	0.657861		OST4_4852	5425.65	-0.244012	0.301453	-0.809455	0.418254	0.915741		OST4_4852	5425.65	0.354232	0.301471	1.17501	0.239989	1		OST4_4852	5425.65	-0.0982104	0.301497	-0.325743	0.744619	1		OST4_4852	5425.65	0.0434271	0.30145	0.144061	0.885452	0.942145		OST4_4852	5425.65	0.017974	0.301503	0.0596147	0.952463	0.978035		OST4_4852	5425.65
OTX2_4868	0.0722076	-0.944737	10.0465	-0.0940362	0.92508	NA		OTX2_4868	0.0722076	-1.26736	10.0326	-0.126324	0.899475	1		OTX2_4868	0.0722076	-0.540883	10.0465	-0.0538378	0.957064	1		OTX2_4868	0.0722076	-0.803229	10.0465	-0.079951	0.936276	1		OTX2_4868	0.0722076	-1.00571	10.0465	-0.100105	0.920261	NA		OTX2_4868	0.0722076	-0.642159	10.0465	-0.0639185	0.949035	NA		OTX2_4868	0.0722076
OXA1L_4873	15.7781	0.411826	0.38158	1.07927	0.280469	0.686974		OXA1L_4873	15.7781	0.401075	0.371333	1.08009	0.2801	0.78092		OXA1L_4873	15.7781	0.0991832	0.413308	0.239974	0.81035	1		OXA1L_4873	15.7781	0.447573	0.385493	1.16104	0.245626	1		OXA1L_4873	15.7781	1.02868	0.361624	2.84462	0.00444641	0.0443938		OXA1L_4873	15.7781	0.483974	0.390423	1.23961	0.215118	0.486308		OXA1L_4873	15.7781
OXCT1_4876	46.7555	-0.8056	0.37886	-2.12638	0.0334715	0.424648		OXCT1_4876	46.7555	-0.450573	0.369695	-1.21877	0.222931	0.727524		OXCT1_4876	46.7555	-0.446789	0.379857	-1.1762	0.239513	1		OXCT1_4876	46.7555	0.0791824	0.369038	0.214564	0.830107	1		OXCT1_4876	46.7555	-0.790011	0.377681	-2.09174	0.036462	0.129358		OXCT1_4876	46.7555	-0.41294	0.377503	-1.09387	0.274011	0.554585		OXCT1_4876	46.7555
OXSR1_4880	54.4302	0.0501499	0.229728	0.218301	0.827195	0.952171		OXSR1_4880	54.4302	0.0838241	0.223557	0.374957	0.707693	1		OXSR1_4880	54.4302	0.105851	0.23724	0.446175	0.655471	1		OXSR1_4880	54.4302	0.022497	0.2332	0.0964705	0.923147	1		OXSR1_4880	54.4302	0.120697	0.227325	0.530944	0.595457	0.733322		OXSR1_4880	54.4302	0.0803799	0.235463	0.341369	0.732826	0.884522		OXSR1_4880	54.4302
P2RY14_4885	0.841914	0.502908	10.0466	0.0500573	0.960077	NA		P2RY14_4885	0.841914	0	10.0327	0	1	1		P2RY14_4885	0.841914	0	10.0466	0	1	1		P2RY14_4885	0.841914	0	10.0466	0	1	1		P2RY14_4885	0.841914	0	10.0466	0	1	NA		P2RY14_4885	0.841914	0	10.0466	0	1	NA		P2RY14_4885	0.841914
P4HA2_4889	224.561	0.0210037	0.146365	0.143503	0.885893	0.969353		P4HA2_4889	224.561	0.119768	0.144026	0.831574	0.40565	0.901995		P4HA2_4889	224.561	-0.00602712	0.149637	-0.0402783	0.967871	1		P4HA2_4889	224.561	0.0830588	0.146939	0.56526	0.571897	1		P4HA2_4889	224.561	-0.0205916	0.146272	-0.140776	0.888047	0.943545		P4HA2_4889	224.561	-0.295511	0.151281	-1.95338	0.0507742	0.204805		P4HA2_4889	224.561
P4HB_4890	11.7186	0.347108	0.391624	0.886329	0.37544	0.747088		P4HB_4890	11.7186	0.154272	0.386534	0.399117	0.689807	1		P4HB_4890	11.7186	0.0234614	0.427535	0.0548761	0.956237	1		P4HB_4890	11.7186	-0.364239	0.435506	-0.836357	0.402954	1		P4HB_4890	11.7186	0.209456	0.394774	0.530573	0.595715	0.733322		P4HB_4890	11.7186	-0.0553961	0.426352	-0.129931	0.896621	0.959225		P4HB_4890	11.7186
P4HTM_4891	109.506	-0.153959	0.33226	-0.463369	0.6431	0.897606		P4HTM_4891	109.506	-0.30299	0.331163	-0.914928	0.360229	0.849184		P4HTM_4891	109.506	0.427567	0.331209	1.29093	0.196729	1		P4HTM_4891	109.506	0.16296	0.331178	0.492063	0.622675	1		P4HTM_4891	109.506	-0.422347	0.333862	-1.26503	0.205859	0.37276		P4HTM_4891	109.506	-0.208521	0.335158	-0.622158	0.533838	0.767235		P4HTM_4891	109.506
PACSIN3_4896	5.77505	-0.0909275	0.603268	-0.150725	0.880193	0.969353		PACSIN3_4896	5.77505	0.529964	0.536247	0.988285	0.323013	0.81811		PACSIN3_4896	5.77505	0.342087	0.599847	0.570291	0.56848	1		PACSIN3_4896	5.77505	0.516887	0.565521	0.914002	0.360716	1		PACSIN3_4896	5.77505	-0.24904	0.612035	-0.406906	0.684077	NA		PACSIN3_4896	5.77505	1.21123	0.533378	2.27086	0.0231557	0.126212		PACSIN3_4896	5.77505
PAFAH1B1_4903	363.94	0.182135	0.136829	1.33112	0.18315	0.598979		PAFAH1B1_4903	363.94	0.252404	0.135177	1.86721	0.061872	0.543809		PAFAH1B1_4903	363.94	-0.0241367	0.140534	-0.17175	0.863634	1		PAFAH1B1_4903	363.94	0.14517	0.137791	1.05355	0.292088	1		PAFAH1B1_4903	363.94	0.217604	0.136401	1.59532	0.11064	0.246785		PAFAH1B1_4903	363.94	0.278412	0.137938	2.01838	0.0435516	0.188173		PAFAH1B1_4903	363.94
PAFAH1B3_4904	55.831	0.00816681	0.49265	0.0165773	0.986774	0.997788		PAFAH1B3_4904	55.831	-0.354423	0.493069	-0.71881	0.472258	0.945818		PAFAH1B3_4904	55.831	0.428316	0.492676	0.869367	0.384646	1		PAFAH1B3_4904	55.831	0.0833271	0.493347	0.168902	0.865874	1		PAFAH1B3_4904	55.831	-0.432518	0.496482	-0.871165	0.383664	0.560194		PAFAH1B3_4904	55.831	-0.0333877	0.496126	-0.0672967	0.946346	0.978027		PAFAH1B3_4904	55.831
PAIP1_4909	14.7078	0.909094	0.328628	2.76633	0.0056691	0.242789		PAIP1_4909	14.7078	0.744973	0.323139	2.30543	0.0211427	0.486446		PAIP1_4909	14.7078	0.223098	0.381179	0.585285	0.558356	1		PAIP1_4909	14.7078	0.711184	0.34171	2.08125	0.0374111	1		PAIP1_4909	14.7078	1.21286	0.316967	3.82644	0.000130008	0.00684167		PAIP1_4909	14.7078	0.661178	0.351332	1.88192	0.0598474	0.225491		PAIP1_4909	14.7078
PAK1_4912	7.03623	0.335414	0.630507	0.531975	0.594743	0.87081		PAK1_4912	7.03623	0.64455	0.602117	1.07047	0.284406	0.785872		PAK1_4912	7.03623	-0.703357	0.751746	-0.935631	0.349463	1		PAK1_4912	7.03623	0.616909	0.623328	0.989702	0.32232	1		PAK1_4912	7.03623	0.704788	0.610064	1.15527	0.24798	0.423527		PAK1_4912	7.03623	-0.51184	0.719033	-0.711845	0.476561	0.727504		PAK1_4912	7.03623
PAK4_4916	2.08663	0.616594	1.01559	0.607129	0.543765	NA		PAK4_4916	2.08663	1.62538	0.905346	1.79531	0.0726043	0.544766		PAK4_4916	2.08663	1.59896	0.956627	1.67146	0.0946316	1		PAK4_4916	2.08663	-0.835321	1.31202	-0.636666	0.524343	1		PAK4_4916	2.08663	0.594559	1.01078	0.588219	0.556385	NA		PAK4_4916	2.08663	-0.068199	1.17148	-0.0582163	0.953576	NA		PAK4_4916	2.08663
PAK6_4917	0.402236	0	2.42103	0	1	NA		PAK6_4917	0.402236	0.17913	2.42084	0.0739951	0.941014	1		PAK6_4917	0.402236	0.906846	2.42103	0.37457	0.70798	1		PAK6_4917	0.402236	2.18531	2.26898	0.963122	0.335486	1		PAK6_4917	0.402236	0	2.42103	0	1	NA		PAK6_4917	0.402236	1.76672	2.34045	0.754862	0.450332	NA		PAK6_4917	0.402236
TENT4A_4925	22.9238	-0.0756962	0.328344	-0.230539	0.817673	0.949579		TENT4A_4925	22.9238	0.272148	0.310393	0.876785	0.380603	0.873612		TENT4A_4925	22.9238	-0.238723	0.350041	-0.681984	0.495249	1		TENT4A_4925	22.9238	0.115982	0.326756	0.354949	0.722628	1		TENT4A_4925	22.9238	-0.27373	0.333009	-0.821989	0.411083	0.586996		TENT4A_4925	22.9238	-0.122297	0.340905	-0.358742	0.719788	0.881516		TENT4A_4925	22.9238
PARP1_4934	372.464	0.196247	0.180281	1.08856	0.276349	0.685178		PARP1_4934	372.464	0.190793	0.179481	1.06303	0.287769	0.78691		PARP1_4934	372.464	-0.258877	0.183704	-1.40921	0.158774	1		PARP1_4934	372.464	-0.204366	0.182205	-1.12162	0.262023	1		PARP1_4934	372.464	0.0892795	0.180435	0.494802	0.62074	0.750995		PARP1_4934	372.464	-0.452838	0.184153	-2.45903	0.0139315	0.0921415		PARP1_4934	372.464
PARP2_4940	15.7062	0.272881	0.343422	0.794591	0.426851	0.774001		PARP2_4940	15.7062	-0.0434213	0.34314	-0.126541	0.899304	1		PARP2_4940	15.7062	-0.570705	0.405411	-1.40772	0.159214	1		PARP2_4940	15.7062	-0.1901	0.368268	-0.516199	0.605715	1		PARP2_4940	15.7062	-0.029275	0.35236	-0.0830828	0.933786	0.968683		PARP2_4940	15.7062	0.439087	0.34829	1.26069	0.207419	0.474714		PARP2_4940	15.7062
PAX6_4946	0.480354	2.15969	1.62099	1.33233	0.182753	NA		PAX6_4946	0.480354	-0.300093	1.88992	-0.158786	0.873838	1		PAX6_4946	0.480354	0.427638	1.89002	0.226261	0.820998	1		PAX6_4946	0.480354	-0.79652	1.89002	-0.421435	0.673437	1		PAX6_4946	0.480354	-0.0372186	1.89002	-0.0196922	0.984289	NA		PAX6_4946	0.480354	0.326355	1.89002	0.172673	0.862908	NA		PAX6_4946	0.480354
PAXIP1_4950	6.79483	0.533491	0.483318	1.10381	0.269676	0.682356		PAXIP1_4950	6.79483	0.141845	0.487358	0.291049	0.771014	1		PAXIP1_4950	6.79483	-0.179734	0.577404	-0.31128	0.755588	1		PAXIP1_4950	6.79483	0.456153	0.497423	0.917031	0.359126	1		PAXIP1_4950	6.79483	0.240292	0.498542	0.481989	0.629814	NA		PAXIP1_4950	6.79483	0.316823	0.520327	0.608893	0.542595	0.772575		PAXIP1_4950	6.79483
PCBD1_4953	2.2535	0.34729	1.04132	0.333509	0.73875	NA		PCBD1_4953	2.2535	0.48815	0.982556	0.496817	0.619318	1		PCBD1_4953	2.2535	0.893251	1.02075	0.875092	0.381524	1		PCBD1_4953	2.2535	0.759817	1.00485	0.756153	0.449557	1		PCBD1_4953	2.2535	0.857326	0.971427	0.882543	0.377483	NA		PCBD1_4953	2.2535	1.62105	0.934648	1.7344	0.0828478	NA		PCBD1_4953	2.2535
PCDHA2_4960	2.63282	1.0406	0.953012	1.0919	0.274875	NA		PCDHA2_4960	2.63282	1.05085	0.918961	1.14352	0.252824	0.754321		PCDHA2_4960	2.63282	-1.20448	1.41028	-0.854073	0.393064	1		PCDHA2_4960	2.63282	1.56779	0.914261	1.71482	0.0863789	1		PCDHA2_4960	2.63282	1.51901	0.901497	1.68499	0.0919914	NA		PCDHA2_4960	2.63282	1.4174	0.944421	1.50081	0.133404	NA		PCDHA2_4960	2.63282
PCDHA9_4965	0.875236	-2.43715	1.75515	-1.38857	0.164963	NA		PCDHA9_4965	0.875236	-1.79918	1.75506	-1.02514	0.305299	0.802489		PCDHA9_4965	0.875236	-0.268391	1.66149	-0.161537	0.871671	1		PCDHA9_4965	0.875236	1.37487	1.41149	0.974056	0.330029	1		PCDHA9_4965	0.875236	-0.558863	1.6355	-0.341707	0.732571	NA		PCDHA9_4965	0.875236	-0.0969804	1.61556	-0.060029	0.952133	NA		PCDHA9_4965	0.875236
PCDHAC2_4966	25.7172	-0.590323	0.346084	-1.70572	0.0880597	0.531441		PCDHAC2_4966	25.7172	-0.292222	0.327756	-0.891583	0.372616	0.861482		PCDHAC2_4966	25.7172	0.0253647	0.339137	0.0747919	0.94038	1		PCDHAC2_4966	25.7172	0.045247	0.331018	0.13669	0.891275	1		PCDHAC2_4966	25.7172	-0.167521	0.331272	-0.50569	0.613074	0.744174		PCDHAC2_4966	25.7172	0.226091	0.33049	0.68411	0.493906	0.738626		PCDHAC2_4966	25.7172
PCMT1_4984	286.485	0.313481	0.400085	0.783537	0.433312	0.779057		PCMT1_4984	286.485	0.493187	0.399254	1.23527	0.216729	0.72693		PCMT1_4984	286.485	0.139381	0.401557	0.3471	0.728516	1		PCMT1_4984	286.485	0.274162	0.400498	0.684553	0.493626	1		PCMT1_4984	286.485	0.602062	0.399479	1.50712	0.131781	0.2777		PCMT1_4984	286.485	0.358942	0.400672	0.895851	0.370332	0.642716		PCMT1_4984	286.485
PCNA_4987	52.1667	0.36496	0.523072	0.697723	0.485351	0.812749		PCNA_4987	52.1667	0.227036	0.521804	0.435098	0.663491	1		PCNA_4987	52.1667	0.0215496	0.530695	0.0406064	0.96761	1		PCNA_4987	52.1667	0.0938559	0.526813	0.178158	0.858599	1		PCNA_4987	52.1667	1.12663	0.518303	2.17369	0.0297282	0.11715		PCNA_4987	52.1667	0.258522	0.526763	0.490773	0.623587	0.823701		PCNA_4987	52.1667
PDCD6IP_5007	275.494	0.301177	0.238766	1.26139	0.20717	0.624289		PDCD6IP_5007	275.494	0.343574	0.23771	1.44535	0.14836	0.652443		PDCD6IP_5007	275.494	0.0123579	0.241808	0.0511061	0.959241	1		PDCD6IP_5007	275.494	0.0288805	0.24041	0.12013	0.90438	1		PDCD6IP_5007	275.494	0.407503	0.238259	1.71034	0.0872039	0.215545		PDCD6IP_5007	275.494	0.143208	0.240615	0.595175	0.551726	0.777548		PDCD6IP_5007	275.494
PDGFB_5026	92.8661	-0.247272	0.314885	-0.785278	0.432291	0.779015		PDGFB_5026	92.8661	-0.462371	0.314098	-1.47206	0.141004	0.644269		PDGFB_5026	92.8661	0.188245	0.31477	0.59804	0.549813	1		PDGFB_5026	92.8661	-0.106135	0.314974	-0.336966	0.736142	1		PDGFB_5026	92.8661	-0.620924	0.317748	-1.95414	0.0506847	0.156515		PDGFB_5026	92.8661	-0.246625	0.317672	-0.776353	0.43754	0.696085		PDGFB_5026	92.8661
PDHX_5033	35.3318	-0.04582	0.386697	-0.118491	0.905679	0.975728		PDHX_5033	35.3318	0.683236	0.371415	1.83955	0.0658343	0.544766		PDHX_5033	35.3318	-0.452207	0.408103	-1.10807	0.267831	1		PDHX_5033	35.3318	0.362334	0.381901	0.948765	0.34274	1		PDHX_5033	35.3318	0.608037	0.375246	1.62037	0.105153	0.23871		PDHX_5033	35.3318	0.299542	0.385967	0.776081	0.437701	0.696085		PDHX_5033	35.3318
PDIA5_5037	36.4052	-0.0721058	0.235319	-0.306417	0.759287	0.933415		PDIA5_5037	36.4052	0.123047	0.222665	0.552612	0.580529	1		PDIA5_5037	36.4052	0.161874	0.240212	0.673878	0.500389	1		PDIA5_5037	36.4052	0.0701764	0.235238	0.298321	0.765458	1		PDIA5_5037	36.4052	-0.159227	0.236041	-0.674571	0.499949	0.661882		PDIA5_5037	36.4052	0.179038	0.23673	0.756299	0.44947	0.706803		PDIA5_5037	36.4052
PDIA6_5040	2636.4	0.0222187	0.16402	0.135463	0.892246	0.970858		PDIA6_5040	2636.4	0.149852	0.163828	0.914693	0.360353	0.849184		PDIA6_5040	2636.4	-0.0386673	0.164312	-0.235329	0.813954	1		PDIA6_5040	2636.4	0.00560902	0.164112	0.0341781	0.972735	1		PDIA6_5040	2636.4	-0.0676785	0.164038	-0.412578	0.679916	0.794756		PDIA6_5040	2636.4	-0.281293	0.164409	-1.71094	0.0870925	0.283256		PDIA6_5040	2636.4
PDLIM1_5041	113.615	0.093351	0.326391	0.28601	0.774871	0.935679		PDLIM1_5041	113.615	0.334753	0.323466	1.03489	0.300719	0.798322		PDLIM1_5041	113.615	0.404356	0.327121	1.23611	0.216418	1		PDLIM1_5041	113.615	0.27864	0.32619	0.854226	0.39298	1		PDLIM1_5041	113.615	0.503065	0.323878	1.55326	0.120362	0.262551		PDLIM1_5041	113.615	0.204494	0.327751	0.623931	0.532673	0.767037		PDLIM1_5041	113.615
PDS5A_5046	1192.23	-0.231658	0.168572	-1.37424	0.169368	0.588863		PDS5A_5046	1192.23	-0.0340841	0.168037	-0.202836	0.839263	1		PDS5A_5046	1192.23	-0.29048	0.169284	-1.71594	0.0861737	1		PDS5A_5046	1192.23	-0.298902	0.16887	-1.77002	0.0767242	1		PDS5A_5046	1192.23	-0.255905	0.168536	-1.5184	0.128913	0.274797		PDS5A_5046	1192.23	-0.386386	0.169258	-2.28282	0.0224409	0.123784		PDS5A_5046	1192.23
PECAM1_5057	0.0149045	0	10.0466	0	1	NA		PECAM1_5057	0.0149045	0	10.0327	0	1	1		PECAM1_5057	0.0149045	0	10.0466	0	1	1		PECAM1_5057	0.0149045	0	10.0466	0	1	1		PECAM1_5057	0.0149045	0	10.0466	0	1	NA		PECAM1_5057	0.0149045	0	10.0466	0	1	NA		PECAM1_5057	0.0149045
PEX11A_5068	4.91613	1.04467	0.623719	1.67491	0.0939514	0.533662		PEX11A_5068	4.91613	0.945688	0.611143	1.54741	0.121765	0.616393		PEX11A_5068	4.91613	0.797637	0.670155	1.19023	0.233956	1		PEX11A_5068	4.91613	1.31489	0.616267	2.13364	0.0328719	1		PEX11A_5068	4.91613	1.04854	0.619911	1.69143	0.0907544	NA		PEX11A_5068	4.91613	1.25632	0.629135	1.99691	0.0458354	0.194524		PEX11A_5068	4.91613
PFKL_5083	29.484	0.152185	0.299016	0.508951	0.610787	0.881963		PFKL_5083	29.484	0.164893	0.292162	0.564388	0.57249	1		PFKL_5083	29.484	0.0291238	0.313175	0.0929953	0.925907	1		PFKL_5083	29.484	-0.0945521	0.309013	-0.305981	0.759619	1		PFKL_5083	29.484	-0.136562	0.304623	-0.448298	0.653938	0.774788		PFKL_5083	29.484	-0.0802402	0.313397	-0.256034	0.797925	0.916185		PFKL_5083	29.484
PGAM1_5090	303.108	0.228004	0.126524	1.80206	0.0715367	0.505614		PGAM1_5090	303.108	0.173578	0.125157	1.38689	0.165476	0.673698		PGAM1_5090	303.108	0.233931	0.129161	1.81116	0.0701162	1		PGAM1_5090	303.108	0.248105	0.127282	1.94925	0.0512659	1		PGAM1_5090	303.108	0.418127	0.125239	3.33864	0.000841898	0.0217004		PGAM1_5090	303.108	0.195423	0.128677	1.51871	0.128835	0.358419		PGAM1_5090	303.108
PGF_5091	5.56256	-0.714681	1.44169	-0.495725	0.620088	0.885789		PGF_5091	5.56256	-1.03851	1.44055	-0.72091	0.470965	0.945818		PGF_5091	5.56256	0.93204	1.21971	0.76415	0.444778	1		PGF_5091	5.56256	0.417215	1.25306	0.332956	0.739167	1		PGF_5091	5.56256	-0.773223	1.44029	-0.536851	0.591371	NA		PGF_5091	5.56256	0.91188	1.21006	0.753582	0.4511	0.706895		PGF_5091	5.56256
PGM1_5095	230.367	0.0002362	0.13797	0.00171197	0.998634	0.999677		PGM1_5095	230.367	0.108625	0.135356	0.802517	0.422254	0.918114		PGM1_5095	230.367	0.0760695	0.140608	0.541005	0.588504	1		PGM1_5095	230.367	0.282565	0.137074	2.06141	0.039264	1		PGM1_5095	230.367	-0.104248	0.13831	-0.753723	0.451016	0.622549		PGM1_5095	230.367	-0.0522506	0.140804	-0.371087	0.710573	0.875551		PGM1_5095	230.367
PGM3_5099	310.057	0.125658	0.156651	0.802154	0.422464	0.771116		PGM3_5099	310.057	0.111447	0.155395	0.71719	0.473257	0.945818		PGM3_5099	310.057	-0.296808	0.161785	-1.83458	0.0665679	1		PGM3_5099	310.057	0.0948859	0.157539	0.6023	0.546974	1		PGM3_5099	310.057	-0.0408254	0.157181	-0.259734	0.795069	0.879901		PGM3_5099	310.057	0.0180466	0.158862	0.113599	0.909556	0.963831		PGM3_5099	310.057
PGR_5102	0.0920043	-0.944737	10.0465	-0.0940362	0.92508	NA		PGR_5102	0.0920043	-1.26725	10.0326	-0.126313	0.899484	1		PGR_5102	0.0920043	-0.540883	10.0465	-0.0538378	0.957064	1		PGR_5102	0.0920043	0.158503	10.0465	0.0157769	0.987412	1		PGR_5102	0.0920043	-1.00571	10.0465	-0.100105	0.920261	NA		PGR_5102	0.0920043	-0.642159	10.0465	-0.0639185	0.949035	NA		PGR_5102	0.0920043
PGRMC1_5105	94.239	0.268884	0.368507	0.729657	0.4656	0.799579		PGRMC1_5105	94.239	0.60532	0.365314	1.65699	0.0975219	0.586812		PGRMC1_5105	94.239	-0.0232886	0.374058	-0.0622593	0.950356	1		PGRMC1_5105	94.239	0.135418	0.370424	0.365575	0.714682	1		PGRMC1_5105	94.239	0.550443	0.366684	1.50113	0.133321	0.27994		PGRMC1_5105	94.239	0.171215	0.371373	0.461033	0.644775	0.838025		PGRMC1_5105	94.239
JADE2_5110	1.67979	0.863393	0.897195	0.962326	0.335886	NA		JADE2_5110	1.67979	-1.76331	1.28067	-1.37687	0.168552	0.677224		JADE2_5110	1.67979	-0.46769	1.14121	-0.40982	0.681938	1		JADE2_5110	1.67979	0.352112	0.963333	0.365515	0.714727	1		JADE2_5110	1.67979	-0.189332	1.00902	-0.18764	0.851159	NA		JADE2_5110	1.67979	-0.51805	1.13151	-0.45784	0.647067	NA		JADE2_5110	1.67979
PHGDH_5113	9.09033	0.236173	0.643018	0.367288	0.713404	0.921859		PHGDH_5113	9.09033	0.569545	0.61362	0.928172	0.353318	0.841815		PHGDH_5113	9.09033	-0.0451695	0.688956	-0.0655623	0.947726	1		PHGDH_5113	9.09033	-0.0298775	0.668178	-0.0447149	0.964335	1		PHGDH_5113	9.09033	0.0661113	0.649251	0.101827	0.918894	0.958747		PHGDH_5113	9.09033	0.606999	0.639466	0.949228	0.342505	0.61694		PHGDH_5113	9.09033
PHLDA2_5123	2.63183	-0.693568	1.11805	-0.620336	0.535037	NA		PHLDA2_5123	2.63183	-1.4372	1.19608	-1.20159	0.229524	0.732998		PHLDA2_5123	2.63183	-0.352382	1.12756	-0.312517	0.754647	1		PHLDA2_5123	2.63183	-1.48516	1.31666	-1.12797	0.259332	1		PHLDA2_5123	2.63183	-2.57805	1.44654	-1.78223	0.0747125	NA		PHLDA2_5123	2.63183	-0.390347	1.11734	-0.349355	0.726823	NA		PHLDA2_5123	2.63183
PHLDA3_5124	7.97431	0.531168	0.555614	0.956001	0.339072	0.725947		PHLDA3_5124	7.97431	0.0615278	0.564707	0.108955	0.913238	1		PHLDA3_5124	7.97431	1.0354	0.549506	1.88423	0.0595339	1		PHLDA3_5124	7.97431	0.381605	0.574649	0.664066	0.506648	1		PHLDA3_5124	7.97431	0.964851	0.529496	1.82221	0.0684239	0.186893		PHLDA3_5124	7.97431	0.796581	0.557757	1.42818	0.153239	0.397769		PHLDA3_5124	7.97431
PHOSPHO1_5125	0.194804	0	10.0466	0	1	NA		PHOSPHO1_5125	0.194804	0	10.0327	0	1	1		PHOSPHO1_5125	0.194804	0	10.0466	0	1	1		PHOSPHO1_5125	0.194804	0.644416	10.0466	0.0641424	0.948857	1		PHOSPHO1_5125	0.194804	0	10.0466	0	1	NA		PHOSPHO1_5125	0.194804	0	10.0466	0	1	NA		PHOSPHO1_5125	0.194804
PHOX2A_5126	0.072372	0	10.0466	0	1	NA		PHOX2A_5126	0.072372	0	10.0327	0	1	1		PHOX2A_5126	0.072372	1.71045	10.0318	0.170503	0.864615	1		PHOX2A_5126	0.072372	0	10.0466	0	1	1		PHOX2A_5126	0.072372	0	10.0466	0	1	NA		PHOX2A_5126	0.072372	0	10.0466	0	1	NA		PHOX2A_5126	0.072372
PI4KA_5128	252.706	0.0340034	0.251653	0.13512	0.892517	0.970858		PI4KA_5128	252.706	-0.128464	0.25113	-0.511543	0.608971	1		PI4KA_5128	252.706	0.0871226	0.253174	0.344122	0.730755	1		PI4KA_5128	252.706	0.102809	0.251969	0.408022	0.683258	1		PI4KA_5128	252.706	-0.334536	0.252919	-1.3227	0.185936	0.348427		PI4KA_5128	252.706	0.178808	0.252299	0.708717	0.4785	0.728673		PI4KA_5128	252.706
PIGB_5133	6.35024	0.121055	0.613572	0.197296	0.843596	0.963084		PIGB_5133	6.35024	0.572761	0.578823	0.989527	0.322405	0.817943		PIGB_5133	6.35024	-0.701355	0.71314	-0.983474	0.325374	1		PIGB_5133	6.35024	0.37097	0.60774	0.61041	0.54159	1		PIGB_5133	6.35024	0.60428	0.587545	1.02848	0.303723	NA		PIGB_5133	6.35024	-0.30034	0.664166	-0.452205	0.651121	0.840727		PIGB_5133	6.35024
PIH1D1_5136	16.9187	0.18446	0.433038	0.425968	0.670131	0.905548		PIH1D1_5136	16.9187	0.468004	0.417914	1.11986	0.262774	0.763619		PIH1D1_5136	16.9187	0.187641	0.446868	0.419903	0.674556	1		PIH1D1_5136	16.9187	0.0366387	0.442673	0.0827669	0.934037	1		PIH1D1_5136	16.9187	0.516535	0.422627	1.2222	0.221632	0.392908		PIH1D1_5136	16.9187	-0.143633	0.456237	-0.31482	0.752898	0.892609		PIH1D1_5136	16.9187
PIK3C2A_5139	427.526	-0.24573	0.151266	-1.62449	0.104272	0.537573		PIK3C2A_5139	427.526	-0.191309	0.149895	-1.27629	0.201854	0.713092		PIK3C2A_5139	427.526	-0.241119	0.153259	-1.57328	0.115654	1		PIK3C2A_5139	427.526	0.032687	0.15076	0.216815	0.828353	1		PIK3C2A_5139	427.526	-0.136752	0.150617	-0.907946	0.363907	0.542958		PIK3C2A_5139	427.526	0.280317	0.150433	1.86341	0.062405	0.229857		PIK3C2A_5139	427.526
PIK3C2B_5140	2.83579	0.702605	0.646142	1.08738	0.276867	NA		PIK3C2B_5140	2.83579	0.677382	0.623513	1.0864	0.277304	0.777643		PIK3C2B_5140	2.83579	-0.110856	0.78434	-0.141336	0.887604	1		PIK3C2B_5140	2.83579	-0.646794	0.830432	-0.778865	0.436059	1		PIK3C2B_5140	2.83579	0.0315968	0.704777	0.0448324	0.964241	NA		PIK3C2B_5140	2.83579	0.217211	0.725685	0.299318	0.764697	NA		PIK3C2B_5140	2.83579
PIK3C3_5143	106.712	-0.0270816	0.232796	-0.116332	0.907389	0.976935		PIK3C3_5143	106.712	0.344406	0.227395	1.51457	0.129881	0.631706		PIK3C3_5143	106.712	-0.329268	0.241636	-1.36266	0.172989	1		PIK3C3_5143	106.712	0.117059	0.232851	0.502721	0.61516	1		PIK3C3_5143	106.712	0.187581	0.23038	0.814225	0.415516	0.590322		PIK3C3_5143	106.712	0.0213311	0.235561	0.0905543	0.927847	0.971527		PIK3C3_5143	106.712
PIK3CA_5146	12.7808	0.532792	0.43593	1.2222	0.221633	0.630946		PIK3CA_5146	12.7808	0.817659	0.416976	1.96092	0.0498878	0.521124		PIK3CA_5146	12.7808	-0.305946	0.503575	-0.607548	0.543488	1		PIK3CA_5146	12.7808	0.286077	0.45224	0.632579	0.527009	1		PIK3CA_5146	12.7808	0.44715	0.436908	1.02344	0.306098	0.484464		PIK3CA_5146	12.7808	0.583327	0.446101	1.30761	0.191005	0.455308		PIK3CA_5146	12.7808
PIK3R3_5150	5.3341	0.0303853	0.536879	0.0565962	0.954867	0.984127		PIK3R3_5150	5.3341	-0.204578	0.531154	-0.385158	0.700121	1		PIK3R3_5150	5.3341	0.191804	0.553297	0.346657	0.728849	1		PIK3R3_5150	5.3341	-0.931308	0.634188	-1.4685	0.141967	1		PIK3R3_5150	5.3341	-0.136443	0.543861	-0.250878	0.801908	NA		PIK3R3_5150	5.3341	-0.895131	0.649303	-1.3786	0.168017	0.419734		PIK3R3_5150	5.3341
PIN1_5152	135.007	0.0662447	0.232955	0.284368	0.776129	0.935679		PIN1_5152	135.007	0.0101441	0.231194	0.043877	0.965002	1		PIN1_5152	135.007	0.423567	0.233422	1.81459	0.0695862	1		PIN1_5152	135.007	-0.0483838	0.235087	-0.205812	0.836938	1		PIN1_5152	135.007	0.257651	0.231279	1.11403	0.265266	0.443456		PIN1_5152	135.007	-0.0990869	0.23706	-0.417982	0.67596	0.855968		PIN1_5152	135.007
PIP4K2B_5156	37.9004	-0.177113	0.349919	-0.506155	0.612748	0.882946		PIP4K2B_5156	37.9004	-0.435543	0.348909	-1.2483	0.211922	0.725165		PIP4K2B_5156	37.9004	-0.144707	0.357313	-0.404986	0.685488	1		PIP4K2B_5156	37.9004	-0.252515	0.354034	-0.71325	0.475691	1		PIP4K2B_5156	37.9004	-0.485875	0.354602	-1.3702	0.170625	0.329762		PIP4K2B_5156	37.9004	-0.333523	0.359162	-0.928612	0.35309	0.627059		PIP4K2B_5156	37.9004
PITPNA_5157	290.006	-0.268323	0.365653	-0.733817	0.46306	0.799579		PITPNA_5157	290.006	-0.566671	0.365621	-1.54989	0.121168	0.615293		PITPNA_5157	290.006	-0.214297	0.366549	-0.584634	0.558794	1		PITPNA_5157	290.006	-0.000430968	0.365424	-0.00117937	0.999059	1		PITPNA_5157	290.006	-0.974523	0.367394	-2.65253	0.0079892	0.0581011		PITPNA_5157	290.006	-0.2018	0.366226	-0.551026	0.581616	0.797639		PITPNA_5157	290.006
PLA2G15_5170	7.3128	-0.364018	0.504234	-0.721924	0.470341	0.801262		PLA2G15_5170	7.3128	-0.327764	0.480526	-0.682094	0.49518	0.957159		PLA2G15_5170	7.3128	-0.490545	0.547621	-0.895774	0.370374	1		PLA2G15_5170	7.3128	0.150838	0.47973	0.314423	0.753199	1		PLA2G15_5170	7.3128	-0.865152	0.53981	-1.6027	0.109001	0.244206		PLA2G15_5170	7.3128	-0.482826	0.537947	-0.897536	0.369433	0.642027		PLA2G15_5170	7.3128
PLA2G2F_5171	0.0948706	0	10.0466	0	1	NA		PLA2G2F_5171	0.0948706	0	10.0327	0	1	1		PLA2G2F_5171	0.0948706	0	10.0466	0	1	1		PLA2G2F_5171	0.0948706	0	10.0466	0	1	1		PLA2G2F_5171	0.0948706	0	10.0466	0	1	NA		PLA2G2F_5171	0.0948706	0.805486	10.0466	0.0801747	0.936098	NA		PLA2G2F_5171	0.0948706
PLA2G4A_5172	2.31657	0.364004	0.74674	0.487458	0.625934	NA		PLA2G4A_5172	2.31657	-0.216178	0.769152	-0.28106	0.778664	1		PLA2G4A_5172	2.31657	-0.200303	0.85098	-0.235379	0.813914	1		PLA2G4A_5172	2.31657	-0.765984	0.897229	-0.853723	0.393259	1		PLA2G4A_5172	2.31657	0.191347	0.756131	0.253061	0.800221	NA		PLA2G4A_5172	2.31657	-0.287939	0.849657	-0.338888	0.734694	NA		PLA2G4A_5172	2.31657
PLAU_5178	1881.2	0.266661	0.28362	0.940205	0.347112	0.72898		PLAU_5178	1881.2	0.559578	0.283362	1.97478	0.0482927	0.521124		PLAU_5178	1881.2	0.497749	0.28373	1.75431	0.0793779	1		PLAU_5178	1881.2	0.474948	0.283593	1.67475	0.0939831	1		PLAU_5178	1881.2	0.614453	0.283437	2.16786	0.0301692	0.117786		PLAU_5178	1881.2	0.872328	0.283483	3.07718	0.00208969	0.0222508		PLAU_5178	1881.2
PLCB3_5183	38.6813	0.221886	0.287301	0.772313	0.439929	0.782138		PLCB3_5183	38.6813	0.0645764	0.284318	0.227128	0.820325	1		PLCB3_5183	38.6813	-0.0910638	0.304674	-0.29889	0.765024	1		PLCB3_5183	38.6813	0.059943	0.293794	0.204031	0.838329	1		PLCB3_5183	38.6813	0.126481	0.28803	0.439125	0.660571	0.779312		PLCB3_5183	38.6813	-0.072118	0.3012	-0.239436	0.810768	0.919038		PLCB3_5183	38.6813
PLEKHJ1_5191	151.273	0.135367	0.22847	0.592492	0.553521	0.852855		PLEKHJ1_5191	151.273	-0.0610383	0.227784	-0.267965	0.788726	1		PLEKHJ1_5191	151.273	0.37719	0.229602	1.6428	0.100425	1		PLEKHJ1_5191	151.273	-0.279775	0.232565	-1.203	0.228977	1		PLEKHJ1_5191	151.273	0.0935654	0.228391	0.409671	0.682047	0.795074		PLEKHJ1_5191	151.273	0.0316092	0.231319	0.136648	0.891309	0.95698		PLEKHJ1_5191	151.273
PLGLB2_5196	1.10276	-0.497335	1.77191	-0.280678	0.778957	NA		PLGLB2_5196	1.10276	-0.204115	1.66613	-0.122508	0.902496	1		PLGLB2_5196	1.10276	-0.974324	1.86426	-0.522633	0.601229	1		PLGLB2_5196	1.10276	-1.23669	1.86426	-0.663367	0.507096	1		PLGLB2_5196	1.10276	-1.43918	1.86426	-0.771985	0.440123	NA		PLGLB2_5196	1.10276	0.525289	1.65211	0.31795	0.750523	NA		PLGLB2_5196	1.10276
PLIN1_5199	0.0688445	0	10.0466	0	1	NA		PLIN1_5199	0.0688445	0.178353	10.0327	0.0177771	0.985817	1		PLIN1_5199	0.0688445	0	10.0466	0	1	1		PLIN1_5199	0.0688445	0	10.0466	0	1	1		PLIN1_5199	0.0688445	0	10.0466	0	1	NA		PLIN1_5199	0.0688445	0.805519	10.0466	0.0801779	0.936096	NA		PLIN1_5199	0.0688445
PLK1_5203	14.8536	0.421917	0.335825	1.25636	0.208986	0.624289		PLK1_5203	14.8536	0.297703	0.329718	0.902901	0.366578	0.857566		PLK1_5203	14.8536	-0.0647092	0.373266	-0.17336	0.862369	1		PLK1_5203	14.8536	0.375763	0.342229	1.09799	0.272211	1		PLK1_5203	14.8536	-0.0492963	0.350854	-0.140504	0.888262	0.943545		PLK1_5203	14.8536	-1.11422	0.43935	-2.53607	0.0112105	0.0789028		PLK1_5203	14.8536
PLOD3_5204	32.83	0.040765	0.262416	0.155345	0.876549	0.968543		PLOD3_5204	32.83	-0.215488	0.260563	-0.827009	0.408232	0.903809		PLOD3_5204	32.83	0.13598	0.271688	0.500501	0.616723	1		PLOD3_5204	32.83	-0.314087	0.278242	-1.12883	0.258971	1		PLOD3_5204	32.83	0.185305	0.257067	0.720842	0.471007	0.637259		PLOD3_5204	32.83	0.447257	0.259614	1.72277	0.0849294	0.277628		PLOD3_5204	32.83
PLP2_5208	653.656	-0.128656	0.249251	-0.516168	0.605737	0.877607		PLP2_5208	653.656	-0.137451	0.248786	-0.552485	0.580616	1		PLP2_5208	653.656	0.325342	0.249204	1.30553	0.191714	1		PLP2_5208	653.656	0.0739138	0.249172	0.296637	0.766743	1		PLP2_5208	653.656	0.1794	0.248709	0.721324	0.47071	0.637199		PLP2_5208	653.656	0.518474	0.248749	2.08433	0.0371303	0.170961		PLP2_5208	653.656
PLS1_5211	1799.75	-0.338212	0.269687	-1.25409	0.209809	0.624289		PLS1_5211	1799.75	-0.271341	0.269532	-1.00671	0.314073	0.80748		PLS1_5211	1799.75	-0.200656	0.269835	-0.743626	0.457103	1		PLS1_5211	1799.75	-0.122091	0.269659	-0.452759	0.650722	1		PLS1_5211	1799.75	-0.770878	0.269887	-2.8563	0.00428615	0.043836		PLS1_5211	1799.75	-0.825885	0.270183	-3.05676	0.00223741	0.0229397		PLS1_5211	1799.75
PLSCR1_5214	720.364	0.26266	0.173416	1.51462	0.129869	0.558366		PLSCR1_5214	720.364	0.234507	0.173056	1.3551	0.175387	0.683958		PLSCR1_5214	720.364	-0.0292517	0.174699	-0.16744	0.867024	1		PLSCR1_5214	720.364	0.00326889	0.174081	0.018778	0.985018	1		PLSCR1_5214	720.364	-0.0108194	0.173745	-0.0622716	0.950347	0.97624		PLSCR1_5214	720.364	-0.377698	0.175283	-2.15479	0.0311783	0.153553		PLSCR1_5214	720.364
PLSCR3_5215	69.4799	0.245673	0.236462	1.03895	0.298826	0.705756		PLSCR3_5215	69.4799	-0.0521877	0.236143	-0.221001	0.825092	1		PLSCR3_5215	69.4799	0.328861	0.241707	1.36058	0.173647	1		PLSCR3_5215	69.4799	0.0437476	0.242063	0.180728	0.856581	1		PLSCR3_5215	69.4799	0.121222	0.237449	0.510518	0.609688	0.741849		PLSCR3_5215	69.4799	0.68357	0.234655	2.91309	0.0035787	0.0334578		PLSCR3_5215	69.4799
PMAIP1_5221	3.27825	1.42422	1.29709	1.09801	0.272199	0.684601		PMAIP1_5221	3.27825	2.50233	1.10995	2.25445	0.0241676	0.486446		PMAIP1_5221	3.27825	2.38102	1.20359	1.97826	0.0478993	1		PMAIP1_5221	3.27825	1.9794	1.22459	1.61637	0.106014	1		PMAIP1_5221	3.27825	3.1699	1.07948	2.9365	0.00331943	NA		PMAIP1_5221	3.27825	2.14421	1.22415	1.75159	0.0798435	0.268547		PMAIP1_5221	3.27825
PMM2_5224	120.819	-0.0263505	0.23204	-0.11356	0.909586	0.977265		PMM2_5224	120.819	-0.285704	0.231581	-1.23371	0.21731	0.72693		PMM2_5224	120.819	-0.131748	0.23708	-0.55571	0.578409	1		PMM2_5224	120.819	1.17e-05	0.233088	5.04e-05	0.99996	1		PMM2_5224	120.819	-0.223541	0.233242	-0.958409	0.337857	0.516289		PMM2_5224	120.819	0.326464	0.231703	1.40897	0.158843	0.405264		PMM2_5224	120.819
PNKP_5229	846.205	-0.457333	0.457124	-1.00046	0.317089	0.714539		PNKP_5229	846.205	-0.770281	0.457123	-1.68506	0.0919763	0.584549		PNKP_5229	846.205	-0.0885687	0.457166	-0.193734	0.846384	1		PNKP_5229	846.205	-0.296332	0.45712	-0.648258	0.516818	1		PNKP_5229	846.205	-1.09181	0.457627	-2.38581	0.0170417	0.0868557		PNKP_5229	846.205	-0.07488	0.457078	-0.163823	0.86987	0.946328		PNKP_5229	846.205
POLB_5242	66.8843	0.00489291	0.345282	0.0141708	0.988694	0.998797		POLB_5242	66.8843	0.167417	0.340145	0.492193	0.622583	1		POLB_5242	66.8843	0.0584732	0.350406	0.166873	0.86747	1		POLB_5242	66.8843	0.58675	0.340595	1.72272	0.0849394	1		POLB_5242	66.8843	0.596364	0.338696	1.76076	0.0782785	0.201973		POLB_5242	66.8843	0.834891	0.339789	2.45709	0.0140069	0.092198		POLB_5242	66.8843
POLD4_5245	2.38067	0.495594	0.992157	0.499511	0.617419	NA		POLD4_5245	2.38067	0.468307	0.956871	0.489415	0.624548	1		POLD4_5245	2.38067	0.969192	0.982468	0.986487	0.323894	1		POLD4_5245	2.38067	0.0783106	1.07474	0.0728646	0.941914	1		POLD4_5245	2.38067	1.53041	0.888324	1.7228	0.0849241	NA		POLD4_5245	2.38067	1.09986	0.956292	1.15013	0.250092	NA		POLD4_5245	2.38067
POLG2_5253	23.091	0.135459	0.293606	0.461361	0.644539	0.898251		POLG2_5253	23.091	-0.126468	0.291501	-0.433852	0.664396	1		POLG2_5253	23.091	-0.164214	0.322341	-0.509441	0.610443	1		POLG2_5253	23.091	0.0630098	0.301177	0.209212	0.834283	1		POLG2_5253	23.091	0.0657192	0.293883	0.223624	0.82305	0.90079		POLG2_5253	23.091	0.0167077	0.309525	0.0539786	0.956952	0.980653		POLG2_5253	23.091
POLR1C_5255	12.7805	0.0135909	0.385577	0.0352483	0.971882	0.987939		POLR1C_5255	12.7805	0.215137	0.361871	0.594513	0.552169	0.991905		POLR1C_5255	12.7805	-0.318358	0.431746	-0.737373	0.460896	1		POLR1C_5255	12.7805	-0.0188904	0.394803	-0.0478475	0.961838	1		POLR1C_5255	12.7805	0.358547	0.366673	0.977839	0.328154	0.504514		POLR1C_5255	12.7805	0.0927292	0.397685	0.233172	0.815628	0.921071		POLR1C_5255	12.7805
POLR2E_5259	39.7516	0.152448	0.313454	0.486348	0.62672	0.889172		POLR2E_5259	39.7516	-0.0377852	0.311556	-0.121279	0.90347	1		POLR2E_5259	39.7516	-0.0915657	0.325975	-0.280898	0.778789	1		POLR2E_5259	39.7516	-0.151243	0.321496	-0.470436	0.638044	1		POLR2E_5259	39.7516	-0.436392	0.323194	-1.35025	0.176936	0.337568		POLR2E_5259	39.7516	-0.881647	0.345648	-2.55071	0.0107504	0.0760246		POLR2E_5259	39.7516
POLR2I_5260	32.7075	0.641638	0.468334	1.37004	0.170673	0.589179		POLR2I_5260	32.7075	0.590745	0.465249	1.26974	0.204177	0.715813		POLR2I_5260	32.7075	0.43825	0.47808	0.916687	0.359307	1		POLR2I_5260	32.7075	0.152715	0.478418	0.319209	0.749568	1		POLR2I_5260	32.7075	1.11591	0.462672	2.41188	0.0158705	0.082962		POLR2I_5260	32.7075	0.451815	0.475858	0.949474	0.34238	0.61694		POLR2I_5260	32.7075
POLR2K_5263	2052.65	-0.488352	0.307298	-1.58918	0.112019	0.540301		POLR2K_5263	2052.65	-0.416108	0.307152	-1.35473	0.175503	0.683958		POLR2K_5263	2052.65	0.127672	0.307221	0.41557	0.677725	1		POLR2K_5263	2052.65	-0.192956	0.30724	-0.62803	0.529984	1		POLR2K_5263	2052.65	-0.0382974	0.307115	-0.124701	0.900761	0.950343		POLR2K_5263	2052.65	0.0400799	0.307212	0.130463	0.8962	0.959146		POLR2K_5263	2052.65
POMZP3_5273	1.10691	-1.78933	1.56981	-1.13984	0.254355	NA		POMZP3_5273	1.10691	-2.11314	1.56974	-1.34617	0.178249	0.684988		POMZP3_5273	1.10691	-1.38544	1.56981	-0.882556	0.377476	1		POMZP3_5273	1.10691	0.16624	1.27521	0.130363	0.896279	1		POMZP3_5273	1.10691	-0.904184	1.44043	-0.627719	0.530188	NA		POMZP3_5273	1.10691	1.06544	1.18658	0.897906	0.369235	NA		POMZP3_5273	1.10691
POP4_5281	21.6077	0.435689	0.494239	0.881536	0.378028	0.748828		POP4_5281	21.6077	0.577567	0.486125	1.1881	0.234792	0.738364		POP4_5281	21.6077	-0.178483	0.523807	-0.340742	0.733298	1		POP4_5281	21.6077	0.482626	0.496403	0.972248	0.330927	1		POP4_5281	21.6077	1.09791	0.48252	2.27537	0.022884	0.102129		POP4_5281	21.6077	0.511922	0.499376	1.02512	0.305304	0.58082		POP4_5281	21.6077
POP5_5282	77.1489	-0.0463203	0.263413	-0.175847	0.860414	0.963964		POP5_5282	77.1489	0.168638	0.258395	0.652637	0.51399	0.971483		POP5_5282	77.1489	0.26482	0.264633	1.00071	0.316968	1		POP5_5282	77.1489	0.120794	0.26322	0.458911	0.646298	1		POP5_5282	77.1489	0.484189	0.257975	1.87689	0.0605338	0.173562		POP5_5282	77.1489	0.0769878	0.265617	0.289845	0.771935	0.900332		POP5_5282	77.1489
POR_5283	1015.49	-0.239925	0.306142	-0.783705	0.433213	0.779057		POR_5283	1015.49	-0.605135	0.306196	-1.9763	0.048121	0.521124		POR_5283	1015.49	0.118698	0.306214	0.38763	0.69829	1		POR_5283	1015.49	-0.122993	0.306182	-0.4017	0.687904	1		POR_5283	1015.49	-0.301277	0.30615	-0.984083	0.325075	0.501856		POR_5283	1015.49	0.813969	0.305541	2.66403	0.00772118	0.0597409		POR_5283	1015.49
POU5F1_5291	1.77233	0.403598	1.03203	0.391073	0.695743	NA		POU5F1_5291	1.77233	0.599805	0.968382	0.619388	0.53566	0.980604		POU5F1_5291	1.77233	1.28772	0.972255	1.32447	0.185347	1		POU5F1_5291	1.77233	1.50181	0.928296	1.61781	0.105703	1		POU5F1_5291	1.77233	-1.85163	1.42542	-1.299	0.193943	NA		POU5F1_5291	1.77233	0.418889	1.07482	0.389729	0.696737	NA		POU5F1_5291	1.77233
[truncated: 2,998 more rows]
[truncated: 5 more columns]

## Sheet: 12DCVG
0,28 µM 1,2-DCVG	baseMean	log2FoldChange	lfcSE	stat	pvalue	padj		0,91 µM 1,2-DCVG	baseMean	log2FoldChange	lfcSE	stat	pvalue	padj		2,91 µM 1,2-DCVG	baseMean	log2FoldChange	lfcSE	stat	pvalue	padj		9,3 µM 1,2-DCVG	baseMean	log2FoldChange	lfcSE	stat	pvalue	padj		29,8 µM 1,2-DCVG	baseMean	log2FoldChange	lfcSE	stat	pvalue	padj		62,5 µM 1,2-DCVG	baseMean	log2FoldChange	lfcSE	stat	pvalue	padj		125 µM 1,2-DCVG	baseMean
[truncated: 4,041 more rows]
[truncated: 5 more columns]

[truncated: 2 more sheets: 22DCVC, 22DCVG]
