# Supplementary material for: Transcriptomic-based evaluation of trichloroethylene glutathione and cysteine conjugates demonstrate phenotype-dependent stress responses in a panel of human in vitro models
Source: Arch Toxicol. 2022 Dec 28;97(2):523–45. doi: 10.1007/s00204-022-03436-6 (PMC9859926; doi:10.1007/s00204-022-03436-6)
Supplement: Supplementary file 8 — Supplementary file8 (TempoSeq LUHMES) (XLSX 2849 KB) [file 204_2022_3436_MOESM8_ESM.xlsx]

## Sheet: 12DCVC
9,3 µM 1,2-DCVC	baseMean	log2FoldChange	lfcSE	stat	pvalue	padj		29,8 µM 1,2-DCVC	baseMean	log2FoldChange	lfcSE	stat	pvalue	padj		62,5 µM 1,2-DCVC	baseMean	log2FoldChange	lfcSE	stat	pvalue	padj
A2M_1	0.127041	-0.654476	6.2775	-0.104257	0.916965	NA		A2M_1	0.127041	-1.25898	6.27629	-0.200593	0.841016	NA		A2M_1	0.127041	-0.789838	6.2775	-0.12582	0.899874	NA
AARS1_3	514.504	-0.0200937	0.295871	-0.0679136	0.945854	0.992682		AARS1_3	514.504	-0.309602	0.294995	-1.04951	0.293941	0.828284		CEBPB_10745	49.0924	6.80745	0.768857	8.85398	8.45e-19	8.67e-17
AATF_4	14.5943	0.202284	0.446623	0.452918	0.650608	0.968191		AATF_4	14.5943	0.32632	0.415983	0.784455	0.432773	0.881424		AATF_4	14.5943	0.977611	0.409673	2.38632	0.0170178	0.110683
ABCB1_12	4.81156	-0.758953	0.815014	-0.931214	0.351743	0.890107		ABCB1_12	4.81156	0.241848	0.65533	0.369048	0.712092	0.958866		ABCB1_12	4.81156	0.137414	0.697794	0.196927	0.843885	0.951068
ABCC2_22	2.39208	0.398665	1.16576	0.341979	0.732367	0.973754		ABCC2_22	2.39208	-0.778168	1.23836	-0.628387	0.52975	NA		ABCC2_22	2.39208	0.861931	1.10982	0.776638	0.437373	NA
ABCC5_26	1011.78	0.240626	0.366772	0.656065	0.511783	0.952178		ABCC5_26	1011.78	-0.230778	0.366647	-0.629427	0.52907	0.910583		ABCC5_26	1011.78	-0.0537829	0.366872	-0.146598	0.883449	0.963585
ABCF1_35	170.394	-0.0920048	0.249669	-0.368508	0.712495	0.972276		ABCF1_35	170.394	-0.528609	0.248166	-2.13006	0.0331663	0.422423		ABCF1_35	170.394	0.296238	0.245439	1.20697	0.227444	0.516375
ABCF3_36	29.9198	0.162524	0.359441	0.452156	0.651157	0.968191		ABCF3_36	29.9198	0.0150038	0.348148	0.0430959	0.965625	0.989304		ABCF3_36	29.9198	0.636039	0.344658	1.84542	0.0649765	0.260011
ABCG1_37	1.83068	2.24246	1.40952	1.59094	0.111624	0.744595		ABCG1_37	1.83068	1.0853	1.47529	0.735657	0.46194	NA		ABCG1_37	1.83068	0.855642	1.57656	0.542728	0.587317	NA
ABCC3_38	0.725386	0.948892	2.76304	0.343423	0.73128	NA		ABCC3_38	0.725386	-1.23443	2.87394	-0.429525	0.667542	NA		ABCC3_38	0.725386	1.22403	2.73134	0.448143	0.65405	NA
ABCG2_39	1.09028	2.69889	2.00602	1.3454	0.178498	NA		ABCG2_39	1.09028	1.31532	2.08265	0.631561	0.527674	NA		ABCG2_39	1.09028	4.84585	1.80771	2.68065	0.00734788	NA
ABCG2_40	0.191427	-0.93137	6.27162	-0.148505	0.881944	NA		ABCG2_40	0.191427	-1.53586	6.27041	-0.244938	0.806504	NA		ABCG2_40	0.191427	-0.103362	6.27149	-0.0164813	0.98685	NA
ABCG2_41	0.458666	1.55274	2.81324	0.551942	0.580988	NA		ABCG2_41	0.458666	-0.0903137	2.82928	-0.0319211	0.974535	NA		ABCG2_41	0.458666	1.34008	2.82923	0.473656	0.635745	NA
ABHD6_45	162.445	-0.0938738	0.297816	-0.315208	0.752604	0.977119		ABHD6_45	162.445	-0.588856	0.296931	-1.98314	0.0473518	0.486045		ABHD6_45	162.445	-0.21749	0.29743	-0.73123	0.464638	0.745903
ABL1_46	6.48597	0.128714	0.590366	0.218023	0.827411	0.984514		ABL1_46	6.48597	0.50484	0.519352	0.972058	0.331022	0.844005		ABL1_46	6.48597	0.586733	0.54338	1.07979	0.280238	0.575896
ACADL_49	0.330573	1.04735	3.53684	0.296125	0.767135	NA		ACADL_49	0.330573	1.33907	3.48751	0.383963	0.701006	NA		ACADL_49	0.330573	0.823449	3.54983	0.231969	0.816562	NA
ACAT2_56	84.8029	-0.569962	0.49451	-1.15258	0.249083	0.842006		ACAT2_56	84.8029	0.104765	0.483074	0.216871	0.828309	0.970107		ACAT2_56	84.8029	-0.741611	0.494471	-1.49981	0.133664	0.391468
ACBD3_59	39.8264	0.404579	0.283893	1.42511	0.154126	0.799536		ACBD3_59	39.8264	0.245792	0.274557	0.895229	0.370665	0.860681		ACBD3_59	39.8264	0.118703	0.287303	0.413161	0.679489	0.879695
ACD_60	28.319	0.015539	0.340919	0.0455796	0.963645	0.997286		ACD_60	28.319	0.43462	0.312942	1.38882	0.164887	0.765812		ACD_60	28.319	0.474012	0.322419	1.47017	0.141515	0.402347
ACE_61	0.19901	0	6.28842	0	1	NA		ACE_61	0.19901	2.28031	6.25467	0.364578	0.715427	NA		ACE_61	0.19901	0	6.28842	0	1	NA
ACHE_63	0.647976	-0.0247311	3.88805	-0.0063608	0.994925	NA		ACHE_63	0.647976	3.215	3.74379	0.858754	0.390476	NA		ACHE_63	0.647976	-0.160095	3.88805	-0.0411762	0.967155	NA
ACLY_66	84.5511	-0.466399	0.492457	-0.947085	0.343596	0.887838		ACLY_66	84.5511	0.949572	0.479611	1.97988	0.0477172	0.486045		ACLY_66	84.5511	-0.49278	0.490816	-1.004	0.315378	0.615524
ACOT9_69	0.860999	0.546033	1.45021	0.376519	0.706531	NA		ACOT9_69	0.860999	0.267279	1.40333	0.19046	0.848949	NA		ACOT9_69	0.860999	-1.07288	1.67201	-0.641671	0.521087	NA
ACSL1_75	12.9038	-1.03633	0.535594	-1.93492	0.0530003	0.617839		ACSL1_75	12.9038	-0.784441	0.484288	-1.61978	0.105279	0.655268		ACSL1_75	12.9038	-0.231913	0.480019	-0.483132	0.629002	0.850049
ACTN2_90	4.0986	0.230385	0.960898	0.23976	0.810516	0.983437		ACTN2_90	4.0986	0.360544	0.915223	0.393941	0.693624	0.954121		ACTN2_90	4.0986	0.151828	0.955426	0.158911	0.873739	0.959817
ADAM10_102	1273.79	-0.110796	0.276798	-0.400278	0.688952	0.969938		ADAM10_102	1273.79	-0.410251	0.276467	-1.48391	0.137833	0.716791		ADAM10_102	1273.79	0.310285	0.276227	1.1233	0.261312	0.553379
ADAT1_113	3.12522	-0.472075	0.977063	-0.483158	0.628984	0.968191		ADAT1_113	3.12522	-0.288063	0.890328	-0.323547	0.746281	NA		ADAT1_113	3.12522	-0.403878	0.951392	-0.424512	0.671192	NA
COQ8A_114	187.048	-0.1943	0.335041	-0.57993	0.561962	0.957943		COQ8A_114	187.048	0.106862	0.330919	0.322924	0.746753	0.959146		COQ8A_114	187.048	-1.08474	0.340492	-3.18581	0.00144349	0.018062
ADH1A_126	1.40745	1.28077	1.63381	0.783917	0.433089	NA		ADH1A_126	1.40745	0.81165	1.62252	0.500241	0.616905	NA		ADH1A_126	1.40745	0.357978	1.71442	0.208804	0.834601	NA
ADI1_135	55.1755	-0.643631	0.398125	-1.61666	0.105953	0.738585		ADI1_135	55.1755	-0.276848	0.382515	-0.723756	0.469216	0.897311		ADI1_135	55.1755	-1.35296	0.41197	-3.28414	0.00102296	0.0138467
ADM_140	0.965423	1.43906	1.60964	0.894026	0.371308	NA		ADM_140	0.965423	0.274931	1.68114	0.163539	0.870094	NA		ADM_140	0.965423	-1.26137	1.82422	-0.691455	0.48928	NA
ADO_144	78.104	-0.204203	0.395713	-0.516038	0.605828	0.965118		ADO_144	78.104	0.499816	0.382862	1.30547	0.191731	0.781483		ADO_144	78.104	0.237807	0.388366	0.612327	0.540322	0.797541
ADORA2A_146	2.17901	-0.791974	1.35005	-0.586627	0.557454	0.957943		ADORA2A_146	2.17901	-0.159814	1.17671	-0.135814	0.891968	NA		ADORA2A_146	2.17901	-1.33584	1.42483	-0.937545	0.348478	NA
ADRB2_151	0.886849	-0.0599228	2.22024	-0.0269894	0.978468	NA		ADRB2_151	0.886849	-2.50422	2.31473	-1.08186	0.279314	NA		ADRB2_151	0.886849	1.00085	2.11042	0.474242	0.635327	NA
ADSL_153	8.14372	-0.0858944	0.808209	-0.106278	0.915362	0.992682		ADSL_153	8.14372	0.443789	0.745362	0.595401	0.551576	0.918051		ADSL_153	8.14372	0.74627	0.751352	0.993236	0.320595	0.619523
AFP_158	1.14937	2.24909	6.24242	0.360291	0.718629	NA		AFP_158	1.14937	-0.63687	6.28479	-0.101335	0.919284	NA		AFP_158	1.14937	-0.167886	6.28601	-0.0267079	0.978693	NA
AGL_162	28.8692	-0.451415	0.365284	-1.23579	0.216536	0.840496		AGL_162	28.8692	0.141712	0.330387	0.428929	0.667975	0.941475		AGL_162	28.8692	0.141279	0.34096	0.414356	0.678614	0.879407
GPAT3_164	0.0368776	0	6.28842	0	1	NA		GPAT3_164	0.0368776	0	6.28721	0	1	NA		GPAT3_164	0.0368776	0	6.28842	0	1	NA
AIFM1_183	64.3494	-0.828784	0.323011	-2.56581	0.0102936	0.40817		AIFM1_183	64.3494	0.0485492	0.295762	0.164149	0.869613	0.970107		AIFM1_183	64.3494	-0.0479746	0.303101	-0.158279	0.874237	0.959817
AKAP8_195	180.045	0.440487	0.335587	1.31258	0.189323	0.820257		AKAP8_195	180.045	0.166972	0.333969	0.499962	0.617102	0.939599		AKAP8_195	180.045	0.438639	0.334705	1.31052	0.190019	0.476983
AKAP8L_196	20.9762	-0.243174	0.529251	-0.459467	0.645899	0.968191		AKAP8L_196	20.9762	0.610218	0.496877	1.22811	0.219407	0.792682		AKAP8L_196	20.9762	-0.184471	0.522386	-0.353132	0.72399	0.902656
AKR1B1_197	82.6032	-0.472703	0.400598	-1.17999	0.238002	0.840642		AKR1B1_197	82.6032	0.0913856	0.390823	0.233828	0.815118	0.970107		AKR1B1_197	82.6032	-0.772067	0.40216	-1.9198	0.0548832	0.232666
AKR1C3_203	4.83737	-0.754003	0.918682	-0.820745	0.411792	0.917771		AKR1C3_203	4.83737	0.256169	0.806892	0.317477	0.750882	0.959146		AKR1C3_203	4.83737	-0.73947	0.903033	-0.818874	0.412858	0.708702
AKT1_210	335.676	0.0642681	0.326169	0.197039	0.843797	0.986587		AKT1_210	335.676	-0.617888	0.326376	-1.89318	0.0583342	0.529389		AKT1_210	335.676	-0.415873	0.327226	-1.2709	0.203763	0.493212
ALB_217	0.782147	1.58042	3.10333	0.509265	0.610567	NA		ALB_217	0.782147	-1.67943	3.21928	-0.521677	0.601895	NA		ALB_217	0.782147	-1.21017	3.21945	-0.375893	0.706996	NA
ALDH2_225	477.858	0.047334	0.28328	0.167093	0.867297	0.988332		ALDH2_225	477.858	-0.284202	0.282545	-1.00587	0.31448	0.834515		ALDH2_225	477.858	0.897275	0.281189	3.191	0.0014178	0.017831
ALDH7A1_227	32.2667	-0.0819408	0.301481	-0.271794	0.78578	0.979497		ALDH7A1_227	32.2667	-0.292315	0.2895	-1.00972	0.312628	0.833905		ALDH7A1_227	32.2667	-0.580181	0.315185	-1.84076	0.0656567	0.261038
ALDH9A1_231	469.86	0.135883	0.270113	0.50306	0.614922	0.966082		ALDH9A1_231	469.86	-0.291318	0.269615	-1.0805	0.279921	0.824886		ALDH9A1_231	469.86	0.0750831	0.269791	0.278301	0.780781	0.929012
ALDOA_232	1067.78	0.408185	0.150113	2.71919	0.00654424	0.339798		ALDOA_232	1067.78	0.357589	0.149122	2.39797	0.0164863	0.303918		TRIB3_7337	126.647	6.12517	0.347125	17.6454	1.1e-69	5.44e-67
ALDOC_233	12.8019	1.00074	0.374454	2.67252	0.00752836	0.344864		ALDOC_233	12.8019	0.653595	0.364009	1.79554	0.0725671	0.57517		ALDOC_233	12.8019	1.23509	0.359719	3.43347	0.000595901	0.00890239
ALG8_238	64.4423	-0.612733	0.516847	-1.18552	0.235811	0.840642		ALG8_238	64.4423	0.119355	0.502088	0.237717	0.812101	0.970107		ALG8_238	64.4423	-0.430687	0.511626	-0.841801	0.399899	0.694681
AMDHD2_248	104.102	0.514077	0.446683	1.15088	0.249782	0.842006		AMDHD2_248	104.102	-0.005025	0.446123	-0.0112637	0.991013	0.995915		AMDHD2_248	104.102	-0.126232	0.44983	-0.280622	0.779001	0.92861
AMY2A_256	9.55064	0.91869	0.635349	1.44596	0.148188	0.786388		AMY2A_256	9.55064	0.60355	0.624466	0.966505	0.333792	0.844005		AMY2A_256	9.55064	1.04621	0.624694	1.67475	0.0939839	0.323982
ANKRD10_277	895.988	-0.0706229	0.265943	-0.265557	0.790581	0.979907		ANKRD10_277	895.988	0.00245379	0.26497	0.00926063	0.992611	0.995915		ANKRD10_277	895.988	0.226138	0.265221	0.852639	0.393859	0.686531
ANKRD20A17P_283	241.167	0.104345	0.616634	0.169217	0.865626	0.988332		ANKRD20A17P_283	241.167	-0.347854	0.616205	-0.56451	0.572407	0.928725		ANKRD20A17P_283	241.167	0.166426	0.616022	0.270162	0.787035	0.931816
ANKRD36B_290	8.86113	-0.0555415	0.673756	-0.0824357	0.9343	0.992682		ANKRD36B_290	8.86113	-0.0127008	0.630934	-0.0201302	0.98394	0.995915		ANKRD36B_290	8.86113	-0.0564101	0.663361	-0.0850369	0.932232	0.978205
ANO10_292	98.624	0.381314	0.312674	1.21953	0.222644	0.840642		ANO10_292	98.624	0.349333	0.307511	1.136	0.255955	0.806815		ANO10_292	98.624	0.685357	0.308305	2.22298	0.0262168	0.144574
ANXA2P2_305	69.7648	-0.449237	0.398762	-1.12658	0.259921	0.848377		ANXA2P2_305	69.7648	-0.0787385	0.385953	-0.204011	0.838345	0.970107		ANXA2P2_305	69.7648	-0.395066	0.395133	-0.999828	0.317394	0.615559
ANXA5_309	38.8124	-0.613895	0.3751	-1.63662	0.101711	0.722049		ANXA5_309	38.8124	-0.197488	0.351367	-0.562057	0.574077	0.928786		ANXA5_309	38.8124	-0.187295	0.359851	-0.52048	0.602729	0.833688
ANXA7_312	43.6824	0.190875	0.416533	0.458247	0.646775	0.968191		ANXA7_312	43.6824	0.749163	0.400205	1.87195	0.0612137	0.539676		ANXA7_312	43.6824	0.62603	0.406625	1.53958	0.123664	0.375408
AP2M1_322	18.3079	0.0188793	0.428125	0.0440976	0.964827	0.997286		AP2M1_322	18.3079	-0.549577	0.426659	-1.2881	0.197713	0.786882		AP2M1_322	18.3079	-0.027906	0.424219	-0.0657821	0.947551	0.982173
APBB2_336	14.1591	-0.0459057	0.44938	-0.102154	0.918635	0.992682		APBB2_336	14.1591	0.061511	0.419887	0.146494	0.883531	0.971845		APBB2_336	14.1591	0.407274	0.423797	0.961012	0.336546	0.636186
APLN_345	0.467679	-1.69693	4.00595	-0.423603	0.671855	NA		APLN_345	0.467679	-1.23482	3.99274	-0.309267	0.757119	NA		APLN_345	0.467679	-1.8323	4.00595	-0.457394	0.647388	NA
APOBEC3G_355	0.458751	0.514343	3.80397	0.135212	0.892444	NA		APOBEC3G_355	0.458751	-0.0902553	3.8037	-0.0237283	0.981069	NA		APOBEC3G_355	0.458751	0.378979	3.80397	0.0996273	0.92064	NA
APOE_358	2.0917	2.13264	1.37867	1.54688	0.121892	0.761976		APOE_358	2.0917	0.644527	1.47122	0.438089	0.661322	NA		APOE_358	2.0917	2.42568	1.34673	1.80116	0.0716775	NA
APP_367	910.135	0.129424	0.332902	0.388776	0.697442	0.969938		APP_367	910.135	-0.160095	0.332541	-0.481429	0.630212	0.940145		APP_367	910.135	0.192333	0.332625	0.578229	0.563109	0.811542
APPBP2_370	310.892	-0.302968	0.174954	-1.7317	0.0833275	0.69846		APPBP2_370	310.892	-0.140199	0.17037	-0.822905	0.410562	0.875144		APPBP2_370	310.892	0.198148	0.170859	1.15971	0.246166	0.537466
AQP3_373	0.332283	1.03442	5.34021	0.193705	0.846407	NA		AQP3_373	0.332283	1.63842	5.29829	0.309235	0.757143	NA		AQP3_373	0.332283	-0.166007	5.34919	-0.0310341	0.975242	NA
AQP9_378	0.304111	0.0660452	6.28699	0.0105051	0.991618	NA		AQP9_378	0.304111	-0.538411	6.28578	-0.0856554	0.93174	NA		AQP9_378	0.304111	-0.0693165	6.28699	-0.0110254	0.991203	NA
AREG_385	1.79087	0.201543	1.28254	0.157143	0.875132	0.988332		AREG_385	1.79087	0.397661	1.19967	0.331475	0.740286	NA		AREG_385	1.79087	-1.00906	1.44834	-0.696697	0.485992	NA
ARFIP2_405	54.3391	0.162802	0.253888	0.641236	0.521369	0.952178		ARFIP2_405	54.3391	0.115742	0.2432	0.475911	0.634138	0.940145		ARFIP2_405	54.3391	-0.0523494	0.25545	-0.20493	0.837626	0.950248
ARHGAP1_411	8.59727	-0.16293	0.558384	-0.291789	0.770448	0.978266		ARHGAP1_411	8.59727	0.82059	0.469803	1.74667	0.0806947	0.604963		ARHGAP1_411	8.59727	-0.666347	0.593745	-1.12228	0.261744	0.553818
ARHGEF12_420	677.524	-0.0653829	0.257363	-0.254049	0.799458	0.982272		ARHGEF12_420	677.524	0.0437525	0.255954	0.170939	0.864272	0.970107		ARHGEF12_420	677.524	0.251708	0.256324	0.981993	0.326104	0.623619
ARHGEF2_423	166.43	-0.0816149	0.201795	-0.404445	0.685885	0.96857		ARHGEF2_423	166.43	0.230555	0.193897	1.18906	0.234416	0.79779		SLC7A5_13711	107.194	5.32704	0.323969	16.443	9.41e-61	3.31e-58
ARHGEF9_427	0.718038	-0.335573	1.67956	-0.199798	0.841639	NA		ARHGEF9_427	0.718038	0.24497	1.52544	0.16059	0.872416	NA		ARHGEF9_427	0.718038	0.270517	1.58974	0.170164	0.864881	NA
ARID4B_430	178.687	-0.371815	0.232624	-1.59835	0.109965	0.742851		ARID4B_430	178.687	-0.132602	0.22611	-0.586448	0.557574	0.92243		ARID4B_430	178.687	-0.068119	0.228575	-0.298016	0.765691	0.922049
ARPP19_466	74.7269	-0.585978	0.397137	-1.47551	0.140076	0.780344		ARPP19_466	74.7269	0.384703	0.380867	1.01007	0.312461	0.833905		ARPP19_466	74.7269	-0.513228	0.393472	-1.30436	0.192112	0.479308
ARSL_468	0.32946	0.514341	4.55596	0.112894	0.910114	NA		ARSL_468	0.32946	-0.090219	4.5555	-0.0198044	0.984199	NA		ARSL_468	0.32946	2.05738	4.52013	0.455159	0.648995	NA
ASAH1_474	51.2178	-0.166246	0.347743	-0.478071	0.632599	0.968191		ASAH1_474	51.2178	0.702045	0.325996	2.15354	0.0312762	0.414493		ASAH1_474	51.2178	0.462798	0.333676	1.38697	0.165451	0.43948
ASCC3_480	86.9994	0.590994	0.267179	2.21197	0.0269684	0.517639		ASCC3_480	86.9994	0.994482	0.256313	3.87996	0.000104475	0.0122634		ATF5_501	361.595	4.87962	0.396664	12.3016	8.88e-35	2.19e-32
ASPM_487	1.19415	2.21597	1.51989	1.45799	0.144845	NA		ASPM_487	1.19415	-1.96025	1.83361	-1.06907	0.28504	NA		ASPM_487	1.19415	0.277958	1.72475	0.161158	0.871969	NA
ASPN_490	0.89508	1.63893	2.93924	0.557603	0.577115	NA		ASPN_490	0.89508	-1.75479	3.10552	-0.565054	0.572037	NA		ASPN_490	0.89508	-2.1986	3.1156	-0.705676	0.48039	NA
ATF1_497	18.7568	0.106414	0.376689	0.282498	0.777562	0.978266		ATF1_497	18.7568	0.377137	0.343679	1.09735	0.272487	0.816821		ATF1_497	18.7568	0.762955	0.345901	2.2057	0.0274048	0.149123
ATF3_499	0.75768	1.61447	1.70995	0.94416	0.345088	NA		ATF3_499	0.75768	0.618321	1.75531	0.352257	0.724645	NA		ATF3_499	0.75768	2.29371	1.64099	1.39777	0.162183	NA
ATF5_501	361.595	0.230142	0.407042	0.565402	0.5718	0.957943		ATF5_501	361.595	-0.31139	0.406506	-0.766016	0.443667	0.886213		HMOX1_3041	942.16	4.47235	0.232815	19.2099	3.06e-82	3.77e-79
ATF6_502	64.4987	-0.402934	0.327387	-1.23076	0.218414	0.840496		ATF6_502	64.4987	0.0741453	0.309306	0.239715	0.810551	0.970107		ATF6_502	64.4987	0.448365	0.310151	1.44563	0.148281	0.411034
ATF6B_503	63.2369	-0.720583	0.422241	-1.70657	0.0879021	0.707394		ATF6B_503	63.2369	0.198449	0.405426	0.489483	0.6245	0.939766		ATF6B_503	63.2369	-0.433984	0.415413	-1.0447	0.29616	0.596002
ATG3_504	47.0634	-0.988223	0.404755	-2.44153	0.0146251	0.416524		ATG3_504	47.0634	0.189853	0.372594	0.509543	0.610371	0.939599		ATG3_504	47.0634	-0.0692039	0.381307	-0.181491	0.855982	0.956047
ATIC_507	232.816	-0.0084994	0.441673	-0.0192436	0.984647	0.997741		ATIC_507	232.816	0.526642	0.438126	1.20203	0.229352	0.79779		ATIC_507	232.816	0.357364	0.439645	0.812847	0.416306	0.711873
ATMIN_513	228.906	-0.130953	0.225723	-0.580146	0.561816	0.957943		ATMIN_513	228.906	0.150298	0.220257	0.682376	0.495001	0.905176		ATMIN_513	228.906	0.144071	0.222601	0.647218	0.517491	0.78397
ATP11B_517	136.172	-0.0798405	0.366503	-0.217844	0.827551	0.984514		ATP11B_517	136.172	-0.28084	0.363399	-0.772816	0.439631	0.886213		ATP11B_517	136.172	0.512248	0.36134	1.41763	0.156298	0.424778
ATP1B1_527	171.937	-0.374839	0.250257	-1.49782	0.13418	0.775475		ATP1B1_527	171.937	-0.191757	0.24393	-0.786116	0.431799	0.881424		ATP1B1_527	171.937	-0.267379	0.247683	-1.07952	0.280355	0.575896
ATP2C1_533	510.793	0.042919	0.197271	0.217564	0.827769	0.984514		ATP2C1_533	510.793	-0.196448	0.196075	-1.0019	0.316392	0.834515		ATP2C1_533	510.793	0.33137	0.195832	1.69211	0.0906248	0.318673
ATP5F1C_537	474.263	-0.132047	0.386164	-0.341945	0.732392	0.973754		ATP5F1C_537	474.263	-0.154005	0.385031	-0.39998	0.689171	0.951713		ATP5F1C_537	474.263	-0.136874	0.385776	-0.354801	0.722739	0.902656
DMAC2L_554	10.6096	1.16794	0.430477	2.71313	0.00666504	0.339798		DMAC2L_554	10.6096	1.12015	0.40759	2.74823	0.00599179	0.183035		DMAC2L_554	10.6096	0.267132	0.476941	0.560094	0.575415	0.81941
ATP6V0B_562	85.2696	0.387752	0.383356	1.01147	0.311792	0.883356		ATP6V0B_562	85.2696	0.549986	0.376493	1.46082	0.144066	0.730706		ATP6V0B_562	85.2696	0.831689	0.377622	2.20244	0.0276342	0.149711
ATP6V1D_574	358.157	-0.473565	0.228942	-2.0685	0.0385934	0.593595		ATP6V1D_574	358.157	-0.23024	0.22521	-1.02233	0.306622	0.833905		ATP6V1D_574	358.157	-0.506095	0.228165	-2.21811	0.0265476	0.146071
AURKA_586	9.33634	0.741131	0.415634	1.78313	0.0745644	0.669438		AURKA_586	9.33634	0.497213	0.399446	1.24476	0.213222	0.792682		AURKA_586	9.33634	-0.56375	0.497995	-1.13204	0.257618	0.548726
AURKB_587	34.7036	0.290184	0.395162	0.734343	0.46274	0.937405		AURKB_587	34.7036	-0.38446	0.39622	-0.970319	0.331888	0.844005		AURKB_587	34.7036	-1.94965	0.464499	-4.19732	2.7e-05	0.000679355
B2M_596	57.7516	-0.0287311	0.373228	-0.0769799	0.93864	0.992682		B2M_596	57.7516	0.490184	0.357706	1.37036	0.170576	0.772026		B2M_596	57.7516	0.164991	0.367062	0.44949	0.653078	0.859497
B3GAT1_598	17.6599	0.35166	0.374394	0.939278	0.347588	0.890068		B3GAT1_598	17.6599	0.293438	0.355322	0.825835	0.408898	0.875144		B3GAT1_598	17.6599	-0.442019	0.406836	-1.08648	0.277267	0.571936
B4GAT1_602	1.71042	0.330572	1.18534	0.278884	0.780334	0.978266		B4GAT1_602	1.71042	-0.802419	1.26167	-0.635999	0.524777	NA		B4GAT1_602	1.71042	-0.468035	1.28545	-0.364103	0.715781	NA
B4GALT1_603	0.716163	1.26643	2.75796	0.459191	0.646097	NA		B4GALT1_603	0.716163	0.225732	2.79339	0.0808094	0.935593	NA		B4GALT1_603	0.716163	0.500658	2.80596	0.178426	0.858388	NA
B4GALT5_608	3.50772	1.16717	0.885471	1.31814	0.187458	0.81959		B4GALT5_608	3.50772	0.831526	0.870232	0.955522	0.339314	0.844005		B4GALT5_608	3.50772	-0.805792	1.08086	-0.745507	0.455965	0.740124
BAAT_614	8.40225	-0.0198362	0.585809	-0.0338613	0.972988	0.997326		BAAT_614	8.40225	-0.113162	0.553254	-0.204539	0.837933	0.970107		BAAT_614	8.40225	0.881376	0.52752	1.67079	0.0947631	0.323982
BACE2_618	0.190001	0.431055	5.92619	0.0727373	0.942015	NA		BACE2_618	0.190001	-1.08535	5.92973	-0.183036	0.85477	NA		BACE2_618	0.190001	0.347161	5.93061	0.0585371	0.953321	NA
BAD_619	7.1107	-0.50953	0.714876	-0.712753	0.475999	0.942845		BAD_619	7.1107	0.0852194	0.630853	0.135086	0.892544	0.973035		BAD_619	7.1107	0.380002	0.639284	0.594419	0.552232	0.805764
BAG3_629	31.5919	0.0634155	0.341389	0.185757	0.852635	0.987491		BAG3_629	31.5919	0.734688	0.312882	2.34813	0.0188681	0.319009		BAG3_629	31.5919	0.0316943	0.337865	0.0938078	0.925262	0.976631
BAK1_631	4.39558	-0.688437	1.01727	-0.676751	0.498564	0.952178		BAK1_631	4.39558	0.981519	0.832377	1.17918	0.238328	0.79779		BAK1_631	4.39558	0.00186502	0.921629	0.00202361	0.998385	0.998902
BAMBI_634	0.270681	0.064355	4.09787	0.0157045	0.98747	NA		BAMBI_634	0.270681	-0.540239	4.09753	-0.131845	0.895107	NA		BAMBI_634	0.270681	1.53899	4.06159	0.378913	0.704752	NA
BANF1_635	183.9	-0.29053	0.38941	-0.746077	0.455621	0.937405		BANF1_635	183.9	-0.0677745	0.385511	-0.175804	0.860448	0.970107		BANF1_635	183.9	-0.461096	0.389357	-1.18425	0.236314	0.52737
BBC3_640	11.364	0.354469	0.4582	0.773612	0.43916	0.93163		BBC3_640	11.364	0.705624	0.418904	1.68445	0.0920945	0.630485		BBC3_640	11.364	1.22058	0.417086	2.92644	0.00342868	0.0359574
BCAT2_651	3.02988	0.30076	0.775765	0.387694	0.698242	0.969938		BCAT2_651	3.02988	-1.11376	0.861722	-1.29248	0.196192	NA		BCAT2_651	3.02988	0.174363	0.774757	0.225055	0.821937	NA
BCL2_658	7.83271	0.983072	0.830566	1.18362	0.236565	0.840642		BCL2_658	7.83271	0.739923	0.818222	0.904305	0.365834	0.859432		BCL2_658	7.83271	0.946722	0.825883	1.14632	0.251665	0.543009
BCL2L1_660	0.687325	1.94296	2.56123	0.758605	0.448089	NA		BCL2L1_660	0.687325	0.107526	2.65127	0.0405565	0.967649	NA		BCL2L1_660	0.687325	0.623044	2.66298	0.233965	0.815012	NA
BCL2L11_661	2.05571	1.92983	1.42009	1.35895	0.174162	0.804715		BCL2L11_661	2.05571	1.81135	1.38977	1.30335	0.192457	NA		BCL2L11_661	2.05571	0.944001	1.49687	0.630649	0.52827	NA
BCL2L11_663	4.78164	0.953627	0.674014	1.41485	0.157114	0.799536		BCL2L11_663	4.78164	0.478734	0.665694	0.719151	0.472048	0.898047		BCL2L11_663	4.78164	1.02671	0.660416	1.55464	0.120031	0.369385
BCL2L13_664	31.4497	-0.696865	0.394033	-1.76854	0.07697	0.674078		BCL2L13_664	31.4497	0.236436	0.354216	0.66749	0.504459	0.905994		BCL2L13_664	31.4497	0.0911157	0.365589	0.24923	0.803183	0.940865
BCL2L2_665	37.944	0.972759	0.40863	2.38054	0.0172873	0.452801		BCL2L2_665	37.944	0.343236	0.408855	0.839504	0.401186	0.874295		BCL2L2_665	37.944	0.50925	0.413297	1.23216	0.217888	0.508883
BCL3_668	0.68318	1.18641	1.74291	0.680708	0.496056	NA		BCL3_668	0.68318	-0.159035	1.82937	-0.0869342	0.930724	NA		BCL3_668	0.68318	-1.7446	1.96394	-0.888316	0.374371	NA
BCL7B_670	78.9761	0.404565	0.363453	1.11312	0.265659	0.848377		BCL7B_670	78.9761	-0.116301	0.362557	-0.320779	0.748378	0.959146		BCL7B_670	78.9761	0.427502	0.361641	1.18212	0.237159	0.527614
BDH1_674	2.88192	-1.40356	1.15019	-1.22028	0.222357	0.840642		BDH1_674	2.88192	-0.229833	0.970576	-0.236801	0.812811	NA		BDH1_674	2.88192	-1.53271	1.14988	-1.33293	0.182556	NA
BDNF_679	0.17542	0	6.28842	0	1	NA		BDNF_679	0.17542	0	6.28721	0	1	NA		BDNF_679	0.17542	0	6.28842	0	1	NA
BECN1_680	46.4638	-0.641891	0.506629	-1.26698	0.205161	0.828478		BECN1_680	46.4638	0.798512	0.478726	1.66799	0.095317	0.635018		BECN1_680	46.4638	-0.305185	0.496116	-0.615148	0.538457	0.797221
BHLHE40_689	0.525956	3.06183	2.57767	1.18783	0.234901	NA		BHLHE40_689	0.525956	0.952328	2.69048	0.353962	0.723367	NA		BHLHE40_689	0.525956	0.378984	2.7089	0.139903	0.888736	NA
BID_696	137.596	-0.0965415	0.199692	-0.483452	0.628775	0.968191		BID_696	137.596	-0.133366	0.19326	-0.690085	0.490141	0.904003		BID_696	137.596	-0.180153	0.198729	-0.906526	0.364658	0.660456
BIRC2_703	27.2053	0.0519447	0.327989	0.158373	0.874163	0.988332		BIRC2_703	27.2053	0.0876833	0.30735	0.285289	0.775423	0.967807		BIRC2_703	27.2053	0.553143	0.307177	1.80073	0.0717459	0.275668
BIRC5_709	11.7585	0.42323	0.542494	0.780157	0.435298	0.929733		BIRC5_709	11.7585	0.218066	0.527928	0.413061	0.679562	0.945861		BIRC5_709	11.7585	-2.00112	0.729666	-2.74251	0.00609714	0.055053
BLMH_719	17.1429	-0.0832983	0.446214	-0.186678	0.851913	0.987491		BLMH_719	17.1429	0.467652	0.403542	1.15887	0.24651	0.79833		BLMH_719	17.1429	0.0120291	0.435096	0.027647	0.977944	0.991896
BLNK_720	0.336081	-0.0253478	3.98809	-0.00635588	0.994929	NA		BLNK_720	0.336081	1.32988	3.93224	0.338199	0.735213	NA		BLNK_720	0.336081	-0.160712	3.98809	-0.0402979	0.967856	NA
BLVRA_731	17.5999	-0.243721	0.377308	-0.645946	0.518314	0.952178		BLVRA_731	17.5999	0.363374	0.329468	1.10291	0.270065	0.814983		BLVRA_731	17.5999	-0.426034	0.38039	-1.11999	0.262717	0.55445
BMP4_737	1.32134	-0.206699	1.43802	-0.143739	0.885707	NA		BMP4_737	1.32134	-0.916706	1.45528	-0.629917	0.528749	NA		BMP4_737	1.32134	0.50111	1.32068	0.379435	0.704365	NA
BNIP3L_746	55.3341	-0.809312	0.493875	-1.6387	0.101276	0.722049		BNIP3L_746	55.3341	0.433866	0.471297	0.920579	0.357271	0.852023		BNIP3L_746	55.3341	-0.354541	0.483147	-0.733817	0.46306	0.745554
BRCA1_757	1.06354	2.30521	1.29465	1.78056	0.0749848	NA		BRCA1_757	1.06354	-0.506229	1.60063	-0.316268	0.751799	NA		BRCA1_757	1.06354	1.98373	1.31597	1.50743	0.131701	NA
BTK_795	2.78877	0.691416	1.06138	0.65143	0.514769	0.952178		BTK_795	2.78877	0.506941	1.0238	0.495154	0.620492	NA		BTK_795	2.78877	-0.340539	1.17854	-0.28895	0.772619	NA
BTN3A2_796	2.4336	0.842204	0.849919	0.990923	0.321723	0.886602		BTN3A2_796	2.4336	-0.286052	0.89703	-0.318888	0.749812	NA		BTN3A2_796	2.4336	-1.63313	1.19693	-1.36443	0.172433	NA
BUB1B_800	4.06539	0.328492	0.857074	0.383272	0.701518	0.969938		BUB1B_800	4.06539	-0.753509	0.894384	-0.842489	0.399514	0.874276		BUB1B_800	4.06539	-0.359815	0.900654	-0.399504	0.689522	0.884055
BZW2_805	154.422	-0.240516	0.412751	-0.582713	0.560086	0.957943		BZW2_805	154.422	0.105898	0.407778	0.259696	0.795098	0.970107		BZW2_805	154.422	0.021684	0.410075	0.0528781	0.957829	0.982542
TIGAR_823	99.3705	0.411389	0.306191	1.34357	0.179088	0.81079		TIGAR_823	99.3705	0.550923	0.300059	1.83605	0.0663507	0.55683		TIGAR_823	99.3705	0.732176	0.301845	2.42567	0.0152803	0.102075
MCEMP1_855	4.63398	-0.955825	1.0766	-0.887822	0.374636	0.899569		MCEMP1_855	4.63398	-0.614164	0.970716	-0.632692	0.526935	0.910583		MCEMP1_855	4.63398	-1.27887	1.10584	-1.15647	0.24749	0.539326
C1D_859	19.9045	-0.582058	0.451444	-1.28932	0.197285	0.821039		C1D_859	19.9045	-0.0579577	0.407942	-0.142073	0.887022	0.972094		C1D_859	19.9045	-0.432708	0.437468	-0.989119	0.322605	0.621266
C1orf131_862	114.938	-0.11423	0.201649	-0.566481	0.571067	0.957943		C1orf131_862	114.938	0.0124237	0.192669	0.0644821	0.948586	0.984272		C1orf131_862	114.938	-0.130022	0.199636	-0.651296	0.514855	0.78244
C1QA_867	0.202394	0.514334	6.28842	0.0817906	0.934813	NA		C1QA_867	0.202394	-0.0901557	6.28721	-0.0143395	0.988559	NA		C1QA_867	0.202394	0.378972	6.28842	0.0602651	0.951945	NA
C1R_871	2.77911	0.0909446	0.929361	0.0978571	0.922046	0.992682		C1R_871	2.77911	0.337822	0.845599	0.399506	0.68952	NA		C1R_871	2.77911	0.434748	0.87728	0.495564	0.620202	NA
CFB_872	0.528976	1.68258	2.4297	0.692505	0.48862	NA		CFB_872	0.528976	-0.841616	2.58211	-0.325941	0.744469	NA		CFB_872	0.528976	0.342947	2.52964	0.135571	0.89216	NA
C2CD2_875	5.57184	0.872779	0.681092	1.28144	0.200039	0.822571		C2CD2_875	5.57184	0.542811	0.661278	0.820851	0.411731	0.875144		C2CD2_875	5.57184	1.48573	0.632728	2.34813	0.0188681	0.118346
C2CD2L_878	2.11268	-2.80413	1.54912	-1.81014	0.0702742	0.669438		C2CD2L_878	2.11268	1.01789	1.09395	0.93047	0.352128	NA		C2CD2L_878	2.11268	-1.23467	1.4265	-0.865524	0.386752	NA
C2CD5_880	456.077	0.0655538	0.251433	0.260721	0.794308	0.98086		C2CD5_880	456.077	-0.568631	0.251481	-2.26113	0.0237511	0.35269		C2CD5_880	456.077	-0.136377	0.251498	-0.542258	0.587641	0.826266
C3_886	1.14776	2.50177	1.41754	1.76487	0.0775861	NA		C3_886	1.14776	-0.438287	1.65631	-0.264616	0.791305	NA		C3_886	1.14776	-0.833513	1.78057	-0.468117	0.639701	NA
C5_890	4.60336	0.36136	0.732977	0.493004	0.62201	0.968191		C5_890	4.60336	-0.239177	0.732932	-0.326329	0.744176	0.959146		C5_890	4.60336	1.23731	0.657006	1.88325	0.059666	0.24636
C6orf62_903	1065.65	-0.472211	0.207957	-2.27071	0.0231647	0.505125		C6orf62_903	1065.65	-0.138432	0.206461	-0.670501	0.502539	0.905994		C6orf62_903	1065.65	-0.229179	0.20717	-1.10624	0.268623	0.562312
CA2_908	0.558633	1.54153	2.44157	0.631365	0.527802	NA		CA2_908	0.558633	1.61486	2.38629	0.676724	0.498581	NA		CA2_908	0.558633	2.13776	2.38313	0.897037	0.369699	NA
CA9_915	0.912749	1.07361	2.19241	0.489692	0.624352	NA		CA9_915	0.912749	-0.548066	2.2121	-0.247759	0.804321	NA		CA9_915	0.912749	1.92733	2.10159	0.917085	0.359098	NA
CAB39_918	157.112	-0.384394	0.445965	-0.861937	0.388722	0.906304		CAB39_918	157.112	0.182235	0.440408	0.413788	0.67903	0.945861		CAB39_918	157.112	-0.423369	0.445053	-0.951277	0.341464	0.640569
CALM1_934	193.423	-0.107534	0.285066	-0.377224	0.706007	0.969938		CALM1_934	193.423	-0.123721	0.281715	-0.439171	0.660538	0.940145		CALM1_934	193.423	-0.671635	0.288055	-2.33162	0.0197209	0.120746
CALM3_940	15.0695	1.11638	0.623878	1.78942	0.0735466	0.669438		CALM3_940	15.0695	0.587099	0.622177	0.94362	0.345364	0.847885		CALM3_940	15.0695	-1.15055	0.711731	-1.61655	0.105976	0.344119
CALR_943	544.109	0.692505	0.39726	1.7432	0.0812982	0.686705		CALR_943	544.109	0.964278	0.39615	2.43412	0.014928	0.294568		CALR_943	544.109	0.466368	0.397331	1.17375	0.240494	0.53311
CALU_944	36.877	-0.248368	0.392613	-0.632603	0.526993	0.952178		CALU_944	36.877	-0.198022	0.376681	-0.5257	0.599096	0.939518		CALU_944	36.877	-0.228667	0.38775	-0.589729	0.555372	0.805764
CAMSAP2_955	40.0973	-0.0958055	0.274547	-0.348958	0.727121	0.973754		CAMSAP2_955	40.0973	0.418413	0.246314	1.6987	0.0893766	0.624117		CAMSAP2_955	40.0973	0.281386	0.259274	1.08529	0.277795	0.572545
CANT1_956	27.2141	0.340246	0.310704	1.09508	0.273481	0.85146		CANT1_956	27.2141	0.264353	0.295013	0.896075	0.370213	0.860681		CANT1_956	27.2141	0.105574	0.314182	0.336028	0.73685	0.907279
CAPN1_957	12.7739	0.190969	0.432811	0.441229	0.659047	0.968191		CAPN1_957	12.7739	-0.370541	0.430692	-0.860339	0.389602	0.870748		CAPN1_957	12.7739	-0.39259	0.46015	-0.853179	0.39356	0.686531
CASC3_973	18.8575	-0.0277085	0.463968	-0.0597207	0.952378	0.995256		CASC3_973	18.8575	0.384487	0.434943	0.883994	0.3767	0.863291		CASC3_973	18.8575	0.59791	0.440181	1.35833	0.17436	0.452419
CASK_976	23.7432	0.082685	0.572071	0.144536	0.885077	0.991682		CASK_976	23.7432	0.383815	0.555024	0.691529	0.489233	0.903775		CASK_976	23.7432	-0.448033	0.582114	-0.769665	0.441499	0.729508
CASP1_977	0.709107	3.89891	2.98723	1.30519	0.191829	NA		CASP1_977	0.709107	3.59546	2.96935	1.21086	0.22595	NA		CASP1_977	0.709107	0	3.12416	0	1	NA
CASP10_978	0.797734	-1.22753	2.20707	-0.556178	0.578089	NA		CASP10_978	0.797734	-0.387218	2.07096	-0.186975	0.85168	NA		CASP10_978	0.797734	-0.738111	2.15328	-0.342785	0.731761	NA
CASP10_979	0.590721	3.65557	2.09161	1.74773	0.0805106	NA		CASP10_979	0.590721	3.02771	2.09266	1.44682	0.147947	NA		CASP10_979	0.590721	1.34167	2.3027	0.582652	0.560128	NA
CASP2_982	128.79	-0.179562	0.18667	-0.961924	0.336088	0.887838		CASP2_982	128.79	-0.217746	0.179471	-1.21327	0.225026	0.794003		CASP2_982	128.79	-0.189109	0.184623	-1.0243	0.305696	0.603754
CASP3_983	154.354	-0.945382	0.482455	-1.95952	0.0500517	0.617346		CASP3_983	154.354	-0.740493	0.477325	-1.55134	0.120821	0.686057		CASP3_983	154.354	-1.51249	0.486047	-3.11183	0.00185934	0.0224485
CASP7_985	4.45277	0.391897	0.779543	0.502727	0.615156	0.966082		CASP7_985	4.45277	0.755242	0.719722	1.04935	0.294016	0.828284		CASP7_985	4.45277	0.580386	0.755143	0.768578	0.442144	0.729508
CASP8_989	0.377289	0.514348	4.53063	0.113527	0.909613	NA		CASP8_989	0.377289	0.980457	4.51872	0.216977	0.828226	NA		CASP8_989	0.377289	1.34226	4.53045	0.296276	0.76702	NA
CASP9_992	38.694	-0.232046	0.380802	-0.609361	0.542285	0.953687		CASP9_992	38.694	0.350607	0.357237	0.98144	0.326376	0.844005		CASP9_992	38.694	0.241483	0.366194	0.659441	0.509613	0.778782
CAT_999	108.453	-0.293963	0.308654	-0.952404	0.340892	0.887838		CAT_999	108.453	-0.0456174	0.300138	-0.151988	0.879196	0.970107		CAT_999	108.453	-0.20227	0.305567	-0.661949	0.508004	0.7773
CBLB_1005	10.7748	-0.926812	0.842518	-1.10005	0.271311	0.849987		CBLB_1005	10.7748	0.0745467	0.773462	0.0963806	0.923218	0.978305		CBLB_1005	10.7748	-0.155718	0.794697	-0.195946	0.844652	0.951068
CBR1_1006	314.058	0.340478	0.16808	2.02569	0.0427966	0.600829		CBR1_1006	314.058	-0.00575606	0.166657	-0.0345384	0.972448	0.991124		CBR1_1006	314.058	0.240358	0.167678	1.43345	0.151729	0.416958
CBR3_1007	0.946857	-0.775048	1.93454	-0.400636	0.688688	NA		CBR3_1007	0.946857	-1.00284	1.89893	-0.528109	0.597424	NA		CBR3_1007	0.946857	-1.65119	2.02962	-0.813548	0.415904	NA
CBWD1_1009	541.812	-0.00668883	0.223225	-0.0299645	0.976095	0.997326		CBWD1_1009	541.812	0.104362	0.221385	0.471404	0.637352	0.940145		CBWD1_1009	541.812	0.222138	0.222083	1.00025	0.31719	0.615559
CCDC85B_1030	5.77994	0.871269	0.997293	0.873634	0.382317	0.903399		CCDC85B_1030	5.77994	0.375278	0.993742	0.377642	0.705697	0.958762		CCDC85B_1030	5.77994	-2.53561	1.30636	-1.94098	0.0522607	0.227773
CCDC86_1031	4.30491	0.666395	0.860894	0.774073	0.438888	0.93163		CCDC86_1031	4.30491	1.17955	0.78414	1.50425	0.132516	0.708572		CCDC86_1031	4.30491	1.20887	0.80796	1.4962	0.134603	0.393122
CCDC92_1033	127.116	0.271599	0.439305	0.618247	0.536413	0.953687		CCDC92_1033	127.116	0.836272	0.434524	1.92457	0.0542828	0.508462		CCDC92_1033	127.116	0.00142702	0.439849	0.00324434	0.997411	0.998627
CCL2_1039	2.83597	0.846763	0.992368	0.853275	0.393507	0.909642		CCL2_1039	2.83597	0.927224	0.93074	0.996222	0.319142	NA		CCL2_1039	2.83597	0.636573	1.00072	0.636114	0.524702	NA
CCL3_1043	1.52605	1.57197	1.23935	1.26838	0.204662	0.827636		CCL3_1043	1.52605	0.70282	1.2748	0.551318	0.581416	NA		CCL3_1043	1.52605	0.187445	1.43505	0.130619	0.896076	NA
CCL4_1045	0.514781	-1.33402	3.44827	-0.386868	0.698854	NA		CCL4_1045	0.514781	-1.93863	3.44806	-0.562239	0.573953	NA		CCL4_1045	0.514781	0.684861	3.37405	0.202979	0.839151	NA
CCNA2_1050	9.91351	-0.348535	0.69102	-0.504378	0.613996	0.966082		CCNA2_1050	9.91351	0.5087	0.631224	0.805894	0.420304	0.87847		CCNA2_1050	9.91351	-1.63753	0.789183	-2.07496	0.03799	0.184341
CCNB1_1053	30.8983	-0.33288	0.404833	-0.822264	0.410926	0.917275		CCNB1_1053	30.8983	-0.329227	0.388632	-0.847143	0.396916	0.874276		CCNB1_1053	30.8983	-1.64878	0.457405	-3.60463	0.000312593	0.00534537
CCNB2_1057	26.6036	0.46447	0.342802	1.35492	0.175442	0.804715		CCNB2_1057	26.6036	0.10438	0.336364	0.310319	0.756318	0.960992		CCNB2_1057	26.6036	-0.427423	0.369013	-1.15829	0.246746	0.538256
CCND1_1062	9.38912	0.902569	0.859434	1.05019	0.293631	0.872828		CCND1_1062	9.38912	0.180319	0.862643	0.209031	0.834424	0.970107		CCND1_1062	9.38912	-1.24715	0.970918	-1.28451	0.198964	0.488492
CCND2_1063	6.54115	0.343977	0.793464	0.433513	0.664642	0.968191		CCND2_1063	6.54115	0.390421	0.734579	0.531489	0.59508	0.937178		CCND2_1063	6.54115	3.26093	0.635954	5.12763	2.93e-07	1.21e-05
CCNE2_1073	25.371	-0.364947	0.479856	-0.760534	0.446936	0.937178		CCNE2_1073	25.371	-0.221172	0.461318	-0.479435	0.631629	0.940145		CCNE2_1073	25.371	-1.05353	0.499076	-2.11095	0.0347764	0.174946
CCNF_1076	29.2657	0.0935298	0.449579	0.208039	0.835199	0.984514		CCNF_1076	29.2657	-0.454798	0.448235	-1.01464	0.310277	0.833905		CCNF_1076	29.2657	-1.04034	0.478181	-2.17561	0.0295843	0.157167
CCNG1_1079	669.021	-0.0684707	0.277151	-0.247052	0.804868	0.982272		CCNG1_1079	669.021	0.302226	0.275545	1.09683	0.272716	0.816821		CCNG1_1079	669.021	0.433954	0.275929	1.5727	0.115788	0.361761
CD320_1116	295.776	-0.113424	0.187176	-0.605973	0.544532	0.953687		CD320_1116	295.776	0.151198	0.182601	0.828023	0.407658	0.875144		CD320_1116	295.776	0.0118608	0.185336	0.0639963	0.948973	0.982173
CD3D_1127	0.356143	0.978318	4.46488	0.219114	0.826561	NA		CD3D_1127	0.356143	-0.539739	4.47056	-0.120732	0.903904	NA		CD3D_1127	0.356143	-0.0705328	4.471	-0.0157756	0.987413	NA
CD4_1128	1.51704	1.83472	1.4324	1.28087	0.200241	0.822571		CD4_1128	1.51704	-1.96795	1.73618	-1.13349	0.257007	NA		CD4_1128	1.51704	1.75528	1.42536	1.23146	0.218149	NA
CD40_1129	0.628155	-0.949483	2.32418	-0.408524	0.682889	NA		CD40_1129	0.628155	-0.589479	2.24231	-0.262888	0.792637	NA		CD40_1129	0.628155	-1.04514	2.33646	-0.447315	0.654647	NA
CD44_1134	2.50511	2.03841	0.977182	2.08601	0.0369778	0.590499		CD44_1134	2.50511	0.777515	1.04049	0.747261	0.454906	NA		CD44_1134	2.50511	0.906748	1.08433	0.83623	0.403026	NA
CD55_1141	167.187	-0.0382599	0.40008	-0.0956306	0.923814	0.992682		CD55_1141	167.187	0.179422	0.396439	0.452584	0.650848	0.940145		CD55_1141	167.187	-0.0245005	0.399045	-0.0613977	0.951042	0.982173
CD58_1144	111.358	0.0140926	0.233029	0.0604758	0.951777	0.995029		CD58_1144	111.358	0.207604	0.223613	0.928411	0.353194	0.850992		DDIT3_16736	185.323	4.05617	0.28738	14.1143	3.1e-45	9.55e-43
CD69_1145	0.220312	2.78036	5.69614	0.488114	0.625469	NA		CD69_1145	0.220312	-0.0901626	5.74267	-0.0157005	0.987473	NA		CD69_1145	0.220312	0.378974	5.7436	0.065982	0.947392	NA
CD74_1146	0.408857	-0.262838	3.47476	-0.075642	0.939704	NA		CD74_1146	0.408857	-1.91882	3.48798	-0.550125	0.582234	NA		CD74_1146	0.408857	-1.44957	3.4882	-0.415563	0.677729	NA
CD8A_1152	1.48807	-0.730668	1.28693	-0.567759	0.570199	0.957943		CD8A_1152	1.48807	0.508511	1.02066	0.498219	0.61833	NA		CD8A_1152	1.48807	0.338148	1.09306	0.309359	0.757048	NA
ADGRE5_1154	5.20376	1.43073	0.67642	2.11515	0.034417	0.572928		ADGRE5_1154	5.20376	-0.823855	0.795442	-1.03572	0.300333	0.832423		ADGRE5_1154	5.20376	-0.0729295	0.766696	-0.0951218	0.924218	0.976498
CDA_1155	0.237149	2.83959	6.25593	0.453903	0.649898	NA		CDA_1155	0.237149	0	6.28721	0	1	NA		CDA_1155	0.237149	0	6.28842	0	1	NA
CDC20_1157	19.6532	0.134204	0.432976	0.309956	0.756594	0.978087		CDC20_1157	19.6532	-1.09511	0.456838	-2.39716	0.0165229	0.303918		CDC20_1157	19.6532	-1.22157	0.488871	-2.49875	0.0124631	0.0897448
CDC25A_1158	7.43699	0.937405	0.778251	1.2045	0.228396	0.840642		CDC25A_1158	7.43699	0.229248	0.781993	0.293159	0.769401	0.966999		CDC25A_1158	7.43699	-0.804216	0.877612	-0.916368	0.359474	0.655401
CDC25B_1161	5.60334	0.943012	0.567469	1.66179	0.0965558	0.716997		CDC25B_1161	5.60334	0.965108	0.532962	1.81084	0.0701656	0.561553		CDC25B_1161	5.60334	-0.108247	0.646439	-0.167451	0.867015	0.959817
CDC26_1162	137.598	-0.288056	0.232082	-1.24118	0.214539	0.840496		CDC26_1162	137.598	-0.377203	0.226687	-1.66398	0.0961167	0.635195		CDC26_1162	137.598	-0.929297	0.238819	-3.89123	9.97e-05	0.0020488
CDC6_1177	21.0952	-0.0162826	0.41782	-0.0389704	0.968914	0.997326		CDC6_1177	21.0952	0.420078	0.391108	1.07407	0.282791	0.824886		CDC6_1177	21.0952	-0.104001	0.415693	-0.250187	0.802443	0.940865
CDCA4_1183	10.8598	-1.10747	0.614141	-1.80328	0.0713436	0.669438		CDCA4_1183	10.8598	-0.312043	0.523753	-0.595781	0.551321	0.918051		CDCA4_1183	10.8598	-1.04276	0.597188	-1.74612	0.0807898	0.29635
CDCA5_1184	8.22996	-0.787854	0.645515	-1.2205	0.222274	0.840642		CDCA5_1184	8.22996	-0.26867	0.571455	-0.47015	0.638248	0.940145		CDCA5_1184	8.22996	-1.33842	0.687579	-1.94657	0.0515862	0.225461
CDCA8_1185	2.32545	1.30792	1.16242	1.12518	0.260515	0.848377		CDCA8_1185	2.32545	0.100335	1.21021	0.0829066	0.933926	NA		CDCA8_1185	2.32545	-0.652282	1.37675	-0.473785	0.635653	NA
CDH1_1186	2.96067	1.98565	0.844549	2.35114	0.0187162	0.459938		CDH1_1186	2.96067	-0.21226	1.00456	-0.211297	0.832656	NA		CDH1_1186	2.96067	1.18506	0.894483	1.32485	0.18522	NA
CDH3_1191	0.721973	0.514348	3.13403	0.164117	0.869639	NA		CDH3_1191	0.721973	0.963194	3.11775	0.308939	0.757368	NA		CDH3_1191	0.721973	2.90291	3.02136	0.960795	0.336655	NA
CDH5_1192	4.8657	0.70446	0.673122	1.04656	0.295305	0.872828		CDH5_1192	4.8657	0.776745	0.633484	1.22615	0.220143	0.792682		CDH5_1192	4.8657	-0.4536	0.770717	-0.588543	0.556168	0.806443
CDK1_1196	81.0658	-0.234541	0.412742	-0.568251	0.569865	0.957943		CDK1_1196	81.0658	-0.0464439	0.405927	-0.114415	0.908909	0.975713		CDK1_1196	81.0658	-1.71538	0.434947	-3.94389	8.02e-05	0.00176448
CDK19_1201	151.746	0.118262	0.282157	0.419134	0.675118	0.968191		CDK19_1201	151.746	-0.131512	0.279451	-0.470607	0.637921	0.940145		CDK19_1201	151.746	0.249928	0.279848	0.893085	0.371812	0.665499
CDK2_1202	14.918	-0.00486918	0.486438	-0.0100099	0.992013	0.998059		CDK2_1202	14.918	0.447215	0.450044	0.993714	0.320362	0.836445		CDK2_1202	14.918	-0.251922	0.491318	-0.512747	0.608128	0.833958
CDK4_1203	4132.09	0.145548	0.319471	0.455592	0.648684	0.968191		CDK4_1203	4132.09	-0.292304	0.319426	-0.915091	0.360144	0.85608		CDK4_1203	4132.09	-0.099223	0.319487	-0.31057	0.756128	0.91598
CDK5_1206	275.852	-0.282591	0.254935	-1.10848	0.267653	0.848377		CDK5_1206	275.852	-0.302262	0.252188	-1.19856	0.230699	0.79779		CDK5_1206	275.852	-0.859722	0.257487	-3.3389	0.000841106	0.0119157
CDK5R1_1209	687.894	0.0476008	0.486442	0.0978552	0.922047	0.992682		CDK5R1_1209	687.894	-0.360613	0.486238	-0.741639	0.458306	0.891653		CDK5R1_1209	687.894	-0.515919	0.486887	-1.05963	0.289315	0.5862
CDK6_1213	131.68	-0.166227	0.244878	-0.678815	0.497255	0.952178		CDK6_1213	131.68	0.602115	0.23179	2.59768	0.00938566	0.231357		NQO1_4668	174.134	3.87209	0.32039	12.0856	1.26e-33	2.39e-31
CDKN1A_1219	4.14873	2.87912	0.855115	3.36694	0.000760076	0.0994604		CDKN1A_1219	4.14873	3.43438	0.814139	4.21841	2.46028e-05	0.0030323		CDKN1A_1219	4.14873	3.24462	0.833079	3.89473	9.83e-05	0.00203639
CDKN1B_1222	238.684	0.0209371	0.317212	0.0660037	0.947375	0.992935		CDKN1B_1222	238.684	-0.23222	0.31568	-0.735618	0.461963	0.893129		CDKN1B_1222	238.684	0.0403269	0.316329	0.127484	0.898557	0.967562
CEBPA_1240	12.6309	3.01448	0.882113	3.41734	0.000632357	0.0929987		CEBPA_1240	12.6309	2.42048	0.881869	2.74471	0.0060564	0.183035		CEBPA_1240	12.6309	1.97482	0.893709	2.20969	0.0271269	0.148052
CEBPD_1242	8.44246	0.677171	0.572804	1.1822	0.237125	0.840642		CEBPD_1242	8.44246	0.905766	0.529568	1.71039	0.0871945	0.619031		CEBPD_1242	8.44246	0.309391	0.589187	0.525116	0.599503	0.833018
CEBPZ_1245	373.243	-0.21769	0.213104	-1.02152	0.307009	0.882691		CEBPZ_1245	373.243	-0.202359	0.210451	-0.961548	0.336277	0.844005		CEBPZ_1245	373.243	0.313617	0.210195	1.49203	0.135691	0.394898
CENPA_1247	1.56292	1.99605	1.41285	1.41278	0.157721	0.799536		CENPA_1247	1.56292	-1.48654	1.69934	-0.874772	0.381698	NA		CENPA_1247	1.56292	-0.431066	1.62774	-0.264824	0.791145	NA
CENPF_1252	8.21293	0.171589	0.679071	0.252682	0.800514	0.982272		CENPF_1252	8.21293	0.186369	0.652724	0.285525	0.775242	0.967807		CENPF_1252	8.21293	-1.09656	0.758786	-1.44516	0.148414	0.411034
CENPW_1256	238.234	0.105347	0.283693	0.371342	0.710383	0.970868		CENPW_1256	238.234	-0.33536	0.282942	-1.18526	0.235915	0.79779		CENPW_1256	238.234	-1.44629	0.293714	-4.92415	8.47e-07	3.07e-05
CEP57_1257	379.987	0.00275508	0.417423	0.0066002	0.994734	0.998059		CEP57_1257	379.987	-0.315747	0.416762	-0.757619	0.448679	0.886213		CEP57_1257	379.987	0.374271	0.4163	0.899042	0.36863	0.662299
CERK_1258	0.852994	-0.395942	2.07868	-0.190478	0.848935	NA		CERK_1258	0.852994	-0.995243	2.07665	-0.479254	0.631758	NA		CERK_1258	0.852994	-0.583769	2.09906	-0.27811	0.780928	NA
CES1_1259	1.82424	3.1175	1.58448	1.96752	0.0491228	0.617346		CES1_1259	1.82424	1.23376	1.73646	0.710506	0.47739	NA		CES1_1259	1.82424	2.29659	1.6635	1.38058	0.167409	NA
CETN3_1262	1.44354	1.1741	1.21883	0.963302	0.335396	0.887838		CETN3_1262	1.44354	-0.336287	1.33825	-0.251288	0.801591	NA		CETN3_1262	1.44354	0.101349	1.34382	0.0754186	0.939882	NA
CFH_1265	0.0753856	0	6.28842	0	1	NA		CFH_1265	0.0753856	0	6.28721	0	1	NA		CFH_1265	0.0753856	0	6.28842	0	1	NA
CFH_1266	1.17848	1.35765	1.71909	0.78975	0.429674	NA		CFH_1266	1.17848	-1.83349	1.92193	-0.953985	0.340091	NA		CFH_1266	1.17848	0.305822	1.83158	0.166972	0.867392	NA
CFLAR_1269	0.23204	0	6.28842	0	1	NA		CFLAR_1269	0.23204	0	6.28721	0	1	NA		CFLAR_1269	0.23204	1.82323	6.2883	0.28994	0.771862	NA
CFLAR_1270	0.593285	0.213123	2.08674	0.102132	0.918652	NA		CFLAR_1270	0.593285	0.959547	1.95264	0.491411	0.623136	NA		CFLAR_1270	0.593285	-0.93601	2.10731	-0.444172	0.656918	NA
CGA_1272	0.586124	-1.05076	2.76514	-0.380003	0.703943	NA		CGA_1272	0.586124	-2.69462	2.78149	-0.96877	0.33266	NA		CGA_1272	0.586124	-2.22534	2.7816	-0.800021	0.423699	NA
CGRRF1_1278	11.024	-0.148514	0.667021	-0.222652	0.823806	0.984514		CGRRF1_1278	11.024	0.441382	0.625528	0.705615	0.480428	0.898929		CGRRF1_1278	11.024	-0.0854998	0.657038	-0.130129	0.896464	0.967562
CHAC1_1279	14.7206	0.472381	0.847194	0.557583	0.577129	0.959049		CHAC1_1279	14.7206	0.779146	0.790908	0.985129	0.324561	0.842149		CHAC1_1279	14.7206	5.18605	0.722458	7.17834	7.06e-13	5.12e-11
CHEK1_1288	129.788	-0.10254	0.320278	-0.32016	0.748847	0.976295		CHEK1_1288	129.788	-0.309414	0.317056	-0.975897	0.329116	0.844005		CHEK1_1288	129.788	-0.288256	0.320385	-0.899719	0.36827	0.662299
CHEK2_1289	14.2953	1.04812	0.697708	1.50223	0.133038	0.771997		CHEK2_1289	14.2953	-0.0119847	0.70983	-0.0168839	0.986529	0.995915		CHEK2_1289	14.2953	-0.232406	0.735627	-0.315929	0.752056	0.913861
CHERP_1290	82.0566	-0.499033	0.245143	-2.03568	0.0417821	0.600829		CHERP_1290	82.0566	-0.0740732	0.228589	-0.324045	0.745904	0.959146		CHERP_1290	82.0566	-0.245506	0.237407	-1.03412	0.301082	0.599974
CHIC2_1295	157.972	-0.115688	0.34718	-0.333222	0.738966	0.973754		CHIC2_1295	157.972	-0.304134	0.344469	-0.882906	0.377287	0.863291		CHIC2_1295	157.972	0.355504	0.34334	1.03543	0.30047	0.599974
CHMP2B_1301	18.2585	-0.610282	0.466074	-1.30941	0.190396	0.820257		CHMP2B_1301	18.2585	0.555254	0.395985	1.40221	0.160853	0.764014		CHMP2B_1301	18.2585	0.676533	0.404388	1.67298	0.0943317	0.323982
CHMP4A_1304	1207.73	0.00448783	0.50245	0.00893189	0.992873	0.998059		CHMP4A_1304	1207.73	-0.405011	0.502322	-0.806278	0.420083	0.87847		CHMP4A_1304	1207.73	-0.0650682	0.502377	-0.129521	0.896946	0.967562
CHMP6_1311	94.5735	0.524051	0.411564	1.27332	0.202906	0.825209		CHMP6_1311	94.5735	0.365472	0.408479	0.894716	0.370939	0.860681		CHMP6_1311	94.5735	0.0923671	0.413725	0.223257	0.823335	0.948161
CHN1_1312	47.2286	-0.341594	0.391584	-0.872341	0.383023	0.903399		CHN1_1312	47.2286	-0.442539	0.381556	-1.15983	0.246119	0.79833		CHN1_1312	47.2286	0.119897	0.379654	0.315805	0.75215	0.913861
CHRNA4_1328	40.7826	-0.592597	0.259838	-2.28064	0.0225699	0.503415		CHRNA4_1328	40.7826	-1.30227	0.263932	-4.93411	8.05189e-07	0.000180435		CHRNA4_1328	40.7826	-1.46646	0.293636	-4.99414	5.91e-07	2.28e-05
CHUK_1342	20.806	-0.285022	0.467086	-0.610213	0.541721	0.953687		CHUK_1342	20.806	0.530867	0.429512	1.23598	0.216467	0.792682		CHUK_1342	20.806	0.00944983	0.45167	0.020922	0.983308	0.992163
CIAPIN1_1343	33.6233	-0.0585383	0.406449	-0.144024	0.885482	0.991682		CIAPIN1_1343	33.6233	-0.912646	0.412756	-2.2111	0.0270288	0.382908		CIAPIN1_1343	33.6233	-0.198757	0.405966	-0.489591	0.624423	0.846811
CIRBP_1351	18.0685	0.0336112	0.499906	0.0672351	0.946395	0.992682		CIRBP_1351	18.0685	0.00952204	0.483785	0.0196824	0.984297	0.995915		CIRBP_1351	18.0685	-1.41613	0.563329	-2.51386	0.0119419	0.0868345
CISD1_1354	37.8877	-0.00414153	0.357536	-0.0115835	0.990758	0.998059		CISD1_1354	37.8877	0.813627	0.331085	2.45746	0.0139924	0.294568		CISD1_1354	37.8877	-0.52801	0.369054	-1.43071	0.152512	0.418644
CKS1B_1362	76.0086	-0.204836	0.264129	-0.775515	0.438035	0.931192		CKS1B_1362	76.0086	-0.630813	0.26111	-2.41589	0.0156969	0.294568		CKS1B_1362	76.0086	-0.842515	0.273878	-3.07624	0.00209628	0.024724
CLPX_1399	26.1976	-0.451374	0.409094	-1.10335	0.269875	0.848377		CLPX_1399	26.1976	-0.00896976	0.381561	-0.023508	0.981245	0.995342		CLPX_1399	26.1976	-0.490099	0.405296	-1.20924	0.226571	0.516375
CLSTN1_1400	393.027	0.131518	0.209204	0.628659	0.529573	0.952178		CLSTN1_1400	393.027	0.084806	0.207254	0.40919	0.682401	0.946605		CLSTN1_1400	393.027	-0.0272871	0.209127	-0.130481	0.896186	0.967562
CLTB_1402	360.71	0.0601559	0.437354	0.137545	0.8906	0.992682		CLTB_1402	360.71	-0.32599	0.436881	-0.746177	0.45556	0.889118		CLTB_1402	360.71	-0.0705009	0.43724	-0.161241	0.871904	0.959817
CLTC_1405	167.025	-0.581662	0.356521	-1.63149	0.102786	0.724705		CLTC_1405	167.025	0.649471	0.347067	1.87131	0.0613019	0.539676		CLTC_1405	167.025	-0.0627953	0.351574	-0.178612	0.858242	0.957704
CLU_1406	0.902427	-2.32421	1.99773	-1.16342	0.244658	NA		CLU_1406	0.902427	-0.533536	1.82919	-0.291678	0.770533	NA		CLU_1406	0.902427	-1.49702	1.99739	-0.749486	0.453564	NA
CNDP2_1408	1.40287	0.306514	1.26808	0.241716	0.809	NA		CNDP2_1408	1.40287	-0.737139	1.33994	-0.550128	0.582231	NA		CNDP2_1408	1.40287	-0.290753	1.34481	-0.216204	0.828829	NA
CNOT4_1427	195.484	0.130152	0.141821	0.917724	0.358764	0.892628		CNOT4_1427	195.484	0.352909	0.133897	2.63567	0.00839704	0.215612		DDIT3_1800	311.253	3.73672	0.338195	11.049	2.22e-28	3.21e-26
CNPY3_1433	126.732	-0.377283	0.204252	-1.84714	0.064727	0.655303		CNPY3_1433	126.732	-0.12002	0.193688	-0.619657	0.535484	0.911808		CNPY3_1433	126.732	-0.404162	0.202336	-1.99748	0.0457732	0.209726
COASY_1438	28.4436	-0.0677628	0.381676	-0.17754	0.859084	0.987791		COASY_1438	28.4436	-0.299359	0.37122	-0.806421	0.42	0.87847		COASY_1438	28.4436	0.0114887	0.374935	0.0306419	0.975555	0.991896
COG2_1441	149.311	-0.0321464	0.194996	-0.164857	0.869057	0.988332		COG2_1441	149.311	0.130951	0.187547	0.698229	0.485034	0.90165		COG2_1441	149.311	0.380185	0.189126	2.01022	0.044408	0.205762
COL12A1_1461	1.23383	2.41822	1.52163	1.58923	0.112009	NA		COL12A1_1461	1.23383	-0.0844005	1.72413	-0.0489525	0.960957	NA		COL12A1_1461	1.23383	-1.44701	1.84415	-0.784646	0.432661	NA
COL1A1_1466	27.2318	0.177061	0.595463	0.297351	0.766199	0.978266		COL1A1_1466	27.2318	0.119966	0.58503	0.205059	0.837526	0.970107		COL1A1_1466	27.2318	-0.0199328	0.596076	-0.03344	0.973324	0.991833
COL4A1_1472	8.64424	0.772861	0.604462	1.27859	0.20104	0.824137		COL4A1_1472	8.64424	0.497337	0.588064	0.845719	0.39771	0.874276		COL4A1_1472	8.64424	0.547914	0.608987	0.899715	0.368272	0.662299
COL4A2_1473	5.01532	1.02561	0.653744	1.56882	0.11669	0.753731		COL4A2_1473	5.01532	0.842627	0.626878	1.34417	0.178895	0.772287		COL4A2_1473	5.01532	0.620884	0.674958	0.919885	0.357633	0.654312
CERT1_1476	101.008	-0.372818	0.254177	-1.46676	0.142441	0.78061		CERT1_1476	101.008	-0.147382	0.244145	-0.603667	0.546065	0.914235		CERT1_1476	101.008	-0.365623	0.251724	-1.45248	0.146369	0.408607
COL5A1_1480	7.20331	0.565946	0.60813	0.930634	0.352043	0.890107		COL5A1_1480	7.20331	0.25278	0.592037	0.426966	0.669404	0.941475		COL5A1_1480	7.20331	-0.532367	0.684705	-0.777514	0.436856	0.726129
COL5A2_1483	1.52633	1.35164	1.84811	0.731363	0.464557	0.937405		COL5A2_1483	1.52633	0.328559	1.89321	0.173547	0.862222	NA		COL5A2_1483	1.52633	-0.242686	2.01804	-0.120258	0.904279	NA
COPB2_1491	31.3581	-0.822614	0.335162	-2.45438	0.0141129	0.410389		COPB2_1491	31.3581	0.900348	0.263717	3.41407	0.000639996	0.05089		COPB2_1491	31.3581	-0.0171341	0.295139	-0.0580544	0.953705	0.982173
COPS5_1497	492.504	-0.100754	0.286432	-0.351757	0.72502	0.973754		COPS5_1497	492.504	-0.363473	0.285529	-1.27298	0.203025	0.786882		COPS5_1497	492.504	-0.0743377	0.285877	-0.260034	0.794838	0.936109
COPS7A_1498	6.10215	-0.0905596	0.566252	-0.159928	0.872938	0.988332		COPS7A_1498	6.10215	-0.481968	0.552444	-0.872428	0.382975	0.864448		COPS7A_1498	6.10215	-1.28914	0.666829	-1.93325	0.0532058	0.22942
COPZ1_1499	274.219	-0.0491872	0.244706	-0.201006	0.840694	0.986254		COPZ1_1499	274.219	-0.0862858	0.241998	-0.356556	0.721424	0.958866		COPZ1_1499	274.219	-0.0126798	0.243588	-0.0520544	0.958485	0.982806
COQ5_1506	50.0755	-0.331598	0.282242	-1.17487	0.240045	0.840642		COQ5_1506	50.0755	0.0955403	0.261011	0.366039	0.714336	0.958866		COQ5_1506	50.0755	-0.440436	0.281262	-1.56593	0.117366	0.364521
CORO1A_1507	11.8344	-0.400196	0.427834	-0.935399	0.349583	0.890068		CORO1A_1507	11.8344	0.294529	0.35836	0.821881	0.411145	0.875144		CORO1A_1507	11.8344	-0.269861	0.41045	-0.657476	0.510875	0.778782
COX6B1_1519	141.783	-0.00343437	0.545657	-0.00629401	0.994978	0.998059		COX6B1_1519	141.783	0.257313	0.541711	0.475001	0.634786	0.940145		COX6B1_1519	141.783	-0.146059	0.54543	-0.267787	0.788863	0.932189
COX6C_1522	1.13508	-1.80522	2.84873	-0.633693	0.526281	NA		COX6C_1522	1.13508	-1.36129	2.831	-0.480852	0.630622	NA		COX6C_1522	1.13508	-1.94058	2.84873	-0.68121	0.495739	NA
CPNE3_1532	210.223	-0.0356086	0.206392	-0.172529	0.863022	0.988068		CPNE3_1532	210.223	0.0363982	0.201503	0.180634	0.856655	0.970107		CPNE3_1532	210.223	0.224979	0.203078	1.10785	0.267928	0.561602
CPSF4_1539	148.303	-0.0935405	0.235308	-0.397524	0.690981	0.969938		CPSF4_1539	148.303	0.1185	0.228774	0.517981	0.604471	0.939599		CPSF4_1539	148.303	0.22989	0.230999	0.995198	0.31964	0.618941
CREBBP_1553	28.8498	0.864664	0.784549	1.10212	0.270411	0.848377		CREBBP_1553	28.8498	0.916129	0.775274	1.18168	0.237331	0.79779		CREBBP_1553	28.8498	0.525324	0.787504	0.667075	0.504724	0.775168
CREG1_1558	24.1646	0.129849	0.306546	0.423588	0.671867	0.968191		CREG1_1558	24.1646	0.0500814	0.288289	0.17372	0.862086	0.970107		CREG1_1558	24.1646	0.764621	0.281153	2.71959	0.00653631	0.0580075
CRELD2_1561	82.722	-0.526648	0.490041	-1.0747	0.282509	0.8661		CRELD2_1561	82.722	0.148117	0.47966	0.308796	0.757477	0.961753		CRELD2_1561	82.722	-0.592409	0.488775	-1.21203	0.225501	0.516119
CRK_1571	31.5956	0.1856	0.35121	0.528459	0.597181	0.963452		CRK_1571	31.5956	0.00482968	0.340897	0.0141676	0.988696	0.995915		CRK_1571	31.5956	0.483297	0.340316	1.42014	0.155566	0.423257
CRTAP_1578	0.869635	1.92651	2.06048	0.934982	0.349798	NA		CRTAP_1578	0.869635	1.73887	2.02935	0.856859	0.391523	NA		CRTAP_1578	0.869635	0.570628	2.17905	0.26187	0.793421	NA
CRYAB_1582	0.422251	-0.163424	3.01721	-0.0541641	0.956804	NA		CRYAB_1582	0.422251	-1.4008	3.05899	-0.45793	0.647003	NA		CRYAB_1582	0.422251	-1.98513	3.07558	-0.645448	0.518637	NA
CRYZ_1586	26.5624	-0.387038	0.466977	-0.828816	0.407208	0.916559		CRYZ_1586	26.5624	0.154891	0.438531	0.353205	0.723935	0.958866		CRYZ_1586	26.5624	-0.294468	0.459052	-0.641471	0.521217	0.78581
CSF1_1590	0.804421	1.59126	2.0083	0.792343	0.428161	NA		CSF1_1590	0.804421	-0.390587	2.13967	-0.182545	0.855155	NA		CSF1_1590	0.804421	0.988721	2.05553	0.481006	0.630512	NA
CSF3_1592	0.736783	0.00731864	2.21961	0.00329727	0.997369	NA		CSF3_1592	0.736783	0.937233	2.1552	0.43487	0.663657	NA		CSF3_1592	0.736783	0.834586	2.21929	0.376059	0.706873	NA
CSNK1D_1599	630.539	-0.118513	0.148858	-0.796145	0.425948	0.927908		CSNK1D_1599	630.539	-0.299869	0.147373	-2.03476	0.0418755	0.454985		CSNK1D_1599	630.539	0.0373813	0.147688	0.253111	0.800183	0.939262
CSNK1E_1602	4.83762	0.538333	0.800852	0.6722	0.501457	0.952178		CSNK1E_1602	4.83762	-0.100646	0.803102	-0.125322	0.900269	0.973582		CSNK1E_1602	4.83762	-0.294562	0.858256	-0.34321	0.73144	0.90603
CSNK2A2_1609	66.3862	0.129755	0.3486	0.372217	0.709732	0.970868		CSNK2A2_1609	66.3862	0.152758	0.340311	0.448878	0.65352	0.940145		CSNK2A2_1609	66.3862	0.808154	0.338188	2.38966	0.0168639	0.110264
CST6_1613	4.26809	-0.0266277	0.747397	-0.0356272	0.97158	0.997326		CST6_1613	4.26809	-1.05464	0.786802	-1.34041	0.180112	0.772671		CST6_1613	4.26809	-1.10346	0.849702	-1.29865	0.194066	0.481744
CT45A6_1618	3.76684	2.00178	1.32031	1.51614	0.129484	0.769921		CT45A6_1618	3.76684	1.40447	1.31954	1.06436	0.287163	0.824886		CT45A6_1618	3.76684	1.0431	1.36863	0.762144	0.445974	0.731421
CTHRC1_1625	26.0531	-1.24889	0.620391	-2.01307	0.0441067	0.600829		CTHRC1_1625	26.0531	-0.013091	0.568025	-0.0230465	0.981613	0.995342		CTHRC1_1625	26.0531	-2.04424	0.65718	-3.11063	0.00186691	0.0224485
CTNNAL1_1630	23.4445	0.385679	0.380412	1.01385	0.310656	0.883356		CTNNAL1_1630	23.4445	0.130862	0.371345	0.3524	0.724538	0.958866		CTNNAL1_1630	23.4445	-0.316961	0.399027	-0.794336	0.427	0.718468
CTNNB1_1633	1654.72	-0.549776	0.237549	-2.31437	0.0206477	0.475396		CTNNB1_1633	1654.72	-0.134339	0.23662	-0.56774	0.570212	0.92777		CTNNB1_1633	1654.72	-0.765705	0.23759	-3.2228	0.00126946	0.016298
CTPS1_1637	13.4326	0.136521	0.402662	0.339046	0.734575	0.973754		CTPS1_1637	13.4326	0.131809	0.374525	0.351936	0.724887	0.958866		CTPS1_1637	13.4326	-0.330276	0.423451	-0.779962	0.435414	0.724335
CTSD_1642	36.6099	-0.727962	0.475162	-1.53203	0.125516	0.767125		CTSD_1642	36.6099	0.336629	0.443174	0.759588	0.447501	0.886213		CTSD_1642	36.6099	-0.159171	0.457092	-0.348226	0.727671	0.904087
CTSG_1643	0.788439	1.96235	3.62172	0.541827	0.587938	NA		CTSG_1643	0.788439	-1.93604	3.75199	-0.516003	0.605852	NA		CTSG_1643	0.788439	-1.46684	3.75226	-0.390923	0.695854	NA
CTSL_1645	248.319	0.150346	0.274086	0.548534	0.583325	0.959328		CTSL_1645	248.319	-0.19001	0.27275	-0.696643	0.486026	0.90165		CTSL_1645	248.319	0.555311	0.271526	2.04515	0.04084	0.19397
CTSL_1647	21.6555	1.90675	0.724	2.63363	0.00844771	0.359973		CTSL_1647	21.6555	1.66475	0.720737	2.30978	0.0209001	0.334537		CTSL_1647	21.6555	0.509626	0.742353	0.686501	0.492397	0.765506
CTTN_1650	174.281	-0.311228	0.190226	-1.63609	0.101821	0.722049		CTTN_1650	174.281	-0.186272	0.183431	-1.01549	0.309872	0.833905		CTTN_1650	174.281	-0.17404	0.187087	-0.930265	0.352234	0.652408
CXCL12_1666	0.146913	0.514334	6.28842	0.0817906	0.934813	NA		CXCL12_1666	0.146913	-0.0901914	6.28721	-0.0143452	0.988555	NA		CXCL12_1666	0.146913	0.378972	6.28842	0.0602651	0.951945	NA
CXCL12_1667	4.34639	1.7201	0.667204	2.57807	0.00993534	0.399513		CXCL12_1667	4.34639	1.35167	0.655184	2.06304	0.0391085	0.449372		CXCL12_1667	4.34639	0.80372	0.720546	1.11543	0.264665	0.557607
CXCL12_1668	0.513222	2.36836	3.23498	0.73211	0.464101	NA		CXCL12_1668	0.513222	-1.51354	3.37976	-0.447825	0.654279	NA		CXCL12_1668	0.513222	-1.04428	3.37996	-0.308964	0.757349	NA
CXCL12_1669	1.11956	-0.691882	1.77932	-0.388846	0.69739	NA		CXCL12_1669	1.11956	-0.650926	1.70753	-0.381209	0.703048	NA		CXCL12_1669	1.11956	1.17692	1.53134	0.768552	0.44216	NA
CXCL2_1672	0.166297	-0.0325258	6.28601	-0.00517432	0.995872	NA		CXCL2_1672	0.166297	-0.637025	6.28479	-0.10136	0.919265	NA		CXCL2_1672	0.166297	-0.167888	6.28601	-0.0267081	0.978693	NA
CYB561_1683	4.63324	0.0694933	0.706893	0.098308	0.921688	0.992682		CYB561_1683	4.63324	-0.548869	0.708286	-0.774927	0.438383	0.885024		CYB561_1683	4.63324	0.396552	0.671529	0.590521	0.554841	0.805764
CYCS_1692	663.712	0.06663	0.259542	0.256721	0.797394	0.982272		CYCS_1692	663.712	-0.183014	0.258855	-0.707014	0.479558	0.898929		CYCS_1692	663.712	0.0208637	0.259267	0.0804717	0.935862	0.97916
CYP11A1_1693	0.360685	0.514363	5.27845	0.0974458	0.922372	NA		CYP11A1_1693	0.360685	2.56853	5.20796	0.493193	0.621876	NA		CYP11A1_1693	0.360685	1.98264	5.25076	0.377591	0.705734	NA
CYP1A1_1698	0.689261	1.02634	3.04386	0.337185	0.735977	NA		CYP1A1_1698	0.689261	3.04828	2.87966	1.05855	0.289803	NA		CYP1A1_1698	0.689261	0.808379	3.05881	0.264279	0.791565	NA
CYP1A2_1699	0.838786	1.55868	1.8189	0.856936	0.39148	NA		CYP1A2_1699	0.838786	-0.367431	1.95842	-0.187617	0.851177	NA		CYP1A2_1699	0.838786	0.0529944	1.9817	0.0267418	0.978666	NA
CYP26B1_1706	0.399755	1.05057	3.94225	0.266489	0.789863	NA		CYP26B1_1706	0.399755	2.15814	3.85361	0.560031	0.575458	NA		CYP26B1_1706	0.399755	-0.141056	3.95421	-0.0356723	0.971544	NA
CYP2B6_1710	0.485008	-0.605169	3.41043	-0.177447	0.859157	NA		CYP2B6_1710	0.485008	0.870057	3.28718	0.264682	0.791254	NA		CYP2B6_1710	0.485008	-1.79118	3.4241	-0.52311	0.600898	NA
CYP2C19_1714	0.557336	0.514354	2.86516	0.17952	0.857529	NA		CYP2C19_1714	0.557336	2.85998	2.71074	1.05506	0.2914	NA		CYP2C19_1714	0.557336	0.378989	2.86516	0.132275	0.894767	NA
CYP2C9_1720	0.612956	0.0249713	3.49512	0.00714462	0.994299	NA		CYP2C9_1720	0.612956	0.605984	3.42649	0.176853	0.859624	NA		CYP2C9_1720	0.612956	-0.832561	3.54491	-0.234861	0.814317	NA
CYP2E1_1722	2.30955	-0.334645	1.08787	-0.307615	0.758376	0.978087		CYP2E1_1722	2.30955	-1.33658	1.13828	-1.17421	0.240313	NA		CYP2E1_1722	2.30955	-2.10928	1.35166	-1.56051	0.118638	NA
CYP4F3_1739	0.310157	0	6.28842	0	1	NA		CYP4F3_1739	0.310157	1.46911	6.27887	0.233977	0.815003	NA		CYP4F3_1739	0.310157	0	6.28842	0	1	NA
CYTH1_1748	1.68995	0.0384363	1.15202	0.0333642	0.973384	0.997326		CYTH1_1748	1.68995	0.372311	1.0152	0.366738	0.713814	NA		CYTH1_1748	1.68995	-0.276344	1.19069	-0.232088	0.81647	NA
DAD1_1749	377.677	-0.536361	0.455481	-1.17757	0.238968	0.840642		DAD1_1749	377.677	0.0232976	0.4531	0.0514182	0.958992	0.988072		DAD1_1749	377.677	-0.736291	0.455531	-1.61634	0.106022	0.344119
DAG1_1750	57.6683	-0.124425	0.37813	-0.329054	0.742115	0.974581		DAG1_1750	57.6683	0.0973018	0.36606	0.265808	0.790387	0.970107		DAG1_1750	57.6683	-0.49834	0.382294	-1.30355	0.192386	0.479389
DAPK1_1752	19.3448	0.231653	0.444759	0.52085	0.602471	0.964697		DAPK1_1752	19.3448	0.503775	0.418333	1.20424	0.228495	0.79779		DAPK1_1752	19.3448	0.590258	0.427734	1.37997	0.167597	0.442173
DAXX_1756	961.329	0.0182878	0.225486	0.0811042	0.935359	0.992682		DAXX_1756	961.329	-0.441179	0.225235	-1.95875	0.0501421	0.50027		DAXX_1756	961.329	-0.144203	0.225453	-0.639616	0.522422	0.786665
DBH_1758	2.21191	1.29492	0.899065	1.4403	0.149784	0.78899		DBH_1758	2.21191	0.617466	0.904028	0.683017	0.494596	NA		DBH_1758	2.21191	-2.25933	1.41716	-1.59427	0.110877	NA
DCK_1776	199.392	0.0314764	0.355521	0.088536	0.929451	0.992682		DCK_1776	199.392	-0.601194	0.355589	-1.6907	0.0908943	0.629366		DCK_1776	199.392	-0.269066	0.356111	-0.755567	0.449909	0.736384
DCN_1779	0.518898	-0.381635	4.37461	-0.0872387	0.930482	NA		DCN_1779	0.518898	-1.13718	4.37819	-0.259737	0.795067	NA		DCN_1779	0.518898	-1.57709	4.38547	-0.359618	0.719133	NA
DCTD_1785	590.835	-0.0963598	0.13826	-0.696944	0.485838	0.947933		DCTD_1785	590.835	-0.0331975	0.135612	-0.244797	0.806613	0.970107		DCTD_1785	590.835	0.345676	0.135808	2.54532	0.0109179	0.0827526
DCTN6_1789	736.552	-0.126069	0.28695	-0.439342	0.660414	0.968191		DCTN6_1789	736.552	-0.203391	0.28607	-0.710983	0.477095	0.898929		DCTN6_1789	736.552	-0.303908	0.28694	-1.05913	0.28954	0.5862
DCUN1D4_1795	37.4593	-0.785982	0.476915	-1.64805	0.0993418	0.716997		DCUN1D4_1795	37.4593	0.634793	0.441049	1.43928	0.150071	0.744318		DCUN1D4_1795	37.4593	-0.354973	0.461496	-0.76918	0.441787	0.729508
DCX_1796	64.8797	-0.82176	0.635272	-1.29356	0.195819	0.821039		DCX_1796	64.8797	-0.696337	0.627726	-1.1093	0.2673	0.814983		DCX_1796	64.8797	-1.54182	0.643664	-2.39538	0.0166032	0.109138
DDB2_1798	6.25585	0.651689	0.777444	0.838245	0.401893	0.916559		DDB2_1798	6.25585	1.34696	0.7216	1.86663	0.0619534	0.542459		DDB2_1798	6.25585	0.375926	0.785522	0.478569	0.632246	0.85303
DDIT3_1800	311.253	1.04348	0.342896	3.04314	0.00234127	0.208885		DDIT3_1800	311.253	0.690629	0.341991	2.01944	0.0434418	0.461569		ME1_16747	243.082	3.71428	0.188789	19.6742	3.59e-86	8.84e-83
DDIT4_1803	3.35194	2.44926	1.1586	2.11399	0.0345162	0.572928		DDIT4_1803	3.35194	1.36252	1.17583	1.15877	0.246549	0.79833		DDIT4_1803	3.35194	1.81814	1.17536	1.54688	0.121893	0.373087
DDR1_1804	155.049	0.268174	0.332173	0.807331	0.419476	0.924251		DDR1_1804	155.049	0.486321	0.327981	1.48277	0.138135	0.716845		DDR1_1804	155.049	0.342363	0.330655	1.03541	0.300477	0.599974
DDX42_1819	7.90085	0.549931	0.76013	0.72347	0.469391	0.937405		DDX42_1819	7.90085	-0.228832	0.767994	-0.297961	0.765733	0.965854		DDX42_1819	7.90085	0.123561	0.773039	0.159838	0.873009	0.959817
DEFB4A_1838	0.984587	2.57649	1.82442	1.41223	0.157884	NA		DEFB4A_1838	0.984587	0.264331	1.986	0.133097	0.894116	NA		DEFB4A_1838	0.984587	1.04238	1.95829	0.532288	0.594527	NA
DEK_1841	490.314	-0.206375	0.180512	-1.14328	0.252924	0.843407		DEK_1841	490.314	-0.311029	0.178559	-1.74189	0.0815284	0.607153		DEK_1841	490.314	-0.0804647	0.17928	-0.448821	0.653561	0.859673
DEPDC1B_1847	181.361	-0.132105	0.283219	-0.46644	0.640901	0.968191		DEPDC1B_1847	181.361	-0.590206	0.282145	-2.09186	0.0364514	0.440433		DEPDC1B_1847	181.361	-0.594162	0.285485	-2.08124	0.0374122	0.183286
DERA_1848	2.38138	-0.0553196	0.814605	-0.0679097	0.945858	0.992682		DERA_1848	2.38138	-0.868589	0.844855	-1.02809	0.303906	NA		DERA_1848	2.38138	-2.69938	1.31226	-2.05705	0.0396817	NA
DES_1849	1.10056	-0.607448	1.50724	-0.403021	0.686933	NA		DES_1849	1.10056	-0.303933	1.38049	-0.220163	0.825744	NA		DES_1849	1.10056	0.268173	1.36562	0.196374	0.844317	NA
DFFA_1850	4.63727	-0.492819	0.769163	-0.640722	0.521703	0.952178		DFFA_1850	4.63727	0.683505	0.649635	1.05214	0.292737	0.828284		DFFA_1850	4.63727	-0.75229	0.783523	-0.960137	0.336986	0.636283
DFFB_1853	235.559	-0.0253005	0.37359	-0.0677225	0.946007	0.992682		DFFB_1853	235.559	-0.338873	0.37241	-0.909946	0.362851	0.859432		DFFB_1853	235.559	-0.131721	0.373278	-0.352876	0.724182	0.902656
DHDDS_1856	94.8035	0.0899757	0.260692	0.345141	0.729988	0.973754		DHDDS_1856	94.8035	0.0272924	0.253935	0.107478	0.91441	0.978171		DHDDS_1856	94.8035	0.645009	0.252226	2.55727	0.0105498	0.0805115
DHRS2_1857	1.68147	-0.215943	2.41851	-0.0892875	0.928853	0.992682		DHRS2_1857	1.68147	-1.84908	2.43681	-0.75881	0.447966	NA		DHRS2_1857	1.68147	1.06754	2.29614	0.464926	0.641985	NA
DHRS7_1861	58.6045	-0.428074	0.28523	-1.5008	0.133407	0.772571		DHRS7_1861	58.6045	0.641304	0.254502	2.51984	0.0117409	0.259108		DHRS7_1861	58.6045	-0.0347581	0.271857	-0.127854	0.898264	0.967562
DLAT_1875	491.887	-0.0243381	0.15172	-0.160414	0.872555	0.988332		DLAT_1875	491.887	-0.105652	0.149534	-0.70654	0.479852	0.898929		DLAT_1875	491.887	0.1066	0.150382	0.708864	0.478409	0.756317
DLD_1877	1.37609	2.15868	1.68257	1.28297	0.199504	NA		DLD_1877	1.37609	1.7014	1.66587	1.02133	0.307098	NA		DLD_1877	1.37609	1.81039	1.70727	1.0604	0.288963	NA
DLG4_1880	326.101	-0.179922	0.280419	-0.64162	0.52112	0.952178		DLG4_1880	326.101	0.342452	0.277077	1.23595	0.216479	0.792682		DLG4_1880	326.101	0.223335	0.278393	0.80223	0.42242	0.715155
DLGAP5_1882	10.918	1.48107	0.629262	2.35366	0.0185895	0.459938		DLGAP5_1882	10.918	0.525987	0.637674	0.824852	0.409455	0.875144		DLGAP5_1882	10.918	-1.20971	0.761018	-1.58959	0.111927	0.35554
DMTF1_1887	10.2058	0.032679	0.489616	0.0667442	0.946785	0.992682		DMTF1_1887	10.2058	-0.310698	0.473533	-0.656128	0.511741	0.908645		DMTF1_1887	10.2058	0.219379	0.470015	0.46675	0.640679	0.854242
DNAJA3_1895	9.22675	0.205978	0.611642	0.336762	0.736297	0.973754		DNAJA3_1895	9.22675	0.775902	0.555326	1.3972	0.162353	0.764014		DNAJA3_1895	9.22675	1.34732	0.551413	2.44339	0.01455	0.0993508
DNAJB14_1905	88.3671	-0.0671425	0.322723	-0.20805	0.83519	0.984514		DNAJB14_1905	88.3671	0.234333	0.313712	0.746969	0.455082	0.889118		DNAJB14_1905	88.3671	0.162891	0.318129	0.512029	0.608631	0.833958
DNAJB2_1906	0.846698	1.57575	3.56107	0.442493	0.658132	NA		DNAJB2_1906	0.846698	-0.656362	3.65005	-0.179823	0.857292	NA		DNAJB2_1906	0.846698	-1.24986	3.6643	-0.341092	0.733035	NA
DNAJB6_1912	294.939	-0.0493252	0.232463	-0.212185	0.831962	0.984514		DNAJB6_1912	294.939	0.0530002	0.229247	0.231193	0.817165	0.970107		DNAJB6_1912	294.939	-0.137918	0.231987	-0.594506	0.552174	0.805764
DNM1_1924	148.464	-0.270262	0.280901	-0.962126	0.335986	0.887838		DNM1_1924	148.464	-0.16939	0.275861	-0.614042	0.539188	0.914098		DNM1_1924	148.464	-0.644887	0.282803	-2.28034	0.0225878	0.13194
DNM1L_1927	124.541	-0.611922	0.261914	-2.33635	0.0194731	0.459938		DNM1L_1927	124.541	0.0999109	0.249029	0.401202	0.688272	0.951536		DNM1L_1927	124.541	-0.373682	0.256814	-1.45507	0.14565	0.40706
DNMT1_1928	3.30177	-0.08947	0.971008	-0.0921414	0.926586	0.992682		DNMT1_1928	3.30177	0.677276	0.864748	0.783206	0.433506	0.881424		DNMT1_1928	3.30177	-0.106703	0.957954	-0.111386	0.91131	0.971197
DNMT3A_1932	3.33577	-0.61789	0.95521	-0.646863	0.517721	0.952178		DNMT3A_1932	3.33577	-1.21173	0.954326	-1.26972	0.204183	0.788556		DNMT3A_1932	3.33577	-0.340015	0.894338	-0.380186	0.703807	0.893349
DNTTIP2_1936	259.308	-0.0749451	0.258891	-0.289485	0.77221	0.978266		DNTTIP2_1936	259.308	-0.430126	0.257545	-1.6701	0.0948993	0.635018		DNTTIP2_1936	259.308	0.119813	0.257039	0.466129	0.641123	0.854242
DPM2_1947	103.995	0.00813338	0.225921	0.036001	0.971282	0.997326		DPM2_1947	103.995	0.0723576	0.217698	0.332377	0.739605	0.959146		DPM2_1947	103.995	0.297639	0.220058	1.35255	0.176199	0.455752
DRAP1_1957	31.9105	0.00685062	0.399073	0.0171663	0.986304	0.997901		DRAP1_1957	31.9105	0.107749	0.38295	0.281365	0.77843	0.967918		DRAP1_1957	31.9105	-0.215027	0.400974	-0.536263	0.591777	0.826829
DRD2_1959	9.11304	-0.121439	0.570171	-0.212988	0.831337	0.984514		DRD2_1959	9.11304	-0.157193	0.542787	-0.289603	0.77212	0.966999		DRD2_1959	9.11304	-1.82837	0.710592	-2.57303	0.0100813	0.0783922
DSG2_1967	10.3931	-0.361908	0.625982	-0.578144	0.563167	0.957943		DSG2_1967	10.3931	0.448061	0.558555	0.802179	0.42245	0.87847		DSG2_1967	10.3931	-0.00273144	0.595514	-0.0045867	0.99634	0.998627
DUSP1_1978	37.7548	0.249265	0.394601	0.631689	0.52759	0.952178		DUSP1_1978	37.7548	-0.133172	0.389866	-0.341584	0.732664	0.958866		DUSP1_1978	37.7548	0.391279	0.388399	1.00741	0.313735	0.613328
DUSP11_1981	62.5023	-0.919709	0.484922	-1.89661	0.0578791	0.629658		DUSP11_1981	62.5023	0.716331	0.458995	1.56065	0.118606	0.677557		DUSP11_1981	62.5023	-0.408169	0.47289	-0.863137	0.388062	0.680351
DUSP22_1986	150.012	0.392354	0.206027	1.90438	0.056861	0.626788		DUSP22_1986	150.012	0.558017	0.199628	2.79529	0.00518537	0.176171		NQO1_26473	2418.45	3.6268	0.20448	17.7367	2.18e-70	1.35e-67
DUSP3_1987	248.84	-0.294408	0.321614	-0.915408	0.359978	0.892628		DUSP3_1987	248.84	-0.391266	0.319098	-1.22616	0.220138	0.792682		DUSP3_1987	248.84	0.427624	0.317735	1.34585	0.17835	0.458428
DUSP4_1990	1.7933	0.528165	1.2502	0.422465	0.672685	0.968191		DUSP4_1990	1.7933	-1.01236	1.35974	-0.744527	0.456558	NA		DUSP4_1990	1.7933	-0.327536	1.32808	-0.246624	0.8052	NA
DUSP6_1993	2.29446	1.92469	1.06205	1.81224	0.0699486	0.669438		DUSP6_1993	2.29446	0.974013	1.08401	0.898523	0.368907	NA		DUSP6_1993	2.29446	1.97762	1.05038	1.88276	0.0597333	NA
DYNLL1_1997	1421.19	-0.45944	0.505578	-0.908741	0.363487	0.893846		DYNLL1_1997	1421.19	0.0750491	0.504997	0.148613	0.881859	0.970439		DYNLL1_1997	1421.19	-1.18107	0.506052	-2.33388	0.0196018	0.120746
DYNLT3_2000	125.893	-0.0917322	0.241372	-0.380045	0.703912	0.969938		DYNLT3_2000	125.893	-0.46545	0.238702	-1.94992	0.0511853	0.50027		DYNLT3_2000	125.893	0.296855	0.235687	1.25953	0.207838	0.497318
DYRK3_2006	56.013	0.00791046	0.227565	0.0347613	0.97227	0.997326		DYRK3_2006	56.013	-0.0104628	0.21473	-0.0487255	0.961138	0.988072		DYRK3_2006	56.013	0.130729	0.221261	0.590838	0.554629	0.805764
E2F1_2008	3.75227	1.55127	0.805972	1.92472	0.0542646	0.617839		E2F1_2008	3.75227	-0.787358	0.970881	-0.810973	0.417381	0.87847		E2F1_2008	3.75227	-0.140661	0.946688	-0.148582	0.881883	0.962461
E2F2_2009	0.422597	1.2466	3.01537	0.413416	0.679302	NA		E2F2_2009	0.422597	-1.65883	3.1083	-0.533678	0.593565	NA		E2F2_2009	0.422597	-1.18956	3.10846	-0.382684	0.701954	NA
EBNA1BP2_2014	830.761	-0.059287	0.134827	-0.439726	0.660135	0.968191		EBNA1BP2_2014	830.761	-0.392687	0.133996	-2.93058	0.00338331	0.141353		EBNA1BP2_2014	830.761	-0.0849193	0.134366	-0.632001	0.527386	0.790941
EBP_2015	145.165	-0.55162	0.366965	-1.50319	0.132789	0.771997		EBP_2015	145.165	-0.254438	0.360389	-0.706011	0.480182	0.898929		EBP_2015	145.165	-0.890689	0.368627	-2.41624	0.0156818	0.103913
ECD_2021	291.124	0.0951171	0.22664	0.419685	0.674716	0.968191		ECD_2021	291.124	0.0245918	0.22401	0.10978	0.912584	0.978159		ECD_2021	291.124	0.410014	0.22423	1.82854	0.0674679	0.265245
ECH1_2022	42.8881	0.369796	0.420311	0.879816	0.378959	0.900404		ECH1_2022	42.8881	-0.344799	0.42205	-0.816963	0.413949	0.875867		ECH1_2022	42.8881	0.225882	0.4199	0.537942	0.590617	0.826829
ECSCR_2024	0.430929	0.0685413	4.41658	0.0155191	0.987618	NA		ECSCR_2024	0.430929	-1.44955	4.42235	-0.327778	0.743079	NA		ECSCR_2024	0.430929	-0.0193736	4.42268	-0.00438051	0.996505	NA
EDEM1_2027	8.72164	0.144006	0.507463	0.283777	0.776582	0.978266		EDEM1_2027	8.72164	-0.251839	0.495225	-0.508534	0.611079	0.939599		EDEM1_2027	8.72164	0.826803	0.465807	1.77499	0.0758996	0.284722
EDN1_2029	0.755056	1.14764	2.20275	0.521004	0.602364	NA		EDN1_2029	0.755056	-1.56211	2.31943	-0.673488	0.500637	NA		EDN1_2029	0.755056	1.14673	2.19511	0.522399	0.601392	NA
EED_2035	32.1991	-0.351761	0.347172	-1.01322	0.310955	0.883356		EED_2035	32.1991	-0.148352	0.323209	-0.458996	0.646237	0.940145		EED_2035	32.1991	-0.524157	0.348362	-1.50463	0.132418	0.390709
EEF2_2042	4102.2	0.120663	0.313285	0.385154	0.700124	0.969938		EEF2_2042	4102.2	0.661524	0.313053	2.11314	0.0345887	0.430741		EEF2_2042	4102.2	0.514426	0.313146	1.64276	0.100432	0.334094
EFNA1_2049	0.889651	1.45539	2.00832	0.724678	0.46865	NA		EFNA1_2049	0.889651	-0.608643	2.14875	-0.283255	0.776981	NA		EFNA1_2049	0.889651	1.37072	1.99975	0.685446	0.493063	NA
EGF_2055	0.292094	1.81861	4.00452	0.454139	0.649728	NA		EGF_2055	0.292094	0.436374	4.04269	0.107942	0.914042	NA		EGF_2055	0.292094	-0.161103	4.05574	-0.0397223	0.968315	NA
EGFR_2063	2.91175	0.160619	0.89838	0.178787	0.858105	0.987791		EGFR_2063	2.91175	-1.67628	1.10253	-1.5204	0.12841	NA		EGFR_2063	2.91175	-1.18205	1.10096	-1.07366	0.282976	NA
EGR1_2068	25.0043	3.95065	1.22216	3.23251	0.00122708	0.134743		EGR1_2068	25.0043	3.17997	1.22255	2.60109	0.00929269	0.231357		EGR1_2068	25.0043	1.36856	1.23739	1.10601	0.268723	0.562312
EIF1_2074	3911.85	0.0356094	0.272577	0.13064	0.89606	0.992682		EIF1_2074	3911.85	-0.307	0.272483	-1.12668	0.259879	0.810888		GDF15_2621	82.527	3.58143	0.392506	9.12452	7.21e-20	8.07e-18
EIF1AY_2080	0.122726	1.58235	6.28075	0.251937	0.80109	NA		EIF1AY_2080	0.122726	-0.0902171	6.28721	-0.0143493	0.988551	NA		EIF1AY_2080	0.122726	0.378972	6.28842	0.0602651	0.951945	NA
EIF2S1_2085	745.924	-0.151794	0.204584	-0.741964	0.458109	0.937405		EIF2S1_2085	745.924	-0.28113	0.203492	-1.38153	0.167117	0.768555		EIF2S1_2085	745.924	0.0701536	0.203659	0.344466	0.730496	0.905421
EIF2S2_2088	25.0427	-0.44106	0.413269	-1.06725	0.285861	0.866407		EIF2S2_2088	25.0427	0.513785	0.366887	1.40039	0.161396	0.764014		EIF2S2_2088	25.0427	0.624971	0.373738	1.67222	0.0944812	0.323982
EIF3C_2092	17.796	0.00492825	0.769987	0.00640043	0.994893	0.998059		EIF3C_2092	17.796	-0.111823	0.751239	-0.148852	0.881671	0.970439		EIF3C_2092	17.796	0.287743	0.752773	0.382245	0.70228	0.892355
EIF3D_2093	74.1449	0.0591516	0.252219	0.234525	0.814577	0.98373		EIF3D_2093	74.1449	0.138671	0.24219	0.572571	0.566935	0.926017		EIF3D_2093	74.1449	0.406181	0.244445	1.66164	0.0965842	0.32545
EIF3E_2094	11975.1	-0.147611	0.342506	-0.430974	0.666487	0.968191		EIF3E_2094	11975.1	-0.354045	0.342469	-1.0338	0.301229	0.832423		EIF3E_2094	11975.1	-0.0220275	0.342478	-0.0643181	0.948717	0.982173
EIF4EBP1_2107	0.646673	1.30859	1.85374	0.705916	0.48024	NA		EIF4EBP1_2107	0.646673	1.69136	1.74262	0.970588	0.331754	NA		EIF4EBP1_2107	0.646673	2.03463	1.756	1.15867	0.246592	NA
ELAC2_2114	13.0865	-0.214274	0.468828	-0.457043	0.64764	0.968191		ELAC2_2114	13.0865	0.0513599	0.426482	0.120427	0.904145	0.974302		ELAC2_2114	13.0865	-0.836848	0.503718	-1.66134	0.0966448	0.32545
ELAVL1_2115	125.725	0.0880649	0.248081	0.354984	0.722601	0.973754		ELAVL1_2115	125.725	-0.45503	0.247345	-1.83965	0.0658192	0.55683		ELAVL1_2115	125.725	-0.401737	0.251967	-1.5944	0.110846	0.353933
ELMOD1_2126	11.7626	-0.632036	0.694337	-0.910272	0.362679	0.892628		ELMOD1_2126	11.7626	1.07899	0.605834	1.781	0.0749132	0.583706		ELMOD1_2126	11.7626	-0.498665	0.676292	-0.737352	0.460908	0.744521
ELOVL6_2134	12.3951	0.520097	0.446266	1.16544	0.24384	0.840642		ELOVL6_2134	12.3951	-0.303557	0.455677	-0.666168	0.505304	0.905994		ELOVL6_2134	12.3951	-0.830937	0.516722	-1.60809	0.107815	0.348166
EML3_2142	0.64401	2.63695	2.34774	1.12319	0.261358	NA		EML3_2142	0.64401	1.77148	2.37293	0.746537	0.455343	NA		EML3_2142	0.64401	-0.143536	2.50087	-0.0573945	0.954231	NA
ENG_2149	0.0434963	0.514334	6.28842	0.0817906	0.934813	NA		ENG_2149	0.0434963	-0.0902513	6.28721	-0.0143548	0.988547	NA		ENG_2149	0.0434963	0.378972	6.28842	0.0602651	0.951945	NA
ENO2_2153	14.254	-1.29637	0.480446	-2.69826	0.00697025	0.344864		ENO2_2153	14.254	-0.472628	0.386954	-1.22141	0.221932	0.792682		ENO2_2153	14.254	-0.445134	0.409145	-1.08796	0.276612	0.571541
ENOPH1_2156	375.092	0.0351815	0.159377	0.220744	0.825292	0.984514		ENOPH1_2156	375.092	-0.382272	0.158337	-2.41429	0.0157658	0.294568		ENOPH1_2156	375.092	0.218938	0.157584	1.38934	0.164728	0.438966
ENOSF1_2157	2.07863	0.278193	1.04306	0.26671	0.789693	0.979907		ENOSF1_2157	2.07863	0.716208	0.9509	0.753189	0.451336	NA		ENOSF1_2157	2.07863	-0.264038	1.09681	-0.240733	0.809762	NA
EOMES_2164	0.748464	-1.67649	2.28699	-0.733057	0.463524	NA		EOMES_2164	0.748464	-3.30688	2.30623	-1.43389	0.151604	NA		EOMES_2164	0.748464	-2.83757	2.3063	-1.23036	0.218563	NA
EP300_2167	771.015	0.243421	0.285718	0.851963	0.394235	0.909895		EP300_2167	771.015	-0.223325	0.285508	-0.782201	0.434097	0.881424		EP300_2167	771.015	0.201672	0.285523	0.706327	0.479985	0.756918
EPB41L2_2175	25.3021	0.16953	0.308957	0.548717	0.5832	0.959328		EPB41L2_2175	25.3021	0.63672	0.278155	2.28909	0.0220744	0.344388		EPB41L2_2175	25.3021	0.0180309	0.309688	0.0582226	0.953571	0.982173
EPHA3_2188	21.8787	0.0759249	0.659621	0.115104	0.908363	0.992682		EPHA3_2188	21.8787	0.462507	0.639048	0.723744	0.469223	0.897311		EPHA3_2188	21.8787	-0.368187	0.668029	-0.551154	0.581528	0.823358
EPHB2_2194	527.759	0.0148464	0.194757	0.0762303	0.939236	0.992682		EPHB2_2194	527.759	0.0471363	0.192936	0.244311	0.80699	0.970107		EPHB2_2194	527.759	-0.0566565	0.194401	-0.291442	0.770713	0.922999
EPN2_2197	1.23748	0.507684	2.0648	0.245876	0.805778	NA		EPN2_2197	1.23748	0.505259	2.00877	0.251526	0.801408	NA		EPN2_2197	1.23748	-1.46479	2.16698	-0.67596	0.499066	NA
EPRS1_2200	3.00525	0.142365	1.09476	0.130042	0.896533	0.992682		EPRS1_2200	3.00525	0.509461	1.02697	0.49608	0.619838	NA		EPRS1_2200	3.00525	0.647755	1.04464	0.620076	0.535208	NA
ERBB3_2206	1.41472	0.240953	1.15509	0.2086	0.834761	NA		ERBB3_2206	1.41472	-0.228133	1.13731	-0.20059	0.841019	NA		ERBB3_2206	1.41472	-0.565246	1.26883	-0.445487	0.655968	NA
ERO1A_2227	71.6826	0.265439	0.275555	0.96329	0.335402	0.887838		ERO1A_2227	71.6826	0.375298	0.26616	1.41005	0.158525	0.758766		ERO1A_2227	71.6826	0.344138	0.271943	1.26548	0.205701	0.49436
ERO1B_2228	1.03879	0.710332	2.22559	0.319166	0.749601	NA		ERO1B_2228	1.03879	-2.06781	2.40852	-0.858541	0.390594	NA		ERO1B_2228	1.03879	-1.67238	2.42852	-0.688642	0.491049	NA
ESR1_2235	0.393746	-0.589823	4.4211	-0.133411	0.893868	NA		ESR1_2235	0.393746	-1.19441	4.42067	-0.270187	0.787017	NA		ESR1_2235	0.393746	-0.725187	4.4211	-0.164029	0.869709	NA
ESR2_2237	0.257017	0.415278	4.753	0.0873718	0.930376	NA		ESR2_2237	0.257017	-1.2516	4.7625	-0.262803	0.792702	NA		ESR2_2237	0.257017	-0.782403	4.76303	-0.164266	0.869522	NA
ETFA_2244	1373.85	-0.0253419	0.239566	-0.105783	0.915755	0.992682		ETFA_2244	1373.85	-0.143354	0.239072	-0.599626	0.548755	0.916451		ETFA_2244	1373.85	-0.00527529	0.239345	-0.0220405	0.982416	0.991896
ETFB_2245	25.9766	-0.0994473	0.326407	-0.304672	0.760616	0.978087		ETFB_2245	25.9766	0.205508	0.295032	0.696562	0.486077	0.90165		ETFB_2245	25.9766	-0.146396	0.322824	-0.453487	0.650198	0.85946
ETS1_2248	6.42765	1.62183	0.665431	2.43727	0.0147987	0.416524		ETS1_2248	6.42765	1.40988	0.644223	2.1885	0.0286335	0.397824		ETS1_2248	6.42765	3.32116	0.59704	5.56271	2.66e-08	1.28e-06
ETV1_2251	58.4072	0.237065	0.459074	0.516399	0.605576	0.965118		ETV1_2251	58.4072	0.201445	0.452614	0.44507	0.656269	0.940145		ETV1_2251	58.4072	-1.05083	0.480759	-2.18578	0.0288319	0.154838
EVL_2255	1330.03	-0.0579487	0.208845	-0.277472	0.781418	0.978266		EVL_2255	1330.03	-0.522803	0.208657	-2.50556	0.0122256	0.266691		EVL_2255	1330.03	-0.283073	0.2089	-1.35507	0.175396	0.454583
EXOSC4_2269	132.472	0.0134837	0.241938	0.0557323	0.955555	0.996277		EXOSC4_2269	132.472	-0.189478	0.238201	-0.795455	0.426349	0.87847		EXOSC4_2269	132.472	-0.323571	0.243797	-1.32722	0.184437	0.468698
EXT1_2278	65.2886	0.0474526	0.215728	0.219965	0.825898	0.984514		EXT1_2278	65.2886	-0.00954095	0.204966	-0.046549	0.962873	0.988127		EXT1_2278	65.2886	0.0826915	0.211864	0.390304	0.696312	0.887951
EXTL1_2279	15.1224	0.66917	0.716269	0.934244	0.350178	0.890068		EXTL1_2279	15.1224	0.649126	0.703872	0.922223	0.356412	0.852023		EXTL1_2279	15.1224	0.924388	0.706882	1.3077	0.190976	0.477869
EZH2_2282	143.175	-0.187803	0.181202	-1.03643	0.300003	0.876754		EZH2_2282	143.175	-0.298324	0.175354	-1.70127	0.0888927	0.624117		EZH2_2282	143.175	-0.0296216	0.177304	-0.167067	0.867317	0.959817
F2_2286	0.714648	1.00898	1.66366	0.606482	0.544195	NA		F2_2286	0.714648	0.747871	1.6193	0.461849	0.64419	NA		F2_2286	0.714648	-1.37218	1.83534	-0.747643	0.454675	NA
F3_2289	12.6914	-0.0206325	0.551767	-0.0373935	0.970171	0.997326		F3_2289	12.6914	-0.188932	0.530373	-0.356224	0.721673	0.958866		F3_2289	12.6914	-0.0755718	0.546976	-0.138163	0.890112	0.967562
F9_2297	0.183871	3.72824	6.22794	0.598631	0.549419	NA		F9_2297	0.183871	0	6.28721	0	1	NA		F9_2297	0.183871	0	6.28842	0	1	NA
FABP1_2298	0.798725	2.01879	2.16731	0.931472	0.351609	NA		FABP1_2298	0.798725	0.676493	2.22839	0.30358	0.761448	NA		FABP1_2298	0.798725	-0.416118	2.37871	-0.174934	0.861131	NA
FAH_2303	6.19721	1.13483	0.623566	1.81991	0.0687732	0.667849		FAH_2303	6.19721	0.746133	0.611516	1.22014	0.222413	0.792682		FAH_2303	6.19721	1.29637	0.606855	2.13622	0.0326617	0.169139
FAIM_2304	15.5955	-0.704231	0.476651	-1.47746	0.139553	0.780344		FAIM_2304	15.5955	-0.229286	0.43336	-0.529089	0.596744	0.938121		FAIM_2304	15.5955	-1.37815	0.5103	-2.70066	0.00692022	0.0600646
FAM13A_2311	5.12403	0.0209041	0.815917	0.0256204	0.97956	0.997326		FAM13A_2311	5.12403	0.0209729	0.780765	0.026862	0.97857	0.994186		FAM13A_2311	5.12403	-0.485735	0.843474	-0.575875	0.5647	0.812601
FAM174A_2316	580.079	0.29483	0.357095	0.825634	0.409012	0.916996		FAM174A_2316	580.079	0.054371	0.356541	0.152496	0.878796	0.970107		FAM174A_2316	580.079	0.407569	0.35665	1.14277	0.253134	0.54448
FAM20B_2318	14.8407	-0.0436098	0.437906	-0.099587	0.920672	0.992682		FAM20B_2318	14.8407	0.345252	0.396302	0.871184	0.383653	0.864448		FAM20B_2318	14.8407	-0.389365	0.450357	-0.86457	0.387275	0.679938
TLCD3A_2328	22.3788	-0.558822	0.502542	-1.11199	0.266142	0.848377		TLCD3A_2328	22.3788	-0.374411	0.477837	-0.783554	0.433302	0.881424		TLCD3A_2328	22.3788	-0.572129	0.497266	-1.15055	0.249917	0.542772
MINDY1_2329	4.97423	-0.952933	0.778468	-1.22411	0.220909	0.840642		MINDY1_2329	4.97423	-1.17081	0.730923	-1.60182	0.109195	0.662531		MINDY1_2329	4.97423	-0.210597	0.68209	-0.308753	0.75751	0.916645
DIPK1A_2333	40.5423	0.347852	0.310474	1.12039	0.262546	0.848377		DIPK1A_2333	40.5423	-0.35186	0.312658	-1.12538	0.260427	0.81157		DIPK1A_2333	40.5423	0.0566219	0.31383	0.180422	0.856821	0.956551
FANCI_2338	16.1216	0.379612	0.399455	0.950325	0.341947	0.887838		FANCI_2338	16.1216	0.529755	0.37554	1.41065	0.158348	0.758766		FANCI_2338	16.1216	-0.296572	0.423987	-0.699483	0.48425	0.759336
FAS_2345	2.71285	0.526663	1.03551	0.5086	0.611033	0.966082		FAS_2345	2.71285	0.828483	0.977232	0.847786	0.396557	NA		FAS_2345	2.71285	1.58143	0.963699	1.641	0.100798	NA
FASLG_2346	0.810026	1.48517	2.35466	0.630734	0.528214	NA		FASLG_2346	0.810026	-0.770561	2.48754	-0.309769	0.756737	NA		FASLG_2346	0.810026	-1.21914	2.50039	-0.487577	0.625849	NA
FASTKD5_2353	67.2927	-0.166523	0.241585	-0.689294	0.490638	0.950404		FASTKD5_2353	67.2927	-0.303777	0.232587	-1.30608	0.191527	0.781483		FASTKD5_2353	67.2927	-0.291198	0.241096	-1.20781	0.227121	0.516375
FAT1_2356	35.5486	0.569017	0.367924	1.54656	0.121969	0.761976		FAT1_2356	35.5486	1.53434	0.33968	4.51703	6.27119e-06	0.00103057		GDF15_18329	179.131	3.42671	0.64939	5.27682	1.31e-07	5.68e-06
FBL_2360	128.235	0.0358208	0.306713	0.116789	0.907027	0.992682		FBL_2360	128.235	-0.171125	0.303357	-0.564106	0.572682	0.928725		FBL_2360	128.235	-0.0100447	0.305569	-0.0328722	0.973777	0.991884
FBN1_2363	0.679172	3.6853	3.54206	1.04044	0.298135	NA		FBN1_2363	0.679172	-0.627974	3.6895	-0.170206	0.864848	NA		FBN1_2363	0.679172	-0.158752	3.68975	-0.0430251	0.965682	NA
FBXL12_2366	177.716	0.147454	0.364619	0.404406	0.685914	0.96857		FBXL12_2366	177.716	-0.467709	0.364604	-1.28279	0.199567	0.786882		FBXL12_2366	177.716	0.19103	0.363528	0.525489	0.599243	0.833018
FBXO11_2372	58.2539	-0.238236	0.412127	-0.578063	0.563221	0.957943		FBXO11_2372	58.2539	0.169563	0.398259	0.425762	0.670281	0.941668		FBXO11_2372	58.2539	0.209033	0.4027	0.519079	0.603705	0.833688
FBXO21_2375	6.49464	-1.943	0.927007	-2.09599	0.0360833	0.589572		FBXO21_2375	6.49464	0.267235	0.623206	0.428808	0.668063	0.941475		FBXO21_2375	6.49464	-1.25051	0.791433	-1.58006	0.114092	0.358422
FBXO7_2377	1132.02	-0.00378835	0.22754	-0.0166492	0.986717	0.997901		FBXO7_2377	1132.02	-0.284627	0.227087	-1.25338	0.210066	0.792682		FBXO7_2377	1132.02	0.310469	0.226908	1.36826	0.171231	0.448073
FCGR3B_2380	0.101503	-0.032525	6.28601	-0.00517419	0.995872	NA		FCGR3B_2380	0.101503	-0.637096	6.28479	-0.101371	0.919256	NA		FCGR3B_2380	0.101503	-0.167887	6.28601	-0.026708	0.978693	NA
FDFT1_2382	108.316	-0.25147	0.279086	-0.901049	0.367562	0.894982		FDFT1_2382	108.316	0.0543713	0.268776	0.202292	0.839688	0.970107		FDFT1_2382	108.316	-0.106652	0.274929	-0.387925	0.698072	0.888357
FEN1_2387	12.9687	0.528569	0.375094	1.40916	0.158787	0.799536		FEN1_2387	12.9687	-0.485003	0.397857	-1.21904	0.22283	0.792682		FEN1_2387	12.9687	-0.111268	0.404546	-0.275044	0.783282	0.930054
FEZ2_2394	324.415	-0.128865	0.190003	-0.67823	0.497626	0.952178		FEZ2_2394	324.415	0.112843	0.185703	0.607649	0.54342	0.914235		FEZ2_2394	324.415	0.284968	0.186807	1.52547	0.127142	0.381664
FGB_2397	0.571126	1.02683	3.11121	0.330042	0.741368	NA		FGB_2397	0.571126	0.430595	3.1097	0.138468	0.88987	NA		FGB_2397	0.571126	-0.153502	3.12602	-0.0491048	0.960836	NA
FGF17_2402	0.660451	0.973703	1.70318	0.571698	0.567526	NA		FGF17_2402	0.660451	0.388711	1.70036	0.228605	0.819176	NA		FGF17_2402	0.660451	-1.74933	1.90778	-0.916945	0.359172	NA
FGF2_2405	64.3007	0.00333454	0.287979	0.0115791	0.990761	0.998059		FGF2_2405	64.3007	0.23617	0.274721	0.85967	0.389971	0.870748		FGF2_2405	64.3007	0.674795	0.274811	2.45549	0.0140695	0.0974192
FGF7_2409	42.1015	0.337037	0.33679	1.00073	0.316955	0.883356		FGF7_2409	42.1015	-0.0953226	0.333304	-0.285993	0.774883	0.967807		FGF7_2409	42.1015	0.703304	0.327391	2.14821	0.0316971	0.164839
FGFR2_2417	10.9356	0.272618	0.644498	0.422993	0.6723	0.968191		FGFR2_2417	10.9356	0.239432	0.621715	0.385116	0.700151	0.956926		FGFR2_2417	10.9356	0.0644551	0.647093	0.0996072	0.920656	0.975236
FHL2_2423	23.908	0.176001	0.501017	0.351287	0.725373	0.973754		FHL2_2423	23.908	0.181228	0.485526	0.373261	0.708954	0.958866		FHL2_2423	23.908	0.564803	0.486848	1.16012	0.245999	0.537466
FKBP14_2430	84.458	0.0793842	0.332784	0.238546	0.811458	0.983437		FKBP14_2430	84.458	0.0492887	0.326273	0.151066	0.879924	0.970439		FKBP14_2430	84.458	0.584835	0.325429	1.79712	0.0723166	0.276802
C3orf85_2441	0.619378	2.35775	2.99279	0.787808	0.430809	NA		C3orf85_2441	0.619378	3.33106	2.89337	1.15127	0.249621	NA		C3orf85_2441	0.619378	1.34201	3.06183	0.438303	0.661166	NA
FMO5_2453	0.0217541	0	6.28842	0	1	NA		FMO5_2453	0.0217541	0	6.28721	0	1	NA		FMO5_2453	0.0217541	0	6.28842	0	1	NA
FN1_2459	23.6145	-0.051963	0.344809	-0.150701	0.880212	0.989761		FN1_2459	23.6145	0.405534	0.310449	1.30628	0.191457	0.781483		FN1_2459	23.6145	0.660021	0.315573	2.0915	0.0364835	0.180224
FOLH1_2460	0.645581	0.5046	3.08981	0.163311	0.870273	NA		FOLH1_2460	0.645581	-0.0916369	3.08829	-0.0296724	0.976328	NA		FOLH1_2460	0.645581	-0.675586	3.10472	-0.2176	0.827741	NA
FOS_2461	2.53627	3.40219	1.50506	2.26051	0.0237897	0.506863		FOS_2461	2.53627	-2.52978	1.88399	-1.34278	0.179344	NA		FOS_2461	2.53627	1.01664	1.6198	0.627634	0.530244	NA
FOSL1_2463	2.23966	2.32963	0.986733	2.36096	0.0182278	0.459938		FOSL1_2463	2.23966	0.831866	1.05002	0.792241	0.42822	NA		FOSL1_2463	2.23966	1.26112	1.05297	1.19768	0.231042	NA
FOXG1_2475	1.95138	-0.0621353	1.18189	-0.0525727	0.958072	0.997078		FOXG1_2475	1.95138	-0.0111189	1.09027	-0.0101983	0.991863	NA		FOXG1_2475	1.95138	0.694675	1.0636	0.653135	0.513669	NA
FOXJ3_2478	20.8665	-1.02401	0.749001	-1.36717	0.171572	0.804715		FOXJ3_2478	20.8665	1.07911	0.672988	1.60347	0.108831	0.662531		FOXJ3_2478	20.8665	-0.133961	0.704272	-0.190212	0.849143	0.953117
FOXM1_2479	1.01402	-0.20172	1.87198	-0.107758	0.914188	NA		FOXM1_2479	1.01402	0.136308	1.77046	0.0769905	0.938631	NA		FOXM1_2479	1.01402	-2.39159	2.00612	-1.19214	0.233205	NA
FOXO3_2481	111.722	-0.381956	0.264854	-1.44214	0.149264	0.787707		FOXO3_2481	111.722	0.0473786	0.252817	0.187403	0.851345	0.970107		FOXO3_2481	111.722	0.353284	0.254003	1.39087	0.164265	0.438219
FOXO4_2484	87.1907	0.926305	0.421357	2.19838	0.0279217	0.517639		FOXO4_2484	87.1907	0.55049	0.419979	1.31076	0.18994	0.781483		FOXO4_2484	87.1907	0.314961	0.424445	0.742053	0.458055	0.741857
FPGS_2489	97.9882	0.330266	0.357644	0.923451	0.355772	0.892628		FPGS_2489	97.9882	-0.0647951	0.355704	-0.18216	0.855457	0.970107		FPGS_2489	97.9882	0.391837	0.355571	1.10199	0.270464	0.564039
FRS2_2492	342.154	-0.037797	0.303354	-0.124597	0.900843	0.992682		FRS2_2492	342.154	-0.304558	0.302211	-1.00777	0.313566	0.833905		FRS2_2492	342.154	0.225874	0.301949	0.748053	0.454428	0.738895
FSD1_2495	213.632	1.01071	0.402439	2.51147	0.0120228	0.409967		FSD1_2495	213.632	0.489539	0.402199	1.21716	0.223545	0.792682		FSD1_2495	213.632	0.346566	0.403877	0.858098	0.390838	0.683274
FUT1_2519	1.86919	-1.59558	1.52993	-1.04291	0.296992	0.874135		FUT1_2519	1.86919	-2.24821	1.5325	-1.46702	0.14237	NA		FUT1_2519	1.86919	1.51606	1.11381	1.36115	0.173467	NA
FYN_2527	1367.14	-0.537965	0.240338	-2.23837	0.0251971	0.509477		FYN_2527	1367.14	-0.615658	0.239675	-2.56873	0.0102073	0.240382		FYN_2527	1367.14	-0.0875639	0.239584	-0.365483	0.714751	0.901731
FZD1_2533	118.369	0.24714	0.505236	0.489158	0.62473	0.968191		FZD1_2533	118.369	-0.0133231	0.502795	-0.0264981	0.97886	0.994186		FZD1_2533	118.369	-0.0128059	0.505873	-0.0253146	0.979804	0.991896
G0S2_2539	0.224993	-0.00907018	6.28627	-0.00144286	0.998849	NA		G0S2_2539	0.224993	-0.613529	6.28505	-0.0976171	0.922236	NA		G0S2_2539	0.224993	1.8881	6.24985	0.302104	0.762573	NA
G3BP2_2545	102.41	-0.70015	0.314401	-2.22694	0.0259516	0.514526		G3BP2_2545	102.41	-0.552826	0.304411	-1.81605	0.0693626	0.560586		G3BP2_2545	102.41	-0.390819	0.307598	-1.27055	0.203888	0.493212
G6PC_2546	0.224309	0.0652633	4.9099	0.0132922	0.989395	NA		G6PC_2546	0.224309	0.533739	4.89871	0.108955	0.913238	NA		G6PC_2546	0.224309	-0.0700998	4.9099	-0.0142772	0.988609	NA
G6PD_2548	57.8994	-0.274249	0.298452	-0.918907	0.358144	0.892628		G6PD_2548	57.8994	0.0508088	0.281123	0.180735	0.856576	0.970107		G6PD_2548	57.8994	-0.273229	0.294903	-0.926506	0.354183	0.652819
GAA_2549	57.6189	0.245627	0.361209	0.680014	0.496496	0.952178		GAA_2549	57.6189	0.412841	0.351895	1.17319	0.240718	0.79833		GAA_2549	57.6189	-0.0461073	0.363166	-0.126959	0.898973	0.967562
GABARAPL1_2552	8.77893	0.0210727	0.678686	0.0310492	0.97523	0.997326		GABARAPL1_2552	8.77893	0.510582	0.616456	0.828254	0.407527	0.875144		GABARAPL1_2552	8.77893	1.45142	0.598978	2.42316	0.0153861	0.102504
GABBR1_2553	20.1674	-0.344583	0.395152	-0.872028	0.383193	0.903399		GABBR1_2553	20.1674	-0.578991	0.379457	-1.52584	0.127049	0.697712		GABBR1_2553	20.1674	-0.63341	0.402758	-1.57268	0.115793	0.361761
GABPB1_2555	305.349	-0.265641	0.290777	-0.913555	0.360951	0.892628		GABPB1_2555	305.349	-0.562374	0.289361	-1.94351	0.051955	0.50027		GABPB1_2555	305.349	-0.134475	0.289401	-0.464665	0.642171	0.854242
GABRB3_2561	93.9546	-0.462741	0.373895	-1.23762	0.215855	0.840496		GABRB3_2561	93.9546	0.160543	0.36301	0.442257	0.658304	0.940145		GABRB3_2561	93.9546	-0.268391	0.36972	-0.725931	0.467881	0.749115
GAD1_2566	0.242281	0.514334	6.28842	0.0817906	0.934813	NA		GAD1_2566	0.242281	-0.0901249	6.28721	-0.0143346	0.988563	NA		GAD1_2566	0.242281	1.34234	6.28829	0.213467	0.830963	NA
GAD2_2567	0.211464	1.58235	6.28075	0.251937	0.80109	NA		GAD2_2567	0.211464	-0.0901349	6.28721	-0.0143362	0.988562	NA		GAD2_2567	0.211464	1.34234	6.28829	0.213467	0.830963	NA
GADD45A_2569	103.615	0.294975	0.331423	0.890026	0.373452	0.898992		GADD45A_2569	103.615	0.337394	0.325933	1.03516	0.300593	0.832423		GADD45A_2569	103.615	0.988372	0.324607	3.04483	0.00232811	0.0270697
GADD45B_2570	20.8099	4.11265	1.05788	3.88764	0.000101225	0.0288997		GADD45B_2570	20.8099	3.41519	1.05819	3.22737	0.00124933	0.0733235		GADD45B_2570	20.8099	2.84765	1.06433	2.67555	0.00746077	0.0637988
GADD45G_2571	34.8946	0.925576	0.506182	1.82855	0.0674678	0.661926		GADD45G_2571	34.8946	0.115593	0.509201	0.227008	0.820418	0.970107		GADD45G_2571	34.8946	2.07992	0.493191	4.21727	2.47e-05	0.000644214
GAGE1_2574	7.67622	1.30256	1.00595	1.29486	0.195369	0.821039		GAGE1_2574	7.67622	-0.695883	1.05794	-0.657771	0.510685	0.908645		GAGE1_2574	7.67622	-2.06613	1.24131	-1.66447	0.0960184	0.325117
GAGE12F_2576	0.590712	-0.854382	3.63746	-0.234884	0.814299	NA		GAGE12F_2576	0.590712	-1.4498	3.63605	-0.398729	0.690093	NA		GAGE12F_2576	0.590712	-1.08016	3.65014	-0.295924	0.767288	NA
GAGE12J_2577	0.151588	0.514334	6.28842	0.0817906	0.934813	NA		GAGE12J_2577	0.151588	-0.090207	6.28721	-0.0143477	0.988553	NA		GAGE12J_2577	0.151588	0.378972	6.28842	0.0602651	0.951945	NA
GAGE1_2578	0.222495	3.56133	6.21808	0.572738	0.566822	NA		GAGE1_2578	0.222495	-0.0901963	6.28721	-0.014346	0.988554	NA		GAGE1_2578	0.222495	0.378972	6.28842	0.0602651	0.951945	NA
GAP43_2585	3695.44	-0.355372	0.293785	-1.20963	0.22642	0.840642		GAP43_2585	3695.44	-0.806641	0.293724	-2.74626	0.0060279	0.183035		GAP43_2585	3695.44	-1.02264	0.294006	-3.47829	0.000504621	0.00787273
GATA2_2599	7.97875	0.861105	0.952616	0.903937	0.366029	0.894949		GATA2_2599	7.97875	0.1848	0.954264	0.193657	0.846444	0.970107		GATA2_2599	7.97875	-3.34242	1.36112	-2.45564	0.0140634	0.0974192
GATA3_2600	0.363894	1.78044	6.12227	0.290814	0.771194	NA		GATA3_2600	0.363894	-1.55629	6.1826	-0.25172	0.801257	NA		GATA3_2600	0.363894	-0.126278	6.1837	-0.0204211	0.983707	NA
GCLM_2615	140.515	0.251822	0.236375	1.06535	0.286719	0.867144		GCLM_2615	140.515	1.00629	0.219903	4.57606	4.73823e-06	0.000834268		PHGDH_5113	39.1768	3.28219	0.344777	9.51973	1.74e-21	2.25e-19
GDF15_2621	82.527	1.59162	0.402103	3.95823	7.55083e-05	0.0239529		GDF15_2621	82.527	1.1192	0.400955	2.79135	0.00524888	0.176171		SLC3A2_20164	456.107	3.14361	0.418861	7.50514	6.14e-14	4.88e-12
GDF7_2622	0.136029	0.514374	6.28842	0.0817969	0.934808	NA		GDF7_2622	0.136029	2.92245	6.21747	0.470039	0.638327	NA		GDF7_2622	0.136029	0.379012	6.28842	0.0602714	0.951939	NA
GDPD5_2628	4.04501	0.0191633	0.934733	0.0205013	0.983643	0.997741		GDPD5_2628	4.04501	-0.841447	0.963286	-0.873517	0.382381	0.864448		GDPD5_2628	4.04501	-1.95809	1.23568	-1.58462	0.113053	0.357243
GFAP_2632	0.011707	0.514334	6.28842	0.0817906	0.934813	NA		GFAP_2632	0.011707	-0.0902766	6.28721	-0.0143588	0.988544	NA		GFAP_2632	0.011707	0.378972	6.28842	0.0602651	0.951945	NA
GFOD1_2633	3.77869	2.31352	0.852628	2.7134	0.0066596	0.339798		GFOD1_2633	3.77869	-1.00671	1.15737	-0.86983	0.384393	0.865324		GFOD1_2633	3.77869	2.04354	0.858234	2.3811	0.017261	0.111675
GFOD1_2634	4.91478	-0.0826757	0.714014	-0.11579	0.907819	0.992682		GFOD1_2634	4.91478	0.0596889	0.652719	0.0914466	0.927138	0.978806		GFOD1_2634	4.91478	0.80525	0.635102	1.26791	0.204831	0.49404
GGCX_2638	40.0099	-0.584453	0.319206	-1.83096	0.0671066	0.661605		GGCX_2638	40.0099	-0.0756263	0.290449	-0.260377	0.794573	0.970107		GGCX_2638	40.0099	0.219554	0.293497	0.748062	0.454423	0.738895
GGH_2639	33.2001	-0.704476	0.392985	-1.79263	0.0730327	0.669438		GGH_2639	33.2001	0.0171214	0.360582	0.0474827	0.962129	0.988072		GGH_2639	33.2001	-0.974824	0.397466	-2.4526	0.0141829	0.0979296
GHR_2644	0.494188	-0.0275594	4.42246	-0.00623171	0.995028	NA		GHR_2644	0.494188	0.437803	4.41031	0.0992682	0.920925	NA		GHR_2644	0.494188	2.41543	4.3412	0.556397	0.57794	NA
GJA1_2649	28.7392	-0.0165756	0.336879	-0.0492036	0.960757	0.997078		GJA1_2649	28.7392	0.526096	0.303041	1.73605	0.0825546	0.610408		GJA1_2649	28.7392	0.0150667	0.330427	0.0455976	0.963631	0.985623
GJB1_2650	0.843516	-2.57767	2.06448	-1.24858	0.211818	NA		GJB1_2650	0.843516	-3.18234	2.06442	-1.54152	0.123191	NA		GJB1_2650	0.843516	-2.71303	2.06448	-1.31415	0.188796	NA
GJB2_2653	1.04902	-0.312014	1.62341	-0.192197	0.847588	NA		GJB2_2653	1.04902	-0.239223	1.53769	-0.155573	0.876369	NA		GJB2_2653	1.04902	-2.43977	1.77331	-1.37583	0.168873	NA
TMPPE_2661	10.8728	1.06865	0.555843	1.92257	0.0545343	0.617839		TMPPE_2661	10.8728	0.0876444	0.574669	0.152513	0.878783	0.970107		TMPPE_2661	10.8728	1.30647	0.540106	2.41892	0.0155666	0.103428
GLI1_2663	1.40119	0.748994	1.37569	0.54445	0.586132	NA		GLI1_2663	1.40119	-0.435744	1.45359	-0.299771	0.764352	NA		GLI1_2663	1.40119	0.382823	1.40241	0.272976	0.784872	NA
GLI2_2664	0.574635	1.0398	3.04998	0.340919	0.733164	NA		GLI2_2664	0.574635	-0.844311	3.12688	-0.270017	0.787147	NA		GLI2_2664	0.574635	-1.28815	3.13689	-0.410645	0.681333	NA
GLOD4_2670	6.37297	0.175242	0.707943	0.247537	0.804492	0.982272		GLOD4_2670	6.37297	-0.304306	0.700722	-0.434275	0.664089	0.940145		GLOD4_2670	6.37297	-1.43732	0.843141	-1.70472	0.0882472	0.313443
GLRX_2674	487.471	0.0623201	0.250195	0.249086	0.803294	0.982272		GLRX_2674	487.471	-0.137186	0.249134	-0.550651	0.581873	0.932579		GLRX_2674	487.471	-0.39147	0.251066	-1.55923	0.118942	0.366949
GLUD1_2678	2.59849	-1.18842	1.15175	-1.03183	0.302151	0.878201		GLUD1_2678	2.59849	0.391377	0.905802	0.432078	0.665685	NA		GLUD1_2678	2.59849	-0.956215	1.08924	-0.877872	0.380013	NA
GLUL_2679	0.339218	-0.955174	5.30676	-0.179992	0.857159	NA		GLUL_2679	0.339218	-0.484598	5.29617	-0.0914996	0.927096	NA		GLUL_2679	0.339218	-1.09054	5.30676	-0.2055	0.837182	NA
GMNN_2688	180.237	-0.214204	0.32054	-0.668261	0.503967	0.952178		GMNN_2688	180.237	0.104155	0.315742	0.329875	0.741494	0.959146		GMNN_2688	180.237	-1.09231	0.326659	-3.34388	0.00082614	0.0117713
GNA11_2692	2.12457	1.11484	1.03353	1.07867	0.280735	0.864903		GNA11_2692	2.12457	0.479297	1.03667	0.462341	0.643837	NA		GNA11_2692	2.12457	0.575683	1.0782	0.533929	0.593391	NA
GNA15_2693	2.52091	0.648963	0.895682	0.724546	0.468731	0.937405		GNA15_2693	2.52091	1.08405	0.789388	1.37328	0.169664	NA		GNA15_2693	2.52091	0.257719	0.935258	0.275559	0.782887	NA
GNAI1_2696	23.1892	-0.384341	0.397442	-0.967038	0.333525	0.887838		GNAI1_2696	23.1892	0.323951	0.358402	0.903875	0.366062	0.859432		GNAI1_2696	23.1892	-0.284717	0.387833	-0.734121	0.462875	0.745554
GNAL_2698	0.397951	2.83922	3.35299	0.846772	0.397122	NA		GNAL_2698	0.397951	2.94897	3.31123	0.890599	0.373144	NA		GNAL_2698	0.397951	0	3.41453	0	1	NA
GNAS_2704	1180.98	-0.301631	0.245556	-1.22836	0.219312	0.840496		GNAS_2704	1180.98	-0.166717	0.244655	-0.681436	0.495596	0.905314		GNAS_2704	1180.98	-0.481284	0.245551	-1.96002	0.0499936	0.222119
GNB1_2706	1291.76	-0.157433	0.417315	-0.377253	0.705986	0.969938		GNB1_2706	1291.76	-0.363741	0.417046	-0.872185	0.383108	0.864448		GNB1_2706	1291.76	-0.487653	0.417429	-1.16823	0.242713	0.534006
GNB5_2709	19.3995	0.183182	0.380539	0.481376	0.630249	0.968191		GNB5_2709	19.3995	0.187124	0.359612	0.52035	0.60282	0.939599		GNB5_2709	19.3995	-0.274526	0.394867	-0.695239	0.486906	0.76163
GNMT_2719	52.8274	0.511914	0.43002	1.19044	0.233873	0.840642		GNMT_2719	52.8274	-0.261845	0.432342	-0.605643	0.544752	0.914235		GNMT_2719	52.8274	-0.323103	0.441501	-0.731829	0.464273	0.745903
GNPDA1_2723	1.53075	1.98883	1.2057	1.64953	0.099039	0.716997		GNPDA1_2723	1.53075	0.102824	1.31266	0.0783319	0.937564	NA		GNPDA1_2723	1.53075	0.597981	1.30851	0.456995	0.647674	NA
GNS_2725	60.7323	-0.223104	0.245865	-0.907424	0.364183	0.894779		GNS_2725	60.7323	0.27808	0.22584	1.23131	0.218206	0.792682		GNS_2725	60.7323	-0.0196178	0.238088	-0.0823971	0.934331	0.97862
GOLT1B_2734	15.3746	-0.252785	0.645397	-0.391674	0.695299	0.969938		GOLT1B_2734	15.3746	0.0337809	0.612412	0.0551603	0.956011	0.986624		GOLT1B_2734	15.3746	0.0585101	0.625903	0.0934812	0.925521	0.976631
GOT1_2737	81.4364	0.0492039	0.213928	0.230002	0.81809	0.98373		GOT1_2737	81.4364	0.259192	0.200673	1.29161	0.196491	0.786882		FTH1_92999	82.7457	3.06992	0.274667	11.1769	5.29e-29	8.15e-27
GPATCH8_2740	17.9667	-0.061343	0.419092	-0.146371	0.883628	0.990482		GPATCH8_2740	17.9667	-0.175243	0.399202	-0.438983	0.660674	0.940145		GPATCH8_2740	17.9667	0.280819	0.399305	0.70327	0.481887	0.757559
GPC1_2744	262.702	0.231324	0.602666	0.383834	0.701101	0.969938		GPC1_2744	262.702	-0.658219	0.603262	-1.0911	0.275229	0.818688		GPC1_2744	262.702	-0.311835	0.603487	-0.516721	0.605351	0.833958
GPER1_2750	1.38347	-0.650664	1.61672	-0.40246	0.687346	NA		GPER1_2750	1.38347	0.0367201	1.45634	0.025214	0.979884	NA		GPER1_2750	1.38347	-2.62763	1.75002	-1.50148	0.133231	NA
GPI_2753	170.213	0.38386	0.410232	0.935713	0.349421	0.890068		GPI_2753	170.213	0.858089	0.406096	2.11302	0.034599	0.430741		GPI_2753	170.213	0.943757	0.407111	2.31818	0.0204395	0.123187
ADGRG1_2761	29.6493	-0.609527	0.426236	-1.43002	0.15271	0.799536		ADGRG1_2761	29.6493	-0.216636	0.396482	-0.546396	0.584794	0.93296		ADGRG1_2761	29.6493	0.168902	0.397909	0.424474	0.67122	0.87404
GPX1_2765	7.60103	-0.640004	0.619349	-1.03335	0.301441	0.878177		GPX1_2765	7.60103	-0.377965	0.556696	-0.678944	0.497174	0.905789		GPX1_2765	7.60103	-0.180279	0.573166	-0.314532	0.753117	0.914049
GPX2_2766	1.49854	1.29109	1.57628	0.819074	0.412744	0.918299		GPX2_2766	1.49854	2.02438	1.45788	1.38858	0.164961	NA		GPX2_2766	1.49854	1.35768	1.55027	0.875771	0.381155	NA
GPX4_2768	271.718	0.100192	0.338579	0.29592	0.767291	0.978266		GPX4_2768	271.718	-0.414494	0.338196	-1.2256	0.220348	0.792682		GPX4_2768	271.718	-0.315498	0.33955	-0.929166	0.352803	0.652408
GRB10_2771	31.8626	-0.84296	0.340127	-2.47837	0.0131986	0.409967		GRB10_2771	31.8626	0.199698	0.274425	0.727697	0.466799	0.896152		GRB10_2771	31.8626	1.70285	0.254874	6.68116	2.37e-11	1.58e-09
GREB1_2776	21.2612	0.893019	0.33861	2.63731	0.00835663	0.359973		GREB1_2776	21.2612	-0.180359	0.352922	-0.511046	0.609319	0.939599		GREB1_2776	21.2612	0.144365	0.357968	0.403291	0.686734	0.883413
GREB1_2777	0.414817	2.0449	3.39593	0.602163	0.547066	NA		GREB1_2777	0.414817	2.90424	3.30941	0.877571	0.380177	NA		GREB1_2777	0.414817	3.34136	3.30981	1.00953	0.31272	NA
GREB1_2778	142.908	0.254948	0.243617	1.04651	0.295325	0.872828		GREB1_2778	142.908	-0.381665	0.243818	-1.56537	0.117497	0.676277		GREB1_2778	142.908	0.0838925	0.243624	0.344352	0.730581	0.905421
GRIN1_2787	0.455775	0	3.70592	0	1	NA		GRIN1_2787	0.455775	1.30153	3.69747	0.352006	0.724834	NA		GRIN1_2787	0.455775	2.47355	3.66541	0.674836	0.49978	NA
GRIN2B_2791	0.0461204	0.514334	6.28842	0.0817906	0.934813	NA		GRIN2B_2791	0.0461204	-0.0902512	6.28721	-0.0143547	0.988547	NA		GRIN2B_2791	0.0461204	0.378972	6.28842	0.0602651	0.951945	NA
GRIN2C_2792	0.348981	0.5944	3.13556	0.189567	0.849648	NA		GRIN2C_2792	0.348981	-0.142677	3.14032	-0.045434	0.963761	NA		GRIN2C_2792	0.348981	0.376482	3.15004	0.119517	0.904866	NA
GRM4_2797	59.9309	-0.265175	0.383176	-0.692045	0.488909	0.948903		GRM4_2797	59.9309	-0.359886	0.375573	-0.958231	0.337946	0.844005		GRM4_2797	59.9309	-0.857878	0.391593	-2.19074	0.0284708	0.153233
GRN_2799	7.51234	1.13926	0.501591	2.27128	0.0231298	0.505125		GRN_2799	7.51234	0.33214	0.512548	0.648018	0.516973	0.910583		GRN_2799	7.51234	0.416381	0.537152	0.775165	0.438242	0.726963
GRWD1_2804	6.27097	0.718006	0.639968	1.12194	0.261888	0.848377		GRWD1_2804	6.27097	1.06436	0.582679	1.82666	0.0677511	0.559192		GRWD1_2804	6.27097	0.76835	0.626374	1.22666	0.219949	0.510236
GSK3A_2809	196.697	0.0610798	0.304115	0.200845	0.84082	0.986254		GSK3A_2809	196.697	-0.678242	0.304815	-2.2251	0.0260748	0.372245		GSK3A_2809	196.697	-0.141995	0.304254	-0.466699	0.640715	0.854242
GSK3B_2810	243.168	-0.485291	0.306701	-1.58229	0.113582	0.749412		GSK3B_2810	243.168	0.344808	0.300581	1.14714	0.251324	0.80248		GSK3B_2810	243.168	-0.118093	0.30369	-0.38886	0.69738	0.888357
GSTA2_2817	1.14494	-0.769701	1.68672	-0.45633	0.648153	NA		GSTA2_2817	1.14494	-0.288716	1.55147	-0.186092	0.852373	NA		GSTA2_2817	1.14494	-1.65203	1.79792	-0.918855	0.358171	NA
GSTA3_2818	0.046203	0	6.28842	0	1	NA		GSTA3_2818	0.046203	1.46889	6.27887	0.233943	0.81503	NA		GSTA3_2818	0.046203	0	6.28842	0	1	NA
GSTM2_2823	467.162	0.266265	0.341764	0.779088	0.435928	0.929733		GSTM2_2823	467.162	-0.118583	0.341309	-0.347436	0.728264	0.958866		GSTM2_2823	467.162	-0.0260307	0.342002	-0.0761127	0.939329	0.980259
GSTM3_2824	7.89078	1.1745	0.499472	2.35148	0.0186989	0.459938		GSTM3_2824	7.89078	0.425044	0.507198	0.838024	0.402017	0.874645		GSTM3_2824	7.89078	1.20882	0.491055	2.46167	0.0138293	0.0971202
GSTP1_2826	188.155	0.89929	0.359459	2.50179	0.0123567	0.409967		GSTP1_2826	188.155	0.953263	0.357332	2.66772	0.00763667	0.206862		GSTP1_2826	188.155	0.413087	0.360792	1.14495	0.252232	0.543015
GSTZ1_2830	7.99643	-0.0894211	0.566497	-0.157849	0.874576	0.988332		GSTZ1_2830	7.99643	-0.34467	0.54331	-0.634388	0.525827	0.910583		GSTZ1_2830	7.99643	-1.71732	0.734704	-2.33743	0.0194167	0.120257
GTF2E2_2835	34.0713	0.137844	0.536291	0.257033	0.797153	0.982272		GTF2E2_2835	34.0713	0.873092	0.518262	1.68465	0.0920555	0.630485		GTF2E2_2835	34.0713	0.212332	0.531757	0.399302	0.68967	0.884055
GTF2H2C_2837	397.18	-0.0468344	0.155958	-0.300302	0.763947	0.978266		GTF2H2C_2837	397.18	0.236669	0.151776	1.55933	0.118918	0.677557		GTF2H2C_2837	397.18	0.310903	0.153207	2.02929	0.0424285	0.198456
GTPBP8_2849	69.0247	-0.515631	0.517383	-0.996614	0.318952	0.885368		GTPBP8_2849	69.0247	0.127524	0.50482	0.252612	0.800568	0.970107		GTPBP8_2849	69.0247	-0.691965	0.517419	-1.33734	0.181112	0.462155
GUSB_2851	8.01664	0.371538	0.496872	0.747752	0.454609	0.937405		GUSB_2851	8.01664	-0.563773	0.523171	-1.07761	0.281209	0.824886		GUSB_2851	8.01664	0.494034	0.480102	1.02902	0.303471	0.602784
GZMB_2856	0.716615	2.07544	1.84362	1.12574	0.260275	NA		GZMB_2856	0.716615	-1.64672	2.07957	-0.791853	0.428446	NA		GZMB_2856	0.716615	-0.21483	2.07929	-0.103319	0.91771	NA
H2AX_2861	1429.32	0.29095	0.323561	0.899212	0.36854	0.894982		H2AX_2861	1429.32	-0.462703	0.32365	-1.42964	0.15282	0.7504		H2AX_2861	1429.32	-0.646656	0.324187	-1.9947	0.0460759	0.210718
HADH_2872	2.55552	-0.00763625	0.833347	-0.00916335	0.992689	0.998059		HADH_2872	2.55552	0.496531	0.70782	0.701493	0.482995	NA		HADH_2872	2.55552	-0.334471	0.86737	-0.385615	0.699781	NA
HADHA_2875	35.4918	-0.00651494	0.270858	-0.024053	0.98081	0.997326		HADHA_2875	35.4918	0.195272	0.24651	0.792148	0.428275	0.879015		HADHA_2875	35.4918	0.498667	0.250586	1.99001	0.04659	0.212282
HAT1_2880	90.4357	-0.461104	0.340235	-1.35525	0.175338	0.804715		HAT1_2880	90.4357	-0.127834	0.330056	-0.387309	0.698527	0.956594		HAT1_2880	90.4357	-0.683677	0.341032	-2.00473	0.0449922	0.2073
HAVCR1_2885	0.327581	-0.590602	4.04972	-0.145838	0.884049	NA		HAVCR1_2885	0.327581	-0.285318	4.04193	-0.0705894	0.943725	NA		HAVCR1_2885	0.327581	-0.725966	4.04972	-0.179263	0.857731	NA
HBA1_2887	0.680501	-0.216525	2.48116	-0.0872676	0.930459	NA		HBA1_2887	0.680501	1.74812	2.27922	0.766984	0.443091	NA		HBA1_2887	0.680501	0.667756	2.40031	0.278196	0.780862	NA
HBB_2888	0.550515	2.9488	2.70532	1.09	0.275714	NA		HBB_2888	0.550515	1.79449	2.74436	0.653882	0.513188	NA		HBB_2888	0.550515	1.34192	2.82024	0.475818	0.634204	NA
HBD_2891	0.242352	1.426	6.28413	0.22692	0.820486	NA		HBD_2891	0.242352	-0.0901493	6.28721	-0.0143385	0.98856	NA		HBD_2891	0.242352	0.378972	6.28842	0.0602651	0.951945	NA
HDAC2_2900	15273.9	-0.163993	0.251285	-0.652615	0.514004	0.952178		HDAC2_2900	15273.9	-0.730701	0.25128	-2.90792	0.00363846	0.14703		HDAC2_2900	15273.9	-0.321593	0.251282	-1.27981	0.200613	0.488542
HDGFL3_2909	1447.84	0.227408	0.199278	1.14116	0.253802	0.843407		HDGFL3_2909	1447.84	-0.157193	0.199032	-0.789788	0.429651	0.879643		HDGFL3_2909	1447.84	0.0378176	0.199285	0.189767	0.849492	0.953117
HEATR1_2915	3.51429	-0.340494	1.11694	-0.304844	0.760485	0.978087		HEATR1_2915	3.51429	-0.158917	1.04175	-0.152548	0.878754	0.970107		HEATR1_2915	3.51429	0.248254	1.0454	0.237472	0.812291	0.944311
HEBP1_2919	4.25562	0.174443	0.817297	0.213439	0.830985	0.984514		HEBP1_2919	4.25562	0.80553	0.730447	1.10279	0.270118	0.814983		HEBP1_2919	4.25562	-0.48789	0.877624	-0.555922	0.578264	0.820698
HERC6_2923	1.36407	2.77709	1.51341	1.83498	0.0665083	NA		HERC6_2923	1.36407	-1.73995	1.84679	-0.942144	0.346119	NA		HERC6_2923	1.36407	-0.308251	1.84647	-0.166941	0.867417	NA
HERPUD1_2924	95.1376	-0.507054	0.259039	-1.95744	0.0502953	0.617346		HERPUD1_2924	95.1376	0.141065	0.238788	0.590754	0.554686	0.921361		VEGFA_28053	202.018	3.02738	0.249125	12.1521	5.59e-34	1.15e-31
HES1_2925	2.19217	3.77902	1.61989	2.33289	0.0196541	0.459938		HES1_2925	2.19217	3.34131	1.61277	2.07178	0.0382855	NA		HES1_2925	2.19217	0.991612	1.86215	0.53251	0.594373	NA
HEXA_2929	102.159	0.300682	0.258622	1.16263	0.244979	0.840642		HEXA_2929	102.159	-0.203356	0.257462	-0.78985	0.429615	0.879643		HEXA_2929	102.159	-0.0164944	0.260366	-0.063351	0.949487	0.982173
HEXB_2932	35.4214	0.0304161	0.333574	0.0911824	0.927348	0.992682		HEXB_2932	35.4214	0.0289959	0.317102	0.0914405	0.927143	0.978806		HEXB_2932	35.4214	0.689195	0.312627	2.20453	0.027487	0.149241
HGF_2939	0.120513	1.58235	6.28075	0.251936	0.801091	NA		HGF_2939	0.120513	-0.0901737	6.28721	-0.0143424	0.988557	NA		HGF_2939	0.120513	1.34234	6.28829	0.213467	0.830963	NA
MFSD14A_2943	95.9939	-0.0352181	0.331315	-0.106298	0.915346	0.992682		MFSD14A_2943	95.9939	0.372046	0.322588	1.15331	0.248781	0.798497		MFSD14A_2943	95.9939	-0.13371	0.330489	-0.404581	0.685785	0.883413
HIF1A_2945	206.53	-0.0969308	0.235868	-0.410953	0.681107	0.968191		HIF1A_2945	206.53	-0.1347	0.232001	-0.580602	0.561509	0.923947		HIF1A_2945	206.53	0.0831216	0.233334	0.356234	0.721665	0.902656
H1.2_2950	492.78	0.368365	0.358288	1.02813	0.303891	0.879035		H1.2_2950	492.78	0.0430042	0.357835	0.120179	0.904342	0.974302		H1.2_2950	492.78	0.012747	0.358597	0.0355469	0.971644	0.99135
H2AC8_2951	71.0937	-0.514299	0.41844	-1.22909	0.219039	0.840496		H2AC8_2951	71.0937	-0.688835	0.412815	-1.66863	0.0951907	0.635018		H2AC8_2951	71.0937	-1.1478	0.42635	-2.69216	0.00709913	0.0611866
H2BC8_2953	41.3522	-0.103236	0.371406	-0.277959	0.781044	0.978266		H2BC8_2953	41.3522	-0.499126	0.36697	-1.36013	0.17379	0.772026		H2BC8_2953	41.3522	-1.65202	0.419124	-3.9416	8.09e-05	0.00176564
H2BC9_2954	110.668	0.244763	0.383061	0.638967	0.522844	0.952178		H2BC9_2954	110.668	-0.371331	0.383053	-0.969397	0.332347	0.844005		H2BC9_2954	110.668	-0.86337	0.392246	-2.20109	0.0277295	0.149897
H2BC12_2955	219.815	-0.325906	0.412139	-0.790769	0.429079	0.929454		H2BC12_2955	219.815	-0.435439	0.40993	-1.06223	0.288132	0.825785		H2BC12_2955	219.815	-0.498347	0.412097	-1.20929	0.22655	0.516375
H2BC14_2956	56.5442	-0.336703	0.412109	-0.817025	0.413914	0.91866		H2BC14_2956	56.5442	-0.858625	0.410671	-2.09079	0.036547	0.440433		H2BC14_2956	56.5442	-1.63508	0.438627	-3.72772	0.000193217	0.00363573
H3C10_2957	595.536	0.126055	0.354887	0.355197	0.722442	0.973754		H3C10_2957	595.536	-0.543428	0.354966	-1.53093	0.125787	0.696773		H3C10_2957	595.536	-0.109435	0.354969	-0.308293	0.757859	0.916645
H2AC19_2963	403.292	0.6534	0.358894	1.82059	0.0686689	0.667849		H2AC19_2963	403.292	-0.119001	0.359167	-0.331325	0.740399	0.959146		H2AC19_2963	403.292	-0.833331	0.362453	-2.29914	0.0214968	0.12826
H2AC19_2964	879.329	1.09441	0.441691	2.47777	0.0132206	0.409967		H2AC19_2964	879.329	0.63576	0.441612	1.43964	0.149971	0.744318		H2AC19_2964	879.329	-0.463746	0.442868	-1.04714	0.295033	0.594649
H2BC21_2966	3.54724	-0.879433	0.821118	-1.07102	0.284161	0.866407		H2BC21_2966	3.54724	-0.865909	0.748272	-1.15721	0.247186	0.79833		H2BC21_2966	3.54724	-1.06372	0.830288	-1.28114	0.200144	0.488542
HJURP_2968	1.01277	0.986305	1.69804	0.58085	0.561341	NA		HJURP_2968	1.01277	-1.92188	1.94285	-0.989212	0.32256	NA		HJURP_2968	1.01277	-2.4679	1.96687	-1.25474	0.209574	NA
HK1_2971	341.371	0.172352	0.14504	1.18831	0.234712	0.840642		HK1_2971	341.371	0.322784	0.140749	2.29333	0.0218292	0.342733		GCLM_25908	289.523	3.02493	0.16077	18.8153	5.66e-79	4.65e-76
HLA.A_2975	1.71718	1.35906	1.22599	1.10854	0.267629	0.848377		HLA.A_2975	1.71718	0.023563	1.28304	0.0183649	0.985348	NA		HLA.A_2975	1.71718	-0.309946	1.38067	-0.224489	0.822377	NA
HLA.B_2976	3.22914	1.59487	1.04088	1.53223	0.125465	0.767125		HLA.B_2976	3.22914	0.329814	1.1003	0.299749	0.764369	0.965251		HLA.B_2976	3.22914	0.972599	1.08162	0.899205	0.368543	0.662299
HLA.C_2979	0.397128	1.55142	2.76089	0.561926	0.574166	NA		HLA.C_2979	0.397128	2.13583	2.6777	0.797634	0.425083	NA		HLA.C_2979	0.397128	2.94016	2.64547	1.1114	0.266398	NA
HLA.DPA1_2983	0.273806	-1.30031	6.26496	-0.207553	0.835578	NA		HLA.DPA1_2983	0.273806	-1.90476	6.26374	-0.304092	0.761058	NA		HLA.DPA1_2983	0.273806	-1.43568	6.26496	-0.229159	0.818745	NA
HLA.DQA1_2987	1.36919	0.977115	1.29652	0.753644	0.451063	NA		HLA.DQA1_2987	1.36919	0.242379	1.31686	0.184059	0.853967	NA		HLA.DQA1_2987	1.36919	-0.107878	1.45091	-0.0743523	0.94073	NA
HLA.DQB1_2990	1.09583	0.821831	2.05204	0.400495	0.688792	NA		HLA.DQB1_2990	1.09583	1.10954	1.96408	0.564915	0.572132	NA		HLA.DQB1_2990	1.09583	-0.573127	2.18646	-0.262125	0.793225	NA
HLA.DRA_2993	0.101239	0	6.28842	0	1	NA		HLA.DRA_2993	0.101239	0	6.28721	0	1	NA		HLA.DRA_2993	0.101239	0	6.28842	0	1	NA
HLA.DRB1_2994	0.153347	2.06324	6.28075	0.328502	0.742532	NA		HLA.DRB1_2994	0.153347	0	6.28721	0	1	NA		HLA.DRB1_2994	0.153347	0	6.28842	0	1	NA
HLA.DRB3_2995	0.0626898	0.0660455	6.28699	0.0105051	0.991618	NA		HLA.DRB3_2995	0.0626898	-0.538501	6.28578	-0.0856698	0.931729	NA		HLA.DRB3_2995	0.0626898	-0.0693162	6.28699	-0.0110253	0.991203	NA
HLA.DRB5_2997	0.0837821	0.514348	6.28842	0.0817929	0.934811	NA		HLA.DRB5_2997	0.0837821	0.988055	6.27887	0.157362	0.87496	NA		HLA.DRB5_2997	0.0837821	0.378986	6.28842	0.0602673	0.951943	NA
HLA.E_3000	90.3494	-0.193329	0.21588	-0.89554	0.370498	0.896279		HLA.E_3000	90.3494	0.106745	0.201216	0.530502	0.595764	0.937178		HLA.E_3000	90.3494	0.509714	0.20182	2.52559	0.0115505	0.0855014
HLA.F_3003	0.581591	0	3.86117	0	1	NA		HLA.F_3003	0.581591	1.3011	3.85304	0.337681	0.735604	NA		HLA.F_3003	0.581591	0	3.86117	0	1	NA
HMBS_3012	3.33056	-0.755644	1.0382	-0.72784	0.466711	0.937405		HMBS_3012	3.33056	1.18453	0.764637	1.54914	0.121347	0.686057		HMBS_3012	3.33056	-3.46257	1.36362	-2.53926	0.0111088	0.0832316
HMG20B_3013	18.4495	0.2191	0.523305	0.418684	0.675447	0.968191		HMG20B_3013	18.4495	0.321439	0.500726	0.641946	0.520908	0.910583		HMG20B_3013	18.4495	0.371795	0.512307	0.725726	0.468007	0.749115
HMGA2_3022	124.434	0.682587	0.301577	2.2634	0.0236113	0.506863		HMGA2_3022	124.434	0.381852	0.299671	1.27424	0.20258	0.786882		HMGA2_3022	124.434	-0.728777	0.314205	-2.31943	0.0203715	0.123078
HMGCR_3029	110.814	-0.403845	0.30853	-1.30893	0.190558	0.820257		HMGCR_3029	110.814	0.192883	0.297588	0.648153	0.516886	0.910583		HMGCR_3029	110.814	-0.219809	0.304424	-0.72205	0.470263	0.750517
HMMR_3040	108.667	0.175953	0.409482	0.429698	0.667416	0.968191		HMMR_3040	108.667	-0.466774	0.409656	-1.13943	0.254525	0.80557		HMMR_3040	108.667	-0.710564	0.415669	-1.70945	0.087368	0.312119
HMOX1_3041	942.16	0.874249	0.253654	3.44662	0.000567647	0.090035		HMOX1_3041	942.16	1.19177	0.243418	4.896	9.78087e-07	0.000200915		ASNS_12040	397.986	2.96132	0.362237	8.1751	2.96e-16	2.8e-14
JPT2_3042	151.555	-0.00793467	0.28392	-0.0279468	0.977705	0.997326		JPT2_3042	151.555	-0.0098111	0.279515	-0.0351005	0.972	0.991124		JPT2_3042	151.555	-0.422584	0.286203	-1.47652	0.139805	0.400794
HNF1A_3043	0.754655	-0.525512	2.36332	-0.222362	0.824032	NA		HNF1A_3043	0.754655	-1.01974	2.35506	-0.433001	0.665014	NA		HNF1A_3043	0.754655	0.175288	2.29622	0.0763379	0.93915	NA
HNRNPF_3064	8.59248	0.210998	0.485739	0.434385	0.664009	0.968191		HNRNPF_3064	8.59248	-0.206026	0.474282	-0.434395	0.664001	0.940145		HNRNPF_3064	8.59248	-0.484523	0.529617	-0.914856	0.360267	0.656363
HOMER2_3072	4.56482	-0.0616362	0.724608	-0.0850615	0.932213	0.992682		HOMER2_3072	4.56482	0.531606	0.639335	0.831499	0.405692	0.875144		HOMER2_3072	4.56482	-0.263413	0.731882	-0.359912	0.718913	0.902656
HOXA10_3077	1.25214	-1.24596	1.92862	-0.646035	0.518257	NA		HOXA10_3077	1.25214	1.93674	1.6195	1.19588	0.231742	NA		HOXA10_3077	1.25214	0.385592	1.82638	0.211124	0.83279	NA
HOXA5_3080	0.306676	-0.340626	3.93004	-0.0866726	0.930932	NA		HOXA5_3080	0.306676	-0.945242	3.92974	-0.240536	0.809915	NA		HOXA5_3080	0.306676	-0.47599	3.93004	-0.121116	0.903599	NA
HP_3085	0.385951	-0.00806429	5.21907	-0.00154516	0.998767	NA		HP_3085	0.385951	2.04536	5.14782	0.397326	0.691127	NA		HP_3085	0.385951	0.817522	5.21899	0.156644	0.875526	NA
HPN_3091	0.760366	0.712117	1.99098	0.357671	0.720589	NA		HPN_3091	0.760366	1.08316	1.89393	0.571911	0.567382	NA		HPN_3091	0.760366	0.115819	2.03985	0.0567783	0.954722	NA
HPR_3094	0.135414	0	6.28842	0	1	NA		HPR_3094	0.135414	0	6.28721	0	1	NA		HPR_3094	0.135414	0	6.28842	0	1	NA
HS2ST1_3103	205.38	-0.246272	0.269966	-0.912233	0.361646	0.892628		HS2ST1_3103	205.38	-0.30122	0.266588	-1.12991	0.258516	0.80874		HS2ST1_3103	205.38	-0.0866573	0.2678	-0.323589	0.746249	0.911555
HS2ST1_3104	7.6023	0.289294	0.575486	0.502694	0.615179	0.966082		HS2ST1_3104	7.6023	0.0865652	0.5504	0.157277	0.875027	0.970107		HS2ST1_3104	7.6023	-0.444713	0.625808	-0.710621	0.477319	0.756142
HSD17B10_3112	31.9754	-0.0904847	0.362189	-0.249828	0.802721	0.982272		HSD17B10_3112	31.9754	-0.159736	0.347782	-0.4593	0.646019	0.940145		HSD17B10_3112	31.9754	0.0645676	0.353409	0.1827	0.855034	0.956047
HSD17B11_3115	94.5525	-0.330776	0.383899	-0.861623	0.388895	0.906304		HSD17B11_3115	94.5525	-0.836935	0.38265	-2.18721	0.0287273	0.397824		HSD17B11_3115	94.5525	-0.0939112	0.3796	-0.247396	0.804602	0.940865
HSP90AA1_3127	478.009	-0.0737968	0.214485	-0.344066	0.730797	0.973754		HSP90AA1_3127	478.009	0.299893	0.211745	1.41629	0.156689	0.755849		HSP90AA1_3127	478.009	0.00489618	0.213591	0.0229232	0.981712	0.991896
HSP90AB1_3128	937.315	0.151979	0.210661	0.721437	0.470641	0.937669		HSP90AB1_3128	937.315	-0.0324841	0.209946	-0.154726	0.877037	0.970107		HSP90AB1_3128	937.315	0.368739	0.209996	1.75593	0.0791004	0.292748
HSPA13_3134	36.0058	-0.270971	0.346236	-0.78262	0.43385	0.929733		HSPA13_3134	36.0058	0.162188	0.322302	0.503217	0.614812	0.939599		HSPA13_3134	36.0058	0.0722784	0.332994	0.217056	0.828165	0.948631
HSPA1A_3135	0.999918	3.19177	1.56431	2.04037	0.0413139	NA		HSPA1A_3135	0.999918	0.903642	1.77463	0.509201	0.610612	NA		HSPA1A_3135	0.999918	1.34125	1.79929	0.745434	0.456009	NA
HSPA1B_3136	10.7573	0.40303	0.512773	0.785982	0.431878	0.929733		HSPA1B_3136	10.7573	0.965094	0.463168	2.08368	0.0371894	0.440433		HSPA1B_3136	10.7573	0.114197	0.522142	0.218709	0.826877	0.948631
HSPA4_3139	408.202	0.0218503	0.246912	0.0884943	0.929484	0.992682		HSPA4_3139	408.202	0.218782	0.244639	0.894306	0.371158	0.860681		HSPA4_3139	408.202	0.170133	0.245845	0.692034	0.488916	0.76277
HSPA6_3141	0.388546	1.03419	5.20181	0.198814	0.842408	NA		HSPA6_3141	0.388546	0.439819	5.20031	0.0845756	0.932599	NA		HSPA6_3141	0.388546	1.57925	5.17714	0.305043	0.760334	NA
HSPA9_3143	0.898106	2.22533	1.79199	1.24182	0.214304	NA		HSPA9_3143	0.898106	0.911762	1.87386	0.486568	0.626564	NA		HSPA9_3143	0.898106	3.15234	1.66641	1.89169	0.0585321	NA
HSPG2_3153	3.01563	0.755223	1.08641	0.695157	0.486957	0.947933		HSPG2_3153	3.01563	0.640086	1.05985	0.603941	0.545883	NA		HSPG2_3153	3.01563	0.0503696	1.1267	0.0447054	0.964342	NA
HTATSF1_3159	1483.27	-0.0816631	0.330681	-0.246954	0.804943	0.982272		HTATSF1_3159	1483.27	-0.508476	0.330544	-1.5383	0.123975	0.689855		HTATSF1_3159	1483.27	0.00945027	0.330491	0.0285946	0.977188	0.991896
HTR5A_3170	0.631377	0.273856	3.26988	0.0837511	0.933254	NA		HTR5A_3170	0.631377	-2.99907	3.38066	-0.887124	0.375012	NA		HTR5A_3170	0.631377	-2.52982	3.38087	-0.748275	0.454294	NA
HTR6_3171	0.3287	2.74397	3.8637	0.710192	0.477585	NA		HTR6_3171	0.3287	-0.09027	3.93275	-0.0229534	0.981687	NA		HTR6_3171	0.3287	0.378979	3.93305	0.0963575	0.923237	NA
HTRA1_3172	2.44438	-0.420457	0.908697	-0.462703	0.643577	0.968191		HTRA1_3172	2.44438	-2.35585	1.16829	-2.01649	0.0437493	NA		HTRA1_3172	2.44438	-0.114449	0.847768	-0.135	0.892612	NA
HYOU1_3177	59.8812	-0.513817	0.43823	-1.17248	0.241003	0.840642		HYOU1_3177	59.8812	0.153213	0.422805	0.362373	0.717073	0.958866		HYOU1_3177	59.8812	0.0666766	0.427685	0.155901	0.876111	0.960255
IARS2_3181	16.8899	-0.108679	0.574799	-0.189073	0.850035	0.987491		IARS2_3181	16.8899	0.474027	0.543757	0.871763	0.383338	0.864448		IARS2_3181	16.8899	-0.227865	0.57337	-0.397414	0.691062	0.884459
ICAM1_3187	0.955873	3.04726	2.24175	1.35932	0.174044	NA		ICAM1_3187	0.955873	2.46418	2.23881	1.10066	0.271043	NA		ICAM1_3187	0.955873	1.34172	2.39164	0.561005	0.574794	NA
ICMT_3191	4.92821	0.0438961	0.756286	0.0580417	0.953715	0.99556		ICMT_3191	4.92821	0.063067	0.713518	0.0883888	0.929568	0.978806		ICMT_3191	4.92821	-0.83741	0.831708	-1.00686	0.314004	0.613328
MRPL58_3192	243.008	0.00623294	0.168104	0.0370779	0.970423	0.997326		MRPL58_3192	243.008	-0.0840931	0.164415	-0.511469	0.609022	0.939599		MRPL58_3192	243.008	0.285283	0.164874	1.73031	0.0835748	0.302514
ID2_3198	10.5877	-0.450077	0.593137	-0.758807	0.447968	0.937178		ID2_3198	10.5877	0.689752	0.497106	1.38753	0.165279	0.765812		ID2_3198	10.5877	0.779168	0.510367	1.52668	0.12684	0.381664
IDE_3201	191.306	0.106106	0.250384	0.423773	0.671731	0.968191		IDE_3201	191.306	0.0869813	0.246587	0.352741	0.724282	0.958866		IDE_3201	191.306	0.475654	0.24686	1.92682	0.0540023	0.231505
IDO1_3210	0.208285	0	5.80204	0	1	NA		IDO1_3210	0.208285	0	5.80108	0	1	NA		IDO1_3210	0.208285	1.82082	5.80197	0.313828	0.753652	NA
IER2_3213	1817.56	0.35467	0.434891	0.815538	0.414764	0.91866		IER2_3213	1817.56	-0.406119	0.434948	-0.933719	0.350449	0.850992		IER2_3213	1817.56	0.381435	0.434815	0.877236	0.380358	0.673138
IER3_3214	19.1813	1.33429	0.444264	3.00336	0.00267012	0.216749		IER3_3214	19.1813	0.700401	0.444803	1.57463	0.115341	0.673736		IER3_3214	19.1813	0.887193	0.451511	1.96494	0.0494212	0.221121
IFI30_3216	0.821308	1.13691	1.69223	0.671841	0.501685	NA		IFI30_3216	0.821308	-1.01554	1.86864	-0.543464	0.58681	NA		IFI30_3216	0.821308	0.0787938	1.80002	0.0437738	0.965085	NA
IFIT1_3219	1.99688	0.577281	1.28383	0.449656	0.652959	0.968191		IFIT1_3219	1.99688	1.08058	1.16041	0.931203	0.351749	NA		IFIT1_3219	1.99688	-0.473208	1.43364	-0.330075	0.741344	NA
IFIT2_3222	0.477256	-1.78133	3.03876	-0.586203	0.557739	NA		IFIT2_3222	0.477256	-1.47247	3.02842	-0.486217	0.626814	NA		IFIT2_3222	0.477256	-0.953664	3.03851	-0.313859	0.753628	NA
IFIT3_3225	1.21507	1.30693	1.84316	0.709072	0.47828	NA		IFIT3_3225	1.21507	0.18675	1.90249	0.0981609	0.921805	NA		IFIT3_3225	1.21507	-0.510187	2.03772	-0.250371	0.8023	NA
IFITM1_3226	1062.85	-0.243901	0.306209	-0.796518	0.425731	0.927908		IFITM1_3226	1062.85	-0.204496	0.305497	-0.669389	0.503247	0.905994		IFITM1_3226	1062.85	-0.207109	0.305934	-0.676975	0.498422	0.768611
IFNAR1_3235	13.28	-1.01256	0.668885	-1.5138	0.130077	0.769921		IFNAR1_3235	13.28	0.287027	0.594489	0.482813	0.629228	0.940145		IFNAR1_3235	13.28	-0.698149	0.642481	-1.08665	0.277193	0.571936
IFNB1_3236	0.415495	1.06785	5.08974	0.209803	0.833821	NA		IFNB1_3236	0.415495	-0.600624	5.09849	-0.117804	0.906223	NA		IFNB1_3236	0.415495	-0.131486	5.09914	-0.0257859	0.979428	NA
IFRD2_3246	15.5155	-0.0295065	0.43728	-0.0674775	0.946202	0.992682		IFRD2_3246	15.5155	0.206856	0.405866	0.509666	0.610286	0.939599		IFRD2_3246	15.5155	0.114443	0.424826	0.269387	0.787632	0.932075
IGF1R_3254	152.97	-0.245574	0.283807	-0.865283	0.386883	0.904629		IGF1R_3254	152.97	0.131993	0.276862	0.476747	0.633542	0.940145		IGF1R_3254	152.97	-0.26531	0.282432	-0.939377	0.347537	0.64819
IGF2BP2_3259	43.4016	-0.368842	0.593679	-0.621282	0.534414	0.953687		IGF2BP2_3259	43.4016	0.503173	0.576839	0.872293	0.383048	0.864448		IGF2BP2_3259	43.4016	-0.585451	0.594459	-0.984848	0.324699	0.622844
IGF2R_3263	988.821	0.0900563	0.316403	0.284625	0.775931	0.978266		IGF2R_3263	988.821	-0.0140378	0.315853	-0.0444441	0.96455	0.988644		IGF2R_3263	988.821	0.766603	0.315581	2.42918	0.0151329	0.101626
IGFBP1_3266	0.0602916	0.117043	6.28728	0.0186158	0.985148	NA		IGFBP1_3266	0.0602916	-0.487532	6.28606	-0.0775577	0.93818	NA		IGFBP1_3266	0.0602916	-0.018319	6.28728	-0.00291367	0.997675	NA
IGFBP3_3270	3.77948	1.23061	0.793806	1.55026	0.121078	0.761976		IGFBP3_3270	3.77948	0.294271	0.816841	0.360255	0.718656	0.958866		IGFBP3_3270	3.77948	0.0739107	0.881239	0.0838714	0.933159	0.978205
IGFBP4_3271	34.9529	0.700976	0.305333	2.29578	0.0216886	0.495369		IGFBP4_3271	34.9529	0.423049	0.298113	1.41909	0.155872	0.755849		IGFBP4_3271	34.9529	0.226368	0.314033	0.720842	0.471007	0.750897
IGFBP6_3273	0.247343	1.5805	5.6434	0.280061	0.779431	NA		IGFBP6_3273	0.247343	-0.0901443	5.65103	-0.0159518	0.987273	NA		IGFBP6_3273	0.247343	0.378974	5.65192	0.0670524	0.94654	NA
IGHV3.23_3276	2.71298	0.117584	1.06705	0.110195	0.912254	0.992682		IGHV3.23_3276	2.71298	-1.50475	1.16732	-1.28907	0.197374	NA		IGHV3.23_3276	2.71298	-1.4055	1.22033	-1.15174	0.249429	NA
IGKC_3281	4.57567	1.55203	1.10978	1.39851	0.161961	0.802777		IGKC_3281	4.57567	1.4828	1.08909	1.3615	0.173357	0.772026		IGKC_3281	4.57567	0.149901	1.19309	0.125641	0.900016	0.967562
IGKV1.5_3282	0.187858	-0.850025	6.27333	-0.135498	0.892218	NA		IGKV1.5_3282	0.187858	-1.4545	6.27211	-0.231899	0.816617	NA		IGKV1.5_3282	0.187858	-0.985387	6.27333	-0.157076	0.875185	NA
ELP1_3288	803.256	-0.0782583	0.171998	-0.454995	0.649113	0.968191		ELP1_3288	803.256	-0.136894	0.170708	-0.801918	0.4226	0.87847		ELP1_3288	803.256	0.180358	0.170947	1.05505	0.291401	0.589256
IKBKB_3289	13.7489	-0.460105	0.52827	-0.870965	0.383773	0.90402		IKBKB_3289	13.7489	0.0262071	0.476204	0.0550334	0.956112	0.986624		IKBKB_3289	13.7489	0.305137	0.482653	0.632208	0.527251	0.790941
IKBKE_3290	1.2509	-0.265189	1.8878	-0.140475	0.888285	NA		IKBKE_3290	1.2509	1.35437	1.63792	0.826882	0.408304	NA		IKBKE_3290	1.2509	0.265801	1.81884	0.146137	0.883813	NA
IKBKG_3291	70.9859	0.183218	0.318902	0.574529	0.56561	0.957943		IKBKG_3291	70.9859	-0.180767	0.315614	-0.572746	0.566816	0.926017		IKBKG_3291	70.9859	0.0828821	0.317971	0.260659	0.794355	0.935987
IKZF1_3292	2.39714	0.911063	0.992948	0.917534	0.358863	0.892628		IKZF1_3292	2.39714	-1.43709	1.18182	-1.216	0.223984	NA		IKZF1_3292	2.39714	-1.58243	1.29358	-1.22329	0.221219	NA
IKZF1_3293	8.03891	-0.190258	0.502419	-0.378684	0.704923	0.969938		IKZF1_3293	8.03891	-1.99007	0.603774	-3.29605	0.000980553	0.065326		IKZF1_3293	8.03891	-2.62912	0.773258	-3.40006	0.000673712	0.00988511
IKZF1_3294	0.640885	-0.760334	3.45693	-0.219945	0.825914	NA		IKZF1_3294	0.640885	-2.28074	3.46476	-0.658267	0.510366	NA		IKZF1_3294	0.640885	-0.850486	3.46485	-0.245461	0.806099	NA
IL13RA1_3309	2.57437	0.336314	1.06052	0.317123	0.751151	0.976836		IL13RA1_3309	2.57437	0.487809	0.975866	0.499873	0.617165	NA		IL13RA1_3309	2.57437	1.24749	0.950785	1.31207	0.189498	NA
IL1B_3325	0.124248	1.13406	6.27932	0.180602	0.85668	NA		IL1B_3325	0.124248	-0.538475	6.28578	-0.0856656	0.931732	NA		IL1B_3325	0.124248	0.894053	6.28686	0.14221	0.886914	NA
IL1R1_3326	0.713345	0.926808	2.40583	0.385233	0.700064	NA		IL1R1_3326	0.713345	-0.356792	2.46284	-0.14487	0.884813	NA		IL1R1_3326	0.713345	-0.0939911	2.48153	-0.0378763	0.969786	NA
IL20_3330	0.355515	-0.475357	4.60077	-0.103321	0.917708	NA		IL20_3330	0.355515	-0.171154	4.59378	-0.0372577	0.97028	NA		IL20_3330	0.355515	-0.61072	4.60077	-0.132743	0.894397	NA
IL36B_3336	0.142518	1.99589	6.26795	0.318427	0.750161	NA		IL36B_3336	0.142518	0.81678	6.28251	0.130009	0.89656	NA		IL36B_3336	0.142518	0.378984	6.28842	0.060267	0.951943	NA
IL36G_3337	0.740059	0.815333	2.1707	0.375608	0.707208	NA		IL36G_3337	0.740059	0.490304	2.14756	0.228307	0.819407	NA		IL36G_3337	0.740059	0.604324	2.18147	0.277026	0.78176	NA
IL4R_3339	2.13463	-0.31571	1.11194	-0.283928	0.776466	0.978266		IL4R_3339	2.13463	1.29334	0.903172	1.432	0.152144	NA		IL4R_3339	2.13463	-0.645874	1.14758	-0.562814	0.573562	NA
IL6_3341	0.574001	2.3343	2.67449	0.8728	0.382772	NA		IL6_3341	0.574001	1.01509	2.72315	0.372763	0.709325	NA		IL6_3341	0.574001	-1.06076	2.84778	-0.372486	0.709531	NA
IL7R_3347	0.297901	2.19793	3.47945	0.631688	0.527591	NA		IL7R_3347	0.297901	0.82124	3.52079	0.233254	0.815564	NA		IL7R_3347	0.297901	0.378984	3.52966	0.107371	0.914495	NA
ILF2_3354	953.652	-0.361439	0.225684	-1.60153	0.109261	0.742851		ILF2_3354	953.652	-0.0471873	0.224196	-0.210473	0.833299	0.970107		ILF2_3354	953.652	-0.370318	0.225333	-1.64343	0.100295	0.334094
ILK_3355	538.576	0.254132	0.396725	0.640574	0.5218	0.952178		ILK_3355	538.576	-0.148992	0.396396	-0.375865	0.707017	0.958762		ILK_3355	538.576	0.0655894	0.396733	0.165324	0.868689	0.959817
INHA_3371	0.205146	1.426	6.28413	0.226921	0.820485	NA		INHA_3371	0.205146	-0.0900983	6.28721	-0.0143304	0.988566	NA		INHA_3371	0.205146	0.378972	6.28842	0.0602651	0.951945	NA
INHBA_3372	0.604587	2.28746	2.87681	0.795136	0.426534	NA		INHBA_3372	0.604587	0.429137	2.95787	0.145083	0.884645	NA		INHBA_3372	0.604587	-0.151608	2.97489	-0.0509625	0.959355	NA
INPP1_3376	1.38897	-2.67749	1.88387	-1.42127	0.155237	NA		INPP1_3376	1.38897	1.05179	1.53708	0.684277	0.4938	NA		INPP1_3376	1.38897	-0.286962	1.68253	-0.170554	0.864574	NA
INPP4B_3379	30.6368	0.28619	0.444973	0.643164	0.520118	0.952178		INPP4B_3379	30.6368	0.175729	0.434327	0.404601	0.685771	0.949143		INPP4B_3379	30.6368	0.603213	0.434657	1.38779	0.165201	0.439288
INS_3382	0.870484	1.60643	1.82478	0.880338	0.378676	NA		INS_3382	0.870484	1.42317	1.7781	0.80039	0.423485	NA		INS_3382	0.870484	-0.120961	1.91434	-0.0631866	0.949618	NA
INSIG1_3385	154.678	1.34848	0.45758	2.94699	0.00320881	0.222562		INSIG1_3385	154.678	0.879791	0.457161	1.92447	0.0542959	0.508462		INSIG1_3385	154.678	0.931768	0.45832	2.03301	0.0420517	0.19778
IPO13_3398	11.802	-0.0845178	0.544857	-0.155119	0.876727	0.988782		IPO13_3398	11.802	-0.347447	0.530778	-0.6546	0.512726	0.909258		IPO13_3398	11.802	-0.855689	0.578904	-1.47812	0.139376	0.400794
IPO5_3401	58.035	0.19477	0.302619	0.643614	0.519826	0.952178		IPO5_3401	58.035	0.868677	0.285757	3.03991	0.00236649	0.11165		IPO5_3401	58.035	0.228027	0.299164	0.762216	0.445931	0.731421
IQGAP1_3404	174.013	-0.151926	0.22856	-0.664711	0.506235	0.952178		IQGAP1_3404	174.013	0.109276	0.222134	0.491935	0.622766	0.939599		IQGAP1_3404	174.013	0.286317	0.223721	1.2798	0.200617	0.488542
IRF7_3410	21.4465	-0.158604	0.346912	-0.457188	0.647536	0.968191		IRF7_3410	21.4465	0.360867	0.312392	1.15517	0.24802	0.79833		IRF7_3410	21.4465	-0.211123	0.34352	-0.614588	0.538827	0.797221
IRS1_3411	0.74611	2.10089	2.40081	0.875074	0.381534	NA		IRS1_3411	0.74611	-1.05822	2.59159	-0.408326	0.683034	NA		IRS1_3411	0.74611	-0.542785	2.60358	-0.208477	0.834857	NA
ISG15_3415	7.94445	0.949382	0.604686	1.57004	0.116406	0.753731		ISG15_3415	7.94445	0.799035	0.583352	1.36973	0.170771	0.772026		ISG15_3415	7.94445	0.913059	0.598993	1.52432	0.127428	0.381664
ISL1_3417	14.8321	0.150758	0.638723	0.23603	0.813409	0.98373		ISL1_3417	14.8321	-0.690524	0.646707	-1.06775	0.285632	0.824886		ISL1_3417	14.8321	-0.570983	0.66039	-0.864615	0.38725	0.679938
ISOC1_3421	23.7323	0.0410349	0.367293	0.111723	0.911043	0.992682		ISOC1_3421	23.7323	0.0270058	0.347736	0.0776617	0.938097	0.981859		ISOC1_3421	23.7323	-0.00125526	0.36354	-0.00345287	0.997245	0.998627
ITFG1_3424	14.2825	0.447486	0.460343	0.972071	0.331015	0.887838		ITFG1_3424	14.2825	0.171549	0.448768	0.382267	0.702264	0.956926		ITFG1_3424	14.2825	-0.872298	0.524927	-1.66175	0.0965627	0.32545
ITGA1_3425	0.557442	-0.887018	3.11846	-0.284441	0.776072	NA		ITGA1_3425	0.557442	0.851824	2.97007	0.286803	0.774263	NA		ITGA1_3425	0.557442	-0.976492	3.12722	-0.312256	0.754846	NA
ITGAE_3432	77.9638	-0.262061	0.577661	-0.453659	0.650074	0.968191		ITGAE_3432	77.9638	0.0966438	0.569935	0.16957	0.865349	0.970107		ITGAE_3432	77.9638	-0.743459	0.581279	-1.27901	0.200895	0.488542
ITGB1_3438	42.8502	-0.750974	0.429105	-1.75009	0.0801025	0.681753		ITGB1_3438	42.8502	0.12392	0.402089	0.30819	0.757938	0.961753		ITGB1_3438	42.8502	-1.00468	0.431834	-2.32653	0.0199901	0.121668
ITGB1BP1_3441	6.66374	0.2959	0.681051	0.434476	0.663943	0.968191		ITGB1BP1_3441	6.66374	0.23636	0.648417	0.364518	0.715471	0.958866		ITGB1BP1_3441	6.66374	-0.0901791	0.699556	-0.128909	0.89743	0.967562
ITGB5_3450	1.23235	1.50434	1.76134	0.85409	0.393055	NA		ITGB5_3450	1.23235	3.06171	1.49349	2.05004	0.0403603	NA		ITGB5_3450	1.23235	4.19144	1.43977	2.91119	0.00360057	NA
JAK1_3463	26.2289	0.0375165	0.297768	0.125992	0.899738	0.992682		JAK1_3463	26.2289	-0.12988	0.282754	-0.459339	0.645991	0.940145		JAK1_3463	26.2289	0.515697	0.277433	1.85882	0.0630529	0.255253
JAK2_3466	4.25077	1.63101	0.741683	2.19907	0.0278728	0.517639		JAK2_3466	4.25077	1.33173	0.72208	1.8443	0.0651394	0.555601		JAK2_3466	4.25077	1.8159	0.720719	2.51957	0.0117498	0.0862004
JMJD6_3471	160.04	0.376422	0.234677	1.604	0.108714	0.742851		JMJD6_3471	160.04	0.221512	0.231437	0.957115	0.338509	0.844005		JMJD6_3471	160.04	0.383384	0.233303	1.64329	0.100323	0.334094
JUNB_3476	236.001	0.184778	0.325311	0.568002	0.570034	0.957943		JUNB_3476	236.001	-0.538059	0.325763	-1.65169	0.098598	0.644589		JUNB_3476	236.001	0.048535	0.32513	0.149279	0.881334	0.962461
KAT6A_3486	151.788	-0.396358	0.398562	-0.99447	0.319994	0.885907		KAT6A_3486	151.788	0.418944	0.391788	1.06931	0.284929	0.824886		KAT6A_3486	151.788	-0.158661	0.395891	-0.400768	0.688591	0.88359
KAT6B_3489	267.78	-0.209893	0.181467	-1.15665	0.247417	0.842006		KAT6B_3489	267.78	-0.234407	0.177439	-1.32106	0.186481	0.781483		KAT6B_3489	267.78	0.421831	0.176301	2.39267	0.0167263	0.109655
KCNF1_3502	1.16902	-1.37446	1.7833	-0.770739	0.440862	NA		KCNF1_3502	1.16902	-1.05052	1.67406	-0.627531	0.530311	NA		KCNF1_3502	1.16902	0.0605058	1.59086	0.0380334	0.969661	NA
KCNG1_3503	0	NA	NA	NA	NA	NA		KCNG1_3503	0	NA	NA	NA	NA	NA		KCNG1_3503	0	NA	NA	NA	NA	NA
KCNJ18_3509	1.95439	0.886973	1.48453	0.597477	0.550189	0.955489		KCNJ18_3509	1.95439	-3.06584	1.7894	-1.71333	0.0866516	NA		KCNJ18_3509	1.95439	-1.63415	1.78907	-0.913405	0.361029	NA
KCNK1_3516	3.56547	1.06024	0.830291	1.27694	0.201622	0.824137		KCNK1_3516	3.56547	0.483087	0.828469	0.583108	0.559821	0.923634		KCNK1_3516	3.56547	0.777759	0.838644	0.927401	0.353718	0.652632
KCNK4_3519	1.3317	1.38836	1.48689	0.933735	0.350441	NA		KCNK4_3519	1.3317	0.856681	1.47828	0.579514	0.562243	NA		KCNK4_3519	1.3317	-0.647309	1.7509	-0.369702	0.711605	NA
KCNQ2_3525	47.797	-0.857642	0.361015	-2.37564	0.0175185	0.454686		KCNQ2_3525	47.797	-0.204743	0.335827	-0.609668	0.542082	0.914235		KCNQ2_3525	47.797	-0.94796	0.359262	-2.63863	0.00832415	0.0672755
KCNQ3_3528	1.63919	0.98268	0.972131	1.01085	0.312088	0.883356		KCNQ3_3528	1.63919	-0.506014	1.11284	-0.454705	0.649322	NA		KCNQ3_3528	1.63919	-0.206845	1.15181	-0.179582	0.85748	NA
KCTD5_3534	15.0091	-0.0963252	0.455409	-0.211514	0.832487	0.984514		KCTD5_3534	15.0091	0.137718	0.424613	0.324338	0.745682	0.959146		KCTD5_3534	15.0091	-0.755365	0.483377	-1.56268	0.118127	0.364891
KDELR2_3540	443.046	-0.0673418	0.237085	-0.284041	0.776379	0.978266		KDELR2_3540	443.046	-0.142518	0.235323	-0.605628	0.544762	0.914235		KDELR2_3540	443.046	0.0185109	0.236144	0.0783885	0.937519	0.979867
KDM3A_3541	357.042	0.197127	0.506915	0.388875	0.697369	0.969938		KDM3A_3541	357.042	-0.445435	0.506956	-0.878647	0.379593	0.864448		KDM3A_3541	357.042	0.167664	0.506648	0.330929	0.740698	0.908741
KDM5A_3544	222.925	0.124026	0.274508	0.451811	0.651405	0.968191		KDM5A_3544	222.925	0.0973756	0.271587	0.358543	0.719937	0.958866		KDM5A_3544	222.925	0.310459	0.272574	1.13899	0.254708	0.54596
KDR_3546	0.496361	-0.875129	3.91904	-0.223302	0.823301	NA		KDR_3546	0.496361	-0.414173	3.9056	-0.106046	0.915546	NA		KDR_3546	0.496361	-1.01049	3.91904	-0.257842	0.796529	NA
KEAP1_3547	48.6045	0.27427	0.373825	0.733685	0.463141	0.937405		KEAP1_3547	48.6045	1.02359	0.356758	2.86915	0.00411578	0.157572		KEAP1_3547	48.6045	0.962543	0.36145	2.66301	0.00774462	0.0651553
KIAA0100_3554	90.1928	-0.256184	0.293343	-0.873324	0.382486	0.903399		KIAA0100_3554	90.1928	0.787411	0.276752	2.84518	0.0044386	0.163301		KIAA0100_3554	90.1928	-0.238168	0.290586	-0.819613	0.412437	0.708659
PCLAF_3555	1.97285	0.780754	0.887015	0.880204	0.378749	0.900404		PCLAF_3555	1.97285	-0.932661	1.03962	-0.897115	0.369658	NA		PCLAF_3555	1.97285	-2.189	1.37944	-1.58688	0.11254	NA
WASHC5_3558	153.491	-0.409308	0.277448	-1.47526	0.140142	0.780344		WASHC5_3558	153.491	0.185135	0.268556	0.689374	0.490588	0.904003		WASHC5_3558	153.491	-0.0350921	0.272573	-0.128744	0.89756	0.967562
KIAA0355_3561	100.323	0.0309788	0.243143	0.12741	0.898616	0.992682		KIAA0355_3561	100.323	-0.0319677	0.236461	-0.135192	0.89246	0.973035		KIAA0355_3561	100.323	0.327356	0.23738	1.37904	0.167884	0.442173
KHDC4_3570	239.998	0.200655	0.16239	1.23564	0.216593	0.840496		KHDC4_3570	239.998	-0.146787	0.160356	-0.915383	0.359991	0.85608		KHDC4_3570	239.998	0.464416	0.159234	2.91657	0.00353903	0.0364453
WASHC4_3574	51.2237	-0.389377	0.40737	-0.95583	0.339158	0.887838		WASHC4_3574	51.2237	0.333325	0.386564	0.862278	0.388534	0.870748		WASHC4_3574	51.2237	0.0217693	0.396244	0.0549392	0.956187	0.982173
KIFBP_3583	42.3219	-0.0408325	0.306879	-0.133057	0.894148	0.992682		KIFBP_3583	42.3219	-0.244619	0.297175	-0.823148	0.410424	0.875144		KIFBP_3583	42.3219	0.0767211	0.30016	0.2556	0.798259	0.937451
KIF11_3588	226.694	-0.345621	0.372521	-0.927788	0.353518	0.891602		KIF11_3588	226.694	-0.873117	0.372094	-2.34649	0.018951	0.319009		KIF11_3588	226.694	-0.891154	0.374531	-2.37939	0.0173413	0.111901
KIF14_3592	66.0028	0.137639	0.426292	0.322875	0.74679	0.97623		KIF14_3592	66.0028	-0.837576	0.430644	-1.94494	0.0517823	0.50027		KIF14_3592	66.0028	-0.956982	0.439831	-2.17579	0.0295706	0.157167
KIF15_3595	26.9091	0.679448	0.401007	1.69435	0.0901981	0.711369		KIF15_3595	26.9091	-0.394392	0.411761	-0.95782	0.338154	0.844005		KIF15_3595	26.9091	-0.484645	0.428906	-1.12996	0.258494	0.549774
KIF18B_3598	5.30181	1.3136	0.899933	1.45966	0.144382	0.782184		KIF18B_3598	5.30181	1.88058	0.864945	2.17421	0.0296891	0.408847		KIF18B_3598	5.30181	-0.399041	1.00761	-0.396027	0.692085	0.885309
KIF20A_3601	21.6679	-0.313399	0.46014	-0.681093	0.495812	0.952178		KIF20A_3601	21.6679	-0.551338	0.448165	-1.23021	0.218617	0.792682		KIF20A_3601	21.6679	-2.62087	0.611215	-4.28798	1.8e-05	0.000510874
KIF2C_3603	159.315	0.205159	0.405891	0.505453	0.613241	0.966082		KIF2C_3603	159.315	-0.488464	0.40623	-1.20243	0.229196	0.79779		KIF2C_3603	159.315	-1.05988	0.412905	-2.56688	0.0102617	0.0792951
KIF5C_3612	1028.04	-0.200629	0.359174	-0.558584	0.576446	0.959049		KIF5C_3612	1028.04	-0.159541	0.358478	-0.445049	0.656284	0.940145		KIF5C_3612	1028.04	-0.195192	0.358941	-0.543798	0.586581	0.826266
KIT_3617	10.7454	0.323408	0.514582	0.628485	0.529686	0.952178		KIT_3617	10.7454	-0.633038	0.53428	-1.18484	0.23608	0.79779		KIT_3617	10.7454	-0.415427	0.550895	-0.754095	0.450792	0.736384
KLF6_3626	24.2408	0.48741	0.349173	1.3959	0.162745	0.803723		KLF6_3626	24.2408	-0.10069	0.348628	-0.288819	0.77272	0.966999		KLF6_3626	24.2408	0.183322	0.3547	0.516838	0.605269	0.833958
KLHDC2_3630	661.722	-0.467901	0.146657	-3.19043	0.0014206	0.150215		KLHDC2_3630	661.722	-0.820815	0.145604	-5.63732	1.72722e-08	5.32199e-06		KLHDC2_3630	661.722	-0.563934	0.146327	-3.85392	0.000116243	0.00236809
KLHL21_3635	9.97279	0.581504	0.564965	1.02927	0.303351	0.879007		KLHL21_3635	9.97279	0.303227	0.551694	0.549628	0.582574	0.932579		KLHL21_3635	9.97279	0.223752	0.574826	0.389251	0.69709	0.888357
KLHL9_3643	88.4958	0.250211	0.197775	1.26513	0.205825	0.828814		KLHL9_3643	88.4958	0.00180143	0.192068	0.0093791	0.992517	0.995915		KLHL9_3643	88.4958	0.0820291	0.198161	0.413952	0.678909	0.879407
KLK2_3651	0.858511	-0.00707261	1.96464	-0.00359996	0.997128	NA		KLK2_3651	0.858511	-3.04792	2.12509	-1.43426	0.151499	NA		KLK2_3651	0.858511	-0.330434	1.9863	-0.166357	0.867876	NA
KNSTRN_3668	95.4834	0.142493	0.279549	0.509726	0.610244	0.966082		KNSTRN_3668	95.4834	0.316361	0.272119	1.16258	0.244998	0.79833		KNSTRN_3668	95.4834	-0.156219	0.281196	-0.555553	0.578517	0.820698
KRT17_3687	4.60828	0.648944	0.552802	1.17392	0.240428	0.840642		KRT17_3687	4.60828	-0.759569	0.623688	-1.21787	0.223274	0.792682		KRT17_3687	4.60828	0.0135661	0.594349	0.0228252	0.98179	0.991896
KRT19_3690	6.19866	0.246114	0.705505	0.348848	0.727204	0.973754		KRT19_3690	6.19866	-0.682213	0.727115	-0.938247	0.348118	0.848479		KRT19_3690	6.19866	-0.347339	0.736883	-0.471363	0.637382	0.854242
KRT7_3703	0.807662	-2.01314	2.90883	-0.69208	0.488887	NA		KRT7_3703	0.807662	-3.53588	2.91841	-1.21158	0.225675	NA		KRT7_3703	0.807662	-3.06662	2.91855	-1.05074	0.293379	NA
KTN1_3708	171.852	-0.412835	0.442117	-0.933769	0.350423	0.890068		KTN1_3708	171.852	0.433848	0.436352	0.994263	0.320095	0.836445		KTN1_3708	171.852	-0.593751	0.442123	-1.34295	0.179287	0.458904
L1CAM_3714	718.875	-0.131185	0.201656	-0.650542	0.515342	0.952178		L1CAM_3714	718.875	-0.236092	0.200538	-1.17729	0.23908	0.79779		L1CAM_3714	718.875	-0.523348	0.202242	-2.58774	0.00966092	0.0758413
LAGE3_3716	43.4596	0.126615	0.326675	0.387588	0.698321	0.969938		LAGE3_3716	43.4596	-0.006058	0.317103	-0.0191042	0.984758	0.995915		LAGE3_3716	43.4596	0.603487	0.314418	1.91938	0.0549366	0.232666
LAMA3_3717	2.16719	2.23811	1.05124	2.12902	0.0332524	0.561749		LAMA3_3717	2.16719	0.175252	1.20222	0.145773	0.884101	NA		LAMA3_3717	2.16719	0.9857	1.1549	0.853494	0.393385	NA
LAMB3_3722	0.597393	0.706236	2.10893	0.334879	0.737717	NA		LAMB3_3722	0.597393	-1.73612	2.20885	-0.785983	0.431878	NA		LAMB3_3722	0.597393	1.26955	2.04095	0.622039	0.533916	NA
LAMC2_3727	6.33281	-1.32013	0.729504	-1.80963	0.0703533	0.669438		LAMC2_3727	6.33281	-1.41475	0.673662	-2.10009	0.0357209	0.44029		LAMC2_3727	6.33281	-0.26822	0.618272	-0.433823	0.664417	0.868392
LAMP1_3730	1868.05	0.0189346	0.251047	0.0754227	0.939878	0.992682		LAMP1_3730	1868.05	-0.405429	0.250908	-1.61585	0.106127	0.657296		LAMP1_3730	1868.05	-0.0929887	0.250993	-0.370483	0.711023	0.899267
LAP3_3740	490.69	0.0990868	0.305138	0.324728	0.745387	0.974857		LAP3_3740	490.69	-0.202276	0.304482	-0.664328	0.50648	0.905994		LAP3_3740	490.69	0.223738	0.304501	0.734769	0.46248	0.745554
LBR_3754	68.962	-0.140847	0.334329	-0.421282	0.673549	0.968191		LBR_3754	68.962	-0.382253	0.328728	-1.16282	0.244902	0.79833		LBR_3754	68.962	-0.236051	0.33318	-0.708478	0.478648	0.756317
LCP1_3761	2.43471	1.47316	1.08191	1.36163	0.173314	0.804715		LCP1_3761	2.43471	-0.479905	1.20018	-0.399859	0.68926	NA		LCP1_3761	2.43471	0.457064	1.14724	0.398402	0.690334	NA
LDHA_3766	492.864	-0.451165	0.293195	-1.53879	0.123856	0.765389		LDHA_3766	492.864	-0.651615	0.292105	-2.23076	0.0256972	0.372245		LDHA_3766	492.864	-1.13282	0.294976	-3.84039	0.00012284	0.00246179
LGALS8_3781	0.685871	0.0619825	3.07213	0.0201757	0.983903	NA		LGALS8_3781	0.685871	0.509561	3.05557	0.166765	0.867555	NA		LGALS8_3781	0.685871	0.889638	3.07189	0.289606	0.772117	NA
LGMN_3782	62.1792	0.18701	0.28422	0.657977	0.510553	0.952178		LGMN_3782	62.1792	-0.701369	0.289016	-2.42675	0.0152348	0.294568		LGMN_3782	62.1792	-0.43894	0.292795	-1.49914	0.133838	0.391468
LIG1_3795	11.1723	0.316924	0.450427	0.703608	0.481677	0.947098		LIG1_3795	11.1723	-0.22433	0.447564	-0.501225	0.616213	0.939599		LIG1_3795	11.1723	-0.826039	0.513433	-1.60885	0.107648	0.348166
LINC00621_3801	0.447857	3.19147	4.80234	0.664565	0.506329	NA		LINC00621_3801	0.447857	-1.25266	4.91438	-0.254896	0.798803	NA		LINC00621_3801	0.447857	-0.783481	4.91496	-0.159407	0.873348	NA
LINC00623_3802	3.21	1.07916	0.927907	1.163	0.244829	0.840642		LINC00623_3802	3.21	-0.946841	1.15465	-0.820022	0.412204	0.875178		LINC00623_3802	3.21	1.49367	0.875902	1.7053	0.0881393	0.313443
LINC00623_3803	3.72489	0.593288	1.23433	0.480657	0.63076	0.968191		LINC00623_3803	3.72489	0.0149285	1.23228	0.0121146	0.990334	0.995915		LINC00623_3803	3.72489	-0.796288	1.34857	-0.590469	0.554876	0.805764
LIPA_3812	446.572	0.103874	0.448465	0.231621	0.816833	0.98373		LIPA_3812	446.572	-0.162342	0.447878	-0.362469	0.717001	0.958866		LIPA_3812	446.572	0.125325	0.448107	0.279676	0.779726	0.92861
LOC102606465_3829	63.9902	-0.270462	0.423622	-0.638451	0.52318	0.952178		LOC102606465_3829	63.9902	0.0478631	0.411584	0.11629	0.907423	0.975064		LOC102606465_3829	63.9902	0.683751	0.409842	1.66833	0.0952505	0.324748
IGKV1.9_3838	1.16617	-0.445913	1.78132	-0.250327	0.802334	NA		IGKV1.9_3838	1.16617	-2.36612	1.92215	-1.23097	0.218333	NA		IGKV1.9_3838	1.16617	-2.91171	1.94641	-1.49594	0.134669	NA
LOXL1_3850	1801.57	-0.333414	0.175624	-1.89846	0.0576359	0.629658		LOXL1_3850	1801.57	-0.287343	0.174907	-1.64283	0.100418	0.648195		LOXL1_3850	1801.57	-0.538332	0.175654	-3.06473	0.00217863	0.0254518
LPAR2_3854	70.4399	-0.423661	0.255291	-1.65952	0.0970112	0.716997		LPAR2_3854	70.4399	-0.345983	0.243763	-1.41934	0.1558	0.755849		LPAR2_3854	70.4399	-0.738534	0.258823	-2.85344	0.00432492	0.0426437
LPGAT1_3859	3.66663	-0.986998	1.12286	-0.879003	0.3794	0.900404		LPGAT1_3859	3.66663	-0.769346	1.02979	-0.747088	0.455011	0.889118		LPGAT1_3859	3.66663	0.176387	0.991349	0.177926	0.858781	0.957871
LPIN3_3865	1.78492	0.46085	0.970125	0.475042	0.634757	0.968191		LPIN3_3865	1.78492	1.00096	0.855784	1.16964	0.242146	NA		LPIN3_3865	1.78492	0.178925	0.9924	0.180295	0.856921	NA
LRP10_3874	247.835	0.230061	0.220024	1.04562	0.295737	0.873142		LRP10_3874	247.835	0.159749	0.217095	0.735849	0.461822	0.893129		TRIM16L_16350	109.245	2.65925	0.192991	13.7791	3.41e-43	9.33e-41
LRPAP1_3876	4.65197	0.670535	0.726967	0.922373	0.356334	0.892628		LRPAP1_3876	4.65197	0.670247	0.687197	0.975335	0.329394	0.844005		LRPAP1_3876	4.65197	0.381559	0.739396	0.516041	0.605826	0.833958
CARMIL1_3881	21.3303	0.779478	0.40184	1.93978	0.052407	0.617839		CARMIL1_3881	21.3303	-0.108032	0.410478	-0.263186	0.792407	0.970107		CARMIL1_3881	21.3303	0.536556	0.404466	1.32658	0.184648	0.468751
LRRC41_3882	878.599	0.214264	0.379379	0.564777	0.572225	0.957943		LRRC41_3882	878.599	-0.340882	0.37931	-0.898691	0.368817	0.860681		LRRC41_3882	878.599	0.65244	0.378832	1.72224	0.085026	0.30597
LSM1_3888	151.912	-0.203933	0.382561	-0.533073	0.593983	0.962699		LSM1_3888	151.912	-0.212328	0.378986	-0.560253	0.575307	0.928786		LSM1_3888	151.912	-0.63021	0.38449	-1.63908	0.101197	0.335163
LSM5_3894	590.234	-0.172803	0.336513	-0.513511	0.607594	0.966082		LSM5_3894	590.234	0.0540675	0.335114	0.161341	0.871825	0.970107		LSM5_3894	590.234	-0.32335	0.336443	-0.961085	0.336509	0.636186
LYRM1_3916	117.591	-0.0614463	0.247221	-0.248548	0.80371	0.982272		LYRM1_3916	117.591	-0.126348	0.241356	-0.523494	0.600631	0.939599		LYRM1_3916	117.591	0.0269437	0.24425	0.110312	0.912162	0.971685
LYSMD3_3919	0.834426	-1.3073	2.00355	-0.652491	0.514084	NA		LYSMD3_3919	0.834426	0.781011	1.7984	0.434281	0.664084	NA		LYSMD3_3919	0.834426	-0.480134	2.00321	-0.239683	0.810576	NA
MACF1_3927	58.3659	-0.286983	0.360523	-0.796017	0.426022	0.927908		MACF1_3927	58.3659	0.283527	0.344312	0.823459	0.410247	0.875144		MACF1_3927	58.3659	-0.303941	0.357808	-0.849453	0.395629	0.688719
MAD2L1_3930	20.7269	-0.771916	0.449049	-1.719	0.0856143	0.701688		MAD2L1_3930	20.7269	-0.963259	0.433053	-2.22435	0.0261251	0.372245		MAD2L1_3930	20.7269	-1.65886	0.489346	-3.38996	0.000699025	0.0101958
MALAT1_3940	27082	0.31559	0.501168	0.629709	0.528885	0.952178		MALAT1_3940	27082	-0.0846142	0.501162	-0.168836	0.865926	0.970107		MALAT1_3940	27082	0.250772	0.501165	0.500379	0.616808	0.840947
MALT1_3941	34.1988	-0.162402	0.328716	-0.494049	0.621272	0.968191		MALT1_3941	34.1988	0.0286746	0.306802	0.093463	0.925536	0.978523		MALT1_3941	34.1988	0.37797	0.309171	1.22253	0.221509	0.511732
MAN2B1_3947	25.6511	-0.0567718	0.514773	-0.110285	0.912183	0.992682		MAN2B1_3947	25.6511	0.0488744	0.498444	0.0980539	0.92189	0.978171		MAN2B1_3947	25.6511	-0.452391	0.52188	-0.866849	0.386025	0.679194
MAP1LC3A_3963	8.97819	0.571204	0.555157	1.02891	0.303524	0.879007		MAP1LC3A_3963	8.97819	0.0469801	0.551381	0.0852044	0.932099	0.979797		MAP1LC3A_3963	8.97819	-0.494328	0.612751	-0.806736	0.419819	0.715155
MAP1LC3B_3964	14.6836	0.0682314	0.558044	0.122269	0.902686	0.992682		MAP1LC3B_3964	14.6836	0.245078	0.532987	0.45982	0.645646	0.940145		MAP1LC3B_3964	14.6836	-0.374665	0.570698	-0.656503	0.5115	0.778782
MAP2_3965	148.698	-0.465954	0.405784	-1.14828	0.250853	0.842006		MAP2_3965	148.698	-0.3986	0.401373	-0.993091	0.320666	0.836445		MAP2_3965	148.698	-0.938647	0.408399	-2.29836	0.0215414	0.12826
MAP2K5_3975	7.87738	-0.0434411	0.523179	-0.0830329	0.933825	0.992682		MAP2K5_3975	7.87738	-0.10193	0.487428	-0.209118	0.834356	0.970107		MAP2K5_3975	7.87738	-0.108728	0.51864	-0.20964	0.833948	0.948631
MAP3K4_3982	21.3834	0.0570531	0.370327	0.154061	0.877561	0.988782		MAP3K4_3982	21.3834	-0.289058	0.36083	-0.801091	0.423079	0.87847		MAP3K4_3982	21.3834	0.0215336	0.366271	0.0587914	0.953118	0.982173
MAP4K4_3985	709.141	0.0806049	0.264532	0.304708	0.760589	0.978087		MAP4K4_3985	709.141	-0.121456	0.263809	-0.460393	0.645234	0.940145		MAP4K4_3985	709.141	0.397731	0.263688	1.50834	0.131469	0.38904
MAP7_3988	2.54492	1.39066	1.20417	1.15488	0.248141	0.842006		MAP7_3988	2.54492	0.927427	1.19327	0.777213	0.437033	NA		MAP7_3988	2.54492	-0.763197	1.4689	-0.519572	0.603362	NA
MAPK1_3989	5.1456	-0.803038	0.790024	-1.01647	0.309404	0.883356		MAPK1_3989	5.1456	0.138934	0.670326	0.207263	0.835804	0.970107		MAPK1_3989	5.1456	-0.910554	0.787711	-1.15595	0.247702	0.539326
MAPK1_3990	9.70288	0.283237	0.647423	0.437484	0.66176	0.968191		MAPK1_3990	9.70288	0.511917	0.613499	0.834422	0.404043	0.875144		MAPK1_3990	9.70288	-0.193127	0.665996	-0.289982	0.77183	0.923573
MAPK13_3996	2.9478	-0.542459	1.02964	-0.526843	0.598303	0.963452		MAPK13_3996	2.9478	0.712843	0.874045	0.815568	0.414747	NA		MAPK13_3996	2.9478	-0.300361	0.98361	-0.305366	0.760088	NA
MAPK14_4000	93.7166	0.278545	0.334486	0.832757	0.404982	0.916559		MAPK14_4000	93.7166	0.0377153	0.330748	0.11403	0.909214	0.975713		MAPK14_4000	93.7166	0.621749	0.329535	1.88675	0.0591942	0.245233
MAPK1IP1L_4001	2.89813	-1.23497	1.1579	-1.06656	0.286172	0.866407		MAPK1IP1L_4001	2.89813	-0.813436	0.991072	-0.820763	0.411781	NA		MAPK1IP1L_4001	2.89813	-1.00826	1.09307	-0.922414	0.356313	NA
MAPK3_4002	17.9237	0.149922	0.390514	0.383909	0.701046	0.969938		MAPK3_4002	17.9237	0.44671	0.358633	1.24559	0.212914	0.792682		MAPK3_4002	17.9237	0.345221	0.376711	0.916409	0.359453	0.655401
MAPK9_4009	155.649	-0.192421	0.216668	-0.888094	0.37449	0.899569		MAPK9_4009	155.649	-0.0807085	0.209615	-0.385032	0.700214	0.956926		MAPK9_4009	155.649	0.140956	0.211474	0.666538	0.505067	0.775212
MAPKAPK2_4012	1317.18	0.568382	0.201774	2.81693	0.00484855	0.280318		MAPKAPK2_4012	1317.18	0.229248	0.201496	1.13773	0.255233	0.80557		MAPKAPK2_4012	1317.18	0.490812	0.201662	2.43383	0.0149401	0.100626
MAPKAPK3_4013	5.43948	-0.920172	0.783071	-1.17508	0.239962	0.840642		MAPKAPK3_4013	5.43948	-0.216246	0.680778	-0.317646	0.750754	0.959146		MAPKAPK3_4013	5.43948	-0.037314	0.696937	-0.0535399	0.957302	0.98241
MAPKAPK5_4016	33.8235	-0.386408	0.335688	-1.15109	0.249694	0.842006		MAPKAPK5_4016	33.8235	0.393669	0.301113	1.30738	0.191084	0.781483		MAPKAPK5_4016	33.8235	-0.538747	0.336123	-1.60283	0.108973	0.349307
MAPT_4019	2.60504	0.600381	0.845232	0.710315	0.477509	0.943521		MAPT_4019	2.60504	0.587355	0.795585	0.738269	0.460351	NA		MAPT_4019	2.60504	0.758411	0.818299	0.926815	0.354023	NA
MARCKS_4021	455.556	0.0292811	0.504107	0.0580851	0.953681	0.99556		MARCKS_4021	455.556	-0.560086	0.504057	-1.11116	0.266502	0.814983		MARCKS_4021	455.556	-0.21104	0.5042	-0.418564	0.675535	0.876417
MAST2_4033	52.9908	0.179661	0.336895	0.533285	0.593836	0.962699		MAST2_4033	52.9908	0.347184	0.324888	1.06863	0.285237	0.824886		MAST2_4033	52.9908	0.318083	0.331554	0.959371	0.337372	0.636283
MBNL1_4056	237.893	-0.186928	0.189953	-0.984072	0.32508	0.887838		MBNL1_4056	237.893	-0.44059	0.187284	-2.35252	0.0186467	0.319009		MBNL1_4056	237.893	-0.0562106	0.187686	-0.299493	0.764564	0.921967
MBNL2_4059	223.052	-0.205228	0.214496	-0.956793	0.338672	0.887838		MBNL2_4059	223.052	-0.235299	0.210405	-1.11832	0.263432	0.81473		MBNL2_4059	223.052	0.122997	0.210902	0.583195	0.559762	0.809907
MBOAT7_4061	5.21539	1.03951	0.688084	1.51074	0.130856	0.769921		MBOAT7_4061	5.21539	-0.557271	0.75606	-0.737072	0.461079	0.893129		MBOAT7_4061	5.21539	-0.71261	0.823069	-0.865796	0.386602	0.679725
MCL1_4068	6.87592	0.50924	0.588092	0.865918	0.386535	0.904556		MCL1_4068	6.87592	0.201408	0.574806	0.350393	0.726044	0.958866		MCL1_4068	6.87592	-2.01579	0.826773	-2.43814	0.0147629	0.10025
MCM10_4071	28.7739	-0.421365	0.469057	-0.898325	0.369012	0.894982		MCM10_4071	28.7739	0.0706409	0.446078	0.15836	0.874173	0.970107		MCM10_4071	28.7739	-0.830047	0.476798	-1.74088	0.081705	0.298375
MCM3_4072	913.144	-0.0629373	0.262525	-0.239738	0.810533	0.983437		MCM3_4072	913.144	-0.453793	0.262198	-1.73073	0.0835004	0.610408		MCM3_4072	913.144	-0.311941	0.262629	-1.18776	0.234927	0.525494
MCM4_4075	31.8882	-0.117764	0.319074	-0.369079	0.712069	0.972241		MCM4_4075	31.8882	-0.217273	0.305679	-0.710786	0.477217	0.898929		MCM4_4075	31.8882	-0.818591	0.339204	-2.41327	0.01581	0.104482
MCM7_4079	390.523	-0.158984	0.181168	-0.877546	0.38019	0.900642		MCM7_4079	390.523	-0.270221	0.178941	-1.51011	0.131014	0.702066		MCM7_4079	390.523	-0.369404	0.181362	-2.03684	0.0416666	0.196759
MCOLN1_4080	42.6622	0.389592	0.29337	1.32799	0.184181	0.814509		MCOLN1_4080	42.6622	0.253176	0.283615	0.892675	0.372031	0.861087		MCOLN1_4080	42.6622	0.537553	0.286818	1.8742	0.060903	0.249996
MCUR1_4086	71.8145	-0.438695	0.241644	-1.81546	0.0694539	0.669438		MCUR1_4086	71.8145	0.0858833	0.221551	0.387646	0.698278	0.956594		MCUR1_4086	71.8145	0.212058	0.226076	0.937994	0.348247	0.64819
MDH1_4087	302.329	0.312648	0.34597	0.903687	0.366162	0.894949		MDH1_4087	302.329	-0.0754693	0.34527	-0.218581	0.826977	0.970107		MDH1_4087	302.329	0.101099	0.346069	0.292136	0.770183	0.922999
ME2_4100	43.9016	-0.340625	0.357243	-0.953484	0.340345	0.887838		ME2_4100	43.9016	0.440756	0.328968	1.33982	0.180305	0.772671		ME2_4100	43.9016	0.360455	0.337099	1.06928	0.284942	0.582154
MED1_4106	731.871	-0.0532051	0.173244	-0.30711	0.758759	0.978087		MED1_4106	731.871	-0.27433	0.172207	-1.59302	0.111156	0.665045		MED1_4106	731.871	0.282222	0.171946	1.64134	0.100726	0.334171
MED21_4109	95.7724	-0.285285	0.384071	-0.742791	0.457608	0.937405		MED21_4109	95.7724	0.12652	0.375152	0.337249	0.735929	0.958866		MED21_4109	95.7724	-0.197525	0.381212	-0.51815	0.604354	0.833958
MEF2C_4112	20.5547	-0.548296	0.576614	-0.950889	0.341661	0.887838		MEF2C_4112	20.5547	0.381082	0.542375	0.702617	0.482295	0.899967		MEF2C_4112	20.5547	-0.818557	0.580546	-1.40998	0.158546	0.429605
MEFV_4116	0.965659	1.95328	1.62028	1.20551	0.228005	NA		MEFV_4116	0.965659	1.90487	1.56545	1.21682	0.223674	NA		MEFV_4116	0.965659	-0.00596395	1.85693	-0.00321173	0.997437	NA
MELK_4117	4.06648	0.299309	0.81305	0.368131	0.712776	0.972276		MELK_4117	4.06648	0.954035	0.733673	1.30035	0.193479	0.781483		MELK_4117	4.06648	-1.14476	0.98244	-1.16522	0.243931	0.534006
MEST_4122	8.49139	0.101731	0.649829	0.156551	0.875599	0.988468		MEST_4122	8.49139	0.654185	0.599616	1.09101	0.27527	0.818688		MEST_4122	8.49139	-0.59444	0.688661	-0.863182	0.388038	0.680351
MET_4125	0.389394	-0.00555842	3.9068	-0.00142276	0.998865	NA		MET_4125	0.389394	1.27846	3.8531	0.3318	0.74004	NA		MET_4125	0.389394	-0.140922	3.9068	-0.0360711	0.971226	NA
METRN_4129	141.782	0.0976287	0.265627	0.36754	0.713216	0.972413		METRN_4129	141.782	-0.236293	0.263285	-0.897479	0.369463	0.860681		METRN_4129	141.782	-0.493109	0.27003	-1.82613	0.0678311	0.265735
METTL2A_4134	6.78164	0.302216	0.733619	0.411952	0.680375	0.968191		METTL2A_4134	6.78164	-0.252096	0.730618	-0.345044	0.730061	0.958866		METTL2A_4134	6.78164	-0.367322	0.768917	-0.477714	0.632854	0.853383
MIF_4173	637.65	0.197421	0.46096	0.428282	0.668446	0.968191		MIF_4173	637.65	0.111537	0.460388	0.242268	0.808573	0.970107		MIF_4173	637.65	-0.171079	0.461211	-0.370933	0.710687	0.899267
MKNK1_4185	11.5671	-0.117569	0.494585	-0.237712	0.812104	0.983437		MKNK1_4185	11.5671	0.545957	0.442094	1.23494	0.216854	0.792682		MKNK1_4185	11.5671	-0.211858	0.492161	-0.430465	0.666857	0.870475
MLEC_4188	44.1543	-0.582084	0.396119	-1.46947	0.141706	0.78061		MLEC_4188	44.1543	-0.0915856	0.374829	-0.244339	0.806968	0.970107		MLEC_4188	44.1543	-0.469817	0.389474	-1.20629	0.227708	0.516375
MLLT11_4193	2455.65	0.029546	0.236479	0.124941	0.90057	0.992682		MLLT11_4193	2455.65	0.127434	0.236096	0.539756	0.589365	0.933865		MLLT11_4193	2455.65	-0.297574	0.23658	-1.25781	0.20846	0.497318
MMP1_4206	0.785151	2.895	1.90528	1.51946	0.128646	NA		MMP1_4206	0.785151	2.03055	1.93114	1.05148	0.29304	NA		MMP1_4206	0.785151	0.836533	2.11617	0.395304	0.692618	NA
MMP2_4213	22.8405	0.875108	0.634407	1.37941	0.167768	0.804715		MMP2_4213	22.8405	0.535634	0.629782	0.850507	0.395043	0.874276		MMP2_4213	22.8405	0.608818	0.636167	0.95701	0.338562	0.637957
MMP3_4216	0.20646	0	6.28842	0	1	NA		MMP3_4216	0.20646	0	6.28721	0	1	NA		MMP3_4216	0.20646	0	6.28842	0	1	NA
MNAT1_4225	288.181	-0.15215	0.332564	-0.457506	0.647307	0.968191		MNAT1_4225	288.181	-0.336924	0.330774	-1.01859	0.308397	0.833905		MNAT1_4225	288.181	-0.00796039	0.331175	-0.0240368	0.980823	0.991896
MOK_4238	14.474	0.353664	0.481862	0.733952	0.462978	0.937405		MOK_4238	14.474	0.115695	0.46796	0.247233	0.804728	0.970107		MOK_4238	14.474	0.749451	0.46213	1.62173	0.104861	0.34327
MORF4L1_4240	23.5544	-0.327542	0.439335	-0.745542	0.455944	0.937405		MORF4L1_4240	23.5544	0.40519	0.404724	1.00115	0.316754	0.834515		MORF4L1_4240	23.5544	-1.10684	0.467897	-2.36556	0.0180029	0.115566
MPC2_4243	148.763	0.603613	0.243273	2.48121	0.0130937	0.409967		MPC2_4243	148.763	0.265075	0.241314	1.09846	0.272002	0.816821		MPC2_4243	148.763	0.814482	0.240635	3.38472	0.000712498	0.0103312
MRE11_4256	530	0.559279	0.55856	1.00129	0.316688	0.883356		MRE11_4256	530	-0.0868179	0.558586	-0.155424	0.876487	0.970107		MRE11_4256	530	-0.0502956	0.55906	-0.0899646	0.928315	0.978036
MRPL12_4260	841.7	0.145782	0.43563	0.334647	0.737892	0.973754		MRPL12_4260	841.7	-0.314619	0.435479	-0.722466	0.470008	0.897353		MRPL12_4260	841.7	0.0615483	0.435533	0.141317	0.88762	0.96557
MRPL13_4261	434.484	-0.372794	0.392301	-0.950276	0.341972	0.887838		MRPL13_4261	434.484	-0.377768	0.390899	-0.966408	0.33384	0.844005		MRPL13_4261	434.484	-0.643238	0.392553	-1.6386	0.101297	0.335163
MRPL15_4264	683.684	-0.234673	0.203802	-1.15148	0.249537	0.842006		MRPL15_4264	683.684	-0.0941736	0.201875	-0.466495	0.640861	0.940145		MRPL15_4264	683.684	0.00776678	0.20261	0.0383337	0.969422	0.989492
MRPL19_4268	23.7024	-0.519344	0.44035	-1.17939	0.238244	0.840642		MRPL19_4268	23.7024	0.246187	0.400577	0.614582	0.538831	0.914098		MRPL19_4268	23.7024	-0.00226534	0.416975	-0.00543278	0.995665	0.998627
MRPL37_4278	53.0448	-0.06564	0.264988	-0.24771	0.804359	0.982272		MRPL37_4278	53.0448	-0.155988	0.254351	-0.61328	0.539691	0.914235		MRPL37_4278	53.0448	-0.0835203	0.261988	-0.318795	0.749882	0.913506
MRPL53_4285	2.93845	0.650667	1.12176	0.580041	0.561887	0.957943		MRPL53_4285	2.93845	1.66876	1.00899	1.65389	0.0981491	NA		MRPL53_4285	2.93845	0.541055	1.11819	0.483869	0.628479	NA
MRPS17_4291	173.035	-0.101028	0.48091	-0.210076	0.833608	0.984514		MRPS17_4291	173.035	0.204104	0.477339	0.427587	0.668952	0.941475		MRPS17_4291	173.035	-0.563388	0.48252	-1.1676	0.24297	0.534006
MRPS2_4292	27.0368	0.13798	0.337867	0.408386	0.68299	0.968191		MRPS2_4292	27.0368	0.521987	0.312204	1.67194	0.0945356	0.635018		MRPS2_4292	27.0368	0.249697	0.329745	0.757242	0.448905	0.73525
MRPS23_4296	3.75463	-0.8324	0.874466	-0.951894	0.341151	0.887838		MRPS23_4296	3.75463	0.0434505	0.689613	0.063007	0.949761	0.984272		MRPS23_4296	3.75463	-0.245185	0.768715	-0.318954	0.749761	0.913506
MSH6_4310	24.8577	0.324735	0.322207	1.00785	0.313528	0.883356		MSH6_4310	24.8577	0.422463	0.299243	1.41177	0.158017	0.758766		MSH6_4310	24.8577	0.597102	0.307682	1.94065	0.0523008	0.227773
MSMO1_4315	669.671	-0.30882	0.260685	-1.18464	0.236158	0.840642		MSMO1_4315	669.671	-0.18906	0.259096	-0.729692	0.465579	0.895204		MSMO1_4315	669.671	-0.36514	0.260357	-1.40246	0.160778	0.431719
MSRA_4319	1.94973	-1.67414	1.7282	-0.968722	0.332684	0.887838		MSRA_4319	1.94973	0.528398	1.39988	0.37746	0.705832	NA		MSRA_4319	1.94973	-0.500871	1.56961	-0.319105	0.749647	NA
MT1E_4328	2.41385	1.11568	1.12868	0.988479	0.322918	0.887838		MT1E_4328	2.41385	1.31078	1.06084	1.23561	0.216604	NA		MT1E_4328	2.41385	-1.45847	1.51623	-0.9619	0.3361	NA
MT1H_4330	0.798305	1.40574	2.01101	0.699021	0.484539	NA		MT1H_4330	0.798305	0.870381	2.00805	0.433445	0.664691	NA		MT1H_4330	0.798305	-0.741779	2.13238	-0.347864	0.727942	NA
MT1HL1_4331	0.491152	-0.619866	3.03627	-0.204153	0.838234	NA		MT1HL1_4331	0.491152	-0.172697	3.01953	-0.0571934	0.954391	NA		MT1HL1_4331	0.491152	0.207785	3.03602	0.0684398	0.945436	NA
MT1X_4333	3.28533	0.396958	0.847254	0.468524	0.63941	0.968191		MT1X_4333	3.28533	0.51753	0.786383	0.658115	0.510464	0.908645		MT1X_4333	3.28533	-0.102617	0.889248	-0.115397	0.90813	0.96963
MT2A_4334	4.09133	0.990404	0.775871	1.27651	0.201776	0.824137		MT2A_4334	4.09133	1.05979	0.7196	1.47275	0.140819	0.726018		MT2A_4334	4.09133	-0.078622	0.900368	-0.0873221	0.930415	0.978205
MT3_4335	0.111348	0	6.28842	0	1	NA		MT3_4335	0.111348	0	6.28721	0	1	NA		MT3_4335	0.111348	2.8924	6.25201	0.462635	0.643626	NA
MTA1_4336	709.722	0.0571677	0.325746	0.175497	0.860689	0.988068		MTA1_4336	709.722	-0.143873	0.325188	-0.442431	0.658177	0.940145		MTA1_4336	709.722	-0.0749291	0.325669	-0.230078	0.818031	0.947317
MTERF3_4338	79.1665	-0.0310103	0.41658	-0.0744402	0.94066	0.992682		MTERF3_4338	79.1665	0.0425937	0.409809	0.103935	0.917221	0.978171		MTERF3_4338	79.1665	0.0877837	0.413326	0.212384	0.831808	0.948631
MTF2_4342	196.241	-0.48411	0.440956	-1.09786	0.272264	0.850199		MTF2_4342	196.241	0.405974	0.435812	0.931535	0.351577	0.850992		MTF2_4342	196.241	-0.718064	0.441252	-1.62733	0.103666	0.341171
MTFR1_4345	142.511	-0.230706	0.231056	-0.998482	0.318046	0.88501		MTFR1_4345	142.511	-0.00227001	0.223351	-0.0101634	0.991891	0.995915		MTFR1_4345	142.511	0.239239	0.224854	1.06398	0.28734	0.5846
MTHFD1_4346	25.3331	0.0489329	0.359842	0.135985	0.891834	0.992682		MTHFD1_4346	25.3331	0.450955	0.331688	1.35957	0.173965	0.772026		MTHFD1_4346	25.3331	0.709689	0.33594	2.11254	0.0346398	0.17477
MTMR2_4353	13.2242	0.704478	0.451547	1.56014	0.118726	0.754216		MTMR2_4353	13.2242	0.721116	0.429246	1.67996	0.0929655	0.630485		MTMR2_4353	13.2242	0.117387	0.473317	0.248008	0.804128	0.940865
MUC1_4366	13.4272	0.185195	0.535695	0.345709	0.729561	0.973754		MUC1_4366	13.4272	0.596527	0.500198	1.19258	0.233033	0.79779		MUC1_4366	13.4272	-0.378371	0.557609	-0.67856	0.497417	0.768611
MX1_4382	0.63451	-1.20869	3.04327	-0.397167	0.691244	NA		MX1_4382	0.63451	-1.81331	3.04312	-0.595873	0.55126	NA		MX1_4382	0.63451	-1.34405	3.04327	-0.441647	0.658744	NA
MYB_4387	1.217	-1.91152	1.53646	-1.24411	0.213458	NA		MYB_4387	1.217	-3.45487	1.55756	-2.21813	0.0265459	NA		MYB_4387	1.217	-0.389219	1.2883	-0.302119	0.762561	NA
MYBL2_4391	39.6294	0.36752	0.413876	0.887995	0.374544	0.899569		MYBL2_4391	39.6294	-0.498564	0.417959	-1.19285	0.232926	0.79779		MYBL2_4391	39.6294	-0.888096	0.437161	-2.03151	0.0422037	0.19778
MYC_4394	6.95097	0.482336	0.623567	0.773511	0.43922	0.93163		MYC_4394	6.95097	-0.318999	0.634879	-0.502455	0.615347	0.939599		MYC_4394	6.95097	-0.490759	0.681838	-0.719759	0.471674	0.750897
MYCBP_4395	1.52334	1.15723	1.23018	0.9407	0.346859	0.890068		MYCBP_4395	1.52334	-0.176542	1.30237	-0.135554	0.892174	NA		MYCBP_4395	1.52334	-2.70833	1.61384	-1.67819	0.0933103	NA
MYL12A_4405	2.60362	0.031131	1.04197	0.0298772	0.976165	0.997326		MYL12A_4405	2.60362	0.0729046	0.982422	0.074209	0.940844	NA		MYL12A_4405	2.60362	-2.59716	1.45779	-1.78157	0.0748193	NA
MYL9_4413	1.00506	-1.58165	1.75133	-0.903114	0.366465	NA		MYL9_4413	1.00506	1.11976	1.4407	0.777238	0.437019	NA		MYL9_4413	1.00506	0.977251	1.50659	0.648651	0.516564	NA
MYLK_4414	3.98866	-0.299165	0.820618	-0.364561	0.715439	0.973754		MYLK_4414	3.98866	-1.78639	0.922913	-1.9356	0.0529166	0.506241		MYLK_4414	3.98866	-1.4612	0.945888	-1.5448	0.122396	0.373398
CIAO3_4450	23.9274	-0.337305	0.355575	-0.948619	0.342814	0.887838		CIAO3_4450	23.9274	0.117987	0.31929	0.369529	0.711733	0.958866		CIAO3_4450	23.9274	-0.161295	0.342555	-0.470858	0.637742	0.854242
NAT1_4454	1.1681	-0.353065	2.55458	-0.138208	0.890076	NA		NAT1_4454	1.1681	-0.486488	2.52104	-0.192972	0.846981	NA		NAT1_4454	1.1681	-1.52143	2.57216	-0.591496	0.554188	NA
NAT2_4457	0.984129	1.92177	1.4567	1.31926	0.187083	NA		NAT2_4457	0.984129	1.57382	1.4292	1.10119	0.270814	NA		NAT2_4457	0.984129	-0.177136	1.73258	-0.102238	0.918568	NA
NCAPD2_4474	11.2555	0.111377	0.446596	0.249391	0.803058	0.982272		NCAPD2_4474	11.2555	0.639944	0.389876	1.6414	0.100714	0.648195		NCAPD2_4474	11.2555	0.427489	0.420041	1.01773	0.308806	0.607023
NCAPG_4478	234.358	-0.124738	0.389768	-0.320032	0.748944	0.976295		NCAPG_4478	234.358	-0.741534	0.38976	-1.90254	0.0571007	0.521308		NCAPG_4478	234.358	-1.01052	0.393339	-2.56908	0.0101968	0.0790411
NCAPG2_4481	0.825831	-1.36699	1.58161	-0.864303	0.387421	NA		NCAPG2_4481	0.825831	0.735791	1.22099	0.602616	0.546764	NA		NCAPG2_4481	0.825831	-0.174129	1.39861	-0.124501	0.900918	NA
NCAPH_4484	13.1673	-0.102088	0.545727	-0.187068	0.851608	0.987491		NCAPH_4484	13.1673	-0.509808	0.537025	-0.94932	0.342458	0.847403		NCAPH_4484	13.1673	-1.10337	0.597077	-1.84795	0.0646093	0.258963
NCBP1_4487	171.092	-0.292245	0.209625	-1.39413	0.163278	0.803723		NCBP1_4487	171.092	-0.031311	0.202051	-0.154966	0.876848	0.970107		NCBP1_4487	171.092	0.210194	0.203462	1.03309	0.301563	0.600447
NCK1_4491	79.1177	-0.249862	0.260826	-0.957966	0.33808	0.887838		NCK1_4491	79.1177	0.00271722	0.249292	0.0108997	0.991303	0.995915		NCK1_4491	79.1177	-0.103249	0.256019	-0.403288	0.686737	0.883413
NCK2_4492	7.18116	0.571438	0.538506	1.06115	0.28862	0.869208		NCK2_4492	7.18116	0.120093	0.528245	0.227344	0.820156	0.970107		NCK2_4492	7.18116	0.860053	0.511581	1.68117	0.0927305	0.321492
NCOA3_4501	17.7921	-0.0365224	0.399242	-0.0914793	0.927112	0.992682		NCOA3_4501	17.7921	0.768385	0.351263	2.18749	0.0287066	0.397824		NCOA3_4501	17.7921	0.151656	0.384561	0.394362	0.693314	0.885961
MT.ND6_4508	26443.9	0.383631	0.573452	0.668986	0.503504	0.952178		MT.ND6_4508	26443.9	-0.0876879	0.573448	-0.152913	0.878467	0.970107		MT.ND6_4508	26443.9	-2.11536	0.573573	-3.68804	0.000225987	0.00409601
NDRG1_4510	13.9602	0.431113	0.497699	0.866211	0.386374	0.904556		NDRG1_4510	13.9602	0.512147	0.474181	1.08007	0.280112	0.824886		NDRG1_4510	13.9602	0.0409359	0.508558	0.0804941	0.935844	0.97916
NDUFA1_4514	573.932	-0.586781	0.506961	-1.15745	0.247089	0.842006		NDUFA1_4514	573.932	-0.28814	0.505567	-0.569935	0.568722	0.927182		NDUFA1_4514	573.932	-1.01897	0.507515	-2.00776	0.0446691	0.206584
NDUFA13_4515	393.432	0.0622139	0.344453	0.180616	0.856669	0.987791		NDUFA13_4515	393.432	0.251326	0.342653	0.733471	0.463271	0.8935		NDUFA13_4515	393.432	-0.327449	0.345098	-0.948857	0.342693	0.641899
NDUFV2_4530	146.987	-0.862953	0.456367	-1.89092	0.0586354	0.629658		NDUFV2_4530	146.987	0.0390361	0.448399	0.0870567	0.930626	0.979502		NDUFV2_4530	146.987	-1.57612	0.461722	-3.41358	0.000641164	0.0095209
NEFL_4536	4.14605	1.06985	0.815645	1.31166	0.189635	0.820257		NEFL_4536	4.14605	1.43051	0.749311	1.9091	0.0562492	0.515444		NEFL_4536	4.14605	1.08252	0.802869	1.34831	0.177557	0.457823
NENF_4541	15.3139	0.133265	0.566766	0.235132	0.814107	0.98373		NENF_4541	15.3139	0.326804	0.538085	0.607348	0.54362	0.914235		NENF_4541	15.3139	0.0230725	0.564923	0.0408419	0.967422	0.98786
NES_4542	5.4195	0.467973	0.677497	0.690738	0.48973	0.94985		NES_4542	5.4195	0.283793	0.650889	0.436008	0.662831	0.940145		NES_4542	5.4195	-1.13073	0.837698	-1.34981	0.177077	0.457541
NEUROG2_4551	0.629624	-2.28426	2.1343	-1.07026	0.284503	NA		NEUROG2_4551	0.629624	-2.88894	2.13425	-1.35361	0.175861	NA		NEUROG2_4551	0.629624	-1.45698	2.13398	-0.682751	0.494764	NA
NFATC3_4560	242.117	0.13772	0.22152	0.621704	0.534136	0.953687		NFATC3_4560	242.117	-0.128349	0.219613	-0.584434	0.558928	0.923348		NFATC3_4560	242.117	0.276398	0.219787	1.25757	0.208547	0.497318
NFATC4_4563	125.434	0.221909	0.283107	0.783833	0.433138	0.929733		NFATC4_4563	125.434	0.29017	0.277827	1.04443	0.296288	0.831834		NFATC4_4563	125.434	0.754333	0.27768	2.71656	0.00659651	0.058281
NFE2L2_4564	917.113	0.159729	0.365107	0.437485	0.66176	0.968191		NFE2L2_4564	917.113	-0.0617078	0.364697	-0.169203	0.865637	0.970107		ASS1_10887	42.4638	2.62115	0.361945	7.24185	4.43e-13	3.31e-11
NFIL3_4565	209.552	0.127009	0.38263	0.331938	0.739936	0.973959		NFIL3_4565	209.552	-0.0950863	0.381037	-0.249546	0.802938	0.970107		NFIL3_4565	209.552	0.360442	0.380972	0.946111	0.344092	0.64403
NFKB1_4566	24.5343	-0.125561	0.374797	-0.335012	0.737616	0.973754		NFKB1_4566	24.5343	-0.143543	0.352916	-0.406734	0.684203	0.947506		NFKB1_4566	24.5343	0.908573	0.336872	2.69709	0.00699486	0.0604994
NFKB2_4567	18.2525	-0.0436752	0.476933	-0.091575	0.927036	0.992682		NFKB2_4567	18.2525	0.281738	0.448188	0.628614	0.529602	0.910583		NFKB2_4567	18.2525	1.02361	0.441934	2.31619	0.0205477	0.123537
NFKBIA_4568	3.02007	0.1688	0.894837	0.188638	0.850377	0.987491		NFKBIA_4568	3.02007	0.827322	0.799924	1.03425	0.301019	NA		NFKBIA_4568	3.02007	-0.513408	0.962555	-0.53338	0.59377	NA
NFKBIE_4571	11.2323	0.52806	0.541549	0.975091	0.329515	0.887838		NFKBIE_4571	11.2323	-0.301841	0.55253	-0.54629	0.584867	0.93296		NFKBIE_4571	11.2323	0.608918	0.531581	1.14548	0.252009	0.543009
NGB_4579	0.181551	0	6.28842	0	1	NA		NGB_4579	0.181551	0	6.28721	0	1	NA		NGB_4579	0.181551	0	6.28842	0	1	NA
NHP2_4585	98.3395	-0.425494	0.424109	-1.00327	0.315733	0.883356		NHP2_4585	98.3395	0.342035	0.413949	0.826274	0.408649	0.875144		NHP2_4585	98.3395	-0.68336	0.425066	-1.60766	0.10791	0.348166
NIPSNAP1_4593	1.9304	-1.18121	1.22499	-0.964259	0.334916	0.887838		NIPSNAP1_4593	1.9304	0.288657	0.888151	0.325009	0.745174	NA		NIPSNAP1_4593	1.9304	-0.513474	1.07907	-0.475847	0.634183	NA
NISCH_4595	33.695	0.244389	0.373307	0.654658	0.512688	0.952178		NISCH_4595	33.695	0.256845	0.359659	0.714137	0.475143	0.898929		NISCH_4595	33.695	0.187541	0.370777	0.505805	0.612993	0.836671
NISCH_4596	192.317	0.48565	0.227764	2.13226	0.0329857	0.561749		NISCH_4596	192.317	0.392921	0.224991	1.74639	0.0807436	0.604963		NISCH_4596	192.317	0.158571	0.228772	0.693138	0.488223	0.762362
NISCH_4597	105.323	-0.169297	0.231446	-0.731475	0.464489	0.937405		NISCH_4597	105.323	0.326313	0.21911	1.48927	0.136417	0.713284		NISCH_4597	105.323	-0.24523	0.23022	-1.0652	0.286787	0.5846
NIT1_4598	346.981	0.095687	0.224655	0.425928	0.67016	0.968191		NIT1_4598	346.981	-0.353261	0.223967	-1.57729	0.114728	0.672901		NIT1_4598	346.981	0.121276	0.22383	0.541825	0.587939	0.826266
NME1_4611	1354.5	0.12878	0.209351	0.615139	0.538463	0.953687		NME1_4611	1354.5	-0.0462832	0.208893	-0.221564	0.824653	0.970107		NME1_4611	1354.5	-0.548158	0.210052	-2.60963	0.00906413	0.0725425
NMT1_4614	69.8196	0.497953	0.265791	1.87347	0.0610033	0.632749		NMT1_4614	69.8196	0.527849	0.257764	2.0478	0.0405795	0.452617		NMT1_4614	69.8196	0.553135	0.262705	2.10554	0.0352446	0.176941
NNT_4618	539.644	0.139496	0.319861	0.436113	0.662755	0.968191		NNT_4618	539.644	-0.187991	0.31932	-0.588722	0.556048	0.921842		NNT_4618	539.644	0.325728	0.319193	1.02047	0.307505	0.605914
NOC3L_4620	111.854	-0.0726881	0.233946	-0.310705	0.756025	0.978087		NOC3L_4620	111.854	-0.142421	0.227327	-0.626502	0.530986	0.910583		NOC3L_4620	111.854	0.447756	0.225891	1.98218	0.0474593	0.215463
NOL3_4625	107.341	0.435478	0.434541	1.00216	0.316268	0.883356		NOL3_4625	107.341	0.0103517	0.433347	0.0238878	0.980942	0.995342		NOL3_4625	107.341	0.444705	0.433369	1.02616	0.304817	0.603028
NOLC1_4626	530.057	-0.091227	0.331644	-0.275075	0.783259	0.978266		NOLC1_4626	530.057	-0.430756	0.331088	-1.30103	0.193247	0.781483		NOLC1_4626	530.057	0.191395	0.330772	0.578632	0.562838	0.811542
NOS1_4636	0.563645	1.28458	2.81693	0.456023	0.648374	NA		NOS1_4636	0.563645	2.05224	2.72532	0.753025	0.451435	NA		NOS1_4636	0.563645	-0.928952	2.90519	-0.319756	0.749154	NA
NOS2_4637	0.336639	-0.0325266	6.28601	-0.00517444	0.995871	NA		NOS2_4637	0.336639	-0.636949	6.28479	-0.101348	0.919274	NA		NOS2_4637	0.336639	-0.167888	6.28601	-0.0267083	0.978692	NA
NOS3_4638	5.49533	-0.462625	0.76286	-0.606435	0.544226	0.953687		NOS3_4638	5.49533	0.045561	0.66163	0.0688617	0.9451	0.983398		NOS3_4638	5.49533	-0.981011	0.816585	-1.20136	0.229612	0.51831
NOSIP_4639	440.537	0.337418	0.23781	1.41885	0.155942	0.799536		NOSIP_4639	440.537	0.0315494	0.236974	0.133135	0.894087	0.973035		NOSIP_4639	440.537	-0.256098	0.239224	-1.07054	0.284377	0.581734
NPC1_4646	260.968	0.193518	0.429259	0.450819	0.65212	0.968191		NPC1_4646	260.968	-0.0969788	0.428312	-0.226421	0.820874	0.970107		NPC1_4646	260.968	0.354628	0.428273	0.828041	0.407647	0.70417
NPDC1_4650	183.496	0.0482127	0.367236	0.131285	0.89555	0.992682		NPDC1_4650	183.496	0.290822	0.364006	0.798947	0.424321	0.87847		NPDC1_4650	183.496	-0.332176	0.368296	-0.901928	0.367095	0.662299
NPEPL1_4651	44.1678	0.528518	0.321039	1.64627	0.0997075	0.716997		NPEPL1_4651	44.1678	-0.273035	0.324625	-0.841078	0.400304	0.874276		NPEPL1_4651	44.1678	0.284253	0.322555	0.881255	0.37818	0.670657
NPRL2_4660	297.194	0.212792	0.257063	0.827782	0.407794	0.916559		NPRL2_4660	297.194	0.0956577	0.255082	0.375007	0.707655	0.958762		NPRL2_4660	297.194	0.494557	0.255215	1.93781	0.0526467	0.227957
NQO1_4668	174.134	2.34146	0.326659	7.16789	7.61616e-13	7.24805e-10		NQO1_4668	174.134	2.76797	0.322037	8.59518	8.31342e-18	6.83086e-15		GCLM_2615	140.515	2.59732	0.213575	12.1612	5e-34	1.12e-31
NR1H2_4670	83.2737	0.183331	0.252119	0.72716	0.467128	0.937405		NR1H2_4670	83.2737	0.0410262	0.245997	0.166776	0.867547	0.970107		NR1H2_4670	83.2737	0.42975	0.246667	1.74223	0.0814688	0.297954
NR1I2_4673	0.580366	1.61911	3.03731	0.533073	0.593983	NA		NR1I2_4673	0.580366	-1.17564	3.12438	-0.376279	0.706709	NA		NR1I2_4673	0.580366	0.25666	3.12429	0.0821498	0.934528	NA
NR2F6_4684	18.1418	-0.653939	0.574258	-1.13875	0.254805	0.844105		NR2F6_4684	18.1418	-0.186293	0.536559	-0.347199	0.728442	0.958866		NR2F6_4684	18.1418	-0.0425725	0.544944	-0.0781227	0.93773	0.979867
NR3C1_4689	98.5143	0.555212	0.277035	2.00413	0.0450567	0.600829		NR3C1_4689	98.5143	0.633492	0.270972	2.33785	0.0193949	0.323029		PSAT1_10692	37.7028	2.55736	0.276559	9.24706	2.31e-20	2.71e-18
NRAS_4703	332.727	0.0161335	0.331413	0.048681	0.961174	0.997148		NRAS_4703	332.727	-0.269614	0.330404	-0.816013	0.414493	0.876264		NRAS_4703	332.727	-0.266675	0.331769	-0.803797	0.421514	0.715155
NRCAM_4705	51.6426	-0.326787	0.396949	-0.823247	0.410368	0.916996		NRCAM_4705	51.6426	0.0298251	0.380197	0.0784465	0.937473	0.981859		NRCAM_4705	51.6426	-0.832777	0.405806	-2.05216	0.0401545	0.191452
NRIP1_4719	49.9088	-0.397127	0.245072	-1.62045	0.105137	0.735698		NRIP1_4719	49.9088	0.0901883	0.218117	0.413485	0.679251	0.945861		NRIP1_4719	49.9088	-0.585733	0.247037	-2.37103	0.0177386	0.114166
NRP1_4724	1.18648	2.35419	1.35794	1.73365	0.082981	NA		NRP1_4724	1.18648	0.734704	1.48946	0.49327	0.621822	NA		NRP1_4724	1.18648	1.15173	1.49885	0.768408	0.442245	NA
NT5DC2_4737	3.22597	0.0764539	0.944284	0.080965	0.93547	0.992682		NT5DC2_4737	3.22597	-1.0958	1.01791	-1.07653	0.281692	0.824886		NT5DC2_4737	3.22597	-0.537593	1.00549	-0.534657	0.592887	0.827089
NT5E_4738	0.682136	2.41271	2.92794	0.82403	0.409923	NA		NT5E_4738	0.682136	-1.18425	3.07266	-0.385414	0.69993	NA		NT5E_4738	0.682136	0.246079	3.07266	0.0800867	0.936168	NA
NUCB2_4744	5.7993	0.14692	0.596319	0.246378	0.805389	0.982272		NUCB2_4744	5.7993	0.972457	0.499665	1.94622	0.0516289	0.50027		NUCB2_4744	5.7993	0.857465	0.530614	1.61599	0.106098	0.344119
NUDCD3_4752	43.0424	0.0442455	0.400755	0.110405	0.912088	0.992682		NUDCD3_4752	43.0424	0.110166	0.389842	0.282592	0.777489	0.967918		NUDCD3_4752	43.0424	0.11293	0.396445	0.284858	0.775753	0.926468
NUDT21_4757	138.221	-0.169161	0.273104	-0.619402	0.535651	0.953687		NUDT21_4757	138.221	0.0464108	0.266612	0.174076	0.861806	0.970107		NUDT21_4757	138.221	-0.308921	0.2728	-1.13241	0.257463	0.548726
NUDT5_4760	44.4192	0.23815	0.515299	0.462159	0.643968	0.968191		NUDT5_4760	44.4192	-0.475318	0.516641	-0.920017	0.357564	0.852023		NUDT5_4760	44.4192	0.463547	0.510591	0.907862	0.363951	0.659661
NUDT9_4763	150.975	-0.279614	0.26974	-1.03661	0.299919	0.876754		NUDT9_4763	150.975	0.157897	0.261207	0.604489	0.545519	0.914235		NUDT9_4763	150.975	0.507599	0.261739	1.93933	0.0524612	0.227773
NUP107_4770	40.5424	-0.377267	0.471872	-0.799511	0.423994	0.927908		NUP107_4770	40.5424	-0.488843	0.4621	-1.05787	0.290114	0.825785		NUP107_4770	40.5424	-0.0351594	0.461932	-0.0761138	0.939329	0.980259
NUP133_4773	86.7973	-0.193996	0.287233	-0.675395	0.499425	0.952178		NUP133_4773	86.7973	0.0917706	0.276802	0.331539	0.740237	0.959146		NUP133_4773	86.7973	0.0279584	0.282009	0.0991402	0.921027	0.975236
NUP37_4777	1.83571	-0.239709	1.14661	-0.209059	0.834403	0.984514		NUP37_4777	1.83571	0.523422	0.988233	0.529654	0.596352	NA		NUP37_4777	1.83571	-0.422314	1.15607	-0.365301	0.714886	NA
NUP62_4779	2.72758	-0.0802614	1.1238	-0.0714196	0.943064	0.992682		NUP62_4779	2.72758	0.796071	0.941445	0.845584	0.397785	NA		NUP62_4779	2.72758	1.34304	0.934596	1.43703	0.150709	NA
NUP85_4781	68.8104	-0.107064	0.30256	-0.353862	0.723442	0.973754		NUP85_4781	68.8104	-0.268095	0.29582	-0.906278	0.364789	0.859432		NUP85_4781	68.8104	-0.385421	0.304652	-1.26512	0.205828	0.49436
NUP88_4782	153.378	-0.198963	0.310112	-0.641583	0.521144	0.952178		NUP88_4782	153.378	-0.512413	0.307774	-1.6649	0.0959331	0.635195		NUP88_4782	153.378	-0.199717	0.30871	-0.646941	0.51767	0.78397
NUP93_4783	0.796511	0.858147	1.99348	0.430477	0.666849	NA		NUP93_4783	0.796511	1.5042	1.87378	0.802761	0.422113	NA		NUP93_4783	0.796511	0.416709	2.02949	0.205327	0.837317	NA
NUS1_4786	127.457	-0.0825624	0.31652	-0.260844	0.794213	0.98086		NUS1_4786	127.457	-0.169225	0.311986	-0.542413	0.587534	0.933865		NUS1_4786	127.457	0.193026	0.312566	0.617553	0.53687	0.79674
NUSAP1_4789	429.216	0.443017	0.413369	1.07172	0.283845	0.866407		NUSAP1_4789	429.216	-0.256585	0.413495	-0.620527	0.534911	0.911808		NUSAP1_4789	429.216	-0.378554	0.414605	-0.913047	0.361218	0.657595
OLIG2_4807	56.667	-0.421799	0.435189	-0.969231	0.33243	0.887838		OLIG2_4807	56.667	-1.7274	0.449772	-3.84062	0.000122723	0.0131527		OLIG2_4807	56.667	-2.14659	0.479344	-4.47819	7.53e-06	0.00023489
ONECUT1_4810	3.70692	0.437579	0.834648	0.524268	0.600092	0.964555		ONECUT1_4810	3.70692	-0.222705	0.839029	-0.265432	0.790677	0.970107		ONECUT1_4810	3.70692	-3.02015	1.37338	-2.19907	0.0278726	0.150342
OPHN1_4811	2.28688	1.27055	1.26909	1.00115	0.316755	0.883356		OPHN1_4811	2.28688	1.05754	1.24413	0.850029	0.395309	NA		OPHN1_4811	2.28688	-1.78718	1.65165	-1.08206	0.279227	NA
ORC1_4828	5.03672	-0.0565561	0.834251	-0.0677926	0.945951	0.992682		ORC1_4828	5.03672	0.00634073	0.777212	0.0081583	0.993491	0.995915		ORC1_4828	5.03672	0.129096	0.803891	0.160589	0.872417	0.959817
ORC4_4831	176.157	0.539471	0.392159	1.37565	0.168932	0.804715		ORC4_4831	176.157	0.415508	0.390485	1.06408	0.287292	0.824886		ORC4_4831	176.157	-0.549253	0.39713	-1.38306	0.166648	0.440758
ORC6_4832	11.8889	-0.0134587	0.5624	-0.0239309	0.980908	0.997326		ORC6_4832	11.8889	-0.279479	0.546787	-0.51113	0.60926	0.939599		ORC6_4832	11.8889	-0.223279	0.565673	-0.394713	0.693055	0.885961
ORM1_4833	0.377701	2.87029	5.17202	0.554965	0.578919	NA		ORM1_4833	0.377701	-0.774635	5.25555	-0.147394	0.882821	NA		ORM1_4833	0.377701	-0.305495	5.25626	-0.0581202	0.953653	NA
ORM2_4836	0.444865	-0.759038	3.44695	-0.220205	0.825711	NA		ORM2_4836	0.444865	1.04624	3.35572	0.311778	0.755209	NA		ORM2_4836	0.444865	0.0687232	3.44673	0.0199387	0.984092	NA
ORMDL2_4840	117.398	0.0844467	0.278823	0.302869	0.76199	0.978266		ORMDL2_4840	117.398	0.21971	0.27173	0.808559	0.418769	0.87847		ORMDL2_4840	117.398	0.12536	0.276489	0.4534	0.650261	0.85946
OSGIN1_4849	2.89949	-0.424035	1.81973	-0.233021	0.815745	0.98373		OSGIN1_4849	2.89949	2.41579	1.5115	1.59827	0.109983	NA		OSGIN1_4849	2.89949	6.29679	1.39955	4.49914	6.82e-06	NA
OST4_4852	2647.21	-0.172354	0.381404	-0.451893	0.651346	0.968191		OST4_4852	2647.21	-0.215668	0.381197	-0.565765	0.571553	0.928725		OST4_4852	2647.21	-0.391777	0.381419	-1.02716	0.304346	0.602832
OTX2_4868	411.151	-0.307006	0.183762	-1.67067	0.0947866	0.716997		OTX2_4868	411.151	-0.650504	0.18238	-3.56675	0.000361435	0.030722		OTX2_4868	411.151	0.266325	0.180466	1.47576	0.140008	0.400837
OXA1L_4873	30.6887	0.100472	0.306882	0.327396	0.743368	0.974857		OXA1L_4873	30.6887	0.504843	0.278725	1.81126	0.0701008	0.561553		OXA1L_4873	30.6887	0.210618	0.298414	0.705793	0.480317	0.756918
OXCT1_4876	20.4903	-0.107345	0.612239	-0.175332	0.860819	0.988068		OXCT1_4876	20.4903	-0.110139	0.594213	-0.185353	0.852952	0.970107		OXCT1_4876	20.4903	0.263915	0.596004	0.442807	0.657906	0.863085
OXSR1_4880	34.3434	-0.319987	0.258115	-1.2397	0.215085	0.840496		OXSR1_4880	34.3434	-0.267923	0.236694	-1.13194	0.257659	0.80874		OXSR1_4880	34.3434	-0.246894	0.25074	-0.984663	0.32479	0.622844
P2RY14_4885	0.199859	-1.54741	6.26106	-0.247148	0.804794	NA		P2RY14_4885	0.199859	-2.15191	6.25984	-0.343764	0.731024	NA		P2RY14_4885	0.199859	-1.68277	6.26106	-0.268768	0.788108	NA
P4HA2_4889	28.807	-0.247153	0.331251	-0.746118	0.455596	0.937405		P4HA2_4889	28.807	0.165423	0.29416	0.562357	0.573873	0.928786		P4HA2_4889	28.807	0.449867	0.299302	1.50305	0.132825	0.390709
P4HB_4890	3.22753	-0.485324	1.01199	-0.479575	0.631529	0.968191		P4HB_4890	3.22753	-0.220262	0.920758	-0.239218	0.810937	0.970107		P4HB_4890	3.22753	0.592516	0.894253	0.662582	0.507598	0.7773
P4HTM_4891	9.95299	0.715335	0.585882	1.22095	0.222103	0.840642		P4HTM_4891	9.95299	-1.01342	0.646462	-1.56764	0.116966	0.676223		P4HTM_4891	9.95299	0.490138	0.588615	0.832697	0.405016	0.700606
PACSIN3_4896	2.01797	1.51216	1.1386	1.32809	0.184149	0.814509		PACSIN3_4896	2.01797	-0.495862	1.29503	-0.382895	0.701798	NA		PACSIN3_4896	2.01797	-1.63646	1.55977	-1.04917	0.294101	NA
PAFAH1B1_4903	206.651	-0.298811	0.251809	-1.18665	0.235364	0.840642		PAFAH1B1_4903	206.651	0.166246	0.245525	0.677105	0.498339	0.905905		PAFAH1B1_4903	206.651	0.0504988	0.248217	0.203446	0.838787	0.950248
PAFAH1B3_4904	127.764	0.448575	0.463961	0.966837	0.333626	0.887838		PAFAH1B3_4904	127.764	0.0743598	0.462846	0.160658	0.872363	0.970107		PAFAH1B3_4904	127.764	-0.31548	0.467494	-0.674833	0.499782	0.769977
PAIP1_4909	9.47249	0.161464	0.503744	0.320528	0.748568	0.976295		PAIP1_4909	9.47249	0.14287	0.473115	0.301977	0.762669	0.964587		PAIP1_4909	9.47249	-0.628143	0.552681	-1.13654	0.255731	0.547203
PAK1_4912	5.80373	-1.43218	1.07875	-1.32763	0.184301	0.814509		PAK1_4912	5.80373	0.638832	0.927005	0.689135	0.490738	0.904003		PAK1_4912	5.80373	-1.29539	1.04943	-1.23437	0.217064	0.508615
PAK4_4916	2.70461	-0.298218	0.952399	-0.313123	0.754187	0.978087		PAK4_4916	2.70461	0.175994	0.848767	0.207353	0.835734	NA		PAK4_4916	2.70461	-0.18251	0.922692	-0.197801	0.8432	NA
PAK6_4917	0.48761	0.236827	3.19946	0.0740211	0.940994	NA		PAK6_4917	0.48761	-0.501985	3.20417	-0.156666	0.875508	NA		PAK6_4917	0.48761	-0.945512	3.21392	-0.294192	0.768611	NA
TENT4A_4925	14.4384	-0.0303577	0.395691	-0.0767206	0.938846	0.992682		TENT4A_4925	14.4384	0.421424	0.346972	1.21458	0.224528	0.794003		TENT4A_4925	14.4384	-0.318597	0.40631	-0.784124	0.432967	0.722126
PARP1_4934	767.208	0.017863	0.245317	0.0728158	0.941953	0.992682		PARP1_4934	767.208	-0.246629	0.24469	-1.00792	0.313491	0.833905		PARP1_4934	767.208	0.340107	0.244467	1.39122	0.164159	0.438219
PARP2_4940	6.51576	-0.804146	0.734915	-1.0942	0.273866	0.85173		PARP2_4940	6.51576	-0.620748	0.669347	-0.927393	0.353723	0.850992		PARP2_4940	6.51576	-0.226037	0.673975	-0.335379	0.737339	0.907279
PAX6_4946	6.94522	-0.120852	0.621522	-0.194445	0.845827	0.986587		PAX6_4946	6.94522	-0.13267	0.578362	-0.229389	0.818567	0.970107		PAX6_4946	6.94522	0.107763	0.593418	0.181597	0.855899	0.956047
PAXIP1_4950	3.35195	0.321434	0.88579	0.362878	0.716696	0.973754		PAXIP1_4950	3.35195	0.581926	0.819475	0.71012	0.47763	0.898929		PAXIP1_4950	3.35195	0.592009	0.849998	0.696483	0.486126	0.76131
PCBD1_4953	0.430891	-0.0213173	3.43605	-0.00620402	0.99505	NA		PCBD1_4953	0.430891	1.98145	3.33002	0.595026	0.551826	NA		PCBD1_4953	0.430891	0.806437	3.43582	0.234714	0.81443	NA
PCDHA2_4960	5.62669	0.724132	0.779956	0.928427	0.353186	0.891553		PCDHA2_4960	5.62669	0.0974832	0.781016	0.124816	0.900669	0.973582		PCDHA2_4960	5.62669	-0.354855	0.849199	-0.417871	0.676042	0.876614
PCDHA9_4965	10.691	0.276913	1.05028	0.263656	0.792045	0.980186		PCDHA9_4965	10.691	0.0357112	1.04079	0.0343116	0.972629	0.991124		PCDHA9_4965	10.691	-1.35355	1.11864	-1.21	0.22628	0.516375
PCDHAC2_4966	0.849626	-2.45843	2.30782	-1.06526	0.286758	NA		PCDHAC2_4966	0.849626	-0.6831	2.16836	-0.315031	0.752738	NA		PCDHAC2_4966	0.849626	-1.63104	2.30751	-0.706842	0.479665	NA
PCMT1_4984	159.123	-1.13406	0.452499	-2.50621	0.0122033	0.409967		PCMT1_4984	159.123	-0.102281	0.443424	-0.230662	0.817578	0.970107		PCMT1_4984	159.123	-0.919988	0.449368	-2.04729	0.0406293	0.193342
PCNA_4987	22.4917	-0.306557	0.5374	-0.570445	0.568376	0.957943		PCNA_4987	22.4917	0.600224	0.502014	1.19563	0.23184	0.79779		PCNA_4987	22.4917	-1.03129	0.561645	-1.8362	0.0663288	0.262862
PDCD6IP_5007	113.071	-0.0559893	0.280792	-0.199398	0.841951	0.986365		PDCD6IP_5007	113.071	0.381696	0.271295	1.40694	0.159445	0.761691		PDCD6IP_5007	113.071	0.000296493	0.278205	0.00106574	0.99915	0.99915
PDGFB_5026	24.6536	0.56589	0.387071	1.46198	0.143747	0.78061		PDGFB_5026	24.6536	-0.704756	0.405879	-1.73637	0.0824982	0.610408		PDGFB_5026	24.6536	-1.40543	0.462414	-3.03934	0.00237096	0.0274052
PDHX_5033	9.20855	-0.355893	0.827032	-0.430325	0.666959	0.968191		PDHX_5033	9.20855	1.05239	0.761762	1.38152	0.167118	0.768555		PDHX_5033	9.20855	-1.234	0.877903	-1.40562	0.159836	0.430597
PDIA5_5037	10.3791	0.428695	0.601126	0.713153	0.475751	0.942845		PDIA5_5037	10.3791	0.100976	0.584177	0.172852	0.862768	0.970107		PDIA5_5037	10.3791	0.467244	0.589878	0.792102	0.428301	0.719631
PDIA6_5040	485.951	-0.397556	0.211879	-1.87633	0.0606098	0.632749		PDIA6_5040	485.951	0.116257	0.208152	0.558522	0.576488	0.928786		PDIA6_5040	485.951	0.232432	0.208946	1.1124	0.265966	0.559144
PDLIM1_5041	1.04564	0.448464	1.56198	0.287113	0.774026	NA		PDLIM1_5041	1.04564	0.65822	1.45448	0.452548	0.650875	NA		PDLIM1_5041	1.04564	-1.64579	1.71527	-0.959496	0.337309	NA
PDS5A_5046	541.129	-0.494625	0.293896	-1.68299	0.092377	0.716674		PDS5A_5046	541.129	-0.137218	0.291592	-0.470582	0.63794	0.940145		PDS5A_5046	541.129	-0.117237	0.292395	-0.400954	0.688454	0.88359
PECAM1_5057	0.470219	1.66989	2.99135	0.558239	0.576681	NA		PECAM1_5057	0.470219	-0.621877	3.05026	-0.203877	0.83845	NA		PECAM1_5057	0.470219	0.810423	3.05015	0.2657	0.790471	NA
PEX11A_5068	0.361442	0.514348	4.50617	0.114143	0.909124	NA		PEX11A_5068	0.361442	0.980276	4.49421	0.21812	0.827336	NA		PEX11A_5068	0.361442	0.378985	4.50617	0.0841035	0.932974	NA
PFKL_5083	21.3099	-0.268927	0.403876	-0.665866	0.505497	0.952178		PFKL_5083	21.3099	-0.340403	0.384278	-0.885827	0.375711	0.863224		PFKL_5083	21.3099	-1.02904	0.435681	-2.3619	0.0181815	0.116387
PGAM1_5090	165.023	-0.0816929	0.245864	-0.332269	0.739686	0.973959		PGAM1_5090	165.023	-0.212054	0.242041	-0.876107	0.380972	0.864448		PGAM1_5090	165.023	-0.527983	0.248648	-2.12342	0.0337189	0.172297
PGF_5091	815.524	0.362312	0.243974	1.48504	0.137533	0.780344		PGF_5091	815.524	-0.0885905	0.243733	-0.363473	0.716251	0.958866		PGF_5091	815.524	0.668005	0.243344	2.74511	0.00604912	0.0550224
PGM1_5095	32.901	0.201198	0.38987	0.516065	0.605809	0.965118		PGM1_5095	32.901	0.122733	0.378049	0.324647	0.745448	0.959146		PGM1_5095	32.901	0.311201	0.383405	0.811677	0.416977	0.7123
PGM3_5099	67.9403	-0.134127	0.292657	-0.458307	0.646732	0.968191		PGM3_5099	67.9403	0.156981	0.279707	0.561233	0.574639	0.928786		PGM3_5099	67.9403	0.481396	0.281059	1.7128	0.0867502	0.310362
PGR_5102	0.386547	-1.7857	5.20091	-0.343344	0.73134	NA		PGR_5102	0.386547	0.616494	5.11574	0.120509	0.90408	NA		PGR_5102	0.386547	-1.92106	5.20091	-0.369371	0.711852	NA
PGRMC1_5105	18.582	-0.317141	0.477719	-0.663866	0.506776	0.952178		PGRMC1_5105	18.582	0.439168	0.435815	1.00769	0.313602	0.833905		PGRMC1_5105	18.582	-1.11814	0.513339	-2.17816	0.0293939	0.156831
JADE2_5110	0.754078	0.0438479	1.93029	0.0227157	0.981877	NA		JADE2_5110	0.754078	1.02318	1.76845	0.578573	0.562878	NA		JADE2_5110	0.754078	-1.79454	2.02616	-0.885688	0.375786	NA
PHGDH_5113	39.1768	0.355648	0.387366	0.918117	0.358558	0.892628		PHGDH_5113	39.1768	-0.0293547	0.381023	-0.0770419	0.93859	0.981859		MTHFD2_92375	3892.44	2.45711	0.145867	16.8449	1.14e-63	4.7e-61
PHLDA2_5123	0.436205	-0.0300355	5.12331	-0.00586251	0.995322	NA		PHLDA2_5123	0.436205	2.02205	5.0508	0.400343	0.688904	NA		PHLDA2_5123	0.436205	0.797941	5.12315	0.155752	0.876229	NA
PHLDA3_5124	7.05775	3.30906	1.24476	2.65839	0.00785155	0.344864		PHLDA3_5124	7.05775	3.84079	1.233	3.11499	0.00183953	0.0966156		PHLDA3_5124	7.05775	2.23857	1.26261	1.77297	0.0762339	0.284722
PHOSPHO1_5125	0.762209	-0.541033	3.20965	-0.168564	0.86614	NA		PHOSPHO1_5125	0.762209	-2.19325	3.22391	-0.680305	0.496311	NA		PHOSPHO1_5125	0.762209	-0.104636	3.1768	-0.0329376	0.973724	NA
PHOX2A_5126	0.709621	1.51772	2.78264	0.545424	0.585462	NA		PHOX2A_5126	0.709621	-2.27812	2.9458	-0.773345	0.439318	NA		PHOX2A_5126	0.709621	-1.80884	2.94593	-0.614014	0.539206	NA
PI4KA_5128	339.107	0.13915	0.173937	0.800003	0.423709	0.927908		PI4KA_5128	339.107	0.140467	0.17116	0.820673	0.411833	0.875144		PI4KA_5128	339.107	-0.0302529	0.17392	-0.173947	0.861907	0.958755
PIGB_5133	1.35058	-0.477826	1.45568	-0.32825	0.742723	NA		PIGB_5133	1.35058	1.40711	1.16168	1.21127	0.225791	NA		PIGB_5133	1.35058	0.300336	1.32001	0.227526	0.820015	NA
PIH1D1_5136	16.4989	0.0389463	0.416777	0.0934464	0.925549	0.992682		PIH1D1_5136	16.4989	-0.378235	0.408641	-0.925594	0.354657	0.850992		PIH1D1_5136	16.4989	-0.42076	0.433163	-0.971367	0.331365	0.630746
PIK3C2A_5139	220.008	-0.167834	0.31823	-0.527399	0.597916	0.963452		PIK3C2A_5139	220.008	0.231703	0.313261	0.739649	0.459513	0.893129		PIK3C2A_5139	220.008	0.160341	0.31534	0.50847	0.611124	0.834778
PIK3C2B_5140	7.17064	0.221168	0.537178	0.411722	0.680543	0.968191		PIK3C2B_5140	7.17064	-0.68378	0.56008	-1.22086	0.222138	0.792682		PIK3C2B_5140	7.17064	0.190682	0.530345	0.359544	0.719188	0.902656
PIK3C3_5143	84.4675	-0.210813	0.424956	-0.496082	0.619836	0.968191		PIK3C3_5143	84.4675	0.00401211	0.41645	0.00963407	0.992313	0.995915		PIK3C3_5143	84.4675	-0.104396	0.421563	-0.247641	0.804413	0.940865
PIK3CA_5146	6.03379	-2.19104	1.10552	-1.9819	0.0474906	0.605294		PIK3CA_5146	6.03379	0.279586	0.766027	0.364982	0.715125	0.958866		PIK3CA_5146	6.03379	0.256293	0.789239	0.324734	0.745382	0.911555
PIK3R3_5150	17.7621	-0.440909	0.38474	-1.14599	0.251798	0.842006		PIK3R3_5150	17.7621	0.169039	0.333368	0.507065	0.612109	0.939599		PIK3R3_5150	17.7621	-0.710017	0.393492	-1.8044	0.0711684	0.27427
PIN1_5152	214.658	-0.041412	0.409548	-0.101116	0.919458	0.992682		PIN1_5152	214.658	-0.996298	0.411176	-2.42304	0.015391	0.294568		PIN1_5152	214.658	-0.246249	0.409651	-0.60112	0.54776	0.803707
PIP4K2B_5156	72.2901	0.326131	0.296599	1.09957	0.27152	0.849987		PIP4K2B_5156	72.2901	0.00479325	0.292955	0.0163617	0.986946	0.995915		PIP4K2B_5156	72.2901	0.611197	0.291185	2.099	0.0358172	0.178724
PITPNA_5157	177.765	0.0639383	0.358422	0.178388	0.858418	0.987791		PITPNA_5157	177.765	-0.551336	0.358409	-1.53829	0.123978	0.689855		PITPNA_5157	177.765	0.0593779	0.357492	0.166096	0.868081	0.959817
PLA2G15_5170	2.14711	-0.517892	1.28956	-0.401604	0.687976	0.969938		PLA2G15_5170	2.14711	-1.40844	1.33854	-1.05222	0.292699	NA		PLA2G15_5170	2.14711	0.0394547	1.198	0.0329337	0.973727	NA
PLA2G2F_5171	0.749834	1.97615	2.49321	0.792616	0.428002	NA		PLA2G2F_5171	0.749834	-2.4369	2.70319	-0.901493	0.367326	NA		PLA2G2F_5171	0.749834	-0.212597	2.63482	-0.0806876	0.93569	NA
PLA2G4A_5172	0.747384	-2.18006	2.05956	-1.05851	0.289824	NA		PLA2G4A_5172	0.747384	-0.661731	1.9268	-0.343435	0.731271	NA		PLA2G4A_5172	0.747384	-2.31543	2.05956	-1.12423	0.260914	NA
PLAU_5178	2.54632	2.79135	0.92677	3.01191	0.0025961	0.216749		PLAU_5178	2.54632	0.776219	1.03392	0.750755	0.4528	NA		PLAU_5178	2.54632	-0.464135	1.31459	-0.353065	0.72404	NA
PLCB3_5183	16.3153	-0.221972	0.40952	-0.542029	0.587798	0.961089		PLCB3_5183	16.3153	-0.396901	0.3898	-1.01822	0.308575	0.833905		PLCB3_5183	16.3153	-0.16848	0.400236	-0.42095	0.673791	0.875686
PLEKHJ1_5191	111.966	-0.0005956	0.319733	-0.00186281	0.998514	0.998801		PLEKHJ1_5191	111.966	-0.730143	0.320961	-2.27486	0.0229142	0.347586		PLEKHJ1_5191	111.966	-0.257935	0.320641	-0.804434	0.421146	0.715155
PLGLB2_5196	4.61585	-1.29059	0.942428	-1.36943	0.170866	0.804715		PLGLB2_5196	4.61585	-0.350024	0.804198	-0.435247	0.663383	0.940145		PLGLB2_5196	4.61585	-0.976007	0.889384	-1.0974	0.272468	0.565349
PLIN1_5199	0.530418	2.10921	2.85083	0.739858	0.459386	NA		PLIN1_5199	0.530418	-0.139874	2.9594	-0.0472642	0.962303	NA		PLIN1_5199	0.530418	-0.584809	2.97002	-0.196904	0.843902	NA
PLK1_5203	3.41237	0.518852	0.788686	0.657869	0.510622	0.952178		PLK1_5203	3.41237	-0.590483	0.834512	-0.707579	0.479207	0.898929		PLK1_5203	3.41237	-1.65025	1.0806	-1.52717	0.12672	0.381664
PLOD3_5204	4.60035	0.954347	0.650916	1.46616	0.142605	0.78061		PLOD3_5204	4.60035	-0.637879	0.7303	-0.873448	0.382419	0.864448		PLOD3_5204	4.60035	0.537008	0.66909	0.802595	0.422209	0.715155
PLP2_5208	18.8581	0.244285	0.447437	0.545965	0.58509	0.960393		PLP2_5208	18.8581	0.14542	0.431154	0.337282	0.735904	0.958866		PLP2_5208	18.8581	0.205412	0.443425	0.463238	0.643194	0.854242
PLS1_5211	159.739	-0.0208212	0.271728	-0.0766254	0.938922	0.992682		PLS1_5211	159.739	0.176858	0.266208	0.664361	0.506459	0.905994		PLS1_5211	159.739	0.726946	0.265655	2.73643	0.00621105	0.0556736
PLSCR1_5214	7.53507	0.109626	0.66114	0.165814	0.868303	0.988332		PLSCR1_5214	7.53507	0.815767	0.602897	1.35308	0.176031	0.772093		PLSCR1_5214	7.53507	0.50532	0.63143	0.800279	0.423549	0.716575
PLSCR3_5215	29.4131	0.671647	0.316963	2.11901	0.03409	0.572511		PLSCR3_5215	29.4131	-0.0229869	0.319068	-0.0720441	0.942567	0.982837		PLSCR3_5215	29.4131	0.0111376	0.331018	0.0336465	0.973159	0.991833
PMAIP1_5221	3.01333	2.04108	1.05134	1.9414	0.0522097	0.617839		PMAIP1_5221	3.01333	1.38	1.05377	1.30959	0.190335	NA		PMAIP1_5221	3.01333	1.84742	1.0528	1.75477	0.0792991	NA
PMM2_5224	70.7596	0.285432	0.271331	1.05197	0.292813	0.872828		PMM2_5224	70.7596	-0.0661508	0.26744	-0.247348	0.804639	0.970107		PMM2_5224	70.7596	0.290729	0.268757	1.08175	0.279362	0.575295
PNKP_5229	333.1	0.416277	0.257669	1.61555	0.106191	0.738585		PNKP_5229	333.1	0.0566812	0.256845	0.220682	0.82534	0.970107		PNKP_5229	333.1	0.230243	0.257689	0.893491	0.371594	0.665499
POLB_5242	132.3	-0.288695	0.38462	-0.750598	0.452895	0.937405		POLB_5242	132.3	0.471553	0.376184	1.25352	0.210017	0.792682		POLB_5242	132.3	-0.109211	0.381661	-0.286146	0.774766	0.926173
POLD4_5245	0.522513	0.934771	2.49113	0.37524	0.707482	NA		POLD4_5245	0.522513	0.331683	2.49365	0.133011	0.894184	NA		POLD4_5245	0.522513	-1.29009	2.59237	-0.497649	0.618731	NA
POLG2_5253	22.9267	-0.0448514	0.360631	-0.124369	0.901023	0.992682		POLG2_5253	22.9267	-0.213825	0.343964	-0.621649	0.534173	0.911808		POLG2_5253	22.9267	0.252575	0.343817	0.734619	0.462571	0.745554
POLR1C_5255	11.0255	1.1261	0.538705	2.09038	0.0365835	0.59009		POLR1C_5255	11.0255	1.06641	0.521752	2.0439	0.040963	0.454147		POLR1C_5255	11.0255	0.219115	0.573272	0.382218	0.702299	0.892355
POLR2E_5259	18.0592	0.467982	0.477672	0.979715	0.327227	0.887838		POLR2E_5259	18.0592	-1.12246	0.524959	-2.13818	0.0325022	0.422423		POLR2E_5259	18.0592	0.491806	0.471589	1.04287	0.297008	0.596194
POLR2I_5260	53.2319	0.145961	0.327883	0.445162	0.656203	0.968191		POLR2I_5260	53.2319	-0.26847	0.324397	-0.827598	0.407898	0.875144		POLR2I_5260	53.2319	-0.309933	0.334025	-0.927871	0.353474	0.652632
POLR2K_5263	3346.42	0.137613	0.219457	0.627063	0.530618	0.952178		POLR2K_5263	3346.42	-0.185096	0.219333	-0.843903	0.398724	0.874276		POLR2K_5263	3346.42	-0.444478	0.219667	-2.02342	0.04303	0.200508
POMZP3_5273	3.80101	0.184946	0.962801	0.192092	0.84767	0.986587		POMZP3_5273	3.80101	-0.681444	0.990505	-0.687977	0.491467	0.90408		POMZP3_5273	3.80101	-0.0847447	0.976021	-0.0868268	0.930809	0.978205
POP4_5281	11.3129	-0.338117	0.551351	-0.613251	0.53971	0.953687		POP4_5281	11.3129	0.189387	0.492929	0.384207	0.700825	0.956926		POP4_5281	11.3129	-0.683828	0.567202	-1.20561	0.227966	0.516485
POP5_5282	51.657	-0.0308138	0.378401	-0.0814315	0.935099	0.992682		POP5_5282	51.657	-0.853727	0.382343	-2.23288	0.0255566	0.372245		POP5_5282	51.657	-0.711679	0.389091	-1.82908	0.0673877	0.265245
POR_5283	542.189	0.42119	0.290403	1.45036	0.146958	0.785701		POR_5283	542.189	-0.141934	0.290288	-0.488941	0.624884	0.939766		POR_5283	542.189	0.842619	0.289365	2.91196	0.00359169	0.0367366
POU5F1_5291	0.733079	-0.182822	2.35036	-0.0777849	0.937999	NA		POU5F1_5291	0.733079	0.074508	2.27605	0.0327357	0.973885	NA		POU5F1_5291	0.733079	-1.34423	2.36917	-0.567384	0.570453	NA
AC010442.1_5295	7.31462	-0.383008	0.57058	-0.671261	0.502054	0.952178		AC010442.1_5295	7.31462	0.351592	0.48516	0.724693	0.46864	0.897311		AC010442.1_5295	7.31462	-0.0642298	0.534926	-0.120072	0.904426	0.96963
PPARA_5300	2.03683	-0.22054	1.3057	-0.168906	0.865871	0.988332		PPARA_5300	2.03683	1.56394	0.989148	1.5811	0.113856	NA		PPARA_5300	2.03683	2.61207	0.953415	2.7397	0.00614947	NA
PPIC_5321	1.22201	0.931669	1.59403	0.584474	0.558902	NA		PPIC_5321	1.22201	-1.23841	1.78514	-0.693734	0.487849	NA		PPIC_5321	1.22201	-0.810022	1.8102	-0.447478	0.65453	NA
PPIE_5325	91.6328	-0.304258	0.200017	-1.52116	0.12822	0.769921		PPIE_5325	91.6328	-0.214559	0.188127	-1.1405	0.254077	0.80557		PPIE_5325	91.6328	0.165191	0.189205	0.873079	0.38262	0.674648
PPIL1_5328	170.569	-0.0459772	0.264983	-0.17351	0.862251	0.988068		PPIL1_5328	170.569	-0.62325	0.264702	-2.35453	0.0185461	0.319009		PPIL1_5328	170.569	-0.263053	0.265312	-0.991486	0.321448	0.619523
PPP1R13B_5339	1.16378	0.827655	1.64047	0.504523	0.613894	NA		PPP1R13B_5339	1.16378	0.374742	1.62535	0.230562	0.817655	NA		PPP1R13B_5339	1.16378	2.28906	1.45319	1.57519	0.115212	NA
PPP2CA_5356	175.36	-0.155325	0.195156	-0.7959	0.42609	0.927908		PPP2CA_5356	175.36	0.178817	0.187033	0.956073	0.339035	0.844005		PPP2CA_5356	175.36	0.123977	0.190757	0.649924	0.515741	0.783304
PPP2R1A_5357	26.5502	-0.433525	0.340971	-1.27144	0.203571	0.826735		PPP2R1A_5357	26.5502	0.184907	0.299968	0.616424	0.537614	0.912686		PPP2R1A_5357	26.5502	-0.0199963	0.319029	-0.0626786	0.950022	0.982173
PPP2R3C_5360	33.7132	-0.431364	0.367127	-1.17497	0.240006	0.840642		PPP2R3C_5360	33.7132	-0.326188	0.346404	-0.941639	0.346378	0.847885		PPP2R3C_5360	33.7132	-0.336981	0.359104	-0.938393	0.348043	0.64819
PPP2R5A_5364	45.9278	0.0990122	0.430971	0.229742	0.818292	0.98373		PPP2R5A_5364	45.9278	-0.534941	0.431363	-1.24012	0.214932	0.792682		PPP2R5A_5364	45.9278	0.706313	0.419627	1.68319	0.0923377	0.320581
PPP2R5E_5368	89.5531	-0.291084	0.325943	-0.893053	0.371829	0.896597		PPP2R5E_5368	89.5531	-0.646196	0.322606	-2.00305	0.0451721	0.471818		PPP2R5E_5368	89.5531	-0.604397	0.328095	-1.84214	0.0654543	0.261038
PRDX1_5393	420.949	-0.477527	0.44446	-1.0744	0.282644	0.8661		PRDX1_5393	420.949	0.278261	0.441985	0.629571	0.528975	0.910583		PRDX1_5393	420.949	-0.83192	0.444964	-1.86963	0.0615346	0.251547
PRKACA_5404	129.151	0.238562	0.191014	1.24892	0.211693	0.840496		PRKACA_5404	129.151	0.0102636	0.186894	0.0549167	0.956205	0.986624		PRKACA_5404	129.151	-0.235773	0.195257	-1.2075	0.227239	0.516375
PRKACB_5409	59.0981	-0.11286	0.368219	-0.306503	0.759221	0.978087		PRKACB_5409	59.0981	0.370708	0.353076	1.04994	0.293747	0.828284		PRKACB_5409	59.0981	0.575451	0.355545	1.61851	0.105554	0.344119
PRKAG1_5413	1001.46	-0.0457548	0.343101	-0.133357	0.893911	0.992682		PRKAG1_5413	1001.46	-0.495394	0.342927	-1.44461	0.148569	0.744318		PRKAG1_5413	1001.46	0.37721	0.342562	1.10114	0.270835	0.564334
PRKAG2_5416	1.70258	-0.91824	1.2938	-0.709725	0.477874	0.943521		PRKAG2_5416	1.70258	0.527041	1.06396	0.49536	0.620346	NA		PRKAG2_5416	1.70258	-2.43585	1.52649	-1.59572	0.11055	NA
PRKCA_5422	0.598948	0.632993	3.06354	0.206621	0.836306	NA		PRKCA_5422	0.598948	-2.62624	3.18092	-0.825623	0.409018	NA		PRKCA_5422	0.598948	-2.157	3.18109	-0.67807	0.497727	NA
PRKCD_5426	9.18464	0.199934	0.598405	0.334111	0.738296	0.973754		PRKCD_5426	9.18464	1.09298	0.537316	2.03415	0.0419368	0.454985		PRKCD_5426	9.18464	-0.49897	0.638624	-0.781321	0.434614	0.723867
PRKCH_5429	0.555254	0.732692	2.29319	0.319507	0.749342	NA		PRKCH_5429	0.555254	-2.29187	2.42819	-0.943861	0.345241	NA		PRKCH_5429	0.555254	-1.82256	2.42826	-0.750562	0.452916	NA
PRKCQ_5430	0.713396	2.8019	2.71877	1.03057	0.30274	NA		PRKCQ_5430	0.713396	-0.00500497	2.87144	-0.00174302	0.998609	NA		PRKCQ_5430	0.713396	-0.583913	2.8889	-0.202123	0.839821	NA
PRKX_5435	10.2325	0.162769	0.579483	0.280886	0.778798	0.978266		PRKX_5435	10.2325	0.58222	0.541841	1.07452	0.282588	0.824886		PRKX_5435	10.2325	-0.76902	0.628091	-1.22438	0.22081	0.510597
PRNP_5442	2.22421	-2.09635	1.48337	-1.41323	0.157588	0.799536		PRNP_5442	2.22421	-2.70344	1.48117	-1.82521	0.0679697	NA		PRNP_5442	2.22421	0.117923	1.12571	0.104754	0.916571	NA
PROC_5443	1.41957	-0.732381	1.53903	-0.475873	0.634165	NA		PROC_5443	1.41957	-1.33534	1.53648	-0.869091	0.384797	NA		PROC_5443	1.41957	1.49977	1.19737	1.25255	0.210369	NA
PROS1_5451	8.58166	0.35997	0.531308	0.677516	0.498079	0.952178		PROS1_5451	8.58166	0.984547	0.478576	2.05724	0.0396627	0.449883		PROS1_5451	8.58166	0.38209	0.522149	0.731764	0.464312	0.745903
PRPF4_5463	11.76	0.156223	0.477605	0.327096	0.743595	0.974857		PRPF4_5463	11.76	0.191399	0.44759	0.427622	0.668926	0.941475		PRPF4_5463	11.76	0.592334	0.449943	1.31647	0.188018	0.474861
PRR11_5468	46.7143	0.284747	0.322504	0.882924	0.377278	0.900404		PRR11_5468	46.7143	-0.223391	0.320664	-0.696651	0.486021	0.90165		PRR11_5468	46.7143	-0.598162	0.33942	-1.7623	0.0780178	0.290504
PRR15L_5469	0.455272	0.186118	2.51787	0.0739187	0.941075	NA		PRR15L_5469	0.455272	0.449976	2.4486	0.183768	0.854195	NA		PRR15L_5469	0.455272	-0.0175342	2.53535	-0.00691588	0.994482	NA
PRR5_5472	174.376	0.431482	0.164983	2.61532	0.00891449	0.368853		PRR5_5472	174.376	0.34084	0.160086	2.12911	0.0332455	0.422423		FAT1_2356	35.5486	2.40495	0.335673	7.16457	7.8e-13	5.5e-11
PRR7_5473	28.7899	0.031812	0.416625	0.0763565	0.939135	0.992682		PRR7_5473	28.7899	-0.561835	0.416197	-1.34992	0.177041	0.772287		PRR7_5473	28.7899	-0.42961	0.426389	-1.00755	0.313669	0.613328
PRSS23_5481	0.586736	1.12441	2.34262	0.479979	0.631242	NA		PRSS23_5481	0.586736	0.818644	2.31538	0.353569	0.723662	NA		PRSS23_5481	0.586736	-0.258745	2.4585	-0.105245	0.916181	NA
PRUNE1_5487	18.7483	0.229902	0.460691	0.499038	0.617753	0.967993		PRUNE1_5487	18.7483	-0.148025	0.452772	-0.32693	0.743721	0.959146		PRUNE1_5487	18.7483	0.648932	0.442632	1.46607	0.142628	0.403648
PSAP_5489	52.0518	-0.0148485	0.299585	-0.0495635	0.96047	0.997078		PSAP_5489	52.0518	0.331365	0.28059	1.18096	0.237618	0.79779		PSAP_5489	52.0518	0.522044	0.284773	1.8332	0.0667732	0.263776
PSEN1_5495	95.1039	-0.181249	0.314514	-0.576283	0.564424	0.957943		PSEN1_5495	95.1039	0.609011	0.302234	2.01503	0.0439017	0.462468		PSEN1_5495	95.1039	-0.181126	0.312398	-0.579793	0.562054	0.811542
PSENEN_5496	86.6017	0.0971965	0.471662	0.206072	0.836734	0.98551		PSENEN_5496	86.6017	0.239875	0.465841	0.51493	0.606602	0.939599		PSENEN_5496	86.6017	0.0989534	0.470015	0.210533	0.833252	0.948631
PSMA1_5501	81.9907	-0.368548	0.374114	-0.98512	0.324565	0.887838		PSMA1_5501	81.9907	0.60861	0.357268	1.70351	0.0884726	0.6231		PSMA1_5501	81.9907	0.00862444	0.366337	0.0235424	0.981218	0.991896
PSMA7_5506	1392.42	-0.124955	0.229845	-0.543649	0.586683	0.960677		PSMA7_5506	1392.42	-0.330775	0.229386	-1.442	0.149301	0.744318		PSMA7_5506	1392.42	-0.187605	0.229697	-0.816747	0.414073	0.709524
PSMB10_5508	1.3414	-0.272652	1.71705	-0.158791	0.873834	NA		PSMB10_5508	1.3414	-0.320436	1.64675	-0.194586	0.845717	NA		PSMB10_5508	1.3414	0.52527	1.60882	0.326494	0.744051	NA
PSMB3_5511	250.749	0.139865	0.33625	0.415954	0.677444	0.968191		PSMB3_5511	250.749	0.346586	0.33358	1.03899	0.29881	0.832423		PSMB3_5511	250.749	-0.0678542	0.336366	-0.201727	0.84013	0.950248
PSMC3_5517	2.51451	1.13526	1.13143	1.00339	0.315675	0.883356		PSMC3_5517	2.51451	1.11418	1.0963	1.0163	0.309486	NA		PSMC3_5517	2.51451	-3.0329	1.55779	-1.94693	0.0515434	NA
PSMC6_5518	28.0364	-0.118	0.358601	-0.329056	0.742113	0.974581		PSMC6_5518	28.0364	0.146927	0.332895	0.441361	0.658952	0.940145		PSMC6_5518	28.0364	-0.262949	0.358744	-0.732969	0.463577	0.745899
PSMD10_5521	102.075	-0.513616	0.34059	-1.50802	0.131549	0.769921		PSMD10_5521	102.075	0.291403	0.327243	0.890479	0.373209	0.861385		PSMD10_5521	102.075	-0.602031	0.339476	-1.77341	0.0761607	0.284722
PSMD14_5527	153.108	-0.330558	0.326301	-1.01305	0.311038	0.883356		PSMD14_5527	153.108	-0.114224	0.320771	-0.356092	0.721772	0.958866		PSMD14_5527	153.108	-0.389511	0.325339	-1.19725	0.231211	0.519707
PSMD2_5528	3.86993	0.216535	0.760961	0.284555	0.775985	0.978266		PSMD2_5528	3.86993	1.03821	0.641354	1.61877	0.105496	0.655268		PSMD2_5528	3.86993	0.493094	0.717471	0.687266	0.491915	0.765506
PSMD4_5530	68.3656	0.320432	0.287603	1.11415	0.265216	0.848377		PSMD4_5530	68.3656	0.429686	0.278743	1.54151	0.123193	0.689855		PSMD4_5530	68.3656	0.172297	0.28738	0.599543	0.548811	0.804292
PSMD9_5533	0.947625	-1.72572	1.79572	-0.96102	0.336542	NA		PSMD9_5533	0.947625	-0.631936	1.58722	-0.39814	0.690527	NA		PSMD9_5533	0.947625	-1.09608	1.70966	-0.641109	0.521452	NA
PSME1_5534	7.88897	0.743079	0.525112	1.41509	0.157043	0.799536		PSME1_5534	7.88897	0.50429	0.507741	0.993203	0.320611	0.836445		PSME1_5534	7.88897	-0.61303	0.617309	-0.993068	0.320677	0.619523
PSME2_5535	93.5269	0.481999	0.252537	1.90863	0.0563096	0.624527		PSME2_5535	93.5269	-0.17488	0.253025	-0.691155	0.489468	0.903775		PSME2_5535	93.5269	-0.0109526	0.256497	-0.0427005	0.96594	0.986756
PSME3_5538	20.7112	-0.26162	0.470008	-0.556629	0.577781	0.959049		PSME3_5538	20.7112	0.221708	0.439476	0.504483	0.613922	0.939599		PSME3_5538	20.7112	-0.605538	0.477818	-1.2673	0.205049	0.494082
PSMF1_5541	57.9227	-0.0792672	0.363007	-0.218363	0.827146	0.984514		PSMF1_5541	57.9227	-0.0371909	0.352486	-0.10551	0.915971	0.978171		PSMF1_5541	57.9227	0.160399	0.355992	0.45057	0.652299	0.859497
PSMG1_5544	578.239	-0.0963096	0.172809	-0.557319	0.577309	0.959049		PSMG1_5544	578.239	-0.11336	0.170762	-0.663851	0.506785	0.905994		PSMG1_5544	578.239	0.452833	0.17042	2.65716	0.00788017	0.0656237
PSRC1_5548	16.8854	0.884793	0.561305	1.57631	0.114954	0.749412		PSRC1_5548	16.8854	0.721024	0.551874	1.3065	0.191382	0.781483		PSRC1_5548	16.8854	-0.595488	0.61002	-0.976178	0.328976	0.626682
PTEN_5553	4.4088	0.76895	0.733153	1.04883	0.294258	0.872828		PTEN_5553	4.4088	-0.109157	0.756708	-0.144252	0.885301	0.972057		PTEN_5553	4.4088	0.172586	0.775203	0.222633	0.823821	0.948161
PTGFR_5569	0.762515	-1.41856	2.05698	-0.689631	0.490426	NA		PTGFR_5569	0.762515	-0.311549	1.96579	-0.158485	0.874075	NA		PTGFR_5569	0.762515	-1.55393	2.05698	-0.755439	0.449986	NA
PTGS1_5572	0.31981	-0.6458	4.60627	-0.1402	0.888502	NA		PTGS1_5572	0.31981	-0.179105	4.59451	-0.0389824	0.968904	NA		PTGS1_5572	0.31981	-0.781164	4.60627	-0.169587	0.865335	NA
PTGS2_5577	0.283162	-0.598305	6.27854	-0.0952935	0.924082	NA		PTGS2_5577	0.283162	-0.124398	6.26897	-0.0198435	0.984168	NA		PTGS2_5577	0.283162	-0.733666	6.27854	-0.116853	0.906977	NA
PTK2_5583	18.5702	-0.264029	0.461497	-0.572114	0.567245	0.957943		PTK2_5583	18.5702	0.39742	0.418363	0.94994	0.342143	0.847403		PTK2_5583	18.5702	-0.27701	0.455485	-0.608165	0.543078	0.800172
PTK2B_5584	9.95347	0.456818	0.598023	0.763879	0.444939	0.93611		PTK2B_5584	9.95347	0.413473	0.575651	0.71827	0.472591	0.898178		PTK2B_5584	9.95347	-0.00312116	0.613932	-0.00508388	0.995944	0.998627
HACD3_5591	20.1207	0.596749	0.462643	1.28987	0.197097	0.821039		HACD3_5591	20.1207	0.219201	0.456291	0.480396	0.630946	0.940145		HACD3_5591	20.1207	0.115983	0.473196	0.245106	0.806374	0.942491
PTPN1_5592	11.6715	0.43416	0.688447	0.630637	0.528278	0.952178		PTPN1_5592	11.6715	0.0547931	0.680952	0.0804653	0.935867	0.981247		PTPN1_5592	11.6715	0.541292	0.679742	0.796319	0.425846	0.718468
PTPN12_5598	287.403	-0.287943	0.196989	-1.46172	0.143818	0.78061		PTPN12_5598	287.403	-0.250922	0.193086	-1.29954	0.19376	0.781483		PTPN12_5598	287.403	-0.0200245	0.194178	-0.103124	0.917864	0.975212
PTPN6_5601	14.9599	0.410083	0.446649	0.918132	0.35855	0.892628		PTPN6_5601	14.9599	-0.359069	0.45261	-0.79333	0.427585	0.87847		PTPN6_5601	14.9599	-0.355759	0.472806	-0.752441	0.451786	0.737518
PTPRC_5605	0.50126	1.03095	3.89703	0.264546	0.791359	NA		PTPRC_5605	0.50126	1.61354	3.84014	0.420178	0.674355	NA		PTPRC_5605	0.50126	-0.160232	3.90912	-0.0409893	0.967304	NA
PTPRK_5618	28.3752	-0.435259	0.431716	-1.00821	0.313355	0.883356		PTPRK_5618	28.3752	0.650822	0.393545	1.65374	0.0981797	0.644589		PTPRK_5618	28.3752	-0.227788	0.42007	-0.542262	0.587638	0.826266
PTTG1_5623	6.55114	-0.58449	0.602206	-0.97058	0.331757	0.887838		PTTG1_5623	6.55114	-0.650749	0.553245	-1.17624	0.239499	0.79779		PTTG1_5623	6.55114	-2.23025	0.841709	-2.64967	0.00805701	0.0659818
PUF60_5625	71.0934	0.375011	0.255525	1.46761	0.14221	0.78061		PUF60_5625	71.0934	0.121443	0.25032	0.485151	0.627569	0.939766		PUF60_5625	71.0934	0.146289	0.25671	0.569859	0.568773	0.815489
PUS7_5632	340.935	-0.00636413	0.380986	-0.0167044	0.986672	0.997901		PUS7_5632	340.935	-0.485458	0.380595	-1.27552	0.202124	0.786882		PUS7_5632	340.935	0.214455	0.379955	0.564422	0.572467	0.818047
PVR_5634	1.781	-1.74582	1.56995	-1.11202	0.266127	0.848377		PVR_5634	1.781	0.0956367	1.23169	0.0776468	0.938109	NA		PVR_5634	1.781	0.710323	1.21692	0.583705	0.559419	NA
PVR_5635	6.51768	1.20435	0.688087	1.75028	0.0800695	0.681753		PVR_5635	6.51768	1.00104	0.67188	1.4899	0.13625	0.713284		PVR_5635	6.51768	1.32128	0.676665	1.95264	0.0508628	0.223488
PXMP2_5641	6.94665	-0.0240135	0.595311	-0.0403378	0.967824	0.997326		PXMP2_5641	6.94665	-0.163778	0.566515	-0.289098	0.772507	0.966999		PXMP2_5641	6.94665	-0.787018	0.648689	-1.21324	0.225037	0.515535
PXN_5642	1.39588	-0.000651254	1.07205	-0.000607487	0.999515	NA		PXN_5642	1.39588	0.501908	0.926407	0.541779	0.587971	NA		PXN_5642	1.39588	0.265177	1.01055	0.262409	0.793006	NA
PYCR1_5644	1.5981	0.774954	1.42156	0.545144	0.585655	0.960393		PYCR1_5644	1.5981	2.06465	1.1737	1.75909	0.0785624	NA		PYCR1_5644	1.5981	1.82995	1.24618	1.46844	0.141984	NA
PYGL_5647	6.02798	-0.690191	0.748321	-0.92232	0.356362	0.892628		PYGL_5647	6.02798	-0.041013	0.645963	-0.0634913	0.949375	0.984272		PYGL_5647	6.02798	0.00885445	0.67251	0.0131663	0.989495	0.995553
RAB11FIP2_5656	35.9361	-0.789318	0.5456	-1.4467	0.147981	0.786388		RAB11FIP2_5656	35.9361	0.525363	0.517282	1.01562	0.309809	0.833905		RAB11FIP2_5656	35.9361	-0.4735	0.534969	-0.885098	0.376104	0.66864
RAB21_5663	154.35	-0.440679	0.212964	-2.06927	0.0385209	0.593595		RAB21_5663	154.35	-0.0183305	0.203035	-0.0902826	0.928063	0.978806		RAB21_5663	154.35	0.0817867	0.205682	0.397636	0.690898	0.884459
RAB27A_5667	7.32227	-0.248175	0.658666	-0.376785	0.706334	0.969938		RAB27A_5667	7.32227	0.269579	0.590632	0.456424	0.648085	0.940145		RAB27A_5667	7.32227	-0.692658	0.686589	-1.00884	0.313052	0.613328
RAB31_5670	91.4295	-0.647055	0.392035	-1.6505	0.09884	0.716997		RAB31_5670	91.4295	-0.66113	0.385197	-1.71634	0.0860992	0.615436		RAB31_5670	91.4295	-1.51896	0.404156	-3.75834	0.000171045	0.00331989
RAB4A_5674	11.7706	-0.282647	0.617002	-0.458098	0.646882	0.968191		RAB4A_5674	11.7706	-0.0210221	0.580691	-0.0362018	0.971121	0.991124		RAB4A_5674	11.7706	-0.501709	0.620855	-0.808094	0.419037	0.714591
RAC2_5695	7.01162	0.667806	0.691571	0.965637	0.334226	0.887838		RAC2_5695	7.01162	-0.53347	0.726524	-0.734277	0.46278	0.893389		RAC2_5695	7.01162	0.678015	0.683766	0.991588	0.321398	0.619523
RAD21_5698	59.1068	-0.245045	0.410943	-0.5963	0.550975	0.955489		RAD21_5698	59.1068	-0.249063	0.402533	-0.618741	0.536087	0.911808		RAD21_5698	59.1068	-0.0804084	0.405923	-0.198088	0.842976	0.951068
RAD51C_5708	12.3999	0.356148	0.458799	0.776261	0.437595	0.931192		RAD51C_5708	12.3999	-0.222319	0.457686	-0.485745	0.627148	0.939766		RAD51C_5708	12.3999	-0.0397082	0.470157	-0.0844574	0.932693	0.978205
RAD9A_5709	35.171	0.476375	0.246737	1.9307	0.0535202	0.617839		RAD9A_5709	35.171	-0.187387	0.248539	-0.753956	0.450876	0.887994		RAD9A_5709	35.171	0.44045	0.243943	1.80554	0.0709895	0.27427
RAE1_5712	83.4854	0.0496671	0.217218	0.228651	0.81914	0.98373		RAE1_5712	83.4854	0.207518	0.206502	1.00492	0.314936	0.834515		RAE1_5712	83.4854	0.111051	0.213711	0.519632	0.60332	0.833688
RAI14_5716	3.20877	-1.16106	0.983732	-1.18026	0.237895	0.840642		RAI14_5716	3.20877	0.283289	0.755383	0.375027	0.707641	0.958762		RAI14_5716	3.20877	-0.485754	0.864168	-0.562106	0.574044	0.818945
RALA_5719	25.1757	0.0151519	0.444148	0.0341146	0.972786	0.997326		RALA_5719	25.1757	-0.395848	0.438815	-0.902083	0.367013	0.859968		RALA_5719	25.1757	-0.199312	0.445799	-0.44709	0.65481	0.860773
RALGDS_5721	69.1969	0.0376371	0.330404	0.113912	0.909307	0.992682		RALGDS_5721	69.1969	-0.443443	0.328599	-1.3495	0.177178	0.772287		RALGDS_5721	69.1969	-0.273138	0.332561	-0.821318	0.411465	0.708659
RAP1GAP_5729	0.954131	0.105967	1.89212	0.0560044	0.955338	NA		RAP1GAP_5729	0.954131	0.290339	1.80719	0.160658	0.872363	NA		RAP1GAP_5729	0.954131	-0.90197	2.00374	-0.450144	0.652606	NA
RARA_5733	113.519	0.198089	0.313935	0.630988	0.528049	0.952178		RARA_5733	113.519	-0.497013	0.314677	-1.57944	0.114236	0.672901		RARA_5733	113.519	0.777403	0.308519	2.51979	0.0117425	0.0862004
PLAAT4_5736	5.85942	1.74127	0.727013	2.39511	0.0166154	0.443337		PLAAT4_5736	5.85942	-0.192466	0.823253	-0.233787	0.81515	0.970107		PLAAT4_5736	5.85942	1.03656	0.758974	1.36574	0.17202	0.449184
RASA1_5742	37.876	-0.129332	0.312937	-0.413284	0.679398	0.968191		RASA1_5742	37.876	0.393304	0.289421	1.35893	0.174168	0.772026		RASA1_5742	37.876	-0.382204	0.316074	-1.20922	0.226578	0.516375
RASSF1_5747	54.7576	-0.134185	0.323852	-0.414342	0.678624	0.968191		RASSF1_5747	54.7576	-0.539684	0.319677	-1.68821	0.09137	0.630485		RASSF1_5747	54.7576	0.409459	0.311294	1.31534	0.188394	0.475325
RB1_5752	59.7255	-0.494986	0.418917	-1.18158	0.237371	0.840642		RB1_5752	59.7255	-0.143336	0.406411	-0.352687	0.724323	0.958866		RB1_5752	59.7255	-0.760927	0.420669	-1.80885	0.0704743	0.273573
RBFOX3_5755	6.752	0.378558	0.713054	0.530896	0.595491	0.962699		RBFOX3_5755	6.752	-0.25624	0.714399	-0.358679	0.719835	0.958866		RBFOX3_5755	6.752	0.33196	0.707741	0.469041	0.63904	0.854242
RBKS_5758	9.9738	0.627768	0.428439	1.46525	0.142854	0.78061		RBKS_5758	9.9738	0.46995	0.406344	1.15653	0.247463	0.79833		RBKS_5758	9.9738	0.399382	0.434329	0.919538	0.357814	0.654312
RBM15B_5765	5.82824	0.359707	0.62664	0.574025	0.565951	0.957943		RBM15B_5765	5.82824	0.355248	0.588614	0.603532	0.546155	0.914235		RBM15B_5765	5.82824	-0.227942	0.665603	-0.342459	0.732005	0.906275
RBM34_5768	28.8933	0.160112	0.369507	0.433313	0.664788	0.968191		RBM34_5768	28.8933	0.044341	0.356116	0.124513	0.900909	0.973582		RBM34_5768	28.8933	0.591398	0.353924	1.67097	0.0947273	0.323982
RBM6_5774	135.584	0.360171	0.190497	1.89069	0.0586651	0.629658		RBM6_5774	135.584	0.0701659	0.187263	0.374692	0.707889	0.958762		RBM6_5774	135.584	0.369389	0.188693	1.95762	0.0502744	0.222489
RBX1_5781	9.76638	0.203886	0.463447	0.439935	0.659984	0.968191		RBX1_5781	9.76638	-0.0935153	0.446767	-0.209316	0.834202	0.970107		RBX1_5781	9.76638	-0.824368	0.532748	-1.54739	0.121769	0.373087
RECQL_5786	152.515	-0.0878013	0.227142	-0.386549	0.69909	0.969938		RECQL_5786	152.515	-0.446547	0.224718	-1.98714	0.0469066	0.483786		RECQL_5786	152.515	-0.123217	0.225835	-0.545606	0.585337	0.826266
REEP5_5789	53.9783	-0.137066	0.314018	-0.436491	0.66248	0.968191		REEP5_5789	53.9783	0.0613503	0.298508	0.205523	0.837163	0.970107		REEP5_5789	53.9783	-0.0509456	0.308582	-0.165096	0.868869	0.959817
REG1A_5790	0.263413	-0.0325258	6.28601	-0.00517432	0.995872	NA		REG1A_5790	0.263413	-0.636985	6.28479	-0.101353	0.91927	NA		REG1A_5790	0.263413	-0.167888	6.28601	-0.0267081	0.978693	NA
RET_5800	0.363069	2.57237	4.37	0.588642	0.556101	NA		RET_5800	0.363069	0.0211966	4.45657	0.00475626	0.996205	NA		RET_5800	0.363069	-0.579867	4.46862	-0.129764	0.896753	NA
RET_5801	1.34863	-2.42403	1.89974	-1.27598	0.201962	NA		RET_5801	1.34863	0.822001	1.58129	0.519829	0.603183	NA		RET_5801	1.34863	-0.892179	1.8088	-0.493243	0.621841	NA
RFC2_5805	6.66427	-0.307499	0.720892	-0.426553	0.669705	0.968191		RFC2_5805	6.66427	0.279112	0.638779	0.436947	0.66215	0.940145		RFC2_5805	6.66427	0.747266	0.638174	1.17094	0.241621	0.534006
RFC3_5808	86.3019	-0.218869	0.239606	-0.913452	0.361005	0.892628		RFC3_5808	86.3019	-0.179776	0.230337	-0.780494	0.4351	0.882008		RFC3_5808	86.3019	-0.462594	0.241192	-1.91795	0.0551177	0.232666
RFC4_5811	7.09078	-0.392397	0.636693	-0.616305	0.537693	0.953687		RFC4_5811	7.09078	0.576589	0.54189	1.06403	0.287314	0.824886		RFC4_5811	7.09078	0.0698268	0.5907	0.11821	0.905901	0.96963
RFC5_5812	6.09093	0.283213	0.744945	0.38018	0.703812	0.969938		RFC5_5812	6.09093	0.544967	0.69618	0.782796	0.433747	0.881424		RFC5_5812	6.09093	-0.328159	0.783571	-0.418799	0.675363	0.876417
RFNG_5813	76.5601	0.190178	0.223714	0.850097	0.395271	0.910814		RFNG_5813	76.5601	0.182367	0.214301	0.850984	0.394778	0.874276		RFNG_5813	76.5601	0.643745	0.214164	3.00584	0.00264845	0.0295404
RFX5_5817	62.3366	-0.628726	0.482498	-1.30306	0.192553	0.820505		RFX5_5817	62.3366	0.289544	0.466355	0.620865	0.534688	0.911808		RFX5_5817	62.3366	-0.65905	0.480255	-1.37229	0.169973	0.445253
RGPD3_5823	5.27456	0.111153	0.78553	0.141501	0.887474	0.992067		RGPD3_5823	5.27456	-1.52029	0.855781	-1.7765	0.0756508	0.583826		RGPD3_5823	5.27456	-1.63414	0.917905	-1.78029	0.0750278	0.283221
RNASEH2A_5875	41.9382	0.743708	0.3186	2.3343	0.0195801	0.459938		RNASEH2A_5875	41.9382	0.582629	0.312517	1.86431	0.0622782	0.542459		RNASEH2A_5875	41.9382	-0.577527	0.344637	-1.67576	0.0937862	0.323786
RNF167_5885	199.19	-0.212664	0.344434	-0.617432	0.53695	0.953687		RNF167_5885	199.19	0.342562	0.339426	1.00924	0.312861	0.833905		RNF167_5885	199.19	-0.281904	0.343785	-0.819999	0.412217	0.708659
RNH1_5893	67.8844	0.354307	0.433904	0.816554	0.414183	0.91866		RNH1_5893	67.8844	-0.588301	0.437636	-1.34427	0.178862	0.772287		RNH1_5893	67.8844	0.0254771	0.435565	0.0584921	0.953357	0.982173
RNMT_5894	13.6454	0.433874	0.591903	0.733015	0.463549	0.937405		RNMT_5894	13.6454	0.0731194	0.583943	0.125217	0.900352	0.973582		RNMT_5894	13.6454	0.300375	0.590981	0.508265	0.611268	0.834778
RNPS1_5895	2517.93	0.0268544	0.455293	0.0589827	0.952966	0.995506		RNPS1_5895	2517.93	-0.524549	0.455271	-1.15217	0.249252	0.798968		RNPS1_5895	2517.93	-0.0197506	0.455251	-0.0433839	0.965396	0.986609
RPA2_5905	14.776	-0.469684	0.546914	-0.85879	0.390457	0.906304		RPA2_5905	14.776	0.299645	0.506885	0.59115	0.55442	0.921361		RPA2_5905	14.776	-1.86178	0.624237	-2.98249	0.0028591	0.0313723
RPA3_5906	13.6711	0.526642	0.537967	0.978948	0.327606	0.887838		RPA3_5906	13.6711	0.322548	0.527024	0.612017	0.540527	0.914235		RPA3_5906	13.6711	-1.849	0.675481	-2.73731	0.0061943	0.0556736
RPAP3_5909	741.813	-0.0612812	0.404051	-0.151667	0.879449	0.989684		RPAP3_5909	741.813	-0.199075	0.403507	-0.493362	0.621757	0.939599		RPAP3_5909	741.813	0.259959	0.403485	0.644283	0.519392	0.784622
RPIA_5911	3.77426	0.7721	0.78317	0.985865	0.324199	0.887838		RPIA_5911	3.77426	0.28129	0.774925	0.36299	0.716612	0.958866		RPIA_5911	3.77426	0.103856	0.829605	0.125188	0.900375	0.967562
RPL11_5914	4083.56	-0.309384	0.237244	-1.30408	0.192207	0.820257		RPL11_5914	4083.56	-0.126807	0.23696	-0.53514	0.592553	0.935237		RPL11_5914	4083.56	-0.187507	0.237116	-0.79078	0.429072	0.719988
RPL13A_5916	178.42	-0.0486959	0.366614	-0.132826	0.894331	0.992682		RPL13A_5916	178.42	-0.0432495	0.363383	-0.119019	0.90526	0.974678		RPL13A_5916	178.42	-0.0187842	0.365378	-0.0514103	0.958999	0.982924
RPL22_5923	489.479	-0.248712	0.411212	-0.604827	0.545294	0.953687		RPL22_5923	489.479	-0.436531	0.410381	-1.06372	0.287455	0.824886		RPL22_5923	489.479	-0.279303	0.410889	-0.679751	0.496662	0.768611
RPL27_5929	500.009	-0.0603316	0.352676	-0.171068	0.86417	0.988068		RPL27_5929	500.009	0.285856	0.350983	0.814443	0.415391	0.87666		RPL27_5929	500.009	-0.0558975	0.352255	-0.158685	0.873917	0.959817
RPL36_5938	475.792	-0.192952	0.473659	-0.407365	0.68374	0.968293		RPL36_5938	475.792	0.208415	0.471965	0.44159	0.658786	0.940145		RPL36_5938	475.792	0.113079	0.472699	0.239219	0.810936	0.944311
RPL36A_5939	1.98052	1.20953	1.00167	1.20752	0.227234	0.840642		RPL36A_5939	1.98052	1.48427	0.924826	1.60491	0.108513	NA		RPL36A_5939	1.98052	0.361519	1.10023	0.328585	0.74247	NA
HNRNPH2_5940	179.675	-0.171623	0.183205	-0.93678	0.348872	0.890068		HNRNPH2_5940	179.675	-0.453003	0.179843	-2.51888	0.0117728	0.259108		HNRNPH2_5940	179.675	-0.417998	0.184222	-2.269	0.0232684	0.134358
RPL39L_5945	3.59508	-2.01585	1.18472	-1.70154	0.0888415	0.707394		RPL39L_5945	3.59508	-0.367684	0.813897	-0.451757	0.651444	0.940145		RPL39L_5945	3.59508	0.211441	0.803134	0.26327	0.792343	0.934062
RPL6_5953	562.37	-0.675923	0.403323	-1.67589	0.0937606	0.716997		RPL6_5953	562.37	-0.0758346	0.401331	-0.188958	0.850126	0.970107		RPL6_5953	562.37	-0.845734	0.40329	-2.09708	0.0359861	0.178842
RPL7A_5954	3619.73	0.258489	0.186083	1.38911	0.1648	0.804715		RPL7A_5954	3619.73	0.0321432	0.185913	0.172894	0.862735	0.970107		RPL7A_5954	3619.73	0.0477933	0.186096	0.25682	0.797317	0.937172
RPL9_5956	2669.26	-0.149669	0.51749	-0.289221	0.772412	0.978266		RPL9_5956	2669.26	0.596955	0.517176	1.15426	0.248394	0.79833		RPL9_5956	2669.26	-0.0290925	0.517392	-0.0562291	0.955159	0.982173
RPN1_5965	2824.56	0.121286	0.341709	0.354938	0.722636	0.973754		RPN1_5965	2824.56	-0.13482	0.341589	-0.394686	0.693075	0.953897		RPN1_5965	2824.56	0.153607	0.341634	0.449625	0.652981	0.859497
RPS2_5983	5892.83	0.296197	0.215785	1.37265	0.169861	0.804715		RPS2_5983	5892.83	-0.183586	0.215748	-0.850928	0.394809	0.874276		RPS2_5983	5892.83	0.508239	0.21569	2.35634	0.018456	0.116561
RPS20_5987	427.681	0.844483	0.429564	1.96591	0.0493095	0.617346		RPS20_5987	427.681	-0.359139	0.4306	-0.834045	0.404256	0.875144		RPS20_5987	427.681	0.111241	0.430527	0.258384	0.796111	0.936955
RPS27A_5998	328.693	-0.0787703	0.573934	-0.137246	0.890836	0.992682		RPS27A_5998	328.693	0.455602	0.571923	0.796614	0.425675	0.87847		RPS27A_5998	328.693	-0.767366	0.575454	-1.3335	0.182369	0.464881
RPS27L_6001	91.4956	0.348168	0.453491	0.767751	0.442635	0.933756		RPS27L_6001	91.4956	0.81538	0.448029	1.81993	0.0687703	0.559422		RPS27L_6001	91.4956	-1.55723	0.4761	-3.27081	0.00107241	0.0141363
RPS4Y1_6010	1.16018	2.73437	1.49581	1.82802	0.0675467	NA		RPS4Y1_6010	1.16018	1.25391	1.55493	0.806407	0.420008	NA		RPS4Y1_6010	1.16018	-0.58293	1.84252	-0.316376	0.751717	NA
RPS5_6011	1019.39	0.0617815	0.385471	0.160275	0.872664	0.988332		RPS5_6011	1019.39	0.351165	0.38479	0.912613	0.361446	0.857522		RPS5_6011	1019.39	0.313582	0.385091	0.814306	0.41547	0.711203
RPS6KA1_6015	1.36249	-0.232243	1.31148	-0.177085	0.859441	NA		RPS6KA1_6015	1.36249	-0.367856	1.24338	-0.295853	0.767343	NA		RPS6KA1_6015	1.36249	-1.02766	1.42035	-0.723527	0.469356	NA
RPSA_6025	96.6242	0.814402	0.329466	2.47188	0.0134404	0.409967		RPSA_6025	96.6242	0.0812032	0.330383	0.245785	0.805849	0.970107		RPSA_6025	96.6242	0.261656	0.332701	0.78646	0.431598	0.722126
RRAGA_6028	159.687	-0.533192	0.381832	-1.39641	0.162593	0.803723		RRAGA_6028	159.687	0.146047	0.374441	0.39004	0.696507	0.956281		RRAGA_6028	159.687	-0.672078	0.381516	-1.7616	0.0781375	0.290511
RRM1_6031	30.9757	-0.994021	0.499407	-1.9904	0.0465465	0.605294		RRM1_6031	30.9757	-0.0806857	0.463031	-0.174256	0.861665	0.970107		RRM1_6031	30.9757	-1.11921	0.498318	-2.24597	0.0247059	0.140557
RRM2_6034	19.5568	1.12052	0.656819	1.70597	0.0880128	0.707394		RRM2_6034	19.5568	0.655667	0.654723	1.00144	0.316614	0.834515		RRM2_6034	19.5568	-1.0551	0.715421	-1.47479	0.140269	0.401116
RRP12_6035	22.1011	0.99019	0.53721	1.84321	0.0652988	0.656567		RRP12_6035	22.1011	0.308206	0.538473	0.57237	0.567072	0.926017		RRP12_6035	22.1011	0.842169	0.536793	1.56889	0.116674	0.363591
RRP1B_6038	53.4501	-0.431653	0.281594	-1.53289	0.125302	0.767125		RRP1B_6038	53.4501	-0.378506	0.266389	-1.42088	0.155352	0.755849		RRP1B_6038	53.4501	0.321554	0.261985	1.22737	0.219682	0.510236
RRP8_6039	6.03115	0.0689188	0.594528	0.115922	0.907714	0.992682		RRP8_6039	6.03115	0.0062286	0.561467	0.0110934	0.991149	0.995915		RRP8_6039	6.03115	0.358506	0.567423	0.631815	0.527508	0.790941
RRS1_6040	7.3795	-0.566533	0.596948	-0.949049	0.342596	0.887838		RRS1_6040	7.3795	0.189703	0.515474	0.368016	0.712861	0.958866		RRS1_6040	7.3795	-0.0869545	0.552457	-0.157396	0.874933	0.959817
RSAD2_6043	0.291683	0.514348	4.0163	0.128065	0.898097	NA		RSAD2_6043	0.291683	0.976026	4.00314	0.243815	0.807374	NA		RSAD2_6043	0.291683	0.378985	4.0163	0.0943616	0.924822	NA
RSU1_6052	53.2157	0.140494	0.311077	0.451637	0.651531	0.968191		RSU1_6052	53.2157	0.0223803	0.302805	0.0739098	0.941082	0.98265		RSU1_6052	53.2157	0.234402	0.306486	0.764804	0.444388	0.731253
RUNX1_6059	0.240599	-0.0325243	6.28601	-0.00517408	0.995872	NA		RUNX1_6059	0.240599	-0.636997	6.28479	-0.101355	0.919268	NA		RUNX1_6059	0.240599	-0.167886	6.28601	-0.0267079	0.978693	NA
RUNX1_6060	0.152546	1.58238	6.28075	0.251941	0.801087	NA		RUNX1_6060	0.152546	0.988133	6.27887	0.157374	0.87495	NA		RUNX1_6060	0.152546	0.378986	6.28842	0.0602673	0.951943	NA
RUVBL1_6065	92.969	-0.421938	0.233653	-1.80583	0.0709446	0.669438		RUVBL1_6065	92.969	0.326111	0.214996	1.51683	0.12931	0.697712		RUVBL1_6065	92.969	-0.322381	0.228979	-1.40791	0.159159	0.429712
S100A4_6083	43.5543	0.114722	0.531815	0.215717	0.829208	0.984514		S100A4_6083	43.5543	-0.0975162	0.52514	-0.185696	0.852683	0.970107		S100A4_6083	43.5543	-0.332381	0.537525	-0.618354	0.536342	0.796436
S100P_6092	0.534115	-0.533453	2.89367	-0.184352	0.853738	NA		S100P_6092	0.534115	-0.0897159	2.87623	-0.0311922	0.975116	NA		S100P_6092	0.534115	0.292271	2.89352	0.101009	0.919543	NA
SACM1L_6098	155.184	0.0656497	0.233327	0.281364	0.778431	0.978266		SACM1L_6098	155.184	-0.00822317	0.228739	-0.03595	0.971322	0.991124		SACM1L_6098	155.184	-0.127563	0.23359	-0.5461	0.584997	0.826266
SATB1_6106	981.292	-0.0372622	0.333809	-0.111627	0.911119	0.992682		SATB1_6106	981.292	-0.338043	0.333455	-1.01376	0.310698	0.833905		SATB1_6106	981.292	-0.130718	0.333701	-0.391723	0.695263	0.887419
SCAND1_6116	51.551	0.254543	0.349868	0.727539	0.466896	0.937405		SCAND1_6116	51.551	-0.0620439	0.345246	-0.179709	0.857381	0.970107		SCAND1_6116	51.551	-0.142172	0.354169	-0.401424	0.688108	0.88359
SCARB1_6117	2.19448	-1.56357	1.45687	-1.07324	0.283165	0.8661		SCARB1_6117	2.19448	1.6822	0.971952	1.73074	0.0834978	NA		SCARB1_6117	2.19448	-0.0684267	1.19395	-0.0573113	0.954297	NA
SCCPDH_6120	378.854	-0.088189	0.150455	-0.586147	0.557777	0.957943		SCCPDH_6120	378.854	-0.236002	0.147912	-1.59556	0.110588	0.663256		SCCPDH_6120	378.854	-0.0792938	0.149395	-0.530766	0.595581	0.829832
SCNN1G_6143	0.380926	2.06324	6.28075	0.328503	0.742532	NA		SCNN1G_6143	0.380926	0	6.28721	0	1	NA		SCNN1G_6143	0.380926	0	6.28842	0	1	NA
SCP2_6152	159.012	-0.310614	0.316285	-0.982071	0.326065	0.887838		SCP2_6152	159.012	0.215754	0.30938	0.697376	0.485567	0.90165		SCP2_6152	159.012	-1.04154	0.322035	-3.23423	0.00121971	0.0157414
SCRN1_6155	138.539	0.0872748	0.311751	0.27995	0.779516	0.978266		SCRN1_6155	138.539	0.275204	0.30596	0.899478	0.368398	0.860681		SCRN1_6155	138.539	0.30372	0.308556	0.984329	0.324954	0.622844
SCYL3_6157	59.2255	-0.329729	0.271581	-1.21411	0.224706	0.840642		SCYL3_6157	59.2255	-0.409827	0.259635	-1.57847	0.114457	0.672901		SCYL3_6157	59.2255	0.22878	0.256198	0.892982	0.371867	0.665499
SDC1_6160	1.9318	0.484588	1.21411	0.399129	0.689798	0.969938		SDC1_6160	1.9318	0.898805	1.13757	0.790113	0.429462	NA		SDC1_6160	1.9318	-0.235499	1.2821	-0.183682	0.854263	NA
CAVIN2_6177	0.307092	1.23665	5.33609	0.231753	0.81673	NA		CAVIN2_6177	0.307092	-0.339019	5.37025	-0.0631292	0.949664	NA		CAVIN2_6177	0.307092	0.799352	5.34796	0.149469	0.881184	NA
SENP6_6219	170.27	-1.07785	0.489494	-2.20196	0.027668	0.517639		SENP6_6219	170.27	0.0974005	0.481183	0.202419	0.839589	0.970107		SENP6_6219	170.27	-0.672132	0.485632	-1.38403	0.166348	0.440438
SEPTIN5_6225	7.20236	-0.440447	0.605482	-0.727431	0.466962	0.937405		SEPTIN5_6225	7.20236	-1.1355	0.61344	-1.85104	0.0641635	0.551091		SEPTIN5_6225	7.20236	-1.50781	0.70693	-2.1329	0.0329325	0.16983
SERPINA1_6246	1.974	0.756259	1.25829	0.601019	0.547827	0.953687		SERPINA1_6246	1.974	-0.915724	1.42131	-0.644283	0.519392	NA		SERPINA1_6246	1.974	-1.31995	1.56958	-0.840953	0.400374	NA
SERPINE1_6253	0.839109	4.04858	2.13669	1.89479	0.0581202	NA		SERPINE1_6253	0.839109	1.57887	2.27433	0.694213	0.487549	NA		SERPINE1_6253	0.839109	0.884042	2.38595	0.37052	0.710995	NA
SESN1_6261	11.4538	-0.300871	0.555529	-0.541593	0.588099	0.961089		SESN1_6261	11.4538	0.688117	0.490932	1.40165	0.161018	0.764014		SESN1_6261	11.4538	0.188495	0.522549	0.360722	0.718308	0.902656
SFN_6269	0.713029	-2.32423	3.06315	-0.75877	0.44799	NA		SFN_6269	0.713029	-2.92885	3.063	-0.956204	0.338969	NA		SFN_6269	0.713029	-0.707601	3.00359	-0.235585	0.813755	NA
SGCB_6277	163.814	-0.00536945	0.183643	-0.0292385	0.976674	0.997326		SGCB_6277	163.814	0.233423	0.175777	1.32795	0.184194	0.781483		SGCB_6277	163.814	0.0571119	0.181178	0.315225	0.752591	0.913861
SGK1_6282	0.685472	-0.806265	2.06448	-0.390542	0.696136	NA		SGK1_6282	0.685472	0.0790382	1.91564	0.0412594	0.967089	NA		SGK1_6282	0.685472	-0.158002	1.99198	-0.0793192	0.936779	NA
SGK2_6283	3.06077	1.84802	1.19858	1.54184	0.123113	0.764107		SGK2_6283	3.06077	0.984294	1.21068	0.81301	0.416212	NA		SGK2_6283	3.06077	-1.04263	1.48569	-0.701784	0.482814	NA
SGK3_6285	0.430944	-1.33459	2.54698	-0.523992	0.600284	NA		SGK3_6285	0.430944	-1.02198	2.5344	-0.403244	0.686769	NA		SGK3_6285	0.430944	0.165443	2.48453	0.0665891	0.946909	NA
SGO2_6289	13.6053	-0.546015	0.542201	-1.00703	0.313919	0.883356		SGO2_6289	13.6053	-0.542	0.511431	-1.05977	0.289249	0.825785		SGO2_6289	13.6053	-0.852403	0.552754	-1.5421	0.123049	0.374464
SH3BP5_6291	0.662808	0.000522731	2.74935	0.000190129	0.999848	NA		SH3BP5_6291	0.662808	3.05447	2.54868	1.19845	0.230741	NA		SH3BP5_6291	0.662808	2.03881	2.6526	0.768609	0.442125	NA
SHC1_6301	166.798	-0.207806	0.310607	-0.669034	0.503474	0.952178		SHC1_6301	166.798	0.238807	0.304715	0.783703	0.433214	0.881424		SHC1_6301	166.798	-0.333048	0.310226	-1.07356	0.283019	0.579436
SHCBP1_6304	7.77058	0.321477	0.726627	0.442424	0.658183	0.968191		SHCBP1_6304	7.77058	-0.0641715	0.717959	-0.0893805	0.92878	0.978806		SHCBP1_6304	7.77058	-1.88908	0.890199	-2.12209	0.0338304	0.172297
SIRT3_6320	7.79348	0.261434	0.579399	0.451216	0.651834	0.968191		SIRT3_6320	7.79348	-0.755588	0.606526	-1.24576	0.212851	0.792682		SIRT3_6320	7.79348	-1.116	0.684076	-1.6314	0.102806	0.338794
SKIV2L_6323	7.59846	0.913183	0.767306	1.19012	0.234001	0.840642		SKIV2L_6323	7.59846	-0.533416	0.80824	-0.659972	0.509272	0.907704		SKIV2L_6323	7.59846	-1.09585	0.89479	-1.22471	0.220686	0.510597
SLC11A2_6335	366.344	0.218772	0.486754	0.449451	0.653106	0.968191		SLC11A2_6335	366.344	-0.624353	0.487183	-1.28156	0.199998	0.786882		SLC11A2_6335	366.344	-0.057139	0.486923	-0.117347	0.906585	0.96963
SLC16A7_6342	0.84265	-0.0272921	1.58354	-0.0172349	0.986249	NA		SLC16A7_6342	0.84265	-0.39017	1.55474	-0.250955	0.801849	NA		SLC16A7_6342	0.84265	0.35166	1.51441	0.232209	0.816375	NA
SLC1A4_6371	2.32707	-0.0245848	1.30166	-0.0188873	0.984931	0.997741		SLC1A4_6371	2.32707	0.26059	1.18245	0.220382	0.825574	NA		SLC1A4_6371	2.32707	3.17059	1.0476	3.02653	0.00247375	NA
SLC22A6_6384	0.637776	3.76855	2.59653	1.45138	0.146674	NA		SLC22A6_6384	0.637776	0.954321	2.75651	0.346207	0.729187	NA		SLC22A6_6384	0.637776	2.44941	2.6853	0.912154	0.361687	NA
SLC25A13_6394	116.12	-0.0439298	0.181171	-0.242477	0.80841	0.983277		SLC25A13_6394	116.12	-0.0569962	0.172861	-0.329722	0.74161	0.959146		SLC25A13_6394	116.12	0.100112	0.176698	0.566571	0.571006	0.816694
SLC25A14_6397	3.2792	0.0926757	0.897336	0.103279	0.917742	0.992682		SLC25A14_6397	3.2792	0.180643	0.83133	0.217293	0.82798	0.970107		SLC25A14_6397	3.2792	-0.18161	0.914652	-0.198557	0.842609	0.951068
SLC25A4_6406	727.475	0.0278975	0.239995	0.116242	0.907461	0.992682		SLC25A4_6406	727.475	-0.300872	0.239451	-1.25651	0.208932	0.792682		SLC25A4_6406	727.475	0.0796941	0.239548	0.332685	0.739372	0.907646
SLC25A46_6412	6.61412	-0.125544	0.719591	-0.174465	0.8615	0.988068		SLC25A46_6412	6.61412	0.108825	0.671944	0.161955	0.871341	0.970107		SLC25A46_6412	6.61412	-0.260008	0.718955	-0.361646	0.717616	0.902656
SLC27A2_6426	0.13397	0.514334	6.28842	0.0817906	0.934813	NA		SLC27A2_6426	0.13397	-0.090211	6.28721	-0.0143483	0.988552	NA		SLC27A2_6426	0.13397	2.86835	6.23526	0.460022	0.645501	NA
SLC27A3_6427	4.85802	2.31452	0.741476	3.1215	0.0017993	0.176748		SLC27A3_6427	4.85802	-0.280472	0.871792	-0.321719	0.747665	0.959146		SLC27A3_6427	4.85802	-0.00168425	0.894052	-0.00188384	0.998497	0.998902
SLC2A2_6439	0.568583	0.868133	3.35247	0.258953	0.795672	NA		SLC2A2_6439	0.568583	-1.71796	3.42105	-0.502173	0.615546	NA		SLC2A2_6439	0.568583	-1.24872	3.42125	-0.364988	0.71512	NA
SLC2A3_6444	38.5291	0.0716527	0.263354	0.272078	0.785562	0.979497		SLC2A3_6444	38.5291	-0.0183351	0.24984	-0.0733875	0.941498	0.98265		SLC2A3_6444	38.5291	-0.219971	0.268321	-0.819807	0.412326	0.708659
SLC2A6_6447	32.4478	0.158407	0.377727	0.41937	0.674946	0.968191		SLC2A6_6447	32.4478	-0.127589	0.370892	-0.344005	0.730843	0.958866		SLC2A6_6447	32.4478	-0.551852	0.393011	-1.40417	0.16027	0.430823
SLC35A1_6463	11.0552	0.260598	0.611681	0.426036	0.670082	0.968191		SLC35A1_6463	11.0552	0.754269	0.571917	1.31884	0.187222	0.781483		SLC35A1_6463	11.0552	0.771144	0.584551	1.31921	0.1871	0.473512
SLC35A3_6466	70.0736	-0.147605	0.25847	-0.571072	0.567951	0.957943		SLC35A3_6466	70.0736	-0.05145	0.245833	-0.209288	0.834223	0.970107		SLC35A3_6466	70.0736	0.646201	0.242465	2.66513	0.00769586	0.0649668
SLC35A5_6470	789.121	-0.40527	0.299894	-1.35138	0.176575	0.804715		SLC35A5_6470	789.121	-0.373799	0.298888	-1.25063	0.211069	0.792682		SLC35A5_6470	789.121	-0.0193597	0.298991	-0.0647502	0.948373	0.982173
SLC35B1_6471	46.3171	-0.306734	0.478866	-0.640542	0.52182	0.952178		SLC35B1_6471	46.3171	-0.018231	0.46495	-0.0392107	0.968722	0.990419		SLC35B1_6471	46.3171	-0.164455	0.473137	-0.347584	0.728153	0.90423
SLC35F2_6477	66.9925	-0.104034	0.409873	-0.253821	0.799634	0.982272		SLC35F2_6477	66.9925	-0.443217	0.406018	-1.09162	0.275	0.818688		SLC35F2_6477	66.9925	0.0742648	0.405072	0.183337	0.854533	0.956047
SLC37A4_6478	10.1447	-0.1235	0.592786	-0.208338	0.834965	0.984514		SLC37A4_6478	10.1447	-0.176529	0.56337	-0.313345	0.754019	0.960565		SLC37A4_6478	10.1447	-0.303937	0.595288	-0.51057	0.609652	0.833958
SLC5A6_6501	1.81094	0.190985	1.09412	0.174556	0.861429	0.988068		SLC5A6_6501	1.81094	0.580607	0.96347	0.60262	0.546761	NA		SLC5A6_6501	1.81094	-0.248312	1.15374	-0.215223	0.829594	NA
SLC6A19_6515	0.781634	1.3354	2.13889	0.624341	0.532403	NA		SLC6A19_6515	0.781634	-0.8653	2.28391	-0.378868	0.704786	NA		SLC6A19_6515	0.781634	-1.42604	2.30503	-0.618664	0.536138	NA
SLC6A3_6518	224.999	0.224883	0.439196	0.512033	0.608628	0.966082		SLC6A3_6518	224.999	0.46278	0.436949	1.05912	0.289546	0.825785		SLC6A3_6518	224.999	-0.354153	0.440771	-0.803486	0.421694	0.715155
SLC6A8_6522	51.483	0.0342008	0.280805	0.121796	0.903061	0.992682		SLC6A8_6522	51.483	-0.0998551	0.27136	-0.36798	0.712888	0.958866		SLC6A8_6522	51.483	-0.176338	0.282214	-0.624839	0.532077	0.794409
SLCO2B1_6541	0.328428	1.43156	3.17473	0.450923	0.652045	NA		SLCO2B1_6541	0.328428	0.822774	3.17372	0.259246	0.795445	NA		SLCO2B1_6541	0.328428	1.34203	3.18334	0.421581	0.673331	NA
SLIT2_6545	8.65338	0.384379	0.58941	0.652141	0.51431	0.952178		SLIT2_6545	8.65338	-0.856806	0.632067	-1.35556	0.175239	0.772026		SLIT2_6545	8.65338	-0.508289	0.642066	-0.791646	0.428567	0.719631
SLK_6551	376.682	0.248881	0.211655	1.17588	0.239642	0.840642		SLK_6551	376.682	-0.0103176	0.210319	-0.0490571	0.960874	0.988072		SLK_6551	376.682	0.484824	0.210134	2.30721	0.021043	0.126207
PRELID3B_6554	415.229	-0.284037	0.356331	-0.797117	0.425383	0.927908		PRELID3B_6554	415.229	0.120305	0.354223	0.339629	0.734136	0.958866		PRELID3B_6554	415.229	-0.29162	0.355859	-0.81948	0.412513	0.708659
SMAD1_6558	8.01646	0.594504	0.493326	1.20509	0.228167	0.840642		SMAD1_6558	8.01646	-0.0498969	0.49616	-0.100566	0.919895	0.978171		SMAD1_6558	8.01646	0.282799	0.505945	0.558953	0.576194	0.819572
SMAD3_6562	11.5152	0.925619	0.604526	1.53115	0.125733	0.767125		SMAD3_6562	11.5152	0.841213	0.587722	1.43131	0.152341	0.75018		SMAD3_6562	11.5152	0.615484	0.610524	1.00812	0.313395	0.613328
SMAD4_6563	17.8101	0.116866	0.460421	0.253824	0.799632	0.982272		SMAD4_6563	17.8101	0.0979253	0.439764	0.222677	0.823787	0.970107		SMAD4_6563	17.8101	-0.0464491	0.461123	-0.10073	0.919764	0.975236
SMAD5_6566	147.152	-0.304619	0.469564	-0.648728	0.516514	0.952178		SMAD5_6566	147.152	1.1208	0.461821	2.4269	0.0152283	0.294568		SMAD5_6566	147.152	-0.190636	0.467703	-0.407601	0.683567	0.882867
SMAP1_6570	20.2886	-0.771156	0.590309	-1.30636	0.19143	0.820257		SMAP1_6570	20.2886	0.269697	0.544234	0.495553	0.62021	0.939599		SMAP1_6570	20.2886	0.119811	0.555857	0.215542	0.829345	0.948631
SMARCA4_6573	179.49	-0.32542	0.502467	-0.647645	0.517215	0.952178		SMARCA4_6573	179.49	0.0834224	0.498641	0.1673	0.867134	0.970107		SMARCA4_6573	179.49	-0.601816	0.502974	-1.19651	0.231496	0.519707
SMARCC1_6575	86.3455	-0.333574	0.362688	-0.919728	0.357715	0.892628		SMARCC1_6575	86.3455	0.414967	0.349531	1.18721	0.235145	0.79779		SMARCC1_6575	86.3455	0.047536	0.35595	0.133547	0.893761	0.967562
SMARCD2_6579	2.04552	1.51494	1.28961	1.17472	0.240105	0.840642		SMARCD2_6579	2.04552	-2.1377	1.64874	-1.29657	0.194781	NA		SMARCD2_6579	2.04552	-0.216437	1.45412	-0.148844	0.881676	NA
SMC1A_6580	38.2677	-0.55506	0.302565	-1.83451	0.066578	0.660733		SMC1A_6580	38.2677	-0.267521	0.278073	-0.962053	0.336023	0.844005		SMC1A_6580	38.2677	-0.619885	0.300042	-2.066	0.0388289	0.18694
SMC3_6583	24.6741	0.836723	0.563892	1.48384	0.137852	0.780344		SMC3_6583	24.6741	0.657515	0.557144	1.18015	0.237939	0.79779		SMC3_6583	24.6741	-0.235929	0.585498	-0.402953	0.686982	0.883413
SMC4_6586	25.1813	-0.0589654	0.539409	-0.109315	0.912953	0.992682		SMC4_6586	25.1813	0.573013	0.514632	1.11344	0.265518	0.814983		SMC4_6586	25.1813	-0.531334	0.549196	-0.967476	0.333306	0.632973
SMIM19_6589	976.931	-0.142293	0.185553	-0.76686	0.443165	0.933756		SMIM19_6589	976.931	-0.508466	0.185059	-2.74758	0.0060036	0.183035		SMIM19_6589	976.931	-0.152914	0.18521	-0.825623	0.409018	0.706043
SMNDC1_6595	1114.16	-0.286676	0.227824	-1.25832	0.208275	0.833977		SMNDC1_6595	1114.16	-0.583743	0.227346	-2.56764	0.0102394	0.240382		SMNDC1_6595	1114.16	-0.111069	0.227298	-0.48865	0.625089	0.847084
SNAI2_6603	29.124	-0.527278	0.464496	-1.13516	0.256308	0.847924		SNAI2_6603	29.124	0.180775	0.429211	0.421181	0.673623	0.942043		SNAI2_6603	29.124	0.22503	0.437271	0.514623	0.606816	0.833958
SNAP25_6607	35.5544	0.263781	0.46475	0.567576	0.570323	0.957943		SNAP25_6607	35.5544	0.475995	0.451112	1.05516	0.291352	0.828284		SNAP25_6607	35.5544	0.866665	0.451769	1.91838	0.0550627	0.232666
SNCA_6612	98.9357	0.415008	0.323304	1.28365	0.199265	0.821292		SNCA_6612	98.9357	-0.0371532	0.321903	-0.115417	0.908114	0.975382		SNCA_6612	98.9357	-0.00830141	0.32576	-0.0254832	0.97967	0.991896
SNHG8_6618	2971.26	-0.180879	0.342125	-0.528692	0.597019	0.963452		SNHG8_6618	2971.26	0.246737	0.341773	0.721931	0.470337	0.897353		SNHG8_6618	2971.26	0.938446	0.341719	2.74625	0.00602813	0.0550224
SNRPA_6627	122.877	-0.158683	0.297488	-0.533409	0.59375	0.962699		SNRPA_6627	122.877	-0.0084949	0.291296	-0.0291624	0.976735	0.993666		SNRPA_6627	122.877	-0.405193	0.298281	-1.35843	0.174328	0.452419
SNRPG_6644	793.849	0.245006	0.286762	0.854388	0.39289	0.909642		SNRPG_6644	793.849	-0.0691315	0.286375	-0.241402	0.809244	0.970107		SNRPG_6644	793.849	-0.573711	0.287879	-1.99289	0.0462732	0.211228
SNX13_6653	571.946	0.110023	0.481349	0.228572	0.819202	0.98373		SNX13_6653	571.946	-0.191082	0.480963	-0.39729	0.691154	0.952589		SNX13_6653	571.946	0.0972874	0.481131	0.202206	0.839756	0.950248
SNX7_6656	101.477	0.112883	0.406414	0.277754	0.781201	0.978266		SNX7_6656	101.477	-0.705961	0.40815	-1.72966	0.0836907	0.610408		SNX7_6656	101.477	0.235507	0.404218	0.582624	0.560146	0.809907
SOCS1_6657	3.95381	-0.226444	0.884525	-0.256006	0.797946	0.982272		SOCS1_6657	3.95381	0.487832	0.762239	0.639999	0.522173	0.910583		SOCS1_6657	3.95381	0.63406	0.784097	0.80865	0.418716	0.714591
SOCS2_6660	679.211	-0.0724747	0.33549	-0.216026	0.828967	0.984514		SOCS2_6660	679.211	-0.540805	0.335255	-1.61312	0.106719	0.657656		SOCS2_6660	679.211	-0.530617	0.335984	-1.57929	0.114269	0.358422
SOD2_6667	9.06934	-0.021194	0.635603	-0.0333448	0.9734	0.997326		SOD2_6667	9.06934	0.574404	0.575752	0.997659	0.318445	0.83596		SOD2_6667	9.06934	0.8412	0.582549	1.444	0.148739	0.411034
SOD3_6668	0.233601	-0.88273	4.85003	-0.182005	0.855579	NA		SOD3_6668	0.233601	-1.48729	4.84947	-0.306692	0.759078	NA		SOD3_6668	0.233601	-1.01809	4.85003	-0.209915	0.833734	NA
SOX1_6677	0.217215	-0.0325123	6.28601	-0.00517218	0.995873	NA		SOX1_6677	0.217215	1.35044	6.24947	0.216089	0.828918	NA		SOX1_6677	0.217215	-0.167874	6.28601	-0.026706	0.978694	NA
SOX2_6683	0.719156	0.0568883	2.23942	0.0254031	0.979733	NA		SOX2_6683	0.719156	1.89332	2.08657	0.907382	0.364205	NA		SOX2_6683	0.719156	0.884169	2.23911	0.394875	0.692935	NA
SOX4_6686	123.667	0.546224	0.323623	1.68784	0.091442	0.712907		SOX4_6686	123.667	0.401157	0.32089	1.25014	0.211249	0.792682		SOX4_6686	123.667	-0.297285	0.32926	-0.902888	0.366586	0.662299
SPAG4_6691	2.31248	1.65012	0.968587	1.70364	0.0884481	0.707394		SPAG4_6691	2.31248	0.693931	0.997515	0.69566	0.486642	NA		SPAG4_6691	2.31248	0.915898	1.02127	0.896822	0.369814	NA
SPAG7_6692	28.9916	-0.191282	0.334656	-0.571578	0.567608	0.957943		SPAG7_6692	28.9916	0.134545	0.31006	0.433933	0.664337	0.940145		SPAG7_6692	28.9916	-0.527105	0.341693	-1.54263	0.122921	0.374464
SPANXA2_6696	2.22115	2.36794	1.34403	1.76182	0.0780997	0.679801		SPANXA2_6696	2.22115	0.449668	1.41887	0.316918	0.751306	NA		SPANXA2_6696	2.22115	-0.833048	1.63637	-0.509084	0.610693	NA
SPANXB1_6698	0.726683	1.0216	2.55534	0.399789	0.689312	NA		SPANXB1_6698	0.726683	-0.614319	2.57276	-0.238778	0.811278	NA		SPANXB1_6698	0.726683	-0.145026	2.57284	-0.056368	0.955049	NA
SPC25_6704	30.2556	0.418241	0.420574	0.994453	0.320002	0.885907		SPC25_6704	30.2556	-0.147129	0.419552	-0.35068	0.725828	0.958866		SPC25_6704	30.2556	-0.898236	0.458781	-1.95787	0.0502448	0.222489
SPDEF_6706	37.2776	-0.217451	0.420213	-0.517479	0.604822	0.965118		SPDEF_6706	37.2776	-1.64054	0.441603	-3.71496	0.000203234	0.0192681		SPDEF_6706	37.2776	-1.76862	0.464789	-3.80521	0.000141682	0.00279397
SPEN_6707	166.482	0.194868	0.274442	0.710053	0.477671	0.943521		SPEN_6707	166.482	-0.252691	0.273337	-0.92447	0.355242	0.850992		SPEN_6707	166.482	0.327933	0.2725	1.20343	0.228812	0.51784
SPP1_6720	10.7055	1.08951	0.615741	1.76943	0.0768222	0.674078		SPP1_6720	10.7055	0.700693	0.607065	1.15423	0.248405	0.79833		SPP1_6720	10.7055	0.89942	0.617279	1.45707	0.145097	0.406435
SPR_6721	3.33277	-0.166749	0.905459	-0.18416	0.853888	0.987491		SPR_6721	3.33277	-0.104283	0.843353	-0.123652	0.901591	0.973635		SPR_6721	3.33277	-0.174365	0.891683	-0.195546	0.844965	0.951068
SPRED2_6724	58.0112	-0.152047	0.428454	-0.354872	0.722685	0.973754		SPRED2_6724	58.0112	0.525602	0.412825	1.27318	0.202953	0.786882		SPRED2_6724	58.0112	0.809333	0.414102	1.95443	0.0506503	0.22335
SPTAN1_6727	15.4144	0.265053	0.380784	0.696071	0.486385	0.947933		SPTAN1_6727	15.4144	0.509876	0.346859	1.46998	0.141567	0.726018		SPTAN1_6727	15.4144	0.241478	0.37558	0.642947	0.520259	0.785326
SPTLC2_6732	24.2428	-0.464177	0.460362	-1.00829	0.313317	0.883356		SPTLC2_6732	24.2428	-0.391152	0.439009	-0.890988	0.372935	0.861385		SPTLC2_6732	24.2428	-0.243133	0.44753	-0.543278	0.586938	0.826266
SQOR_6737	0.372383	2.58112	3.30327	0.781385	0.434576	NA		SQOR_6737	0.372383	0.821854	3.36815	0.244007	0.807225	NA		SQOR_6737	0.372383	0.378984	3.37742	0.112211	0.910656	NA
SQSTM1_6740	29.1341	0.794627	0.386404	2.05647	0.0397376	0.600829		SQSTM1_6740	29.1341	0.150921	0.387258	0.389716	0.696747	0.956281		SQSTM1_6740	29.1341	1.50772	0.36975	4.07769	4.55e-05	0.00106783
SRM_6753	48.2393	0.871738	0.327305	2.66338	0.00773595	0.344864		SRM_6753	48.2393	0.177733	0.328491	0.54106	0.588466	0.933865		SRM_6753	48.2393	0.242006	0.334961	0.722491	0.469992	0.750517
SRSF7_6776	39.5458	-0.558749	0.325465	-1.71677	0.0860213	0.701688		SRSF7_6776	39.5458	-0.0502184	0.297636	-0.168724	0.866014	0.970107		SRSF7_6776	39.5458	-0.660221	0.324089	-2.03716	0.0416339	0.196759
SSR1_6784	53.4951	0.274958	0.381783	0.720195	0.471405	0.938481		SSR1_6784	53.4951	-0.321787	0.381527	-0.843418	0.398995	0.874276		SSR1_6784	53.4951	0.564719	0.375473	1.50402	0.132576	0.390709
ST3GAL5_6802	47.5504	-0.581714	0.37328	-1.55838	0.119142	0.754216		ST3GAL5_6802	47.5504	-0.475907	0.358687	-1.3268	0.184574	0.781483		ST3GAL5_6802	47.5504	-1.0042	0.380548	-2.63883	0.00831924	0.0672755
ST7_6809	448.304	-0.0854192	0.207934	-0.410799	0.68122	0.968191		ST7_6809	448.304	-0.166809	0.206013	-0.809699	0.418113	0.87847		ST7_6809	448.304	0.145397	0.206407	0.704418	0.481173	0.756918
STAMBP_6819	3.3607	-0.731667	0.949434	-0.770634	0.440924	0.933756		STAMBP_6819	3.3607	0.332684	0.767511	0.433458	0.664682	0.940145		STAMBP_6819	3.3607	-0.182691	0.85578	-0.21348	0.830953	0.948631
STAP2_6820	21.9829	0.123755	0.406666	0.304317	0.760887	0.978087		STAP2_6820	21.9829	0.397393	0.382055	1.04015	0.298272	0.832423		STAP2_6820	21.9829	-0.180758	0.412592	-0.438102	0.661312	0.865711
STAT1_6824	8.03343	0.232385	0.54422	0.427006	0.669375	0.968191		STAT1_6824	8.03343	0.170656	0.518793	0.328949	0.742194	0.959146		STAT1_6824	8.03343	-0.356686	0.572188	-0.623372	0.53304	0.794492
STAT3_6829	15.4886	-0.585568	0.693058	-0.844905	0.398164	0.915264		STAT3_6829	15.4886	-0.527942	0.664852	-0.794073	0.427153	0.87847		STAT3_6829	15.4886	-1.2563	0.724214	-1.73471	0.0827919	0.300121
STAT5B_6835	118.158	0.210533	0.219377	0.959686	0.337213	0.887838		STAT5B_6835	118.158	0.145775	0.21403	0.681096	0.495811	0.905314		STAT5B_6835	118.158	0.173455	0.217971	0.795771	0.426165	0.718468
STC1_6839	1.30034	1.90075	1.36713	1.39032	0.164432	NA		STC1_6839	1.30034	0.0515328	1.50255	0.0342968	0.97264	NA		STC1_6839	1.30034	-0.972301	1.71762	-0.566075	0.571343	NA
STK10_6844	65.6116	0.459933	0.371168	1.23915	0.21529	0.840496		STK10_6844	65.6116	0.0690192	0.368672	0.18721	0.851496	0.970107		STK10_6844	65.6116	0.545681	0.368312	1.48157	0.138454	0.399636
STK25_6852	582.593	0.146486	0.232648	0.629645	0.528927	0.952178		STK25_6852	582.593	0.0745798	0.231464	0.322209	0.747294	0.959146		STK25_6852	582.593	0.211267	0.23206	0.910395	0.362614	0.658156
STOML2_6858	265.621	0.185469	0.365038	0.508081	0.611396	0.966082		STOML2_6858	265.621	-0.244248	0.364426	-0.670227	0.502713	0.905994		STOML2_6858	265.621	0.0765171	0.364793	0.209755	0.833859	0.948631
STRBP_6859	66.844	-0.0146975	0.282707	-0.0519886	0.958538	0.997078		STRBP_6859	66.844	-0.072413	0.273396	-0.264865	0.791114	0.970107		STRBP_6859	66.844	-0.0675515	0.280716	-0.24064	0.809834	0.944311
STUB1_6861	16.0426	1.10612	0.494584	2.23646	0.0253216	0.509477		STUB1_6861	16.0426	0.564248	0.493023	1.14446	0.252431	0.804971		STUB1_6861	16.0426	-0.106469	0.528119	-0.2016	0.840229	0.950248
STX1A_6864	7.61641	-1.01864	0.646247	-1.57624	0.114971	0.749412		STX1A_6864	7.61641	-0.662221	0.558112	-1.18654	0.23541	0.79779		STX1A_6864	7.61641	-0.85708	0.615607	-1.39225	0.163846	0.438219
STXBP1_6866	160.499	-0.020288	0.313839	-0.0646446	0.948457	0.993705		STXBP1_6866	160.499	0.272805	0.308222	0.885093	0.376107	0.863224		STXBP1_6866	160.499	0.592568	0.30878	1.91906	0.0549768	0.232666
STXBP2_6867	1.77953	-0.48673	0.954287	-0.510046	0.610019	0.966082		STXBP2_6867	1.77953	-1.55863	1.05177	-1.48192	0.138362	NA		STXBP2_6867	1.77953	0.156574	0.837854	0.186875	0.851758	NA
SUCLA2_6870	52.9687	0.0154828	0.344291	0.0449701	0.964131	0.997286		SUCLA2_6870	52.9687	0.629553	0.327784	1.92063	0.0547778	0.508462		SUCLA2_6870	52.9687	0.301845	0.336721	0.896424	0.370026	0.663972
SULT1A1_6871	0.2547	2.06324	6.28075	0.328502	0.742532	NA		SULT1A1_6871	0.2547	0	6.28721	0	1	NA		SULT1A1_6871	0.2547	0	6.28842	0	1	NA
SULT1A1_6872	0.556637	-1.11105	3.45361	-0.321707	0.747675	NA		SULT1A1_6872	0.556637	-1.70665	3.45217	-0.494369	0.621045	NA		SULT1A1_6872	0.556637	-2.29782	3.46713	-0.662743	0.507495	NA
SULT1A1_6874	0.838571	3.35239	1.75433	1.91092	0.0560146	NA		SULT1A1_6874	0.838571	0.83724	1.96179	0.426774	0.669544	NA		SULT1A1_6874	0.838571	1.34143	1.97873	0.677922	0.497821	NA
SULT1A2_6875	0.356148	-0.0220695	3.52244	-0.00626539	0.995001	NA		SULT1A2_6875	0.356148	1.32045	3.45943	0.381698	0.702686	NA		SULT1A2_6875	0.356148	-0.157434	3.52244	-0.0446945	0.964351	NA
SULT1B1_6880	0.74778	2.64863	2.46212	1.07575	0.282039	NA		SULT1B1_6880	0.74778	2.42822	2.43017	0.999196	0.3177	NA		SULT1B1_6880	0.74778	1.34013	2.56761	0.521937	0.601714	NA
SUMO1_6890	168.955	-0.483883	0.275816	-1.75437	0.0793677	0.681753		SUMO1_6890	168.955	-0.119368	0.268376	-0.444779	0.656479	0.940145		SUMO1_6890	168.955	-0.792058	0.277297	-2.85635	0.00428538	0.0424236
SUPV3L1_6897	25.3946	-0.196783	0.465594	-0.422649	0.672552	0.968191		SUPV3L1_6897	25.3946	1.30372	0.419584	3.10717	0.00188888	0.0970019		SUPV3L1_6897	25.3946	0.563263	0.438347	1.28497	0.198803	0.488492
SUZ12_6905	138.426	-0.206039	0.176825	-1.16522	0.243932	0.840642		SUZ12_6905	138.426	0.11883	0.165754	0.716908	0.473431	0.898929		SUZ12_6905	138.426	0.258021	0.168816	1.52841	0.12641	0.381664
SYK_6907	0.635167	1.01985	2.42149	0.421164	0.673635	NA		SYK_6907	0.635167	1.88294	2.29627	0.819999	0.412217	NA		SYK_6907	0.635167	-0.142184	2.43978	-0.0582774	0.953528	NA
SYN1_6908	2.58241	-0.471241	1.12707	-0.41811	0.675867	0.968191		SYN1_6908	2.58241	-1.66555	1.23013	-1.35396	0.17575	NA		SYN1_6908	2.58241	0.312285	1.01918	0.306409	0.759293	NA
SYNE2_6916	104.107	-0.0993445	0.260833	-0.380874	0.703297	0.969938		SYNE2_6916	104.107	-0.31647	0.256232	-1.23509	0.216797	0.792682		SYNE2_6916	104.107	-0.0591021	0.258293	-0.228818	0.819011	0.947317
SYNGR3_6917	66.2869	0.220488	0.245254	0.899017	0.368644	0.894982		SYNGR3_6917	66.2869	-0.347514	0.244527	-1.42117	0.155267	0.755849		SYNGR3_6917	66.2869	-0.697483	0.263409	-2.64791	0.00809918	0.0661076
SYP_6919	41.6875	0.225615	0.397914	0.566995	0.570718	0.957943		SYP_6919	41.6875	0.294641	0.387683	0.760004	0.447252	0.886213		SYP_6919	41.6875	0.252627	0.394547	0.640297	0.521979	0.786479
SYPL1_6922	18.699	-0.471886	0.445265	-1.05979	0.289242	0.869208		SYPL1_6922	18.699	0.513908	0.379519	1.35411	0.175702	0.772026		SYPL1_6922	18.699	0.621253	0.389434	1.59527	0.110651	0.353933
SYTL1_6923	6.00615	0.498103	0.637796	0.780976	0.434817	0.929733		SYTL1_6923	6.00615	-1.95478	0.852123	-2.29401	0.0217899	0.342733		SYTL1_6923	6.00615	0.71755	0.615332	1.16612	0.243566	0.534006
TAF7_6938	100.78	-0.413546	0.300667	-1.37543	0.168999	0.804715		TAF7_6938	100.78	0.294712	0.286428	1.02892	0.303516	0.833905		TAF7_6938	100.78	0.060769	0.292289	0.207907	0.835301	0.949731
TALDO1_6942	128.497	0.09932	0.277574	0.357814	0.720482	0.973754		TALDO1_6942	128.497	-0.0805932	0.274032	-0.294102	0.76868	0.966999		TALDO1_6942	128.497	-0.400317	0.280995	-1.42464	0.15426	0.421134
TAPBP_6944	7.04025	0.796879	0.552135	1.44327	0.148945	0.787517		TAPBP_6944	7.04025	0.330678	0.543883	0.607995	0.543191	0.914235		TAPBP_6944	7.04025	0.802534	0.543567	1.47642	0.139831	0.400794
TARBP1_6945	178.107	-0.0723207	0.211182	-0.342457	0.732007	0.973754		TARBP1_6945	178.107	-0.0155402	0.205652	-0.0755654	0.939765	0.982409		TARBP1_6945	178.107	0.533767	0.204962	2.60422	0.00920823	0.0734572
TRGC1_6949	0.456465	0.536787	3.12371	0.171843	0.863561	NA		TRGC1_6949	0.456465	-1.11327	3.13832	-0.354735	0.722788	NA		TRGC1_6949	0.456465	0.317061	3.13834	0.101028	0.919528	NA
TATDN2_6963	6.48846	0.772089	0.580682	1.32963	0.183642	0.814509		TATDN2_6963	6.48846	0.689009	0.547783	1.25781	0.208459	0.792682		TATDN2_6963	6.48846	0.82918	0.567609	1.46083	0.144062	0.405132
TBC1D10C_6964	0.448708	-2.15881	3.4325	-0.628932	0.529394	NA		TBC1D10C_6964	0.448708	-1.06811	3.38244	-0.31578	0.752169	NA		TBC1D10C_6964	0.448708	-2.29417	3.4325	-0.668368	0.503899	NA
TBC1D30_6965	0.477032	-1.82103	3.36308	-0.541476	0.588179	NA		TBC1D30_6965	0.477032	-2.42565	3.36288	-0.721302	0.470724	NA		TBC1D30_6965	0.477032	0.560808	3.2592	0.172069	0.863383	NA
TBC1D9B_6969	161.823	-0.212203	0.289373	-0.733319	0.463364	0.937405		TBC1D9B_6969	161.823	0.353788	0.281753	1.25567	0.209236	0.792682		TBC1D9B_6969	161.823	0.0606467	0.28579	0.212207	0.831945	0.948631
TBPL1_6978	67.7962	-0.390299	0.275054	-1.41899	0.155902	0.799536		TBPL1_6978	67.7962	0.0752913	0.258474	0.291292	0.770828	0.966999		TBPL1_6978	67.7962	-0.759881	0.27991	-2.71473	0.00663301	0.0583942
TBX2_6983	3.546	0.277375	0.941134	0.294725	0.768204	0.978266		TBX2_6983	3.546	-0.424804	0.949946	-0.447187	0.65474	0.940145		TBX2_6983	3.546	-0.221008	0.976126	-0.226413	0.82088	0.947317
TCEA2_6992	26.6054	-0.272583	0.424779	-0.641705	0.521065	0.952178		TCEA2_6992	26.6054	0.0638958	0.398499	0.160341	0.872612	0.970107		TCEA2_6992	26.6054	-0.662607	0.434226	-1.52595	0.127023	0.381664
ELOC_6998	157.788	-0.361357	0.217186	-1.66381	0.09615	0.716997		ELOC_6998	157.788	-0.437676	0.211804	-2.06642	0.0387889	0.448895		ELOC_6998	157.788	-0.142495	0.213145	-0.668535	0.503792	0.774702
TCERG1_7000	24.4031	-0.364837	0.326819	-1.11633	0.264282	0.848377		TCERG1_7000	24.4031	-0.0620202	0.291471	-0.212784	0.831496	0.970107		TCERG1_7000	24.4031	-0.356865	0.320436	-1.11369	0.265414	0.558707
TCF19_7001	0.784305	1.01461	1.58696	0.639339	0.522602	NA		TCF19_7001	0.784305	-0.111421	1.65455	-0.0673425	0.946309	NA		TCF19_7001	0.784305	-1.02876	1.83562	-0.560444	0.575177	NA
TCFL5_7007	87.7276	-0.287324	0.295156	-0.973466	0.330322	0.887838		TCFL5_7007	87.7276	0.0695964	0.283755	0.245269	0.806248	0.970107		TCFL5_7007	87.7276	-0.815994	0.301598	-2.70557	0.00681873	0.0598155
TCTA_7011	42.1994	-0.0269954	0.371605	-0.0726453	0.942088	0.992682		TCTA_7011	42.1994	-0.338221	0.365112	-0.926349	0.354265	0.850992		TCTA_7011	42.1994	0.4812	0.358462	1.3424	0.179466	0.458904
TERT_7028	28.8807	-0.178997	0.497772	-0.359596	0.719149	0.973754		TERT_7028	28.8807	-0.474283	0.491218	-0.965524	0.334282	0.844005		TERT_7028	28.8807	-0.62416	0.504745	-1.23658	0.216241	0.508136
TES_7031	13.0965	-0.854179	0.522239	-1.63561	0.101921	0.722049		TES_7031	13.0965	-0.459729	0.462871	-0.993214	0.320606	0.836445		TES_7031	13.0965	0.358337	0.448202	0.799499	0.424001	0.716847
TESK1_7032	1.90179	1.46627	0.929841	1.5769	0.114818	0.749412		TESK1_7032	1.90179	0.167816	1.01589	0.16519	0.868794	NA		TESK1_7032	1.90179	1.33569	0.929715	1.43667	0.150812	NA
TFAM_7036	20.5058	0.115425	0.433445	0.266296	0.790012	0.979907		TFAM_7036	20.5058	0.226882	0.414637	0.547182	0.584254	0.93296		TFAM_7036	20.5058	-0.573096	0.45378	-1.26294	0.206612	0.494944
TFAP2A_7039	6.86472	0.243238	0.784992	0.309861	0.756667	0.978087		TFAP2A_7039	6.86472	-0.784639	0.812998	-0.965118	0.334485	0.844005		TFAP2A_7039	6.86472	0.122768	0.783077	0.156776	0.875421	0.959926
TFDP1_7045	245.014	-0.243891	0.257117	-0.948561	0.342844	0.887838		TFDP1_7045	245.014	-0.116413	0.253318	-0.459553	0.645837	0.940145		TFDP1_7045	245.014	-0.412515	0.257075	-1.60465	0.108571	0.348472
TFF1_7046	1.08969	3.72155	1.81612	2.04917	0.0404455	NA		TFF1_7046	1.08969	0.425912	2.06915	0.20584	0.836916	NA		TFF1_7046	1.08969	0.840651	2.09152	0.401934	0.687732	NA
TGFB2_7058	1.54298	0.77291	1.02615	0.753214	0.451321	0.937405		TGFB2_7058	1.54298	-2.5598	1.43735	-1.78091	0.0749264	NA		TGFB2_7058	1.54298	-2.06908	1.46239	-1.41486	0.157109	NA
TGFB3_7059	138.773	-0.115971	0.27188	-0.426554	0.669704	0.968191		TGFB3_7059	138.773	-0.425434	0.269278	-1.57991	0.114128	0.672901		TGFB3_7059	138.773	-0.644888	0.275667	-2.33938	0.019316	0.120016
TGFBR2_7065	32.5567	0.464082	0.496881	0.933991	0.350308	0.890068		TGFBR2_7065	32.5567	0.504408	0.485029	1.03995	0.298361	0.832423		TGFBR2_7065	32.5567	0.85219	0.486468	1.75179	0.0798097	0.293264
TH_7069	1.26241	-2.17442	1.71957	-1.26452	0.206045	NA		TH_7069	1.26241	-1.78055	1.69308	-1.05166	0.292955	NA		TH_7069	1.26241	-0.539236	1.60196	-0.33661	0.736411	NA
THAP11_7070	2.69094	2.50161	1.30496	1.917	0.0552379	0.621187		THAP11_7070	2.69094	-1.36295	1.57566	-0.865002	0.387037	NA		THAP11_7070	2.69094	0.0480999	1.44812	0.0332154	0.973503	NA
THBD_7074	0.571481	1.73954	2.57916	0.674462	0.500018	NA		THBD_7074	0.571481	-0.923475	2.7316	-0.338071	0.73531	NA		THBD_7074	0.571481	0.255024	2.68264	0.0950645	0.924264	NA
TIAM1_7096	22.1292	0.0917799	0.45562	0.20144	0.840355	0.986254		TIAM1_7096	22.1292	0.0621231	0.438202	0.141768	0.887263	0.972094		TIAM1_7096	22.1292	0.341354	0.44279	0.770916	0.440757	0.729508
TIMELESS_7100	4.07224	1.64829	0.790354	2.08552	0.0370225	0.590499		TIMELESS_7100	4.07224	0.359529	0.823761	0.436449	0.662511	0.940145		TIMELESS_7100	4.07224	-0.289203	0.916938	-0.315401	0.752458	0.913861
TIMM22_7102	4.1531	0.139909	0.835572	0.16744	0.867024	0.988332		TIMM22_7102	4.1531	0.59264	0.768754	0.77091	0.44076	0.886213		TIMM22_7102	4.1531	0.223077	0.817568	0.272854	0.784965	0.931212
TIMM9_7106	2.39695	0.230744	0.930012	0.248109	0.80405	0.982272		TIMM9_7106	2.39695	0.674285	0.82655	0.815783	0.414624	NA		TIMM9_7106	2.39695	1.036	0.834115	1.24204	0.214222	NA
TIMP1_7107	5.33127	0.191222	0.710811	0.26902	0.787914	0.979907		TIMP1_7107	5.33127	-0.453148	0.713998	-0.634662	0.525649	0.910583		TIMP1_7107	5.33127	-0.402657	0.75116	-0.536047	0.591926	0.826829
TIMP2_7109	6.19858	-0.995739	0.729211	-1.3655	0.172095	0.804715		TIMP2_7109	6.19858	0.690689	0.546399	1.26408	0.206203	0.791729		TIMP2_7109	6.19858	-0.109541	0.620735	-0.176471	0.859924	0.957886
TIPARP_7116	32.388	-0.505442	0.330132	-1.53103	0.125762	0.767125		TIPARP_7116	32.388	-0.0965513	0.299478	-0.322399	0.74715	0.959146		TIPARP_7116	32.388	0.282459	0.301238	0.937661	0.348419	0.64819
TJP1_7119	457.311	-0.108098	0.167315	-0.646073	0.518232	0.952178		TJP1_7119	457.311	-0.055476	0.164515	-0.33721	0.735959	0.958866		TJP1_7119	457.311	0.519496	0.164079	3.16614	0.00154478	0.0190497
TK1_7120	2.78965	1.08236	0.778877	1.38964	0.164638	0.804715		TK1_7120	2.78965	-0.554618	0.885125	-0.626598	0.530923	NA		TK1_7120	2.78965	-1.55789	1.1614	-1.34139	0.179795	NA
TLE1_7124	15.1902	-0.48178	0.405263	-1.18881	0.234515	0.840642		TLE1_7124	15.1902	-0.432588	0.369563	-1.17054	0.241783	0.79833		TLE1_7124	15.1902	-0.780672	0.417455	-1.87007	0.0614737	0.251547
TLR4_7131	0.0955445	0	6.28842	0	1	NA		TLR4_7131	0.0955445	0	6.28721	0	1	NA		TLR4_7131	0.0955445	0	6.28842	0	1	NA
TM2D2_7135	3.92294	0.299955	0.749912	0.399987	0.689166	0.969938		TM2D2_7135	3.92294	-0.216978	0.742824	-0.292099	0.770211	0.966999		TM2D2_7135	3.92294	0.72207	0.70892	1.01855	0.308417	0.607023
TM9SF2_7142	273.978	-0.36514	0.316242	-1.15462	0.248245	0.842006		TM9SF2_7142	273.978	0.252122	0.311331	0.80982	0.418043	0.87847		TM9SF2_7142	273.978	-0.0354967	0.313723	-0.113146	0.909914	0.970129
TM9SF3_7143	280.629	0.0984514	0.291643	0.337575	0.735683	0.973754		TM9SF3_7143	280.629	-0.480966	0.291491	-1.65002	0.0989387	0.644589		TM9SF3_7143	280.629	-0.593872	0.29408	-2.01942	0.0434434	0.201672
TMBIM6_7153	639.559	-0.0207417	0.166122	-0.124858	0.900636	0.992682		TMBIM6_7153	639.559	-0.251955	0.164945	-1.5275	0.126636	0.697712		TMBIM6_7153	639.559	-0.0530552	0.165644	-0.320297	0.748743	0.913237
TMC7_7154	0.349076	-0.0224969	3.57388	-0.00629481	0.994978	NA		TMC7_7154	0.349076	-0.627113	3.57365	-0.175482	0.860701	NA		TMC7_7154	0.349076	-0.157861	3.57388	-0.0441708	0.964768	NA
TMC7_7155	1.30367	0.566681	1.62568	0.348581	0.727404	NA		TMC7_7155	1.30367	-0.0845606	1.63316	-0.0517773	0.958706	NA		TMC7_7155	1.30367	1.08943	1.53978	0.707524	0.479241	NA
TMC7_7156	0.125423	2.3587	6.25593	0.377034	0.706149	NA		TMC7_7156	0.125423	-0.0901783	6.28721	-0.0143431	0.988556	NA		TMC7_7156	0.125423	0.378972	6.28842	0.0602651	0.951945	NA
TMED10_7162	17.4669	-0.153386	0.49403	-0.31048	0.756196	0.978087		TMED10_7162	17.4669	-0.658676	0.489913	-1.34448	0.178794	0.772287		TMED10_7162	17.4669	0.133839	0.477708	0.28017	0.779347	0.92861
STIMATE_7172	5.50551	-0.57519	0.830753	-0.692372	0.488704	0.948903		STIMATE_7172	5.50551	0.647878	0.682869	0.94876	0.342743	0.847403		STIMATE_7172	5.50551	1.10424	0.682751	1.61734	0.105805	0.344119
TMEM128_7178	122.2	-0.170957	0.244255	-0.699913	0.483982	0.947933		TMEM128_7178	122.2	0.0495791	0.235843	0.21022	0.833496	0.970107		TMEM128_7178	122.2	-0.0210254	0.240551	-0.0874053	0.930349	0.978205
TMEM14C_7183	220.019	-0.199953	0.359958	-0.55549	0.57856	0.959226		TMEM14C_7183	220.019	0.022207	0.35651	0.06229	0.950332	0.984272		TMEM14C_7183	220.019	-0.827875	0.362763	-2.28214	0.022481	0.13194
RXYLT1_7211	36.7957	-0.152192	0.314874	-0.483343	0.628852	0.968191		RXYLT1_7211	36.7957	0.0518578	0.29268	0.177183	0.859365	0.970107		RXYLT1_7211	36.7957	0.554712	0.291643	1.90202	0.0571682	0.239253
TMEM50A_7213	23.3349	-0.475273	0.33677	-1.41127	0.158165	0.799536		TMEM50A_7213	23.3349	0.187369	0.292447	0.640695	0.521721	0.910583		TMEM50A_7213	23.3349	-1.06019	0.362139	-2.92757	0.00341621	0.0359574
TMEM97_7217	1339.46	-0.0814781	0.134804	-0.60442	0.545565	0.953687		TMEM97_7217	1339.46	0.0321399	0.133551	0.240657	0.809821	0.970107		TMEM97_7217	1339.46	-0.14385	0.13456	-1.06903	0.285055	0.582154
TMX1_7229	7.2011	-0.923668	0.612586	-1.50782	0.131601	0.769921		TMX1_7229	7.2011	-0.315047	0.528155	-0.596505	0.550838	0.918051		TMX1_7229	7.2011	-1.72031	0.689469	-2.49512	0.0125914	0.090226
TNFAIP3_7232	2.04131	-1.57751	1.47676	-1.06822	0.285422	0.866407		TNFAIP3_7232	2.04131	0.835095	1.05623	0.790634	0.429158	NA		TNFAIP3_7232	2.04131	0.07228	1.19262	0.0606063	0.951673	NA
TNFAIP8_7234	8.06706	0.39467	0.586704	0.672689	0.501145	0.952178		TNFAIP8_7234	8.06706	0.43123	0.553462	0.779151	0.435891	0.88216		TNFAIP8_7234	8.06706	0.845131	0.555345	1.52181	0.128056	0.382153
TNFRSF10B_7241	37.2554	1.49169	0.326019	4.57547	4.7515e-06	0.00339138		TNFRSF10B_7241	37.2554	1.51572	0.316852	4.78367	1.72124e-06	0.000326373		CTH_17043	47.7896	2.38995	0.291778	8.19098	2.59e-16	2.55e-14
TNFRSF21_7250	140.778	0.176194	0.17166	1.02641	0.304698	0.879589		TNFRSF21_7250	140.778	-0.0541789	0.167429	-0.323593	0.746246	0.959146		TNFRSF21_7250	140.778	0.219964	0.169305	1.29922	0.19387	0.481744
TNFSF10_7255	1.38473	1.32683	2.09913	0.632086	0.527331	NA		TNFSF10_7255	1.38473	1.23122	2.05134	0.600202	0.548371	NA		TNFSF10_7255	1.38473	-0.810079	2.21403	-0.365885	0.714451	NA
TNFSF10_7256	0.0236705	0.514334	6.28842	0.0817906	0.934813	NA		TNFSF10_7256	0.0236705	-0.0902766	6.28721	-0.0143588	0.988544	NA		TNFSF10_7256	0.0236705	0.378972	6.28842	0.0602651	0.951945	NA
TNFSF13_7259	0	NA	NA	NA	NA	NA		TNFSF13_7259	0	NA	NA	NA	NA	NA		TNFSF13_7259	0	NA	NA	NA	NA	NA
TNFSF13_7260	0.575331	0.778797	2.50631	0.310734	0.756003	NA		TNFSF13_7260	0.575331	0.38478	2.49226	0.15439	0.877302	NA		TNFSF13_7260	0.575331	-1.04887	2.57789	-0.406872	0.684102	NA
TNIP1_7262	154.88	0.59653	0.47944	1.24422	0.213417	0.840496		TNIP1_7262	154.88	-0.00168573	0.479359	-0.00351663	0.997194	0.998698		TNIP1_7262	154.88	0.367161	0.479624	0.765519	0.443963	0.73104
TOMM34_7272	119.245	0.141833	0.425862	0.333048	0.739098	0.973754		TOMM34_7272	119.245	-0.373989	0.425198	-0.879564	0.379095	0.864448		TOMM34_7272	119.245	0.0707148	0.425159	0.166326	0.867901	0.959817
TOMM70_7276	71.3193	0.375215	0.291391	1.28766	0.197863	0.821072		TOMM70_7276	71.3193	-0.0480942	0.288705	-0.166586	0.867696	0.970107		TOMM70_7276	71.3193	0.940308	0.282456	3.32905	0.00087143	0.0122747
TOP2A_7277	9.44052	-0.153369	0.564876	-0.27151	0.785999	0.979497		TOP2A_7277	9.44052	0.0363629	0.525307	0.0692223	0.944813	0.983398		TOP2A_7277	9.44052	-2.40754	0.807292	-2.98224	0.00286146	0.0313723
TOPBP1_7280	19.7327	0.251644	0.400639	0.628108	0.529933	0.952178		TOPBP1_7280	19.7327	-0.257459	0.397418	-0.647829	0.517095	0.910583		TOPBP1_7280	19.7327	0.128936	0.399755	0.322537	0.747046	0.911618
TOR1A_7283	60.8158	0.0535211	0.233564	0.22915	0.818753	0.98373		TOR1A_7283	60.8158	0.339625	0.21708	1.56451	0.117697	0.676277		TOR1A_7283	60.8158	0.25796	0.226057	1.14113	0.253817	0.544999
TP53_7287	11.7925	0.112173	0.705524	0.158992	0.873675	0.988332		TP53_7287	11.7925	1.50087	0.660103	2.27369	0.0229844	0.347586		TP53_7287	11.7925	-0.108709	0.707939	-0.153557	0.877959	0.960999
TP53BP1_7288	7.67243	0.172754	0.661535	0.261142	0.793983	0.98086		TP53BP1_7288	7.67243	-0.295506	0.654777	-0.451308	0.651768	0.940145		TP53BP1_7288	7.67243	-0.399985	0.685849	-0.583197	0.559761	0.809907
TP53I3_7290	29.0156	0.704647	0.329829	2.1364	0.0326468	0.561749		TP53I3_7290	29.0156	1.02015	0.311375	3.27629	0.00105181	0.0682291		TP53I3_7290	29.0156	-0.311571	0.359194	-0.867418	0.385713	0.679131
TPD52L2_7294	19.5855	0.226565	0.382743	0.591952	0.553882	0.957634		TPD52L2_7294	19.5855	0.363675	0.360357	1.00921	0.312875	0.833905		TPD52L2_7294	19.5855	-0.272184	0.397466	-0.684797	0.493472	0.766
TPM1_7295	1.70067	-0.280811	1.28024	-0.219343	0.826383	0.984514		TPM1_7295	1.70067	-0.475552	1.21824	-0.390361	0.69627	NA		TPM1_7295	1.70067	-1.21274	1.41527	-0.856899	0.391501	NA
TPRKB_7298	8.92723	1.1553	0.612303	1.88682	0.0591848	0.630495		TPRKB_7298	8.92723	0.470713	0.615765	0.764437	0.444607	0.886213		TPRKB_7298	8.92723	0.495384	0.6385	0.775856	0.437834	0.726775
TPX2_7308	47.0892	0.491981	0.424458	1.15908	0.246424	0.842006		TPX2_7308	47.0892	0.132754	0.421419	0.315018	0.752748	0.960322		TPX2_7308	47.0892	-0.932162	0.449064	-2.07579	0.0379136	0.184341
TRAF6_7314	1.90629	-0.281679	0.982483	-0.286701	0.774341	0.978266		TRAF6_7314	1.90629	-0.60823	0.943836	-0.644423	0.519301	NA		TRAF6_7314	1.90629	-1.71262	1.23185	-1.39029	0.164442	NA
TRAK2_7315	51.2281	0.0580286	0.294924	0.196758	0.844017	0.986587		TRAK2_7315	51.2281	-0.155007	0.287042	-0.540017	0.589185	0.933865		TRAK2_7315	51.2281	0.267454	0.287556	0.930095	0.352322	0.652408
TRAM1_7316	88.9202	0.0291213	0.373472	0.0779743	0.937848	0.992682		TRAM1_7316	88.9202	0.449748	0.364617	1.23348	0.217397	0.792682		TRAM1_7316	88.9202	0.278678	0.369124	0.75497	0.450267	0.736384
TRAM2_7319	29.881	-0.0620154	0.360162	-0.172188	0.86329	0.988068		TRAM2_7319	29.881	0.715913	0.326342	2.19375	0.0282535	0.397824		TRAM2_7319	29.881	0.229703	0.346346	0.663218	0.507191	0.7773
TRAP1_7320	4.62909	0.887692	0.688927	1.28851	0.197567	0.821039		TRAP1_7320	4.62909	0.729307	0.658656	1.10727	0.268179	0.814983		TRAP1_7320	4.62909	0.086825	0.751643	0.115514	0.908038	0.96963
TRAPPC3_7327	105.029	-0.376372	0.323385	-1.16385	0.244484	0.840642		TRAPPC3_7327	105.029	0.408165	0.31146	1.31049	0.19003	0.781483		TRAPPC3_7327	105.029	-0.243899	0.319834	-0.76258	0.445714	0.731421
TRIB1_7336	30.4535	0.101341	0.326635	0.310256	0.756366	0.978087		TRIB1_7336	30.4535	0.401745	0.304979	1.31729	0.187742	0.781483		TRIB1_7336	30.4535	-0.506677	0.343048	-1.47698	0.13968	0.400794
TRIB3_7337	126.647	1.14364	0.382105	2.993	0.00276254	0.216749		TRIB3_7337	126.647	0.250078	0.389193	0.642556	0.520512	0.910583		CBX4_16907	303.264	2.30445	0.384665	5.99079	2.09e-09	1.1e-07
TRIM13_7340	109.913	-0.0898415	0.264157	-0.340106	0.733777	0.973754		TRIM13_7340	109.913	0.0620619	0.25646	0.241994	0.808785	0.970107		TRIM13_7340	109.913	-0.635102	0.269605	-2.35568	0.0184891	0.116561
TRIM2_7343	51.4837	-0.237941	0.493049	-0.482591	0.629386	0.968191		TRIM2_7343	51.4837	0.307401	0.480783	0.639376	0.522578	0.910583		TRIM2_7343	51.4837	-1.14235	0.507085	-2.25278	0.0242727	0.138501
TSC22D3_7366	41.8579	0.0760507	0.369898	0.205599	0.837104	0.985539		TSC22D3_7366	41.8579	0.197287	0.352559	0.559587	0.575761	0.928786		ARHGAP9_90906	55.7367	2.21512	0.333466	6.64271	3.08e-11	2e-09
TSEN2_7367	184.585	0.220233	0.257881	0.854008	0.393101	0.909642		TSEN2_7367	184.585	-0.131061	0.256212	-0.511533	0.608978	0.939599		TSEN2_7367	184.585	0.125949	0.257343	0.48942	0.624545	0.846811
TSKU_7371	359.949	0.0760346	0.35872	0.211961	0.832138	0.984514		TSKU_7371	359.949	-0.535678	0.3587	-1.49339	0.135336	0.711306		TSKU_7371	359.949	-0.126881	0.358774	-0.353651	0.723601	0.902656
TSPAN3_7378	12.0894	-0.111647	0.580448	-0.192347	0.847471	0.986587		TSPAN3_7378	12.0894	-0.675047	0.578414	-1.16707	0.243184	0.79833		TSPAN3_7378	12.0894	-0.169041	0.576099	-0.293423	0.769199	0.922999
TSPAN4_7379	0.847595	0.330148	1.71276	0.192758	0.847149	NA		TSPAN4_7379	0.847595	-1.27695	1.83133	-0.697279	0.485628	NA		TSPAN4_7379	0.847595	-0.85185	1.85595	-0.458983	0.646246	NA
TSTA3_7382	25.1241	-0.021625	0.490198	-0.0441148	0.964813	0.997286		TSTA3_7382	25.1241	-0.245547	0.480563	-0.510957	0.609381	0.939599		TSTA3_7382	25.1241	-0.62097	0.504321	-1.2313	0.218211	0.508883
TTK_7394	5.3406	-0.952129	0.833688	-1.14207	0.253425	0.843407		TTK_7394	5.3406	-1.27656	0.80899	-1.57797	0.114572	0.672901		TTK_7394	5.3406	-2.24187	0.987667	-2.26986	0.0232159	0.134358
TTR_7397	0.234768	2.06324	6.28075	0.328503	0.742532	NA		TTR_7397	0.234768	0	6.28721	0	1	NA		TTR_7397	0.234768	0	6.28842	0	1	NA
TUBA1A_7398	25944	-0.102861	0.295663	-0.3479	0.727915	0.973754		TUBA1A_7398	25944	-0.828024	0.295668	-2.80052	0.00510203	0.176171		TUBA1A_7398	25944	-1.38629	0.295741	-4.68752	2.77e-06	9.09e-05
TUBA1B_7399	332.414	0.197916	0.371925	0.532138	0.59463	0.962699		TUBA1B_7399	332.414	-0.132952	0.371183	-0.358185	0.720205	0.958866		TUBA1B_7399	332.414	-0.849178	0.375257	-2.26292	0.0236405	0.135521
TUBA1C_7400	2.50291	-2.73981	1.34964	-2.03003	0.0423539	0.600829		TUBA1C_7400	2.50291	0.671721	0.796573	0.843263	0.399081	NA		TUBA1C_7400	2.50291	-0.220655	0.902766	-0.244421	0.806905	NA
TUBB3_7409	506.391	-0.0419276	0.282737	-0.148292	0.882113	0.990392		TUBB3_7409	506.391	-0.207916	0.281752	-0.737939	0.460552	0.893129		TUBB3_7409	506.391	-0.501216	0.283508	-1.76791	0.0770763	0.287433
TUBB6_7410	10.2622	0.742932	0.486354	1.52755	0.126623	0.767125		TUBB6_7410	10.2622	0.460198	0.47312	0.972688	0.330708	0.844005		TUBB6_7410	10.2622	-0.721562	0.574982	-1.25493	0.209504	0.498964
TWF2_7415	1660.52	0.189627	0.246574	0.769047	0.441865	0.933756		TWF2_7415	1660.52	-0.166343	0.246353	-0.675223	0.499534	0.905994		ARHGAP9_91370	53.1631	2.13139	0.276984	7.695	1.41e-14	1.16e-12
TWIST1_7416	0.998002	-0.222149	1.85427	-0.119804	0.904638	NA		TWIST1_7416	0.998002	0.514705	1.70652	0.301611	0.762949	NA		TWIST1_7416	0.998002	-1.10101	1.95429	-0.56338	0.573176	NA
TXLNA_7419	612.34	-0.0108873	0.197575	-0.0551047	0.956055	0.996277		TXLNA_7419	612.34	0.0624126	0.19583	0.318707	0.749949	0.959146		TXLNA_7419	612.34	0.166555	0.196573	0.847294	0.396831	0.690324
TXLNGY_7420	0.0313672	0	6.28842	0	1	NA		TXLNGY_7420	0.0313672	0	6.28721	0	1	NA		TXLNGY_7420	0.0313672	0	6.28842	0	1	NA
TXNDC9_7433	424.412	0.551049	0.274318	2.00879	0.0445591	0.600829		TXNDC9_7433	424.412	0.240806	0.273624	0.880064	0.378824	0.864448		TXNDC9_7433	424.412	-0.179011	0.275974	-0.648651	0.516564	0.783588
TXNL4B_7437	655.959	0.0217329	0.228172	0.0952479	0.924118	0.992682		TXNL4B_7437	655.959	-0.29563	0.227505	-1.29944	0.193792	0.781483		TXNL4B_7437	655.959	0.735396	0.226528	3.24638	0.00116881	0.0151638
TXNRD1_7440	36.7824	0.128479	0.412512	0.311456	0.755454	0.978087		TXNRD1_7440	36.7824	1.17371	0.3823	3.07012	0.00213972	0.105488		TNFRSF10B_23818	297.364	2.05042	0.255542	8.02382	1.03e-15	9.36e-14
TYROBP_7448	1.16695	-1.32479	2.266	-0.584638	0.558791	NA		TYROBP_7448	1.16695	-2.95404	2.28537	-1.29259	0.196154	NA		TYROBP_7448	1.16695	-2.48476	2.28544	-1.08721	0.276942	NA
UBA3_7456	57.4381	-0.108202	0.268643	-0.402773	0.687115	0.969226		UBA3_7456	57.4381	0.252956	0.249135	1.01534	0.309945	0.833905		UBA3_7456	57.4381	0.00610942	0.262263	0.023295	0.981415	0.991896
UBE2G1_7477	351.462	-0.508811	0.284597	-1.78783	0.0738041	0.669438		UBE2G1_7477	351.462	0.0544682	0.280762	0.194001	0.846175	0.970107		UBE2G1_7477	351.462	-0.76217	0.284957	-2.67469	0.00747986	0.0637988
UBE2L6_7483	2126.99	0.18025	0.170317	1.05832	0.28991	0.869208		UBE2L6_7483	2126.99	0.0291007	0.169942	0.171239	0.864036	0.970107		UBE2L6_7483	2126.99	-0.24677	0.170565	-1.44678	0.147959	0.41072
UBE2Q2_7491	583.953	-0.0779457	0.179807	-0.433496	0.664654	0.968191		UBE2Q2_7491	583.953	-0.325636	0.178604	-1.82322	0.0682694	0.559192		UBE2Q2_7491	583.953	-0.0867249	0.179221	-0.4839	0.628457	0.849778
UBE2T_7492	244.229	0.44167	0.430755	1.02534	0.305203	0.88		UBE2T_7492	244.229	-0.275304	0.431024	-0.638721	0.523005	0.910583		UBE2T_7492	244.229	-0.826924	0.435053	-1.90074	0.0573357	0.239546
UBE2V2_7495	135.36	-0.0787553	0.183353	-0.429528	0.667539	0.968191		UBE2V2_7495	135.36	0.256988	0.171763	1.49618	0.134607	0.711306		UBE2V2_7495	135.36	0.164337	0.177703	0.924786	0.355077	0.652933
UBE3C_7502	6.07393	-0.109823	0.628005	-0.174877	0.861177	0.988068		UBE3C_7502	6.07393	0.472067	0.555717	0.849474	0.395617	0.874276		UBE3C_7502	6.07393	-0.0541636	0.613131	-0.0883393	0.929607	0.978205
UBQLN2_7511	161.835	-0.278402	0.373464	-0.745459	0.455994	0.937405		UBQLN2_7511	161.835	-0.0316436	0.368601	-0.0858478	0.931587	0.979797		UBQLN2_7511	161.835	-0.455699	0.373462	-1.2202	0.222389	0.512804
UBR7_7515	43.2811	-0.486717	0.331204	-1.46954	0.141687	0.78061		UBR7_7515	43.2811	-0.0870444	0.30953	-0.281215	0.778546	0.967918		UBR7_7515	43.2811	-0.331877	0.323188	-1.02689	0.304473	0.602832
UCHL1_7516	1358.18	0.0736473	0.462961	0.159079	0.873607	0.988332		UCHL1_7516	1358.18	-0.298366	0.462811	-0.644682	0.519134	0.910583		UCHL1_7516	1358.18	0.208786	0.462773	0.451162	0.651873	0.859497
UFM1_7522	326.885	-0.154833	0.187902	-0.824014	0.409932	0.916996		UFM1_7522	326.885	0.163994	0.183129	0.895513	0.370513	0.860681		UFM1_7522	326.885	0.248351	0.184627	1.34516	0.178575	0.458528
UGDH_7525	1286.95	-0.255394	0.148655	-1.71803	0.085792	0.701688		UGDH_7525	1286.95	-0.341572	0.147664	-2.31318	0.0207128	0.333706		UGDH_7525	1286.95	-0.154622	0.148088	-1.04412	0.296429	0.596002
UGT1A1_7531	0.415506	1.52338	2.70977	0.562179	0.573994	NA		UGT1A1_7531	0.415506	-1.27948	2.8085	-0.455573	0.648697	NA		UGT1A1_7531	0.415506	-0.810181	2.80861	-0.288463	0.772992	NA
UGT1A4_7535	0.413224	1.28151	5.14154	0.249247	0.80317	NA		UGT1A4_7535	0.413224	-0.970095	5.20361	-0.186427	0.85211	NA		UGT1A4_7535	0.413224	-1.57571	5.21433	-0.302189	0.762508	NA
UGT1A5_7536	0.594974	-1.59135	3.15168	-0.50492	0.613615	NA		UGT1A5_7536	0.594974	1.06513	2.99555	0.355573	0.722161	NA		UGT1A5_7536	0.594974	-1.72671	3.15168	-0.54787	0.583781	NA
UGT1A7_7542	1.01839	-0.317505	1.95439	-0.162458	0.870945	NA		UGT1A7_7542	1.01839	-0.917526	1.95226	-0.469982	0.638368	NA		UGT1A7_7542	1.01839	-1.46135	1.97605	-0.739531	0.459585	NA
UGT1A9_7544	0.823322	-0.488608	2.5698	-0.190134	0.849204	NA		UGT1A9_7544	0.823322	0.409231	2.44949	0.167067	0.867317	NA		UGT1A9_7544	0.823322	-1.65756	2.5873	-0.640653	0.521748	NA
UGT2B7_7548	0.607147	0.199507	3.64018	0.0548068	0.956292	NA		UGT2B7_7548	0.607147	-2.24931	3.6964	-0.608514	0.542846	NA		UGT2B7_7548	0.607147	-0.816919	3.69645	-0.221001	0.825092	NA
UNC50_7554	443.101	-0.29413	0.286483	-1.02669	0.304564	0.879589		UNC50_7554	443.101	-0.350903	0.28486	-1.23184	0.218008	0.792682		UNC50_7554	443.101	-0.17702	0.285545	-0.619937	0.5353	0.795847
UQCRFS1_7566	342.333	0.130759	0.180149	0.725841	0.467936	0.937405		UQCRFS1_7566	342.333	-0.0499444	0.178015	-0.280562	0.779046	0.967918		UQCRFS1_7566	342.333	-0.0610681	0.180259	-0.33878	0.734775	0.907279
UQCRQ_7569	200.276	0.249504	0.354489	0.703841	0.481532	0.947098		UQCRQ_7569	200.276	0.101778	0.352546	0.288695	0.772815	0.966999		UQCRQ_7569	200.276	-0.586844	0.358456	-1.63714	0.101601	0.335718
USO1_7576	99.9235	-0.358507	0.269259	-1.33146	0.183039	0.814509		USO1_7576	99.9235	0.218929	0.254673	0.85965	0.389982	0.870748		USO1_7576	99.9235	0.193086	0.259241	0.744813	0.456385	0.740124
USP1_7579	10.168	-0.069057	0.574332	-0.120239	0.904294	0.992682		USP1_7579	10.168	0.341964	0.528313	0.647275	0.517454	0.910583		USP1_7579	10.168	-0.476193	0.591628	-0.804885	0.420886	0.715155
USP14_7582	1503.92	-0.199675	0.286744	-0.696354	0.486207	0.947933		USP14_7582	1503.92	-0.59834	0.286539	-2.08816	0.0367832	0.440433		USP14_7582	1503.92	-0.358097	0.286719	-1.24895	0.211684	0.500769
USP18_7584	13.2027	-0.15956	0.586814	-0.271909	0.785692	0.979497		USP18_7584	13.2027	-0.117193	0.558365	-0.209885	0.833757	0.970107		USP18_7584	13.2027	0.685659	0.546824	1.25389	0.209881	0.499379
USP22_7587	277.571	0.0617302	0.360415	0.171275	0.864007	0.988068		USP22_7587	277.571	0.498724	0.35772	1.39417	0.163265	0.765111		USP22_7587	277.571	0.00138821	0.359999	0.00385615	0.996923	0.998627
USP6NL_7599	42.1728	-0.571049	0.545542	-1.04676	0.295212	0.872828		USP6NL_7599	42.1728	0.713987	0.518327	1.37748	0.168362	0.770765		USP6NL_7599	42.1728	-0.363869	0.537285	-0.677237	0.498256	0.768611
USP7_7602	201.684	0.425102	0.281853	1.50824	0.131493	0.769921		USP7_7602	201.684	0.0842076	0.280484	0.300222	0.764008	0.965251		USP7_7602	201.684	0.578495	0.280237	2.06431	0.0389884	0.187342
USP9Y_7605	0.0306915	0	6.28842	0	1	NA		USP9Y_7605	0.0306915	0	6.28721	0	1	NA		USP9Y_7605	0.0306915	0	6.28842	0	1	NA
UTP14A_7606	22.5066	0.859592	0.481868	1.78387	0.0744441	0.669438		UTP14A_7606	22.5066	0.361685	0.479312	0.754592	0.450494	0.887994		UTP14A_7606	22.5066	1.07371	0.473964	2.26538	0.0234891	0.134966
VAMP2_7615	213.242	0.187103	0.243382	0.768765	0.442033	0.933756		VAMP2_7615	213.242	0.435451	0.238996	1.822	0.0684553	0.559192		VAMP2_7615	213.242	0.298623	0.241646	1.23579	0.216538	0.508348
VAMP7_7620	332.95	-0.201137	0.173939	-1.15636	0.247532	0.842006		VAMP7_7620	332.95	0.189055	0.168776	1.12016	0.262647	0.814372		VAMP7_7620	332.95	0.207297	0.170562	1.21538	0.224223	0.514148
VAPB_7621	68.1673	-0.0977438	0.254352	-0.384286	0.700767	0.969938		VAPB_7621	68.1673	-0.398599	0.248652	-1.60304	0.108926	0.662531		VAPB_7621	68.1673	-0.0533787	0.250556	-0.213041	0.831295	0.948631
VAT1_7625	16.2815	-0.251172	0.50114	-0.501202	0.616229	0.966682		VAT1_7625	16.2815	0.103552	0.462302	0.223992	0.822764	0.970107		VAT1_7625	16.2815	0.0781965	0.479208	0.163179	0.870378	0.959817
VAV3_7626	3.18785	0.341004	0.825991	0.412842	0.679723	0.968191		VAV3_7626	3.18785	0.439892	0.756018	0.581853	0.560666	NA		VAV3_7626	3.18785	-1.65117	1.16959	-1.41175	0.158024	NA
VBP1_7629	30.4524	-0.179665	0.451627	-0.397817	0.690765	0.969938		VBP1_7629	30.4524	0.15236	0.433017	0.351858	0.724945	0.958866		VBP1_7629	30.4524	-0.673517	0.461265	-1.46015	0.144248	0.405132
VEGFA_7645	1.00289	1.24186	1.86754	0.664971	0.506069	NA		VEGFA_7645	1.00289	-0.289009	1.96706	-0.146924	0.883192	NA		VEGFA_7645	1.00289	-1.68099	2.07351	-0.810696	0.417541	NA
VIM_7657	72.917	-0.396049	0.369158	-1.07284	0.283341	0.8661		VIM_7657	72.917	-0.21632	0.358497	-0.603409	0.546237	0.914235		VIM_7657	72.917	-0.698295	0.371594	-1.87919	0.0602188	0.248226
SELENOS_7660	25.9242	-0.0808649	0.304394	-0.265659	0.790502	0.979907		SELENOS_7660	25.9242	0.191091	0.275839	0.692764	0.488458	0.903775		SELENOS_7660	25.9242	-0.0842009	0.299333	-0.281295	0.778484	0.92861
VPS28_7671	63.4827	0.0828381	0.324731	0.255097	0.798648	0.982272		VPS28_7671	63.4827	0.0694522	0.316061	0.219743	0.826071	0.970107		VPS28_7671	63.4827	-0.0881442	0.324875	-0.271317	0.786147	0.931212
VPS72_7688	1325.87	0.0854578	0.277563	0.307886	0.758169	0.978087		VPS72_7688	1325.87	-0.309296	0.277365	-1.11512	0.264797	0.814983		VPS72_7688	1325.87	0.0370737	0.27744	0.133628	0.893697	0.967562
VTN_7690	0.837598	-0.191299	2.16062	-0.0885392	0.929448	NA		VTN_7690	0.837598	-3.11413	2.29403	-1.35749	0.174626	NA		VTN_7690	0.837598	-2.64484	2.2941	-1.15288	0.248958	NA
VWF_7691	3.08418	-0.696972	1.11044	-0.627657	0.530229	0.952178		VWF_7691	3.08418	0.474805	0.938128	0.50612	0.612773	NA		VWF_7691	3.08418	-1.40968	1.21553	-1.15972	0.246162	NA
WASF3_7695	39.3535	-0.254057	0.382466	-0.66426	0.506524	0.952178		WASF3_7695	39.3535	0.035118	0.363159	0.0967016	0.922963	0.978305		WASF3_7695	39.3535	0.264318	0.366949	0.720312	0.471333	0.750897
WDR43_7707	270.322	-0.212818	0.277659	-0.766471	0.443396	0.933756		WDR43_7707	270.322	-0.347344	0.275329	-1.26156	0.207107	0.792682		WDR43_7707	270.322	0.53774	0.27374	1.96442	0.0494814	0.221121
TBC1D31_7713	4.94377	-0.60451	0.745659	-0.810705	0.417535	0.923334		TBC1D31_7713	4.94377	0.331906	0.616985	0.537948	0.590613	0.934442		TBC1D31_7713	4.94377	-0.170293	0.685962	-0.248255	0.803937	0.940865
WDR7_7716	29.1006	-0.446692	0.42162	-1.05946	0.289388	0.869208		WDR7_7716	29.1006	-1.07401	0.42233	-2.54305	0.0109889	0.253155		WDR7_7716	29.1006	0.146827	0.400573	0.366541	0.713961	0.901639
WDTC1_7722	68.8652	0.0286508	0.50128	0.0571552	0.954422	0.995933		WDTC1_7722	68.8652	0.55067	0.492742	1.11756	0.263754	0.81473		WDTC1_7722	68.8652	-0.421066	0.504474	-0.834664	0.403907	0.699179
WFS1_7723	7.54852	0.485333	0.669677	0.724727	0.46862	0.937405		WFS1_7723	7.54852	0.141742	0.657006	0.21574	0.82919	0.970107		WFS1_7723	7.54852	0.326009	0.670089	0.486516	0.626602	0.848666
WIPF2_7724	6.84503	-0.255923	0.660788	-0.3873	0.698534	0.969938		WIPF2_7724	6.84503	0.630534	0.580983	1.08529	0.277795	0.822045		WIPF2_7724	6.84503	0.0894041	0.627041	0.142581	0.886621	0.96491
WNT4_7736	0.241067	0.879142	6.28171	0.139953	0.888697	NA		WNT4_7736	0.241067	-0.636974	6.28479	-0.101352	0.919271	NA		WNT4_7736	0.241067	-0.167886	6.28601	-0.0267079	0.978693	NA
GET1_7746	35.9383	-0.796942	0.505334	-1.57706	0.114782	0.749412		GET1_7746	35.9383	0.0078012	0.475187	0.0164171	0.986902	0.995915		GET1_7746	35.9383	-0.81242	0.500924	-1.62184	0.104837	0.34327
XBP1_7759	16.8587	-1.01551	0.528106	-1.92292	0.0544902	0.617839		XBP1_7759	16.8587	0.0978664	0.454411	0.21537	0.829479	0.970107		XBP1_7759	16.8587	1.26747	0.439672	2.88276	0.00394206	0.0394525
XPC_7774	89.0214	0.352251	0.255508	1.37863	0.168008	0.804715		XPC_7774	89.0214	0.670382	0.246249	2.72237	0.00648151	0.183643		XPC_7774	89.0214	0.373257	0.253209	1.47411	0.140453	0.401179
XPNPEP1_7775	124.175	0.206763	0.217081	0.952467	0.34086	0.887838		XPNPEP1_7775	124.175	-0.0974015	0.213815	-0.455542	0.648719	0.940145		XPNPEP1_7775	124.175	0.288745	0.214411	1.34669	0.17808	0.458213
XPO7_7779	20.8409	-0.0710918	0.340354	-0.208876	0.834545	0.984514		XPO7_7779	20.8409	0.0117009	0.31426	0.0372331	0.970299	0.991124		XPO7_7779	20.8409	0.276623	0.320929	0.861946	0.388717	0.681015
XRCC1_7782	120.155	0.253451	0.216276	1.17189	0.241243	0.840642		XRCC1_7782	120.155	0.0408418	0.2121	0.192559	0.847304	0.970107		XRCC1_7782	120.155	0.458011	0.21237	2.15666	0.0310318	0.162406
XRCC5_7786	296.388	0.0527266	0.270261	0.195095	0.845318	0.986587		XRCC5_7786	296.388	-0.435195	0.269725	-1.61348	0.106641	0.657656		XRCC5_7786	296.388	-0.398834	0.271551	-1.46873	0.141907	0.40255
XRN2_7788	117.866	-0.675681	0.349496	-1.9333	0.0531991	0.617839		XRN2_7788	117.866	0.381818	0.336948	1.13317	0.257144	0.80874		XRN2_7788	117.866	-0.54662	0.346135	-1.57921	0.114288	0.358422
YIPF5_7795	4.22641	0.0722292	0.753094	0.0959099	0.923592	0.992682		YIPF5_7795	4.22641	0.31932	0.687074	0.464754	0.642108	0.940145		YIPF5_7795	4.22641	-0.409042	0.791089	-0.517062	0.605113	0.833958
YKT6_7796	73.2861	-0.301527	0.333302	-0.904665	0.365643	0.894949		YKT6_7796	73.2861	0.121798	0.320374	0.380174	0.703817	0.958082		YKT6_7796	73.2861	-0.341035	0.33126	-1.02951	0.303241	0.602784
YME1L1_7799	93.0716	-0.289479	0.310519	-0.932243	0.351211	0.890068		YME1L1_7799	93.0716	0.472502	0.295506	1.59896	0.109829	0.662531		YME1L1_7799	93.0716	-0.165278	0.306209	-0.539755	0.589366	0.826703
YTHDF1_7805	26.5704	0.0346733	0.385796	0.0898746	0.928387	0.992682		YTHDF1_7805	26.5704	1.08664	0.346681	3.1344	0.00172206	0.0943304		YTHDF1_7805	26.5704	0.364939	0.370356	0.985374	0.324441	0.622844
ZDHHC6_7833	38.6745	-0.252087	0.323177	-0.780028	0.435374	0.929733		ZDHHC6_7833	38.6745	0.000539896	0.302025	0.00178758	0.998574	0.998698		ZDHHC6_7833	38.6745	-0.0341618	0.312849	-0.109196	0.913047	0.972015
ZMIZ1_7853	46.0232	-0.274616	0.290061	-0.946754	0.343764	0.887838		ZMIZ1_7853	46.0232	0.00346675	0.271157	0.0127851	0.989799	0.995915		ZMIZ1_7853	46.0232	-0.150176	0.283159	-0.530359	0.595863	0.829832
ZMYM2_7861	2.70744	-1.09008	1.44511	-0.754326	0.450653	0.937405		ZMYM2_7861	2.70744	-0.696513	1.31241	-0.530714	0.595617	NA		ZMYM2_7861	2.70744	-2.51892	1.64337	-1.53277	0.125332	NA
ZNF114_7862	0.942101	0.108856	1.6421	0.0662909	0.947146	NA		ZNF114_7862	0.942101	0.291623	1.53877	0.189517	0.849688	NA		ZNF114_7862	0.942101	1.46485	1.43811	1.01859	0.308398	NA
ZNF131_7863	38.8451	-0.0944452	0.251652	-0.375301	0.707436	0.969938		ZNF131_7863	38.8451	0.260769	0.224826	1.15987	0.246101	0.79833		ZNF131_7863	38.8451	0.226768	0.237187	0.956072	0.339036	0.637957
ZNF165_7867	3.17324	0.374466	0.889515	0.420978	0.673771	0.968191		ZNF165_7867	3.17324	1.17811	0.770074	1.52987	0.126049	NA		ZNF165_7867	3.17324	0.626769	0.847217	0.739798	0.459423	NA
ZNF274_7885	16.257	0.400108	0.421072	0.950211	0.342005	0.887838		ZNF274_7885	16.257	0.38749	0.396505	0.977262	0.32844	0.844005		ZNF274_7885	16.257	0.994822	0.391489	2.54113	0.0110496	0.0832316
ZNF318_7889	1.77009	0.729802	0.925462	0.788581	0.430357	0.929733		ZNF318_7889	1.77009	0.0925016	0.929641	0.0995024	0.920739	NA		ZNF318_7889	1.77009	-0.561105	1.11262	-0.504311	0.614043	NA
ZNF395_7894	2.64807	-0.676044	1.113	-0.607406	0.543582	0.953687		ZNF395_7894	2.64807	0.771597	0.850853	0.906851	0.364485	NA		ZNF395_7894	2.64807	0.813981	0.883991	0.920803	0.357153	NA
ZNF451_7904	2.9532	1.21809	0.901686	1.3509	0.176727	0.804715		ZNF451_7904	2.9532	-0.386908	1.01053	-0.382875	0.701812	NA		ZNF451_7904	2.9532	0.785982	0.927587	0.84734	0.396806	NA
ZNF555_7905	1.2992	1.11279	1.28718	0.864514	0.387305	NA		ZNF555_7905	1.2992	-0.654785	1.43415	-0.456567	0.647982	NA		ZNF555_7905	1.2992	-1.55719	1.64202	-0.948337	0.342958	NA
ZNF586_7908	23.3763	0.0651931	0.677058	0.0962888	0.923291	0.992682		ZNF586_7908	23.3763	0.313816	0.658856	0.476304	0.633858	0.940145		ZNF586_7908	23.3763	0.783388	0.658402	1.18983	0.234112	0.524148
EIF1_10459	2909.9	-0.0995876	0.177037	-0.562524	0.573759	0.957943		EIF1_10459	2909.9	-0.305989	0.176728	-1.73141	0.0833789	0.610408		FTL_18281	196.978	2.02097	0.170025	11.8863	1.39e-32	2.45e-30
CNKSR3_10480	19.044	-0.0630716	0.498344	-0.126562	0.899287	0.992682		CNKSR3_10480	19.044	0.0977241	0.473657	0.206318	0.836542	0.970107		CNKSR3_10480	19.044	-0.225522	0.498798	-0.452131	0.651174	0.859497
NHP2_10492	277.788	-0.0727059	0.230446	-0.3155	0.752382	0.977119		NHP2_10492	277.788	-0.144738	0.227864	-0.635196	0.5253	0.910583		NHP2_10492	277.788	-0.893133	0.234969	-3.80108	0.000144069	0.0028185
HSD3B2_10507	0.0610332	0	6.28842	0	1	NA		HSD3B2_10507	0.0610332	0	6.28721	0	1	NA		HSD3B2_10507	0.0610332	1.82323	6.28829	0.289941	0.771862	NA
MAGEA2_10525	0.357641	2.83959	6.25593	0.453903	0.649898	NA		MAGEA2_10525	0.357641	0	6.28721	0	1	NA		MAGEA2_10525	0.357641	0	6.28842	0	1	NA
STMN2_10543	155.073	-1.57638	0.537421	-2.93323	0.00335461	0.22273		STMN2_10543	155.073	-0.679199	0.529072	-1.28376	0.199227	0.786882		STMN2_10543	155.073	-2.29415	0.543101	-4.22417	2.4e-05	0.000642577
BRD3_10545	714.129	0.190635	0.221446	0.860866	0.389312	0.906304		BRD3_10545	714.129	-0.165963	0.220932	-0.751194	0.452536	0.887994		BRD3_10545	714.129	0.208169	0.221047	0.94174	0.346326	0.647227
FBXO5_10555	176.858	-0.299926	0.39661	-0.756225	0.449514	0.937178		FBXO5_10555	176.858	-0.882928	0.396424	-2.22723	0.0259316	0.372245		FBXO5_10555	176.858	-0.626349	0.397433	-1.57598	0.115029	0.360289
KRT7_10561	2.00824	1.88174	1.00311	1.87591	0.060667	0.632749		KRT7_10561	2.00824	0.528355	1.072	0.492869	0.622105	NA		KRT7_10561	2.00824	1.07894	1.06262	1.01536	0.309932	NA
PHOX2B_10580	0.427031	0.514362	5.02019	0.102459	0.918393	NA		PHOX2B_10580	0.427031	2.56487	4.94626	0.518546	0.604077	NA		PHOX2B_10580	0.427031	0.378999	5.02019	0.0754949	0.939821	NA
TNFAIP8_10589	21.5738	0.403618	0.464821	0.86833	0.385214	0.904428		TNFAIP8_10589	21.5738	0.291166	0.450694	0.646039	0.518254	0.910583		TNFAIP8_10589	21.5738	0.764051	0.450109	1.69748	0.0896062	0.3169
SCARA3_10615	34.1322	0.901584	0.430173	2.09587	0.036094	0.589572		SCARA3_10615	34.1322	0.625862	0.425722	1.47012	0.14153	0.726018		SCARA3_10615	34.1322	0.0375207	0.442923	0.0847116	0.932491	0.978205
SGK2_10628	14.431	0.69661	0.782663	0.890051	0.373439	0.898992		SGK2_10628	14.431	-0.583913	0.803789	-0.72645	0.467563	0.896921		SGK2_10628	14.431	0.91584	0.773772	1.1836	0.23657	0.52737
SLFN12_10631	0.250639	-1.42901	6.263	-0.228167	0.819516	NA		SLFN12_10631	0.250639	-0.955147	6.25341	-0.15274	0.878603	NA		SLFN12_10631	0.250639	-1.56437	6.263	-0.24978	0.802758	NA
GSTM1_10645	3.2489	1.8249	0.968564	1.88413	0.059548	0.632006		GSTM1_10645	3.2489	0.856306	0.994093	0.861394	0.389021	0.870748		GSTM1_10645	3.2489	1.30088	0.995174	1.30719	0.191148	0.477869
GDF9_10651	0.786062	1.41457	2.62002	0.539907	0.589261	NA		GDF9_10651	0.786062	-0.087718	2.68807	-0.0326323	0.973968	NA		GDF9_10651	0.786062	-0.661648	2.70653	-0.244464	0.806872	NA
RNASE6_10652	0.203337	-0.481766	6.28083	-0.0767041	0.938859	NA		RNASE6_10652	0.203337	-1.08627	6.27961	-0.172984	0.862664	NA		RNASE6_10652	0.203337	0.346242	6.2807	0.055128	0.956037	NA
ANP32E_10658	742.345	-0.00796927	0.24052	-0.0331334	0.973568	0.997326		ANP32E_10658	742.345	-0.0985358	0.239578	-0.411289	0.68086	0.946599		ANP32E_10658	742.345	0.166734	0.239847	0.69517	0.486949	0.76163
TIMMDC1_10676	109.64	0.0295262	0.338039	0.0873454	0.930397	0.992682		TIMMDC1_10676	109.64	0.0703789	0.332422	0.211716	0.832329	0.970107		TIMMDC1_10676	109.64	0.318078	0.333834	0.952802	0.340691	0.639606
SOS1_10682	8.87847	-1.065	0.788095	-1.35136	0.17658	0.804715		SOS1_10682	8.87847	0.307227	0.685274	0.448327	0.653917	0.940145		SOS1_10682	8.87847	-1.2013	0.787732	-1.52501	0.127257	0.381664
PSAT1_10692	37.7028	-0.0907516	0.327355	-0.277227	0.781606	0.978266		PSAT1_10692	37.7028	-0.594402	0.323814	-1.83563	0.066413	0.55683		TSC22D3_7366	41.8579	1.97781	0.335191	5.90053	3.62e-09	1.86e-07
IGSF6_10705	0.482269	1.26516	3.81072	0.332001	0.739889	NA		IGSF6_10705	0.482269	-1.18371	3.86433	-0.306317	0.759363	NA		IGSF6_10705	0.482269	0.248696	3.86441	0.0643555	0.948687	NA
CEBPB_10745	49.0924	2.52552	0.795142	3.17619	0.00149222	0.152154		CEBPB_10745	49.0924	2.21911	0.789973	2.8091	0.00496802	0.176171		LRP1_21937	169.22	1.82494	0.479551	3.80552	0.000141506	0.00279397
MS4A4A_10754	0.0482025	2.47677	6.26795	0.395148	0.692734	NA		MS4A4A_10754	0.0482025	0	6.28721	0	1	NA		MS4A4A_10754	0.0482025	0	6.28842	0	1	NA
RANBP2_10755	2.33972	-0.035703	1.15845	-0.0308196	0.975413	0.997326		RANBP2_10755	2.33972	1.30721	0.963548	1.35666	0.174888	NA		RANBP2_10755	2.33972	-0.293951	1.18098	-0.248905	0.803434	NA
GPR87_10766	0.794457	-0.790419	2.87864	-0.27458	0.783639	NA		GPR87_10766	0.794457	-0.34675	2.86111	-0.121194	0.903537	NA		GPR87_10766	0.794457	0.0371833	2.87838	0.0129181	0.989693	NA
MARCKS_10769	15.7228	0.352618	0.528709	0.66694	0.50481	0.952178		MARCKS_10769	15.7228	-0.112656	0.524056	-0.21497	0.829791	0.970107		MARCKS_10769	15.7228	-0.280687	0.547404	-0.51276	0.608119	0.833958
CYP1A1_10775	1.83057	0.520667	1.46313	0.355859	0.721946	0.973754		CYP1A1_10775	1.83057	1.88928	1.19957	1.57496	0.115265	NA		CYP1A1_10775	1.83057	2.97266	1.15413	2.57566	0.0100048	NA
GPAT3_10783	0.071525	1.90689	6.28413	0.303446	0.76155	NA		GPAT3_10783	0.071525	0	6.28721	0	1	NA		GPAT3_10783	0.071525	0	6.28842	0	1	NA
CRIM1_10788	68.8418	0.562863	0.374674	1.50227	0.133027	0.771997		CRIM1_10788	68.8418	0.601655	0.36764	1.63653	0.101728	0.650634		AARS1_3	514.504	1.81324	0.292613	6.19674	5.76e-10	3.09e-08
KRT19_10816	19.6634	-0.510835	0.614497	-0.831306	0.405801	0.916559		KRT19_10816	19.6634	-1.09328	0.61344	-1.78221	0.0747157	0.583706		KRT19_10816	19.6634	-0.947387	0.626532	-1.51211	0.130505	0.388051
MMADHC_10852	337.002	-0.194968	0.248365	-0.785004	0.432451	0.929733		MMADHC_10852	337.002	-0.0739826	0.245448	-0.301418	0.763096	0.964631		MMADHC_10852	337.002	0.151289	0.24615	0.614624	0.538803	0.797221
IGFBP1_10877	0.0846962	-0.0325194	6.28601	-0.00517331	0.995872	NA		IGFBP1_10877	0.0846962	0.26987	6.28009	0.0429723	0.965724	NA		IGFBP1_10877	0.0846962	-0.167881	6.28601	-0.0267071	0.978693	NA
ASS1_10887	42.4638	0.493174	0.392751	1.25569	0.209229	0.834788		ASS1_10887	42.4638	0.644717	0.377478	1.70796	0.0876437	0.619031		TNFRSF10B_7241	37.2554	1.80966	0.318734	5.67764	1.37e-08	6.73e-07
SEMA6A_10899	91.2254	-0.569075	0.404849	-1.40565	0.159829	0.801483		SEMA6A_10899	91.2254	0.184627	0.393291	0.469441	0.638755	0.940145		SEMA6A_10899	91.2254	-0.847612	0.406251	-2.08643	0.03694	0.181388
F2R_10901	3.31774	0.351414	0.732823	0.479535	0.631558	0.968191		F2R_10901	3.31774	0.650958	0.658307	0.988837	0.322743	0.8392		F2R_10901	3.31774	-1.05451	0.92464	-1.14045	0.254098	0.545128
CRABP2_10904	19.1549	-0.429047	0.665449	-0.644748	0.519091	0.952178		CRABP2_10904	19.1549	0.103403	0.633661	0.163183	0.870374	0.970107		CRABP2_10904	19.1549	-0.0351579	0.647126	-0.0543293	0.956673	0.982173
EMG1_10916	6.05215	0.816867	0.620207	1.31709	0.187809	0.81987		EMG1_10916	6.05215	0.305298	0.61447	0.496848	0.619296	0.939599		EMG1_10916	6.05215	-0.138587	0.687234	-0.201659	0.840183	0.950248
PSMA4_10918	454.098	-0.868785	0.324633	-2.6762	0.00744615	0.344864		PSMA4_10918	454.098	-0.183555	0.321277	-0.571331	0.567775	0.926252		PSMA4_10918	454.098	-1.1706	0.325122	-3.6005	0.000317606	0.00536232
WDR3_10929	419.693	-0.174261	0.444231	-0.392275	0.694855	0.969938		WDR3_10929	419.693	-0.373326	0.443394	-0.841973	0.399803	0.874276		WDR3_10929	419.693	-0.193373	0.443874	-0.435649	0.663091	0.86758
HLA.DMB_10963	0.665785	1.98743	2.52151	0.788192	0.430584	NA		HLA.DMB_10963	0.665785	-1.20966	2.65941	-0.45486	0.64921	NA		HLA.DMB_10963	0.665785	1.71532	2.53109	0.6777	0.497962	NA
ORMDL3_10971	389.645	-0.218602	0.354965	-0.615841	0.538	0.953687		ORMDL3_10971	389.645	-0.630863	0.354404	-1.78007	0.0750648	0.583706		ORMDL3_10971	389.645	-0.387984	0.354927	-1.09314	0.274334	0.568742
HES5_10979	32.8793	0.0157136	0.652018	0.0240999	0.980773	0.997326		HES5_10979	32.8793	-0.983788	0.658699	-1.49353	0.135298	0.711306		HES5_10979	32.8793	-2.80528	0.755865	-3.71135	0.000206156	0.00376426
LCE1E_10980	3.66895	2.11819	1.33739	1.58382	0.113236	0.749412		LCE1E_10980	3.66895	0.310757	1.37661	0.225741	0.821403	0.970107		LCE1E_10980	3.66895	-3.61636	1.75804	-2.05704	0.0396825	0.189709
TRPC6_10988	1.24226	-0.0903781	1.80749	-0.0500021	0.960121	NA		TRPC6_10988	1.24226	-1.54869	1.904	-0.813389	0.415995	NA		TRPC6_10988	1.24226	-2.09155	1.92833	-1.08464	0.27808	NA
FCER1G_11058	9.62444	0.115837	0.500972	0.231224	0.817141	0.98373		FCER1G_11058	9.62444	-0.737525	0.514479	-1.43354	0.151705	0.749403		FCER1G_11058	9.62444	-0.24126	0.512678	-0.470587	0.637935	0.854242
F2RL2_11064	1.425	1.01565	1.4794	0.686526	0.492382	NA		F2RL2_11064	1.425	-1.13524	1.68329	-0.674418	0.500046	NA		F2RL2_11064	1.425	2.53469	1.32292	1.91598	0.0553682	NA
MPDZ_11090	31.5842	-0.0246448	0.304827	-0.0808485	0.935562	0.992682		MPDZ_11090	31.5842	0.448977	0.277256	1.61936	0.105369	0.655268		MPDZ_11090	31.5842	0.332847	0.289894	1.14817	0.250899	0.543009
FOXE3_11091	1.15186	1.16533	2.14077	0.544349	0.586201	NA		FOXE3_11091	1.15186	-1.66842	2.33403	-0.714825	0.474717	NA		FOXE3_11091	1.15186	-1.26983	2.35454	-0.539313	0.589671	NA
OLIG2_11096	28.6131	-0.564852	0.53709	-1.05169	0.292942	0.872828		OLIG2_11096	28.6131	-0.858657	0.528573	-1.62448	0.104273	0.655268		OLIG2_11096	28.6131	-2.29077	0.613441	-3.73429	0.000188242	0.00356936
PRUNE2_11113	1.28148	2.55326	1.83785	1.38926	0.164752	NA		PRUNE2_11113	1.28148	-0.626346	2.08194	-0.300847	0.763531	NA		PRUNE2_11113	1.28148	0.749846	1.99548	0.375771	0.707087	NA
SEL1L_11119	58.6371	0.139677	0.341361	0.409176	0.682411	0.968191		SEL1L_11119	58.6371	-0.124047	0.336068	-0.369113	0.712043	0.958866		SEL1L_11119	58.6371	0.873801	0.329664	2.65058	0.00803529	0.0659818
ISG20_11135	0.876194	1.08143	1.73963	0.621642	0.534177	NA		ISG20_11135	0.876194	0.926366	1.68704	0.549107	0.582932	NA		ISG20_11135	0.876194	2.14887	1.59034	1.35121	0.176629	NA
CCL14_11163	0.934153	2.02492	1.94562	1.04076	0.297987	NA		CCL14_11163	0.934153	-2.5176	2.21464	-1.1368	0.255623	NA		CCL14_11163	0.934153	-2.0483	2.2147	-0.924863	0.355037	NA
SYP_11176	67.9246	-0.641778	0.267211	-2.40177	0.016316	0.439456		SYP_11176	67.9246	-0.405494	0.250522	-1.6186	0.105534	0.655268		SYP_11176	67.9246	-0.678038	0.264513	-2.56334	0.010367	0.0794793
TMEM185A_11192	282.23	-0.0804713	0.230614	-0.348943	0.727132	0.973754		TMEM185A_11192	282.23	-0.374328	0.228986	-1.63472	0.102108	0.650634		TMEM185A_11192	282.23	-0.104335	0.229803	-0.45402	0.649815	0.85946
FZD2_11193	36.3346	0.117109	0.335493	0.349065	0.72704	0.973754		FZD2_11193	36.3346	-0.429682	0.333984	-1.28653	0.198257	0.786882		FZD2_11193	36.3346	-0.619206	0.353213	-1.75307	0.0795906	0.293264
FASN_11197	1161.69	0.133034	0.252756	0.526334	0.598656	0.963452		FASN_11197	1161.69	-0.312502	0.252575	-1.23727	0.215988	0.792682		FASN_11197	1161.69	-0.593991	0.253485	-2.3433	0.0191141	0.119584
GPX2_11201	0.400055	-0.595641	5.11794	-0.116383	0.907349	NA		GPX2_11201	0.400055	-1.20015	5.11728	-0.234529	0.814575	NA		GPX2_11201	0.400055	-0.731004	5.11794	-0.142832	0.886423	NA
FMO5_11213	0.793906	-2.51519	2.79929	-0.898508	0.368915	NA		FMO5_11213	0.793906	-1.19976	2.72027	-0.441044	0.659181	NA		FMO5_11213	0.793906	-1.68946	2.79913	-0.603566	0.546132	NA
JUNB_11226	3.36174	2.23788	0.937151	2.38796	0.016942	0.447864		JUNB_11226	3.36174	1.24402	0.953104	1.30523	0.191813	0.781483		JUNB_11226	3.36174	0.390769	1.04637	0.373454	0.708811	0.89791
P2RX3_11227	184.215	-0.554344	0.473534	-1.17065	0.241738	0.840642		P2RX3_11227	184.215	-1.29711	0.474183	-2.73546	0.00622936	0.183035		P2RX3_11227	184.215	-1.68803	0.480226	-3.51507	0.000439637	0.00717686
SCNN1B_11243	0.314495	0	6.28842	0	1	NA		SCNN1B_11243	0.314495	3.40342	6.21747	0.547396	0.584107	NA		SCNN1B_11243	0.314495	0	6.28842	0	1	NA
TCF19_11253	0.873049	0.329904	1.90198	0.173453	0.862295	NA		TCF19_11253	0.873049	-0.417134	1.91937	-0.217329	0.827952	NA		TCF19_11253	0.873049	-2.31512	2.07637	-1.11499	0.264857	NA
SLC44A4_11273	0.0967545	0	6.28842	0	1	NA		SLC44A4_11273	0.0967545	0	6.28721	0	1	NA		SLC44A4_11273	0.0967545	1.82323	6.28829	0.289941	0.771861	NA
EDNRB_11280	0.483143	-0.693626	3.83182	-0.181017	0.856354	NA		EDNRB_11280	0.483143	-1.29822	3.83154	-0.338824	0.734743	NA		EDNRB_11280	0.483143	0.134198	3.83162	0.0350239	0.972061	NA
PKIB_11293	1.9076	-0.452345	1.26465	-0.357683	0.72058	0.973754		PKIB_11293	1.9076	-2.28232	1.45875	-1.56457	0.117683	NA		PKIB_11293	1.9076	0.0199743	1.16559	0.0171367	0.986328	NA
ANKRD26_11298	10.5864	0.0111129	0.458762	0.0242238	0.980674	0.997326		ANKRD26_11298	10.5864	0.747699	0.390896	1.91278	0.0557759	0.513014		ANKRD26_11298	10.5864	0.323651	0.430844	0.751203	0.45253	0.738245
COL16A1_11319	30.0608	0.785099	0.311803	2.51793	0.0118045	0.409967		COL16A1_11319	30.0608	0.486402	0.303886	1.60061	0.109463	0.662531		COL16A1_11319	30.0608	0.96077	0.303467	3.16598	0.00154561	0.0190497
RASSF5_11333	1.03243	0.0633112	1.72772	0.0366444	0.970769	NA		RASSF5_11333	1.03243	-0.231215	1.69396	-0.136493	0.891431	NA		RASSF5_11333	1.03243	-0.0591309	1.73445	-0.0340921	0.972804	NA
ASCL1_11345	2.08739	2.35708	1.07804	2.18644	0.0287833	0.525825		ASCL1_11345	2.08739	0.596804	1.15456	0.516911	0.605218	NA		ASCL1_11345	2.08739	1.21822	1.14009	1.06854	0.285279	NA
MRPL14_11352	249.277	-0.0121147	0.268353	-0.0451444	0.963992	0.997286		MRPL14_11352	249.277	0.00671654	0.265551	0.0252928	0.979821	0.994753		MRPL14_11352	249.277	-0.184467	0.268327	-0.687471	0.491786	0.765506
CLEC4A_11353	6.53006	-1.1436	0.828484	-1.38036	0.167477	0.804715		CLEC4A_11353	6.53006	-0.182231	0.694595	-0.262355	0.793047	0.970107		CLEC4A_11353	6.53006	0.245993	0.696095	0.35339	0.723796	0.902656
CENPH_11358	203.216	0.15285	0.240398	0.635821	0.524893	0.952178		CENPH_11358	203.216	-0.071198	0.238	-0.299152	0.764824	0.965331		CENPH_11358	203.216	-0.174864	0.241526	-0.723995	0.469069	0.749841
MZB1_11368	0.812624	-0.905813	2.44829	-0.369978	0.711399	NA		MZB1_11368	0.812624	-1.62303	2.45349	-0.661519	0.50828	NA		MZB1_11368	0.812624	-1.11045	2.46634	-0.450242	0.652536	NA
HERC5_11373	5.34027	1.89764	0.767054	2.47394	0.0133633	0.409967		HERC5_11373	5.34027	1.3965	0.762418	1.83168	0.0669998	0.559192		HERC5_11373	5.34027	0.640366	0.836379	0.76564	0.44389	0.73104
GAD2_11406	0.0474238	0	6.28842	0	1	NA		GAD2_11406	0.0474238	0	6.28721	0	1	NA		GAD2_11406	0.0474238	0	6.28842	0	1	NA
TRAF3IP2_11425	1.37911	-1.12378	1.67896	-0.669332	0.503284	NA		TRAF3IP2_11425	1.37911	0.0523557	1.44055	0.0363442	0.971008	NA		TRAF3IP2_11425	1.37911	0.823602	1.40339	0.586868	0.557292	NA
TSPAN1_11441	10.2922	0.287617	0.454425	0.632925	0.526783	0.952178		TSPAN1_11441	10.2922	0.0463584	0.434579	0.106674	0.915047	0.978171		TSPAN1_11441	10.2922	0.216749	0.450951	0.480649	0.630766	0.851966
PLEKHA7_11450	1.94448	-0.285803	1.3776	-0.207465	0.835647	0.984635		PLEKHA7_11450	1.94448	-1.45708	1.46178	-0.996787	0.318868	NA		PLEKHA7_11450	1.94448	-1.98592	1.62107	-1.22507	0.220548	NA
APOBEC3G_11453	0.103695	0	6.28842	0	1	NA		APOBEC3G_11453	0.103695	0	6.28721	0	1	NA		APOBEC3G_11453	0.103695	0	6.28842	0	1	NA
SLC2A14_11487	3.42031	-0.569002	0.92547	-0.614825	0.53867	0.953687		SLC2A14_11487	3.42031	-0.672445	0.878966	-0.765042	0.444247	0.886213		SLC2A14_11487	3.42031	-1.46202	1.02611	-1.42482	0.154209	0.421134
LRCH4_11541	20.3946	0.662877	0.410771	1.61374	0.106584	0.738585		LRCH4_11541	20.3946	0.283201	0.404748	0.699698	0.484116	0.90165		LRCH4_11541	20.3946	-0.439488	0.446706	-0.983843	0.325193	0.622844
MAPT_11555	31.8478	0.230462	0.387035	0.595455	0.55154	0.955489		MAPT_11555	31.8478	0.345828	0.370793	0.932672	0.350989	0.850992		MAPT_11555	31.8478	0.666363	0.373174	1.78566	0.074154	0.280783
ITK_11559	0.149544	0.514348	6.28842	0.0817929	0.934811	NA		ITK_11559	0.149544	0.988142	6.27887	0.157376	0.874949	NA		ITK_11559	0.149544	0.378986	6.28842	0.0602673	0.951943	NA
GGT5_11580	2.62331	0.646421	0.904393	0.714757	0.474759	0.94193		GGT5_11580	2.62331	-0.402974	0.964004	-0.418021	0.675932	NA		GGT5_11580	2.62331	-0.136293	0.997927	-0.136577	0.891366	NA
FABP1_11582	0.310818	1.57574	4.6115	0.341699	0.732578	NA		FABP1_11582	0.310818	-0.0902123	4.62134	-0.0195208	0.984426	NA		FABP1_11582	0.310818	0.378977	4.62182	0.0819974	0.934649	NA
NTN4_11596	0.832365	-0.275697	2.20096	-0.125262	0.900316	NA		NTN4_11596	0.832365	-1.80536	2.21438	-0.81529	0.414906	NA		NTN4_11596	0.832365	-0.3734	2.21413	-0.168644	0.866076	NA
S100B_11600	1.81155	0.821795	1.22116	0.672964	0.50097	0.952178		S100B_11600	1.81155	-0.122709	1.26859	-0.0967285	0.922942	NA		S100B_11600	1.81155	-0.087368	1.34421	-0.0649959	0.948177	NA
ZBTB41_11607	264.096	-0.273113	0.143668	-1.90101	0.057301	0.629209		ZBTB41_11607	264.096	-0.159254	0.137693	-1.15659	0.247441	0.79833		ZBTB41_11607	264.096	0.388455	0.137043	2.83455	0.00458906	0.0447116
LHX2_11628	26.0094	-0.374336	0.550479	-0.680019	0.496493	0.952178		LHX2_11628	26.0094	-1.97392	0.586693	-3.36449	0.000766853	0.0540084		LHX2_11628	26.0094	-3.23678	0.727081	-4.45174	8.52e-06	0.000259208
PRKAA1_11642	28.71	-0.447023	0.414565	-1.07829	0.280903	0.864903		PRKAA1_11642	28.71	0.791307	0.372565	2.12394	0.0336749	0.423514		PRKAA1_11642	28.71	-0.253831	0.402913	-0.62999	0.528701	0.792248
USH1C_11650	0.741186	-0.350359	2.55777	-0.136979	0.891048	NA		USH1C_11650	0.741186	0.0830776	2.53844	0.0327279	0.973892	NA		USH1C_11650	0.741186	-0.485724	2.55777	-0.189901	0.849386	NA
PUS1_11654	85.4186	0.475594	0.256254	1.85595	0.0634612	0.653491		PUS1_11654	85.4186	-0.197216	0.257069	-0.767173	0.442979	0.886213		PUS1_11654	85.4186	0.592177	0.252883	2.3417	0.0191962	0.119794
GMFG_11656	0.597313	-0.7833	2.30163	-0.340325	0.733612	NA		GMFG_11656	0.597313	0.993923	2.09241	0.475014	0.634777	NA		GMFG_11656	0.597313	-0.879311	2.31406	-0.379986	0.703956	NA
PCDH8_11671	26.712	2.11113	0.700572	3.01345	0.002583	0.216749		PCDH8_11671	26.712	0.787352	0.707134	1.11344	0.265519	0.814983		PCDH8_11671	26.712	1.05493	0.709253	1.48738	0.136915	0.395978
SAMHD1_11680	7.52392	-0.244676	0.630093	-0.388317	0.697781	0.969938		SAMHD1_11680	7.52392	1.27328	0.495101	2.57177	0.0101181	0.240382		SAMHD1_11680	7.52392	0.528472	0.553439	0.954887	0.339635	0.63846
AHSP_11700	0.687687	-0.793776	2.41708	-0.328403	0.742607	NA		AHSP_11700	0.687687	-0.0428672	2.30396	-0.0186059	0.985155	NA		AHSP_11700	0.687687	-1.95842	2.4355	-0.804111	0.421333	NA
KIF9_11747	0.592317	-0.749958	3.36903	-0.222604	0.823844	NA		KIF9_11747	0.592317	-0.296335	3.35372	-0.0883601	0.929591	NA		KIF9_11747	0.592317	-0.885323	3.36903	-0.262783	0.792718	NA
ITGA5_11750	0.335391	0.117041	6.28728	0.0186155	0.985148	NA		ITGA5_11750	0.335391	-0.487375	6.28606	-0.0775327	0.9382	NA		ITGA5_11750	0.335391	0.94262	6.28721	0.149927	0.880822	NA
ISL1_11752	65.9901	-0.231534	0.50473	-0.458728	0.64643	0.968191		ISL1_11752	65.9901	-0.496748	0.501185	-0.991147	0.321614	0.838032		ISL1_11752	65.9901	-0.269549	0.503232	-0.535637	0.59221	0.826829
TNFRSF9_11760	0.676888	-0.152594	2.91075	-0.0524243	0.958191	NA		TNFRSF9_11760	0.676888	-1.79901	2.92634	-0.614763	0.538711	NA		TNFRSF9_11760	0.676888	-1.32973	2.92647	-0.454381	0.649555	NA
GUCY1B1_11762	7.86432	0.129411	0.639939	0.202225	0.839741	0.986254		GUCY1B1_11762	7.86432	-0.228189	0.627511	-0.363642	0.716125	0.958866		GUCY1B1_11762	7.86432	-1.45731	0.759633	-1.91844	0.0550554	0.232666
UEVLD_11769	7.59999	-0.298447	0.679486	-0.439225	0.660499	0.968191		UEVLD_11769	7.59999	-0.280662	0.638792	-0.439363	0.660399	0.940145		UEVLD_11769	7.59999	0.135729	0.641123	0.211705	0.832337	0.948631
IFI44_11793	108.261	-0.215001	0.325785	-0.659946	0.509288	0.952178		IFI44_11793	108.261	0.0968615	0.317321	0.305247	0.760178	0.963413		IFI44_11793	108.261	-0.192361	0.323581	-0.594475	0.552194	0.805764
KCNA1_11815	0.725587	-1.6723	6.19158	-0.270093	0.787089	NA		KCNA1_11815	0.725587	-2.27659	6.1904	-0.367761	0.713051	NA		KCNA1_11815	0.725587	-0.844299	6.19145	-0.136365	0.891533	NA
SULT1C2_11834	7.9348	-0.119131	0.614105	-0.193991	0.846183	0.986587		SULT1C2_11834	7.9348	0.47849	0.53796	0.889452	0.37376	0.861754		SULT1C2_11834	7.9348	-0.353225	0.623741	-0.566301	0.571189	0.816694
CNN3_11840	5551.37	0.0872416	0.112	0.778946	0.436012	0.929733		CNN3_11840	5551.37	-0.163588	0.111811	-1.46308	0.143447	0.729064		CNN3_11840	5551.37	-0.0142009	0.111953	-0.126847	0.899062	0.967562
CD69_11844	1.0371	2.35207	2.17462	1.0816	0.279431	NA		CD69_11844	1.0371	1.43984	2.20953	0.651649	0.514628	NA		CD69_11844	1.0371	2.08551	2.19314	0.950926	0.341642	NA
CDA_11848	0.499842	-0.893362	3.42778	-0.260624	0.794383	NA		CDA_11848	0.499842	-1.49796	3.42758	-0.437032	0.662088	NA		CDA_11848	0.499842	-1.02873	3.42778	-0.300114	0.76409	NA
CHMP4C_11853	0.775155	1.40658	2.07919	0.676502	0.498722	NA		CHMP4C_11853	0.775155	1.36335	2.01954	0.675081	0.499624	NA		CHMP4C_11853	0.775155	1.19455	2.08722	0.572313	0.56711	NA
NR4A3_11854	1.67903	0.0394808	1.1248	0.0351003	0.972	0.997326		NR4A3_11854	1.67903	-0.577397	1.12696	-0.512349	0.608407	NA		NR4A3_11854	1.67903	-0.390686	1.17161	-0.333461	0.738786	NA
BIRC3_11879	0.924585	0.941079	1.88349	0.499645	0.617325	NA		BIRC3_11879	0.924585	0.65025	1.8489	0.351696	0.725067	NA		BIRC3_11879	0.924585	0.617559	1.90454	0.324256	0.745744	NA
CYP11A1_11890	0.413042	4.02599	4.31176	0.933722	0.350447	NA		CYP11A1_11890	0.413042	1.46048	4.40008	0.33192	0.73995	NA		CYP11A1_11890	0.413042	2.6064	4.37195	0.596164	0.551066	NA
CYP24A1_11891	0.752462	1.37431	3.14283	0.437283	0.661906	NA		CYP24A1_11891	0.752462	-0.473323	3.21601	-0.147177	0.882992	NA		CYP24A1_11891	0.752462	-1.06007	3.23189	-0.328004	0.742909	NA
CYP26A1_11892	1.01898	-1.28986	2.34322	-0.550464	0.582001	NA		CYP26A1_11892	1.01898	0.911423	2.11629	0.430669	0.666709	NA		CYP26A1_11892	1.01898	-1.48979	2.36183	-0.63078	0.528185	NA
RSL24D1_11903	1164.93	0.375229	0.264214	1.42017	0.155558	0.799536		RSL24D1_11903	1164.93	0.00347065	0.263977	0.0131475	0.98951	0.995915		RSL24D1_11903	1164.93	0.486711	0.263936	1.84405	0.0651756	0.260386
TCEAL9_11904	233.462	-0.450479	0.327819	-1.37417	0.169389	0.804715		TCEAL9_11904	233.462	0.11334	0.323066	0.350827	0.725718	0.958866		TCEAL9_11904	233.462	-0.544079	0.327339	-1.66212	0.0964879	0.32545
HAUS1_11922	60.7211	-0.10185	0.379738	-0.268213	0.788536	0.979907		HAUS1_11922	60.7211	-0.0703843	0.371551	-0.189434	0.849753	0.970107		HAUS1_11922	60.7211	-0.57312	0.384914	-1.48896	0.136499	0.395978
CST1_11926	0.974138	-1.23005	2.67403	-0.459999	0.645517	NA		CST1_11926	0.974138	1.10551	2.50831	0.440738	0.659403	NA		CST1_11926	0.974138	-1.36542	2.67403	-0.510621	0.609616	NA
SERPINE2_11933	1.80674	2.02785	1.17324	1.72842	0.0839131	0.69846		SERPINE2_11933	1.80674	1.67101	1.1582	1.44276	0.149087	NA		SERPINE2_11933	1.80674	2.6947	1.13139	2.38176	0.0172301	NA
LILRA6_11957	10.851	1.27333	0.619943	2.05394	0.0399811	0.600829		LILRA6_11957	10.851	-0.296	0.656135	-0.451126	0.651898	0.940145		LILRA6_11957	10.851	-1.11532	0.749811	-1.48747	0.13689	0.395978
H2BC6_11972	41.6998	0.445081	0.349428	1.27374	0.202755	0.825209		H2BC6_11972	41.6998	0.189056	0.344017	0.549554	0.582625	0.932579		H2BC6_11972	41.6998	-1.45139	0.40107	-3.6188	0.000295968	0.00512251
TOMM20_11983	42.6338	-0.120823	0.376492	-0.320916	0.748274	0.976295		TOMM20_11983	42.6338	0.172619	0.360977	0.478198	0.632509	0.940145		TOMM20_11983	42.6338	-0.418884	0.379723	-1.10313	0.26997	0.563588
GATA6_11986	0.273641	0.422061	4.70458	0.0897129	0.928515	NA		GATA6_11986	0.273641	-0.17261	4.70316	-0.0367008	0.970724	NA		GATA6_11986	0.273641	0.187946	4.71454	0.0398651	0.968201	NA
ANLN_12002	39.7961	-0.228637	0.343422	-0.665761	0.505564	0.952178		ANLN_12002	39.7961	-0.66969	0.339486	-1.97266	0.0485344	0.490317		ANLN_12002	39.7961	-0.90938	0.35879	-2.53457	0.0112585	0.0835908
ASNS_12040	397.986	-0.551732	0.369748	-1.49218	0.135651	0.776122		ASNS_12040	397.986	0.15695	0.364891	0.430127	0.667104	0.941475		DUSP4_27145	47.7416	1.75484	0.331985	5.2859	1.25e-07	5.61e-06
HOXD8_12050	2.59141	0.866894	1.00862	0.85949	0.39007	0.906304		HOXD8_12050	2.59141	-0.625139	1.12792	-0.554239	0.579415	NA		HOXD8_12050	2.59141	1.39374	0.950141	1.46688	0.14241	NA
NR1I2_12051	0.0862277	0	6.28842	0	1	NA		NR1I2_12051	0.0862277	1.29764	6.28251	0.206548	0.836363	NA		NR1I2_12051	0.0862277	0	6.28842	0	1	NA
MXRA5_12061	1.57574	2.17525	1.53056	1.42121	0.155255	0.799536		MXRA5_12061	1.57574	0.306673	1.6955	0.180875	0.856466	NA		MXRA5_12061	1.57574	1.67008	1.577	1.05902	0.289592	NA
CYP2C9_12062	1.20084	-0.697647	1.56107	-0.446903	0.654945	NA		CYP2C9_12062	1.20084	-1.30043	1.55856	-0.834381	0.404066	NA		CYP2C9_12062	1.20084	0.976729	1.29309	0.755346	0.450041	NA
L1CAM_12063	299.785	0.17106	0.204432	0.836755	0.40273	0.916559		L1CAM_12063	299.785	0.0524316	0.202149	0.259371	0.795349	0.970107		L1CAM_12063	299.785	-0.151562	0.205269	-0.738358	0.460297	0.744103
ZNF185_12083	0.952082	0.871192	1.36907	0.636339	0.524556	NA		ZNF185_12083	0.952082	-1.82808	1.64852	-1.10893	0.267462	NA		ZNF185_12083	0.952082	-0.373332	1.52621	-0.244614	0.806755	NA
MS4A7_12103	0.733028	-0.28769	3.06469	-0.0938725	0.92521	NA		MS4A7_12103	0.733028	-1.80984	3.07372	-0.588809	0.555989	NA		MS4A7_12103	0.733028	-0.377559	3.07363	-0.122838	0.902235	NA
NRXN1_12116	68.6541	-0.204861	0.349415	-0.586295	0.557677	0.957943		NRXN1_12116	68.6541	-0.740127	0.348263	-2.1252	0.0335701	0.423514		NRXN1_12116	68.6541	-0.609987	0.35335	-1.7263	0.0842935	0.304501
TM4SF1_12122	0.20729	0.514334	6.28842	0.0817906	0.934813	NA		TM4SF1_12122	0.20729	-0.0901677	6.28721	-0.0143414	0.988558	NA		TM4SF1_12122	0.20729	1.33991	6.28836	0.213078	0.831266	NA
GINS1_12127	2.09891	-0.00829198	0.939176	-0.00882899	0.992956	0.998059		GINS1_12127	2.09891	-0.650818	0.945269	-0.6885	0.491138	NA		GINS1_12127	2.09891	-2.37218	1.36622	-1.73631	0.0825096	NA
SPOPL_12140	28.7306	0.00131402	0.423118	0.00310558	0.997522	0.998801		SPOPL_12140	28.7306	0.607718	0.399131	1.5226	0.127859	0.697712		SPOPL_12140	28.7306	-0.0912464	0.421333	-0.216566	0.828547	0.948631
TYR_12159	0.839346	1.54176	2.528	0.609872	0.541946	NA		TYR_12159	0.839346	-0.29144	2.61913	-0.111274	0.911399	NA		TYR_12159	0.839346	2.09937	2.46817	0.850577	0.395004	NA
RGL4_12168	0.0126177	0	6.28842	0	1	NA		RGL4_12168	0.0126177	0	6.28721	0	1	NA		RGL4_12168	0.0126177	0	6.28842	0	1	NA
HSD11B2_12187	3.67383	-0.968898	1.22344	-0.791943	0.428394	0.929454		HSD11B2_12187	3.67383	-0.852583	1.14547	-0.744307	0.456691	0.889915		HSD11B2_12187	3.67383	-0.681831	1.17279	-0.581373	0.560989	0.810573
ATP1A1_12191	165.912	-0.43321	0.214459	-2.02001	0.0433823	0.600829		ATP1A1_12191	165.912	-0.192176	0.206605	-0.930161	0.352288	0.850992		ATP1A1_12191	165.912	-0.0502702	0.208939	-0.240598	0.809867	0.944311
ALAS2_12215	1.0116	-1.79341	1.76437	-1.01646	0.30941	NA		ALAS2_12215	1.0116	-2.39423	1.76205	-1.35878	0.174218	NA		ALAS2_12215	1.0116	-0.978201	1.65238	-0.591993	0.553855	NA
CIT_12219	26.5696	0.794628	0.638414	1.24469	0.213246	0.840496		CIT_12219	26.5696	-0.141856	0.642515	-0.220783	0.825262	0.970107		CIT_12219	26.5696	-1.48642	0.689927	-2.15446	0.0312039	0.162961
PPARGC1A_12225	8.66945	-0.958597	0.571767	-1.67655	0.0936304	0.716997		PPARGC1A_12225	8.66945	-0.161004	0.472323	-0.340876	0.733197	0.958866		PPARGC1A_12225	8.66945	-1.52132	0.622189	-2.44511	0.0144807	0.0991524
ESR1_12234	0.760735	-0.0538675	2.41205	-0.0223327	0.982183	NA		ESR1_12234	0.760735	0.453052	2.32038	0.195249	0.845198	NA		ESR1_12234	0.760735	-0.254462	2.43016	-0.10471	0.916606	NA
GEN1_12237	210.36	0.210263	0.380597	0.552456	0.580636	0.959327		GEN1_12237	210.36	-0.344314	0.380338	-0.905285	0.365315	0.859432		GEN1_12237	210.36	-0.286047	0.38205	-0.748716	0.454028	0.738895
PCOLCE_12241	0.369688	0.0435982	4.4371	0.00982582	0.99216	NA		PCOLCE_12241	0.369688	-1.47448	4.44283	-0.331879	0.73998	NA		PCOLCE_12241	0.369688	-0.0442815	4.44317	-0.00996619	0.992048	NA
KLRC2_12242	2.45921	0.581245	1.29848	0.447634	0.654417	0.968191		KLRC2_12242	2.45921	-3.57953	1.65488	-2.16302	0.0305396	NA		KLRC2_12242	2.45921	-1.37962	1.53799	-0.897029	0.369703	NA
SCOC_12252	2055.3	0.0845495	0.303208	0.278849	0.78036	0.978266		SCOC_12252	2055.3	-0.284913	0.303076	-0.940071	0.347181	0.848167		SCOC_12252	2055.3	0.0172599	0.303144	0.0569365	0.954596	0.982173
CD2_12308	0.30219	0	6.28842	0	1	NA		CD2_12308	0.30219	0	6.28721	0	1	NA		CD2_12308	0.30219	0	6.28842	0	1	NA
CD9_12310	1.00329	0.550395	1.76846	0.311228	0.755628	NA		CD9_12310	1.00329	-0.591947	1.82836	-0.323759	0.746121	NA		CD9_12310	1.00329	-0.325072	1.85586	-0.175159	0.860954	NA
ACTA1_12333	2.13871	-0.0734367	1.14655	-0.0640499	0.948931	0.993836		ACTA1_12333	2.13871	0.0561858	1.06021	0.0529948	0.957736	NA		ACTA1_12333	2.13871	-0.478331	1.18908	-0.402269	0.687486	NA
ADAM8_12335	7.05391	0.477538	0.571619	0.835412	0.403486	0.916559		ADAM8_12335	7.05391	-0.152896	0.573229	-0.266728	0.789679	0.970107		ADAM8_12335	7.05391	0.0692994	0.589116	0.117633	0.906358	0.96963
TPPP3_12338	141.542	-0.396323	0.342681	-1.15654	0.247461	0.842006		TPPP3_12338	141.542	-0.21293	0.337104	-0.631645	0.527619	0.910583		TPPP3_12338	141.542	-1.22174	0.349931	-3.49138	0.000480539	0.00764212
LYAR_12352	123.825	0.0968035	0.418602	0.231254	0.817117	0.98373		LYAR_12352	123.825	-0.0136317	0.415617	-0.0327986	0.973835	0.991944		LYAR_12352	123.825	0.363829	0.415922	0.874753	0.381709	0.674112
CXCL12_12361	1.29966	0.516772	1.58438	0.326167	0.744298	NA		CXCL12_12361	1.29966	1.46067	1.43661	1.01675	0.309272	NA		CXCL12_12361	1.29966	-0.200797	1.66242	-0.120786	0.90386	NA
MRPL37_12369	133.263	-0.196704	0.222338	-0.884708	0.376314	0.900404		MRPL37_12369	133.263	-0.223543	0.21604	-1.03473	0.300795	0.832423		MRPL37_12369	133.263	-0.0438014	0.218648	-0.200328	0.841224	0.950764
A2M_12371	0.68239	2.94673	2.69623	1.09291	0.274434	NA		A2M_12371	0.68239	0.371591	2.83539	0.131054	0.895732	NA		A2M_12371	0.68239	-0.0743026	2.84652	-0.026103	0.979175	NA
RGPD1_12424	3.53942	-0.863485	1.27659	-0.676401	0.498786	0.952178		RGPD1_12424	3.53942	-0.677323	1.17025	-0.578785	0.562734	0.92476		RGPD1_12424	3.53942	-0.398281	1.19093	-0.33443	0.738055	0.907279
TUBA1A_12436	219.691	2.35541	0.884944	2.66164	0.00777599	0.344864		TUBA1A_12436	219.691	1.65116	0.884993	1.86573	0.0620786	0.542459		TUBA1A_12436	219.691	0.301438	0.887232	0.339751	0.734044	0.907279
CDCA7_12449	1.85998	-1.72729	1.40199	-1.23203	0.217936	0.840496		CDCA7_12449	1.85998	-0.621229	1.15809	-0.536426	0.591664	NA		CDCA7_12449	1.85998	-0.192363	1.16116	-0.165664	0.868421	NA
SLC18A2_12450	4.7477	0.215867	0.799025	0.270164	0.787034	0.979907		SLC18A2_12450	4.7477	-3.06658	1.1801	-2.59857	0.00936121	0.231357		SLC18A2_12450	4.7477	-1.43359	0.963659	-1.48766	0.136841	0.395978
REL_12463	10.5173	-0.00417716	0.464749	-0.00898799	0.992829	0.998059		REL_12463	10.5173	0.674939	0.398493	1.69373	0.0903171	0.628903		REL_12463	10.5173	-0.343043	0.481389	-0.712611	0.476087	0.755669
MAP1B_12472	2073.54	-0.0157928	0.164006	-0.0962942	0.923287	0.992682		MAP1B_12472	2073.54	-0.163738	0.163552	-1.00114	0.316759	0.834515		MAP1B_12472	2073.54	0.191417	0.16362	1.16989	0.242045	0.534006
AMER1_12473	198.62	0.184666	0.550275	0.335588	0.737182	0.973754		AMER1_12473	198.62	-0.393119	0.550152	-0.714565	0.474878	0.898929		AMER1_12473	198.62	-0.287146	0.551224	-0.520926	0.602419	0.833688
SCN3A_12485	8.43789	-0.790821	0.790469	-1.00044	0.317095	0.883356		SCN3A_12485	8.43789	-0.26798	0.740147	-0.362063	0.717305	0.958866		SCN3A_12485	8.43789	-1.405	0.82304	-1.70709	0.0878055	0.31304
RTN4IP1_12502	91.6525	-0.0649417	0.222855	-0.291408	0.770739	0.978266		RTN4IP1_12502	91.6525	-0.538609	0.220672	-2.44076	0.0146564	0.294568		RTN4IP1_12502	91.6525	0.113062	0.217711	0.519323	0.603535	0.833688
ARRDC4_12510	58.1652	0.0245619	0.220312	0.111487	0.91123	0.992682		ARRDC4_12510	58.1652	-0.428653	0.217146	-1.97403	0.0483783	0.490317		ARRDC4_12510	58.1652	-0.665325	0.234439	-2.83795	0.00454043	0.0444133
E2F7_12550	9.22307	1.53188	0.629041	2.43526	0.0148811	0.416524		E2F7_12550	9.22307	1.78222	0.609805	2.92261	0.00347111	0.142605		E2F7_12550	9.22307	-0.282624	0.710766	-0.397633	0.690901	0.884459
H3C2_12576	431.042	0.49444	0.402163	1.22945	0.218903	0.840496		H3C2_12576	431.042	0.0844094	0.401875	0.210039	0.833637	0.970107		H3C2_12576	431.042	-1.11994	0.405738	-2.76025	0.00577577	0.0533231
VEGFA_12596	20.8649	1.17347	0.586151	2.002	0.0452851	0.600829		VEGFA_12596	20.8649	0.971542	0.575839	1.68718	0.0915693	0.630485		VEGFA_12596	20.8649	3.49012	0.550369	6.34142	2.28e-10	1.31e-08
COL11A1_12599	3.55344	0.847682	1.36907	0.619164	0.535808	0.953687		COL11A1_12599	3.55344	0.445921	1.35799	0.328368	0.742634	0.959146		COL11A1_12599	3.55344	-1.273	1.57582	-0.80783	0.419188	0.714591
APTX_12622	110.904	-0.128462	0.248603	-0.516735	0.605341	0.965118		APTX_12622	110.904	0.123934	0.239276	0.517954	0.604491	0.939599		APTX_12622	110.904	0.422422	0.240522	1.75627	0.0790416	0.292748
KITLG_12641	4.01584	-0.273756	0.9891	-0.276773	0.781955	0.978266		KITLG_12641	4.01584	-0.172909	0.92656	-0.186614	0.851963	0.970107		KITLG_12641	4.01584	-0.751133	1.02947	-0.729633	0.465614	0.74674
MCM2_12650	4.66387	-0.471956	0.783301	-0.602522	0.546827	0.953687		MCM2_12650	4.66387	0.175935	0.686106	0.256425	0.797623	0.970107		MCM2_12650	4.66387	-0.736042	0.798458	-0.92183	0.356617	0.653427
FOXJ1_12696	0.900672	2.74442	1.79376	1.52998	0.126021	NA		FOXJ1_12696	0.900672	2.16371	1.79177	1.20758	0.227208	NA		FOXJ1_12696	0.900672	-0.0871558	2.0695	-0.0421145	0.966407	NA
C1QB_12721	2.03363	0.184731	1.48949	0.124022	0.901297	0.992682		C1QB_12721	2.03363	0.252929	1.3967	0.181091	0.856296	NA		C1QB_12721	2.03363	0.0110643	1.50113	0.0073707	0.994119	NA
CYP11B1_12735	1.61105	1.88088	1.34049	1.40313	0.160577	0.801483		CYP11B1_12735	1.61105	-1.73439	1.68683	-1.0282	0.303858	NA		CYP11B1_12735	1.61105	-1.3007	1.713	-0.759311	0.447666	NA
TTC17_12763	4.40443	-0.173207	0.768276	-0.225449	0.82163	0.984514		TTC17_12763	4.40443	0.758315	0.67162	1.12908	0.258862	0.80874		TTC17_12763	4.40443	-0.0997647	0.749627	-0.133086	0.894125	0.967562
PSMB6_12772	401.051	-0.10624	0.368386	-0.288392	0.773047	0.978266		PSMB6_12772	401.051	0.0505674	0.366673	0.137909	0.890313	0.972793		PSMB6_12772	401.051	-0.124685	0.367945	-0.338868	0.734709	0.907279
CCR1_12794	0.496741	0.514348	3.81097	0.134965	0.892639	NA		CCR1_12794	0.496741	0.97381	3.79721	0.256454	0.7976	NA		CCR1_12794	0.496741	1.34	3.81085	0.351626	0.725119	NA
CNN1_12800	1.74559	1.99477	1.08985	1.83031	0.0672033	0.661605		CNN1_12800	1.74559	0.667641	1.15648	0.577303	0.563735	NA		CNN1_12800	1.74559	1.30134	1.13805	1.14348	0.25284	NA
HHIP_12808	1.36333	2.13764	1.58436	1.34921	0.177268	NA		HHIP_12808	1.36333	-1.06064	1.80681	-0.587024	0.557187	NA		HHIP_12808	1.36333	4.82213	1.40395	3.4347	0.000593213	NA
ADM_12873	2.47549	2.5483	1.70447	1.49507	0.134895	0.776122		ADM_12873	2.47549	1.97187	1.70329	1.15769	0.246992	NA		ADM_12873	2.47549	0.703886	1.79089	0.393037	0.694292	NA
PHLDA1_12880	656.28	0.327763	0.319831	1.0248	0.305457	0.88		PHLDA1_12880	656.28	0.130861	0.319226	0.409931	0.681857	0.946605		PHLDA1_12880	656.28	0.808972	0.318951	2.53636	0.0112013	0.0834174
SMC2_12897	6.75652	0.143018	0.608978	0.234849	0.814326	0.98373		SMC2_12897	6.75652	0.61325	0.558235	1.09855	0.271964	0.816821		SMC2_12897	6.75652	-1.19741	0.717184	-1.6696	0.0949978	0.324335
NANOG_12901	6.29319	0.720788	0.903848	0.797467	0.42518	0.927908		NANOG_12901	6.29319	0.0983545	0.904376	0.108754	0.913398	0.978171		NANOG_12901	6.29319	-1.28142	1.05996	-1.20893	0.22669	0.516375
TPR_12910	637.5	-0.192227	0.292011	-0.658286	0.510354	0.952178		TPR_12910	637.5	-0.272674	0.290963	-0.937143	0.348685	0.848479		TPR_12910	637.5	0.22826	0.290861	0.784774	0.432586	0.722126
MTERF3_12919	294.686	0.0907297	0.223315	0.406286	0.684532	0.96857		MTERF3_12919	294.686	-0.258475	0.222115	-1.1637	0.244545	0.79833		MTERF3_12919	294.686	0.0748846	0.222566	0.336459	0.736524	0.907279
GPR183_12920	1.01798	1.24765	2.25864	0.55239	0.580681	NA		GPR183_12920	1.01798	-1.26615	2.42141	-0.522897	0.601046	NA		GPR183_12920	1.01798	-1.83302	2.44159	-0.75075	0.452803	NA
SCGB1D2_12936	0.145603	0	6.28842	0	1	NA		SCGB1D2_12936	0.145603	1.46901	6.27887	0.233961	0.815015	NA		SCGB1D2_12936	0.145603	1.82081	6.28836	0.289553	0.772158	NA
C1RL_12969	0.0853051	2.06324	6.28075	0.328502	0.742532	NA		C1RL_12969	0.0853051	0	6.28721	0	1	NA		C1RL_12969	0.0853051	0	6.28842	0	1	NA
NCF2_12973	1.83861	2.27563	1.34227	1.69536	0.0900076	0.711369		NCF2_12973	1.83861	0.649173	1.47891	0.438952	0.660696	NA		NCF2_12973	1.83861	2.02896	1.3531	1.49949	0.133747	NA
PIP_12975	1.13298	2.3983	1.79245	1.338	0.180897	NA		PIP_12975	1.13298	-0.51256	2.02599	-0.252993	0.800274	NA		PIP_12975	1.13298	1.46291	1.86699	0.783566	0.433295	NA
SLPI_13018	3.89227	1.82888	0.898343	2.03584	0.0417661	0.600829		SLPI_13018	3.89227	0.0948274	0.966245	0.0981401	0.921821	0.978171		SLPI_13018	3.89227	0.733499	0.951986	0.770493	0.441008	0.729508
TRIP13_13050	7.68305	-0.296096	0.60616	-0.488479	0.625211	0.968191		TRIP13_13050	7.68305	-0.176045	0.563725	-0.312288	0.754822	0.960565		TRIP13_13050	7.68305	-1.56688	0.718671	-2.18024	0.0292396	0.156346
DHX15_13052	323.157	-0.693777	0.334756	-2.07249	0.0382202	0.593595		DHX15_13052	323.157	-0.0908311	0.331086	-0.274343	0.783821	0.970107		DHX15_13052	323.157	-0.953669	0.335117	-2.84578	0.00443029	0.0435086
FAM72B_13072	2.1811	1.65073	0.958473	1.72225	0.0850248	0.701688		FAM72B_13072	2.1811	1.22577	0.94731	1.29395	0.195682	NA		FAM72B_13072	2.1811	-0.177934	1.14181	-0.155835	0.876163	NA
DDR2_13092	0.974724	-0.163447	1.72014	-0.0950192	0.9243	NA		DDR2_13092	0.974724	0.0140801	1.62663	0.00865599	0.993094	NA		DDR2_13092	0.974724	1.10885	1.55169	0.714609	0.474851	NA
UQCRC1_13094	1224.86	0.071285	0.189118	0.376934	0.706223	0.969938		UQCRC1_13094	1224.86	-0.0784138	0.188508	-0.415971	0.677432	0.94503		UQCRC1_13094	1224.86	-0.326804	0.189471	-1.72482	0.0845594	0.304735
SEMA5A_13118	1.17886	3.6276	1.73057	2.09619	0.0360656	NA		SEMA5A_13118	1.17886	2.73375	1.75114	1.56112	0.118495	NA		SEMA5A_13118	1.17886	0.913207	2.00906	0.454545	0.649437	NA
PDHB_13121	581.067	0.0776492	0.173466	0.447635	0.654417	0.968191		PDHB_13121	581.067	-0.216073	0.172396	-1.25335	0.210078	0.792682		PDHB_13121	581.067	0.20988	0.172435	1.21715	0.223546	0.513906
ELANE_13129	0.0602797	0.514348	6.28842	0.0817929	0.934811	NA		ELANE_13129	0.0602797	0.988022	6.27887	0.157357	0.874964	NA		ELANE_13129	0.0602797	0.378986	6.28842	0.0602673	0.951943	NA
MTNR1A_13132	1.52699	0.334044	1.35107	0.247244	0.80472	0.982272		MTNR1A_13132	1.52699	-0.110807	1.33223	-0.0831741	0.933713	NA		MTNR1A_13132	1.52699	1.49869	1.23772	1.21085	0.225953	NA
ENO2_13140	158.354	-0.313086	0.242526	-1.29094	0.196726	0.821039		ENO2_13140	158.354	-0.491215	0.238207	-2.06214	0.0391947	0.449372		ENO2_13140	158.354	-0.222978	0.239824	-0.929755	0.352498	0.652408
CACNA2D4_13177	1.02079	0.852568	1.92223	0.443532	0.657381	NA		CACNA2D4_13177	1.02079	0.0856741	1.94232	0.044109	0.964817	NA		CACNA2D4_13177	1.02079	-0.339025	2.04964	-0.165407	0.868623	NA
SULT1B1_13188	0.15252	-0.598304	6.27854	-0.0952935	0.924082	NA		SULT1B1_13188	0.15252	-0.124507	6.26897	-0.0198609	0.984154	NA		SULT1B1_13188	0.15252	-0.733666	6.27854	-0.116853	0.906977	NA
BTG2_13191	98.8084	1.29217	0.416497	3.10247	0.00191915	0.176748		BTG2_13191	98.8084	1.41813	0.413765	3.42739	0.000609424	0.0500744		BTG2_13191	98.8084	0.170737	0.422608	0.404007	0.686208	0.883413
FPR1_13192	0.418079	-0.979072	3.50334	-0.279468	0.779886	NA		FPR1_13192	0.418079	-0.523254	3.48853	-0.149992	0.880771	NA		FPR1_13192	0.418079	-1.11444	3.50334	-0.318106	0.750404	NA
FGF7_13194	0.770329	2.5457	2.50138	1.01772	0.308813	NA		FGF7_13194	0.770329	3.04981	2.42657	1.25684	0.208813	NA		FGF7_13194	0.770329	1.62273	2.56575	0.632457	0.527089	NA
ATP5PF_13202	7.73841	0.0380476	0.629603	0.0604311	0.951812	0.995029		ATP5PF_13202	7.73841	-0.149527	0.604007	-0.247558	0.804476	0.970107		ATP5PF_13202	7.73841	-1.72507	0.810053	-2.12957	0.0332067	0.170461
GNAI3_13219	13.9775	-0.598408	0.501931	-1.19221	0.233178	0.840642		GNAI3_13219	13.9775	0.0939993	0.442874	0.212249	0.831913	0.970107		GNAI3_13219	13.9775	-1.01989	0.522089	-1.95349	0.0507616	0.223442
AKR1B1_13228	6.12078	0.504132	0.662674	0.760755	0.446803	0.937178		AKR1B1_13228	6.12078	0.677344	0.613682	1.10374	0.269706	0.814983		AKR1B1_13228	6.12078	0.56647	0.648031	0.87414	0.382042	0.674112
GCNT3_13241	1.52478	1.30399	1.93964	0.672288	0.5014	0.952178		GCNT3_13241	1.52478	0.741612	1.93399	0.383463	0.701377	NA		GCNT3_13241	1.52478	0.706042	1.98964	0.35486	0.722694	NA
HOXD4_13252	1.3015	1.67861	1.24025	1.35344	0.175914	NA		HOXD4_13252	1.3015	-2.46107	1.60945	-1.52914	0.12623	NA		HOXD4_13252	1.3015	0.408431	1.38281	0.295363	0.767717	NA
CDK13_13258	12.2031	-0.153313	0.620943	-0.246904	0.804983	0.982272		CDK13_13258	12.2031	-0.203854	0.595903	-0.342093	0.732281	0.958866		CDK13_13258	12.2031	-0.171722	0.614232	-0.279571	0.779807	0.92861
STC2_13264	2.00395	1.58535	1.72248	0.920391	0.357369	0.892628		STC2_13264	2.00395	1.52142	1.66982	0.911128	0.362228	NA		STC2_13264	2.00395	4.65577	1.56371	2.97738	0.00290721	NA
DAAM1_13274	396.976	-0.320912	0.192762	-1.66481	0.0959511	0.716997		DAAM1_13274	396.976	-0.567003	0.190937	-2.96958	0.00298208	0.131975		DAAM1_13274	396.976	0.038769	0.190248	0.203781	0.838524	0.950248
PLA2G2A_13291	0.654144	-2.1477	2.58507	-0.830807	0.406083	NA		PLA2G2A_13291	0.654144	-1.71081	2.56581	-0.666772	0.504918	NA		PLA2G2A_13291	0.654144	-2.28306	2.58507	-0.883171	0.377144	NA
COL6A3_13292	1.36633	-0.922515	2.04796	-0.450455	0.652382	NA		COL6A3_13292	1.36633	-0.125616	1.90477	-0.0659483	0.947419	NA		COL6A3_13292	1.36633	1.32288	1.80799	0.731687	0.46436	NA
RRM2B_13340	79.0803	0.0593178	0.186572	0.317935	0.750534	0.976836		RRM2B_13340	79.0803	0.127481	0.174614	0.730073	0.465346	0.895204		CARS1_14910	96.5027	1.73551	0.321419	5.39951	6.68e-08	3.07e-06
G0S2_13343	0.79538	1.19952	1.92055	0.62457	0.532253	NA		G0S2_13343	0.79538	-6.90767e-06	1.98209	-3.48504e-06	0.999997	NA		G0S2_13343	0.79538	1.45784	1.87459	0.777682	0.436757	NA
KCNJ15_13362	1.17791	1.51902	1.24407	1.22102	0.22208	NA		KCNJ15_13362	1.17791	-0.0346987	1.38232	-0.0251019	0.979974	NA		KCNJ15_13362	1.17791	0.122022	1.43349	0.0851227	0.932164	NA
MAOB_13383	0.0191746	0.514334	6.28842	0.0817906	0.934813	NA		MAOB_13383	0.0191746	-0.0902766	6.28721	-0.0143588	0.988544	NA		MAOB_13383	0.0191746	0.378972	6.28842	0.0602651	0.951945	NA
SRSF2_13425	355.137	-0.455453	0.412694	-1.10361	0.269762	0.848377		SRSF2_13425	355.137	0.303949	0.409583	0.742093	0.458031	0.891653		SRSF2_13425	355.137	-1.39557	0.416136	-3.35364	0.000797563	0.0114302
SFRP2_13438	0.999286	0.151327	2.49745	0.0605928	0.951684	NA		SFRP2_13438	0.999286	-2.14534	2.56911	-0.83505	0.403689	NA		SFRP2_13438	0.999286	-1.67608	2.5692	-0.652373	0.51416	NA
ENG_13441	0.670918	-0.108494	2.9539	-0.036729	0.970701	NA		ENG_13441	0.670918	-2.55659	3.02387	-0.845469	0.397849	NA		ENG_13441	0.670918	-2.08733	3.02402	-0.690249	0.490038	NA
CACNA1A_13444	32.1426	0.955647	0.420898	2.2705	0.0231774	0.505125		CACNA1A_13444	32.1426	0.340975	0.420899	0.810111	0.417876	0.87847		CACNA1A_13444	32.1426	-0.64298	0.452263	-1.42169	0.155115	0.422495
XRCC1_13455	1.90977	1.13244	1.40293	0.807194	0.419555	0.924251		XRCC1_13455	1.90977	0.0727747	1.4402	0.0505308	0.959699	NA		XRCC1_13455	1.90977	0.0548927	1.492	0.0367912	0.970651	NA
MND1_13458	9.1975	0.345689	0.579972	0.596043	0.551146	0.955489		MND1_13458	9.1975	0.325219	0.558239	0.582581	0.560176	0.923634		MND1_13458	9.1975	-0.62649	0.626304	-1.0003	0.317167	0.615559
NCF4_13488	0.626347	0.2454	2.11702	0.115918	0.907718	NA		NCF4_13488	0.626347	-0.240346	2.11014	-0.1139	0.909317	NA		NCF4_13488	0.626347	-1.88381	2.22981	-0.844827	0.398207	NA
MT1B_13496	0.768993	1.43693	2.45397	0.585551	0.558177	NA		MT1B_13496	0.768993	3.32608	2.25242	1.47667	0.139764	NA		MT1B_13496	0.768993	2.33949	2.37223	0.986198	0.324036	NA
SASH3_13505	0.745892	-1.25073	2.64526	-0.472819	0.636343	NA		SASH3_13505	0.745892	-0.812999	2.62641	-0.309548	0.756905	NA		SASH3_13505	0.745892	-1.38609	2.64526	-0.523991	0.600285	NA
HSPA2_13514	134.043	1.48794	0.634297	2.34582	0.0189855	0.459938		HSPA2_13514	134.043	1.07267	0.633849	1.69232	0.0905854	0.628995		HSPA2_13514	134.043	0.993196	0.635107	1.56382	0.117859	0.364521
CTTNBP2_13527	9.57159	-0.119082	0.594973	-0.200146	0.841366	0.986365		CTTNBP2_13527	9.57159	0.168895	0.551041	0.306501	0.759223	0.962698		CTTNBP2_13527	9.57159	-0.481074	0.609914	-0.788757	0.430254	0.72099
MOB1A_13529	77.2505	-0.564382	0.351514	-1.60557	0.108367	0.742851		MOB1A_13529	77.2505	0.226756	0.336598	0.673669	0.500521	0.905994		MOB1A_13529	77.2505	-1.49419	0.367164	-4.06954	4.71e-05	0.00109542
MAGEA6_13535	3.26393	1.21713	0.991652	1.22738	0.21968	0.840642		MAGEA6_13535	3.26393	-1.72459	1.24136	-1.38928	0.164748	0.765812		MAGEA6_13535	3.26393	-1.1877	1.22966	-0.965879	0.334105	0.633901
MAGEA3_13536	1.78481	1.98192	1.46087	1.35667	0.174886	0.804715		MAGEA3_13536	1.78481	-0.370799	1.63332	-0.227022	0.820406	NA		MAGEA3_13536	1.78481	-1.2392	1.81001	-0.684638	0.493573	NA
HOXC11_13542	0.59532	0.514338	5.40599	0.0951422	0.924202	NA		HOXC11_13542	0.59532	-0.0901543	5.40522	-0.0166791	0.986693	NA		HOXC11_13542	0.59532	0.378975	5.40599	0.0701028	0.944112	NA
BPIFA2_13545	0.292554	2.0607	5.43799	0.378946	0.704728	NA		BPIFA2_13545	0.292554	3.10358	5.37623	0.577278	0.563751	NA		BPIFA2_13545	0.292554	0	5.44681	0	1	NA
ESRP1_13554	2.19769	2.27504	1.02899	2.21096	0.027039	0.517639		ESRP1_13554	2.19769	0.137206	1.22517	0.11199	0.910832	NA		ESRP1_13554	2.19769	0.511236	1.24628	0.41021	0.681652	NA
HAND2_13573	1.21037	3.01605	2.08834	1.44423	0.148673	NA		HAND2_13573	1.21037	-0.383186	2.31554	-0.165484	0.868563	NA		HAND2_13573	1.21037	0.0169588	2.33619	0.00725919	0.994208	NA
TUBB2B_13577	9969.72	-0.276531	0.303432	-0.911345	0.362114	0.892628		TUBB2B_13577	9969.72	0.0270967	0.303333	0.0893297	0.92882	0.978806		TUBB2B_13577	9969.72	-0.385147	0.303421	-1.26935	0.204317	0.493767
MYB_13607	7.43239	-0.486365	0.79033	-0.615394	0.538294	0.953687		MYB_13607	7.43239	-0.783602	0.770147	-1.01747	0.30893	0.833905		MYB_13607	7.43239	-0.4287	0.776375	-0.552181	0.580824	0.822834
OLR1_13618	0.8019	-1.40774	2.80931	-0.501097	0.616303	NA		OLR1_13618	0.8019	0.822811	2.6597	0.309362	0.757046	NA		OLR1_13618	0.8019	-1.5431	2.80931	-0.549281	0.582812	NA
PFKFB4_13625	65.0029	0.316387	0.298611	1.05953	0.289358	0.869208		PFKFB4_13625	65.0029	0.233767	0.291666	0.80149	0.422848	0.87847		PFKFB4_13625	65.0029	0.341848	0.295849	1.15548	0.247893	0.539326
GADD45G_13658	10.594	3.01387	0.815296	3.69666	0.000218457	0.0434735		GADD45G_13658	10.594	2.23277	0.817521	2.73114	0.00631156	0.183035		GADD45G_13658	10.594	1.18178	0.85366	1.38437	0.166245	0.440438
FMO1_13664	1.12287	-0.3804	1.96442	-0.193645	0.846454	NA		FMO1_13664	1.12287	1.35631	1.71699	0.789932	0.429568	NA		FMO1_13664	1.12287	1.35435	1.7568	0.770921	0.440754	NA
ZWILCH_13665	208.037	-0.285987	0.236375	-1.20988	0.226324	0.840642		ZWILCH_13665	208.037	-0.142862	0.231101	-0.618179	0.536457	0.911808		ZWILCH_13665	208.037	0.0552907	0.232527	0.237782	0.81205	0.944311
FN1_13666	33.2905	-0.351501	0.510727	-0.688237	0.491303	0.950964		FN1_13666	33.2905	0.176766	0.487609	0.362516	0.716966	0.958866		FN1_13666	33.2905	0.282805	0.492844	0.573823	0.566088	0.813648
DNAJB4_13682	435.961	-0.0999329	0.440778	-0.226719	0.820642	0.984074		DNAJB4_13682	435.961	0.349132	0.438701	0.795831	0.42613	0.87847		DNAJB4_13682	435.961	1.40567	0.438035	3.20905	0.00133176	0.0168347
NRCAM_13710	130.907	-0.399601	0.342403	-1.16705	0.243191	0.840642		NRCAM_13710	130.907	-0.491748	0.33808	-1.45453	0.145799	0.733458		NRCAM_13710	130.907	-0.616426	0.34283	-1.79805	0.0721687	0.276665
SLC7A5_13711	107.194	0.861858	0.358543	2.40378	0.0162266	0.439456		SLC7A5_13711	107.194	0.861818	0.346872	2.48454	0.0129719	0.277979		SOX9_22075	72.6246	1.72929	0.410138	4.21636	2.48e-05	0.000644214
DPPA5_13721	1.54736	1.4731	1.33251	1.10551	0.268941	0.848377		DPPA5_13721	1.54736	0.516504	1.36366	0.378762	0.704864	NA		DPPA5_13721	1.54736	0.706359	1.39242	0.507288	0.611953	NA
KLK2_13727	1.0254	1.43453	1.46692	0.977918	0.328115	NA		KLK2_13727	1.0254	-0.707432	1.67213	-0.423073	0.672242	NA		KLK2_13727	1.0254	-0.268641	1.69823	-0.158189	0.874308	NA
KRT6A_13729	13.9607	0.145873	0.586546	0.248699	0.803593	0.982272		KRT6A_13729	13.9607	-2.03301	0.669722	-3.0356	0.00240058	0.11165		KRT6A_13729	13.9607	-2.76318	0.804534	-3.43451	0.000593634	0.00890239
PTPRM_13744	1.19193	0.902796	1.59049	0.567622	0.570292	NA		PTPRM_13744	1.19193	0.321877	1.59162	0.202232	0.839735	NA		PTPRM_13744	1.19193	1.61168	1.47859	1.09001	0.275708	NA
FCGR3A_13772	0.0602797	0.514348	6.28842	0.0817929	0.934811	NA		FCGR3A_13772	0.0602797	0.988022	6.27887	0.157357	0.874964	NA		FCGR3A_13772	0.0602797	0.378986	6.28842	0.0602673	0.951943	NA
STRBP_13783	149.818	-0.377373	0.195631	-1.929	0.0537307	0.617839		STRBP_13783	149.818	-0.0441788	0.185554	-0.238092	0.81181	0.970107		STRBP_13783	149.818	0.350356	0.185968	1.88396	0.0595709	0.24636
POLR2H_13796	80.4639	0.384459	0.329801	1.16573	0.243723	0.840642		POLR2H_13796	80.4639	0.189181	0.325572	0.581071	0.561193	0.923947		POLR2H_13796	80.4639	0.59013	0.325935	1.81058	0.0702064	0.272963
PPM1B_13805	32.4215	-0.0599798	0.333998	-0.179581	0.857482	0.987791		PPM1B_13805	32.4215	0.424678	0.308652	1.37591	0.168849	0.770765		PPM1B_13805	32.4215	-0.0471822	0.329208	-0.14332	0.886037	0.96491
SCN2A_13807	1.13076	0.675033	1.72065	0.392313	0.694827	NA		SCN2A_13807	1.13076	-0.638396	1.80573	-0.353539	0.723685	NA		SCN2A_13807	1.13076	2.63258	1.49851	1.7568	0.0789523	NA
CREM_13826	63.4226	-0.0387908	0.391655	-0.0990432	0.921104	0.992682		CREM_13826	63.4226	0.598024	0.37828	1.5809	0.1139	0.672901		CREM_13826	63.4226	0.446923	0.383311	1.16595	0.243633	0.534006
CLEC7A_13828	0.469282	-1.48255	5.09604	-0.290923	0.77111	NA		CLEC7A_13828	0.469282	-2.08703	5.09538	-0.409592	0.682105	NA		CLEC7A_13828	0.469282	-1.61792	5.09604	-0.317485	0.750875	NA
TRAT1_13833	1.06096	1.27573	2.05403	0.621087	0.534543	NA		TRAT1_13833	1.06096	-2.77138	2.28703	-1.21178	0.225598	NA		TRAT1_13833	1.06096	-2.30209	2.2871	-1.00655	0.31415	NA
AMY2A_13847	13.8351	0.0566531	0.480952	0.117794	0.906231	0.992682		AMY2A_13847	13.8351	0.533963	0.440531	1.21209	0.225478	0.794003		AMY2A_13847	13.8351	0.601938	0.452219	1.33108	0.183164	0.466424
BSCL2_13859	1.74982	-0.0851888	1.89848	-0.0448721	0.964209	0.997286		BSCL2_13859	1.74982	0.540401	1.76847	0.305576	0.759928	NA		BSCL2_13859	1.74982	-1.09224	2.00955	-0.543526	0.586768	NA
TREM1_13872	0.657402	3.1909	4.00448	0.796833	0.425548	NA		TREM1_13872	0.657402	-0.630657	4.11967	-0.153084	0.878332	NA		TREM1_13872	0.657402	-0.161459	4.12001	-0.0391889	0.96874	NA
TIMP1_13877	12.9198	0.179327	0.532935	0.33649	0.736502	0.973754		TIMP1_13877	12.9198	0.242348	0.507268	0.477752	0.632827	0.940145		TIMP1_13877	12.9198	0.125121	0.528669	0.236671	0.812912	0.944311
WDR72_13887	1.03882	0.681753	1.61536	0.422043	0.672994	NA		WDR72_13887	1.03882	-0.344118	1.66877	-0.206211	0.836626	NA		WDR72_13887	1.03882	0.0679996	1.68051	0.0404637	0.967723	NA
PRR5_13913	12.7776	0.824522	0.872757	0.944733	0.344795	0.88844		PRR5_13913	12.7776	0.771107	0.8614	0.895179	0.370692	0.860681		PRR5_13913	12.7776	-0.0137253	0.892768	-0.0153738	0.987734	0.99452
CD52_13919	0.782684	0.524523	1.73509	0.302304	0.76242	NA		CD52_13919	0.782684	-2.31862	1.89788	-1.22169	0.221826	NA		CD52_13919	0.782684	-1.84931	1.89792	-0.974384	0.329866	NA
SLC1A3_13929	2.99866	-0.481596	1.14858	-0.419297	0.674999	0.968191		SLC1A3_13929	2.99866	0.637226	0.950162	0.67065	0.502444	NA		SLC1A3_13929	2.99866	1.97429	0.902659	2.18719	0.0287288	NA
PF4_13958	0.624937	-0.842774	2.89113	-0.291503	0.770667	NA		PF4_13958	0.624937	-0.398737	2.87366	-0.138756	0.889643	NA		PF4_13958	0.624937	-0.017051	2.89098	-0.005898	0.995294	NA
MUC3A_13976	0.613877	-0.0480206	2.3865	-0.0201218	0.983946	NA		MUC3A_13976	0.613877	0.129911	2.3233	0.0559167	0.955408	NA		MUC3A_13976	0.613877	-1.10618	2.39875	-0.461151	0.644691	NA
ACHE_13991	11.717	-0.00105048	0.557609	-0.0018839	0.998497	0.998801		ACHE_13991	11.717	-1.1201	0.582762	-1.92205	0.0545993	0.508462		ACHE_13991	11.717	-0.186701	0.559023	-0.333977	0.738397	0.907279
CD163_14001	0.669741	2.20263	2.87556	0.765983	0.443686	NA		CD163_14001	0.669741	-0.0902953	2.93708	-0.0307433	0.975474	NA		CD163_14001	0.669741	0.378981	2.9372	0.129028	0.897335	NA
AIFM2_14009	21.4471	0.955343	0.416912	2.29147	0.0219362	0.497046		AIFM2_14009	21.4471	0.823566	0.396677	2.07616	0.0378791	0.440433		AIFM2_14009	21.4471	3.28412	0.352054	9.32845	1.07e-20	1.32e-18
TMC5_14015	0.113627	0.514334	6.28842	0.0817906	0.934813	NA		TMC5_14015	0.113627	-0.0902202	6.28721	-0.0143498	0.988551	NA		TMC5_14015	0.113627	0.378972	6.28842	0.0602651	0.951945	NA
HSPA5_14023	287.675	-0.119281	0.232805	-0.512362	0.608397	0.966082		HSPA5_14023	287.675	-0.157252	0.230058	-0.683534	0.49427	0.905176		HSPA5_14023	287.675	0.0852088	0.23088	0.369061	0.712082	0.900145
FSTL3_14058	0.610114	-1.97978	2.56276	-0.772519	0.439807	NA		FSTL3_14058	0.610114	-1.66755	2.55029	-0.653868	0.513197	NA		FSTL3_14058	0.610114	-2.11515	2.56276	-0.825339	0.409179	NA
TUBB2A_14065	592.343	-0.259123	0.342694	-0.756136	0.449568	0.937178		TUBB2A_14065	592.343	-0.402506	0.34188	-1.17733	0.239064	0.79779		TUBB2A_14065	592.343	-0.9116	0.3438	-2.65154	0.00801262	0.0659818
TNFRSF1B_14069	1.48223	0.265188	1.08694	0.243976	0.80725	0.983233		TNFRSF1B_14069	1.48223	-0.114834	1.05365	-0.108987	0.913213	NA		TNFRSF1B_14069	1.48223	-2.67342	1.42946	-1.87023	0.0614524	NA
PECAM1_14079	8.79073	-0.359375	0.522779	-0.687431	0.491811	0.951301		PECAM1_14079	8.79073	-0.537421	0.486068	-1.10565	0.268878	0.814983		PECAM1_14079	8.79073	1.38491	0.406558	3.40642	0.000658217	0.00971559
RIPK3_14085	0.856614	0.507825	2.80843	0.180821	0.856508	NA		RIPK3_14085	0.856614	-0.0889999	2.80682	-0.0317084	0.974705	NA		RIPK3_14085	0.856614	1.08807	2.75933	0.394326	0.69334	NA
RAD54L_14089	18.2572	0.4066	0.555218	0.732325	0.46397	0.937405		RAD54L_14089	18.2572	-0.107171	0.553117	-0.193758	0.846365	0.970107		RAD54L_14089	18.2572	-0.757395	0.585282	-1.29407	0.195641	0.483222
PPP1R15A_14098	1061.05	0.43248	0.376824	1.1477	0.251094	0.842006		PPP1R15A_14098	1061.05	0.0693652	0.376632	0.184172	0.853878	0.970107		IARS1_90192	258.655	1.70957	0.22073	7.74505	9.55e-15	8.12e-13
SLC7A11_14100	2.10322	0.487995	1.77726	0.274577	0.783641	0.978266		SLC7A11_14100	2.10322	-2.25346	1.92707	-1.16937	0.242254	NA		SLC7A11_14100	2.10322	4.62897	1.54068	3.00449	0.00266025	NA
CIAO2A_14110	1954.19	0.368216	0.538803	0.683397	0.494356	0.952178		CIAO2A_14110	1954.19	-0.44404	0.538862	-0.824032	0.409921	0.875144		CIAO2A_14110	1954.19	0.0359788	0.538848	0.0667698	0.946765	0.982173
NSG1_14124	11.9764	-0.186843	0.602093	-0.310322	0.756316	0.978087		NSG1_14124	11.9764	-0.0688944	0.560922	-0.122823	0.902247	0.973747		NSG1_14124	11.9764	-0.0936049	0.586928	-0.159483	0.873288	0.959817
NDUFA4_14125	107.21	-0.246279	0.442913	-0.556043	0.578181	0.959156		NDUFA4_14125	107.21	0.110318	0.436456	0.25276	0.800454	0.970107		NDUFA4_14125	107.21	-0.486896	0.443497	-1.09786	0.272266	0.565349
ZNF367_14143	16.0802	0.0110045	0.433583	0.0253803	0.979752	0.997326		ZNF367_14143	16.0802	0.79242	0.385517	2.05548	0.0398331	0.449883		ZNF367_14143	16.0802	0.253537	0.416301	0.609023	0.542509	0.800172
ATRX_14146	100.792	0.198117	0.40597	0.488009	0.625543	0.968191		ATRX_14146	100.792	0.286706	0.401565	0.713971	0.475245	0.898929		ATRX_14146	100.792	-0.470695	0.410504	-1.14663	0.251536	0.543009
SLC2A1_14159	14.1103	0.38848	0.447015	0.869054	0.384818	0.904428		SLC2A1_14159	14.1103	0.683919	0.410848	1.66465	0.0959819	0.635195		SLC2A1_14159	14.1103	0.66914	0.427764	1.56427	0.117754	0.364521
ZWINT_14161	21.6126	0.347443	0.435368	0.798045	0.424845	0.927908		ZWINT_14161	21.6126	-0.398186	0.439404	-0.906196	0.364832	0.859432		ZWINT_14161	21.6126	-0.515302	0.460421	-1.1192	0.263056	0.55469
CD34_14176	0.4316	1.77067	2.72182	0.650544	0.515341	NA		CD34_14176	0.4316	0.918416	2.73997	0.335191	0.737481	NA		CD34_14176	0.4316	-0.529036	2.81837	-0.18771	0.851104	NA
MBP_14178	0.463845	2.15282	2.76468	0.778687	0.436164	NA		MBP_14178	0.463845	0.42786	2.84224	0.150536	0.880341	NA		MBP_14178	0.463845	-0.149978	2.85984	-0.0524429	0.958176	NA
MSI2_14200	111.665	-0.515592	0.370798	-1.39049	0.164379	0.804715		MSI2_14200	111.665	0.469417	0.358996	1.30758	0.191015	0.781483		MSI2_14200	111.665	-0.473796	0.36842	-1.28602	0.198436	0.488168
GREB1_14205	158.795	0.222194	0.213225	1.04207	0.297381	0.874378		GREB1_14205	158.795	0.28313	0.208086	1.36064	0.173627	0.772026		GREB1_14205	158.795	0.347178	0.210717	1.64761	0.0994337	0.333475
ANXA5_14212	125.309	-0.205618	0.307632	-0.668391	0.503884	0.952178		ANXA5_14212	125.309	0.250281	0.299495	0.835676	0.403337	0.875144		ANXA5_14212	125.309	0.0457217	0.303725	0.150537	0.880341	0.962324
C2CD5_14220	116.189	-0.334514	0.223678	-1.49551	0.13478	0.776122		C2CD5_14220	116.189	-0.250661	0.214227	-1.17007	0.241973	0.79833		C2CD5_14220	116.189	0.204826	0.214143	0.956495	0.338822	0.637957
EIF3D_14221	34.1165	-0.584503	0.317685	-1.83988	0.0657858	0.656707		EIF3D_14221	34.1165	-0.465109	0.296098	-1.57079	0.116231	0.675729		EIF3D_14221	34.1165	-0.247933	0.302379	-0.819942	0.412249	0.708659
EIF3A_14222	98.0585	0.095493	0.262254	0.364123	0.715766	0.973754		EIF3A_14222	98.0585	0.0744057	0.255671	0.291021	0.771035	0.966999		EIF3A_14222	98.0585	0.419909	0.256612	1.63636	0.101765	0.335811
ATP1A2_14227	1.18751	0.937559	1.87608	0.499743	0.617256	NA		ATP1A2_14227	1.18751	2.16472	1.69887	1.27421	0.20259	NA		ATP1A2_14227	1.18751	1.98904	1.74672	1.13873	0.254818	NA
RCSD1_14231	0.741369	1.0185	2.33016	0.437093	0.662044	NA		RCSD1_14231	0.741369	2.04141	2.18296	0.935158	0.349707	NA		RCSD1_14231	0.741369	1.62031	2.26816	0.71437	0.474998	NA
CENPK_14270	259.744	0.0128158	0.336344	0.0381033	0.969605	0.997326		CENPK_14270	259.744	-0.634967	0.336456	-1.88722	0.0591304	0.532851		CENPK_14270	259.744	-0.89804	0.33991	-2.64199	0.00824206	0.0670518
POLE3_14273	169.013	0.314327	0.329081	0.955166	0.339494	0.887838		POLE3_14273	169.013	0.303483	0.326435	0.929688	0.352533	0.850992		POLE3_14273	169.013	-0.435335	0.33276	-1.30825	0.190787	0.477869
LMO1_14295	0.459623	-2.36122	3.41949	-0.690517	0.489869	NA		LMO1_14295	0.459623	-1.90605	3.40435	-0.559888	0.575556	NA		LMO1_14295	0.459623	-1.53555	3.41936	-0.449075	0.653378	NA
CHKA_14315	172.636	-0.222896	0.24177	-0.921937	0.356561	0.892628		CHKA_14315	172.636	0.333726	0.23369	1.42807	0.153272	0.751123		CHKA_14315	172.636	0.492304	0.235124	2.09381	0.0362773	0.179565
CCDC80_14320	1.68515	1.9223	1.26878	1.51508	0.129752	0.769921		CCDC80_14320	1.68515	1.71263	1.23828	1.38307	0.166644	NA		CCDC80_14320	1.68515	1.68577	1.27634	1.32079	0.186572	NA
CXCL8_14324	23.4874	1.3033	0.592031	2.2014	0.0277078	0.517639		CXCL8_14324	23.4874	0.103438	0.6024	0.171709	0.863666	0.970107		CXCL8_14324	23.4874	0.473638	0.604004	0.784164	0.432944	0.722126
BAK1_14344	2.21225	2.54465	1.7306	1.47039	0.141457	0.78061		BAK1_14344	2.21225	2.2667	1.7175	1.31977	0.186912	NA		BAK1_14344	2.21225	1.2022	1.80568	0.66579	0.505546	NA
ABCB10_14348	8.43892	-1.70326	0.830753	-2.05026	0.0403393	0.600829		ABCB10_14348	8.43892	0.13099	0.634741	0.206368	0.836504	0.970107		ABCB10_14348	8.43892	-1.66684	0.808854	-2.06074	0.0393277	0.188604
ATP6AP1_14351	55.0553	0.0268909	0.401173	0.0670306	0.946557	0.992682		ATP6AP1_14351	55.0553	0.786259	0.384917	2.04267	0.0410851	0.454147		ATP6AP1_14351	55.0553	0.242459	0.395121	0.613632	0.539459	0.797221
OTX2_14359	11.9391	-0.111775	0.609528	-0.183379	0.854501	0.987491		OTX2_14359	11.9391	-0.20628	0.589949	-0.349657	0.726596	0.958866		OTX2_14359	11.9391	-0.195941	0.606453	-0.323094	0.746624	0.911555
GIN1_14366	7.61677	-1.00961	0.576901	-1.75006	0.0801087	0.681753		GIN1_14366	7.61677	-0.519562	0.479399	-1.08378	0.278464	0.823038		GIN1_14366	7.61677	-0.435751	0.508776	-0.856469	0.391738	0.684362
EPS15_14377	248.857	-0.363123	0.360748	-1.00658	0.314135	0.883356		EPS15_14377	248.857	0.0990422	0.356282	0.277988	0.781022	0.968907		EPS15_14377	248.857	0.904214	0.355363	2.54448	0.0109442	0.0827526
ATG4C_14397	73.6809	-0.0995944	0.20817	-0.478427	0.632346	0.968191		ATG4C_14397	73.6809	-0.0151026	0.196067	-0.0770275	0.938602	0.981859		ATG4C_14397	73.6809	0.260688	0.198795	1.31134	0.189742	0.47694
CYP2B6_14401	1.34633	-0.561584	1.824	-0.307887	0.758169	NA		CYP2B6_14401	1.34633	1.25517	1.54681	0.811452	0.417106	NA		CYP2B6_14401	1.34633	-0.736169	1.84644	-0.398696	0.690117	NA
PLAGL1_14406	1.36515	-1.14977	1.3601	-0.845357	0.397911	NA		PLAGL1_14406	1.36515	0.755033	1.03957	0.726291	0.46766	NA		PLAGL1_14406	1.36515	-0.440956	1.22528	-0.359881	0.718936	NA
JAML_14411	0.525065	-2.27349	4.39619	-0.517151	0.605051	NA		JAML_14411	0.525065	-2.87802	4.39575	-0.654728	0.512643	NA		JAML_14411	0.525065	-2.40886	4.39619	-0.547942	0.583732	NA
VTN_14427	0.848462	1.53979	1.88673	0.816115	0.414434	NA		VTN_14427	0.848462	0.589452	1.91325	0.308089	0.758015	NA		VTN_14427	0.848462	-0.984795	2.1329	-0.461716	0.644285	NA
CCL11_14453	1.15614	-0.88143	2.5481	-0.345916	0.729406	NA		CCL11_14453	1.15614	1.08883	2.35174	0.462987	0.643373	NA		CCL11_14453	1.15614	-0.29381	2.4931	-0.117849	0.906187	NA
LMO3_14482	1.42128	0.0260291	1.71461	0.0151808	0.987888	NA		LMO3_14482	1.42128	-0.143363	1.65935	-0.0863973	0.931151	NA		LMO3_14482	1.42128	-1.53819	1.89372	-0.812259	0.416643	NA
PINK1_14500	283.521	0.31628	0.241752	1.30828	0.190777	0.820257		PINK1_14500	283.521	-0.192532	0.241272	-0.797986	0.424878	0.87847		PINK1_14500	283.521	0.0814252	0.24202	0.33644	0.736539	0.907279
HDAC9_14516	0.0712996	0	6.28842	0	1	NA		HDAC9_14516	0.0712996	0	6.28721	0	1	NA		HDAC9_14516	0.0712996	0	6.28842	0	1	NA
PRKG1_14530	7.18423	-0.497934	0.841675	-0.591599	0.554119	0.957634		PRKG1_14530	7.18423	-0.15156	0.784759	-0.193129	0.846858	0.970107		PRKG1_14530	7.18423	0.619525	0.771616	0.802893	0.422036	0.715155
PLPPR4_14532	0.524312	0.0636856	3.43443	0.0185433	0.985205	NA		PLPPR4_14532	0.524312	-0.6799	3.43892	-0.197707	0.843274	NA		PLPPR4_14532	0.524312	-1.12236	3.448	-0.325509	0.744796	NA
H1.4_14544	3039.82	0.566058	0.265849	2.12924	0.033234	0.561749		H1.4_14544	3039.82	-0.130163	0.265875	-0.489565	0.624442	0.939766		H1.4_14544	3039.82	0.381097	0.265849	1.43351	0.151712	0.416958
PRKAB1_14557	49.4786	-0.183374	0.300524	-0.610182	0.541741	0.953687		PRKAB1_14557	49.4786	0.160266	0.28192	0.56848	0.569709	0.927614		PRKAB1_14557	49.4786	0.259858	0.287627	0.903453	0.366285	0.662299
MS4A1_14568	0.860999	-0.131841	2.04867	-0.0643543	0.948688	NA		MS4A1_14568	0.860999	0.109197	1.96296	0.0556285	0.955638	NA		MS4A1_14568	0.860999	-0.31756	2.06924	-0.153467	0.87803	NA
SRD5A1_14585	462.741	-0.0176538	0.198123	-0.0891056	0.928998	0.992682		SRD5A1_14585	462.741	0.0674506	0.195779	0.344524	0.730452	0.958866		SRD5A1_14585	462.741	0.2901	0.196388	1.47718	0.139629	0.400794
SST_14586	542.769	-1.44621	0.518456	-2.78946	0.00527956	0.295552		SST_14586	542.769	-2.96211	0.521593	-5.67897	1.35512e-08	4.77195e-06		SST_14586	542.769	-4.95848	0.549885	-9.0173	1.93e-19	2.07e-17
PRC1_14588	30.8629	0.157755	0.44807	0.352077	0.72478	0.973754		PRC1_14588	30.8629	-0.616663	0.451605	-1.36549	0.172099	0.772026		PRC1_14588	30.8629	-0.661646	0.464844	-1.42337	0.154628	0.421635
EFNA1_14597	27.6248	-0.0216622	0.470395	-0.0460511	0.96327	0.997286		EFNA1_14597	27.6248	-0.849935	0.477277	-1.7808	0.074945	0.583706		EFNA1_14597	27.6248	-0.430383	0.478415	-0.899603	0.368332	0.662299
FMO3_14602	1.11828	0.813937	1.98507	0.41003	0.681784	NA		FMO3_14602	1.11828	1.87583	1.8536	1.01199	0.311541	NA		FMO3_14602	1.11828	-1.72216	2.1402	-0.804674	0.421008	NA
INSC_14616	0.70413	2.73499	3.62695	0.754076	0.450803	NA		INSC_14616	0.70413	0.972473	3.68653	0.263791	0.791941	NA		INSC_14616	0.70413	4.14042	3.55043	1.16617	0.243544	NA
ASTN2_14623	6.49611	-0.146832	0.664628	-0.220923	0.825152	0.984514		ASTN2_14623	6.49611	0.128018	0.600242	0.213278	0.83111	0.970107		ASTN2_14623	6.49611	0.764519	0.590613	1.29445	0.19551	0.483222
VGLL1_14626	0.758451	-1.48085	2.33274	-0.634813	0.52555	NA		VGLL1_14626	0.758451	1.12733	2.11897	0.532018	0.594713	NA		VGLL1_14626	0.758451	-1.61622	2.33274	-0.692841	0.488409	NA
LEF1_14627	27.2574	0.154088	0.328699	0.468782	0.639226	0.968191		LEF1_14627	27.2574	0.260745	0.307487	0.847988	0.396444	0.874276		LEF1_14627	27.2574	0.0599138	0.327108	0.183162	0.854671	0.956047
ELMOD1_14644	222.952	-0.403612	0.322306	-1.25226	0.210474	0.83808		ELMOD1_14644	222.952	-0.233776	0.318407	-0.734207	0.462822	0.893389		ELMOD1_14644	222.952	-0.280769	0.32057	-0.875841	0.381116	0.673925
ARNT_14705	131.339	-0.260705	0.241639	-1.0789	0.280631	0.864903		ARNT_14705	131.339	-0.0118339	0.233636	-0.0506511	0.959604	0.988072		ARNT_14705	131.339	-0.124786	0.238328	-0.523591	0.600563	0.833647
KIF23_14714	20.218	0.510323	0.494241	1.03254	0.30182	0.878201		KIF23_14714	20.218	-0.121741	0.494798	-0.246042	0.80565	0.970107		KIF23_14714	20.218	-0.278016	0.514317	-0.540553	0.588816	0.826703
LRRFIP2_14725	14.6606	-0.124423	0.497561	-0.250066	0.802536	0.982272		LRRFIP2_14725	14.6606	0.854123	0.442418	1.93058	0.0535352	0.508462		LRRFIP2_14725	14.6606	0.634639	0.459907	1.37993	0.167608	0.442173
PIK3AP1_14739	1.02212	-0.686748	1.57452	-0.436162	0.662719	NA		PIK3AP1_14739	1.02212	-1.18642	1.56419	-0.758489	0.448158	NA		PIK3AP1_14739	1.02212	-0.806751	1.582	-0.509955	0.610083	NA
PEG3_14757	0.494275	0.359168	2.45702	0.146181	0.883779	NA		PEG3_14757	0.494275	1.06769	2.35399	0.453566	0.650141	NA		PEG3_14757	0.494275	0.262694	2.46868	0.106411	0.915257	NA
SLCO1B1_14765	0.778906	0.218427	2.72169	0.0802542	0.936035	NA		SLCO1B1_14765	0.778906	0.224388	2.6772	0.0838145	0.933204	NA		SLCO1B1_14765	0.778906	-1.86823	2.80529	-0.665965	0.505434	NA
SLC38A1_14804	651.098	-0.51806	0.220397	-2.35057	0.0187445	0.459938		SLC38A1_14804	651.098	-0.243869	0.21796	-1.11887	0.263196	0.81473		CRIM1_10788	68.8418	1.69502	0.363014	4.66928	3.02e-06	9.8e-05
CA9_14814	0.810357	-0.0915163	1.96343	-0.0466105	0.962824	NA		CA9_14814	0.810357	-0.537295	1.95006	-0.275528	0.782911	NA		CA9_14814	0.810357	-0.966278	2.05705	-0.46974	0.63854	NA
NOD2_14820	2.33681	-0.615325	1.14485	-0.537474	0.590941	0.962699		NOD2_14820	2.33681	0.223486	0.966578	0.231214	0.817149	NA		NOD2_14820	2.33681	-0.092496	1.04644	-0.0883913	0.929566	NA
TINAGL1_14822	1.17346	-0.283002	1.50085	-0.188561	0.850437	NA		TINAGL1_14822	1.17346	-2.83982	1.65933	-1.71142	0.0870028	NA		TINAGL1_14822	1.17346	-0.503625	1.52215	-0.330864	0.740747	NA
PPA1_14828	178.026	-0.584645	0.28699	-2.03716	0.0416336	0.600829		PPA1_14828	178.026	0.0382337	0.279273	0.136904	0.891106	0.973035		PPA1_14828	178.026	-0.716911	0.286629	-2.50118	0.012378	0.0894771
FAM83D_14832	6.82647	0.480531	0.660353	0.727689	0.466804	0.937405		FAM83D_14832	6.82647	0.375131	0.631588	0.593949	0.552547	0.919047		FAM83D_14832	6.82647	-1.12883	0.811026	-1.39186	0.163966	0.438219
ACTA2_14836	213.745	0.458019	0.302022	1.51651	0.12939	0.769921		ACTA2_14836	213.745	0.64707	0.298739	2.16601	0.0303105	0.410525		ACTA2_14836	213.745	0.613368	0.300444	2.04154	0.0411974	0.195292
GALNT3_14859	72.5252	-0.0721668	0.338755	-0.213036	0.831299	0.984514		GALNT3_14859	72.5252	-0.354283	0.334147	-1.06026	0.289027	0.825785		GALNT3_14859	72.5252	0.0390281	0.334799	0.116572	0.9072	0.96963
GOLGA2_14861	60.2851	-0.0727537	0.304758	-0.238726	0.811318	0.983437		GOLGA2_14861	60.2851	0.378902	0.289455	1.30902	0.190528	0.781483		GOLGA2_14861	60.2851	0.629114	0.291571	2.15767	0.0309536	0.162342
SBSPON_14886	1.17311	-0.170722	1.44602	-0.118063	0.906017	NA		SBSPON_14886	1.17311	-0.205545	1.36879	-0.150166	0.880634	NA		SBSPON_14886	1.17311	-1.79525	1.66837	-1.07605	0.281907	NA
LSS_14888	58.5274	0.440799	0.432926	1.01819	0.30859	0.883356		LSS_14888	58.5274	0.053155	0.430566	0.123454	0.901748	0.973635		LSS_14888	58.5274	0.360851	0.431898	0.8355	0.403436	0.698855
CARS1_14910	96.5027	0.49972	0.330346	1.51272	0.130352	0.769921		CARS1_14910	96.5027	-0.0944928	0.330145	-0.286216	0.774713	0.967807		HERPUD1_2924	95.1376	1.69007	0.230108	7.34468	2.06e-13	1.59e-11
TNC_14940	290.757	-1.23235	0.752606	-1.63745	0.101537	0.722049		TNC_14940	290.757	-1.79919	0.752433	-2.39116	0.0167954	0.303918		TNC_14940	290.757	-3.32795	0.765475	-4.34757	1.38e-05	0.000399204
ID1_14943	81.2344	0.5416	0.504633	1.07325	0.283157	0.8661		ID1_14943	81.2344	-0.0768006	0.504633	-0.152191	0.879036	0.970107		ID1_14943	81.2344	0.0279457	0.506967	0.0551232	0.95604	0.982173
SLA_14953	0.910631	0.543928	6.23235	0.0872749	0.930453	NA		SLA_14953	0.910631	0.763872	6.20484	0.123109	0.902021	NA		SLA_14953	0.910631	-1.43579	6.26496	-0.229177	0.818731	NA
IL23A_14962	3.07691	1.37574	1.17898	1.16689	0.243254	0.840642		IL23A_14962	3.07691	-0.330348	1.24949	-0.264387	0.791482	NA		IL23A_14962	3.07691	0.315243	1.23338	0.255592	0.798266	NA
LGALS1_14971	0.434609	0.420248	3.40517	0.123415	0.901779	NA		LGALS1_14971	0.434609	-1.23445	3.41864	-0.361093	0.71803	NA		LGALS1_14971	0.434609	-0.765186	3.41884	-0.223814	0.822902	NA
VSX1_15004	2.33647	0.557646	1.17121	0.476128	0.633983	0.968191		VSX1_15004	2.33647	0.480503	1.10969	0.433007	0.66501	NA		VSX1_15004	2.33647	0.663441	1.14045	0.581735	0.560746	NA
ITGB3_15012	0.563389	3.12362	2.6676	1.17095	0.24162	NA		ITGB3_15012	0.563389	-0.0903027	2.79923	-0.0322599	0.974265	NA		ITGB3_15012	0.563389	0.378981	2.79933	0.135383	0.892309	NA
CFL2_15015	48.9137	-0.273679	0.325089	-0.841857	0.399868	0.916559		CFL2_15015	48.9137	-0.172521	0.310263	-0.556047	0.578179	0.930294		CFL2_15015	48.9137	0.131636	0.312828	0.420795	0.673905	0.875686
HSF2_15018	71.6705	0.447615	0.249502	1.79404	0.0728072	0.669438		HSF2_15018	71.6705	0.0701129	0.246294	0.284672	0.775896	0.967906		HSF2_15018	71.6705	0.0343386	0.253585	0.135413	0.892286	0.967562
MSL2_15027	6.27904	-0.0519203	0.642905	-0.0807589	0.935634	0.992682		MSL2_15027	6.27904	0.409514	0.575731	0.711293	0.476903	0.898929		MSL2_15027	6.27904	0.340842	0.604457	0.563881	0.572835	0.818099
HSPB8_15039	0.890991	0.52816	1.54733	0.341337	0.73285	NA		HSPB8_15039	0.890991	0.649334	1.45036	0.447705	0.654366	NA		HSPB8_15039	0.890991	-0.596712	1.70112	-0.350777	0.725756	NA
CBWD5_15051	49.2823	0.415202	0.306106	1.3564	0.174972	0.804715		CBWD5_15051	49.2823	-0.269486	0.307775	-0.875593	0.381251	0.864448		CBWD5_15051	49.2823	0.556802	0.300244	1.8545	0.0636683	0.256861
LHCGR_15074	0.817648	-0.769488	2.71751	-0.28316	0.777054	NA		LHCGR_15074	0.817648	0.7983	2.61877	0.304837	0.76049	NA		LHCGR_15074	0.817648	0.0562582	2.71734	0.0207034	0.983482	NA
GDF7_15077	0.531865	-0.455535	3.78618	-0.120315	0.904233	NA		GDF7_15077	0.531865	0.828323	3.7307	0.222029	0.824291	NA		GDF7_15077	0.531865	-0.590899	3.78618	-0.156067	0.87598	NA
SLC30A3_15096	0.756902	0.925781	2.04225	0.453315	0.650322	NA		SLC30A3_15096	0.756902	-0.87628	2.1556	-0.406514	0.684365	NA		SLC30A3_15096	0.756902	-0.468496	2.17736	-0.215166	0.829638	NA
HGF_15098	0.0979734	0.00329033	6.28641	0.000523403	0.999582	NA		HGF_15098	0.0979734	0.477054	6.27685	0.0760021	0.939417	NA		HGF_15098	0.0979734	-0.132071	6.28641	-0.021009	0.983238	NA
LRRC34_15131	2.92775	0.255781	0.854931	0.299183	0.764801	0.978266		LRRC34_15131	2.92775	0.225404	0.802635	0.280831	0.77884	NA		LRRC34_15131	2.92775	-1.2276	1.06749	-1.14998	0.250151	NA
CYP4B1_15139	0.931558	1.4454	2.00433	0.721139	0.470824	NA		CYP4B1_15139	0.931558	0.551623	2.02916	0.271848	0.785739	NA		CYP4B1_15139	0.931558	-0.789695	2.21813	-0.356018	0.721827	NA
CYP2C8_15146	0.248728	-1.1039	4.14525	-0.266304	0.790005	NA		CYP2C8_15146	0.248728	-0.79887	4.13762	-0.193075	0.8469	NA		CYP2C8_15146	0.248728	-1.23926	4.14525	-0.29896	0.764971	NA
STIL_15150	2.18761	0.984684	1.35548	0.726445	0.467566	0.937405		STIL_15150	2.18761	-0.358961	1.42458	-0.251977	0.801059	NA		STIL_15150	2.18761	-2.85157	1.70853	-1.66902	0.0951126	NA
EI24_15156	364.345	0.0814952	0.524892	0.155261	0.876616	0.988782		EI24_15156	364.345	-0.334646	0.524505	-0.638023	0.523459	0.910583		EI24_15156	364.345	0.484375	0.52391	0.924539	0.355206	0.652933
TF_15172	10.7504	0.0676134	0.544985	0.124065	0.901264	0.992682		TF_15172	10.7504	0.102789	0.51377	0.200068	0.841427	0.970107		TF_15172	10.7504	-0.318716	0.560538	-0.568589	0.569635	0.815489
UGT2A3_15183	1.41365	2.90465	1.47717	1.96636	0.0492569	NA		UGT2A3_15183	1.41365	1.67723	1.54122	1.08825	0.276485	NA		UGT2A3_15183	1.41365	1.85687	1.5794	1.17569	0.239721	NA
PARP14_15187	0.809476	-1.74716	1.90393	-0.91766	0.358797	NA		PARP14_15187	0.809476	-2.3551	1.90233	-1.23801	0.215712	NA		PARP14_15187	0.809476	-1.84898	1.91958	-0.963223	0.335436	NA
DENND3_15196	3.50575	0.274796	0.769372	0.35717	0.720965	0.973754		DENND3_15196	3.50575	0.0933636	0.738325	0.126453	0.899373	0.973582		DENND3_15196	3.50575	-1.77256	1.04563	-1.69521	0.090035	0.317505
ZNF555_15210	78.9209	-0.109386	0.263204	-0.415595	0.677706	0.968191		ZNF555_15210	78.9209	0.0474505	0.252366	0.188022	0.850859	0.970107		ZNF555_15210	78.9209	-0.043156	0.259488	-0.166312	0.867911	0.959817
CMPK2_15212	1.47856	0.00620352	1.37557	0.00450977	0.996402	0.998578		CMPK2_15212	1.47856	-0.087117	1.3016	-0.0669309	0.946637	NA		CMPK2_15212	1.47856	0.288253	1.31287	0.219559	0.826215	NA
IDH3A_15224	247.838	-0.029978	0.292677	-0.102427	0.918418	0.992682		IDH3A_15224	247.838	0.62356	0.287527	2.1687	0.0301054	0.409999		IDH3A_15224	247.838	0.925282	0.287892	3.21399	0.00130905	0.016633
ABCA8_15229	0.138851	0.514348	6.28842	0.0817929	0.934811	NA		ABCA8_15229	0.138851	0.988101	6.27887	0.157369	0.874954	NA		ABCA8_15229	0.138851	0.378986	6.28842	0.0602673	0.951943	NA
AP3M1_15244	1515.21	-0.121369	0.112343	-1.08034	0.27999	0.864903		AP3M1_15244	1515.21	-0.368926	0.111624	-3.30508	0.000949483	0.0650132		AP3M1_15244	1515.21	-0.0330167	0.111807	-0.295302	0.767763	0.922772
SLC51A_15250	0.156884	0.514348	6.28842	0.0817929	0.934811	NA		SLC51A_15250	0.156884	0.988113	6.27887	0.157371	0.874952	NA		SLC51A_15250	0.156884	0.378986	6.28842	0.0602673	0.951943	NA
C16orf72_15264	210.715	-0.24038	0.279883	-0.858857	0.390419	0.906304		C16orf72_15264	210.715	0.2923	0.273866	1.06731	0.285831	0.824886		C16orf72_15264	210.715	0.0284342	0.277006	0.102648	0.918242	0.975212
DHRS2_15289	1.54982	-1.01544	4.78356	-0.212277	0.831891	0.984514		DHRS2_15289	1.54982	-0.164026	4.75932	-0.0344642	0.972507	NA		DHRS2_15289	1.54982	0.454807	4.75284	0.0956916	0.923766	NA
DPP10_15296	56.4348	0.0961017	0.3467	0.27719	0.781634	0.978266		DPP10_15296	56.4348	0.43198	0.332607	1.29877	0.194023	0.781483		DPP10_15296	56.4348	0.829441	0.333116	2.48995	0.0127762	0.0912848
CAV2_15304	1.72098	1.81445	1.04759	1.73203	0.083268	0.69846		CAV2_15304	1.72098	0.026828	1.21432	0.0220929	0.982374	NA		CAV2_15304	1.72098	0.790507	1.16393	0.679169	0.497031	NA
CLDN1_15316	1.15504	1.45551	1.30762	1.1131	0.265664	NA		CLDN1_15316	1.15504	-0.585315	1.50375	-0.389237	0.697101	NA		CLDN1_15316	1.15504	1.05833	1.33567	0.792359	0.428152	NA
OLFML2A_15337	2.22652	1.42897	1.13239	1.26191	0.206982	0.829965		OLFML2A_15337	2.22652	1.22675	1.09402	1.12132	0.26215	NA		OLFML2A_15337	2.22652	1.3074	1.13042	1.15656	0.247451	NA
KCTD9_15339	7.07464	1.07455	0.553862	1.94011	0.0523667	0.617839		KCTD9_15339	7.07464	0.499183	0.552492	0.903512	0.366254	0.859432		KCTD9_15339	7.07464	-0.18936	0.624848	-0.30305	0.761852	0.919935
BNC2_15341	0.963943	-0.112967	1.60433	-0.0704136	0.943864	NA		BNC2_15341	0.963943	0.429224	1.46292	0.293401	0.769216	NA		BNC2_15341	0.963943	-0.462454	1.64079	-0.281848	0.77806	NA
ERO1B_15346	15.5456	0.480587	0.382834	1.25534	0.209355	0.834788		ERO1B_15346	15.5456	0.372161	0.362495	1.02667	0.304577	0.833905		ERO1B_15346	15.5456	1.30464	0.347572	3.7536	0.000174315	0.00335692
MAP1LC3B_15391	1857.73	-0.207996	0.191314	-1.08719	0.276951	0.858518		MAP1LC3B_15391	1857.73	0.089538	0.190506	0.47	0.638355	0.940145		MAP1LC3B_15391	1857.73	-0.372826	0.191293	-1.94898	0.0512975	0.224878
AR_15392	9.21372	-0.849177	0.691327	-1.22833	0.219324	0.840496		AR_15392	9.21372	0.237204	0.592596	0.400279	0.688951	0.951713		AR_15392	9.21372	-0.0187975	0.623284	-0.0301589	0.97594	0.991896
HOXD10_15423	0.753294	-0.391923	3.3345	-0.117536	0.906436	NA		HOXD10_15423	0.753294	1.22165	3.25379	0.375455	0.707322	NA		HOXD10_15423	0.753294	0.435808	3.33427	0.130706	0.896008	NA
S100A16_15424	0.428975	-0.929481	4.53883	-0.204785	0.83774	NA		S100A16_15424	0.428975	-1.534	4.53836	-0.338008	0.735357	NA		S100A16_15424	0.428975	-1.06484	4.53883	-0.234608	0.814513	NA
SEMA3A_15425	26.2559	-0.458339	0.369995	-1.23877	0.215431	0.840496		SEMA3A_15425	26.2559	-0.272024	0.344842	-0.788837	0.430207	0.88005		SEMA3A_15425	26.2559	-1.68112	0.42879	-3.92061	8.83e-05	0.00188095
HOXB1_15430	0.838535	-0.00386734	2.05542	-0.00188154	0.998499	NA		HOXB1_15430	0.838535	-1.28491	2.12222	-0.605454	0.544878	NA		HOXB1_15430	0.838535	0.278851	2.02031	0.138024	0.890222	NA
HOXB3_15432	0.535643	0.0349724	3.07291	0.0113809	0.99092	NA		HOXB3_15432	0.535643	-0.701154	3.07773	-0.227815	0.81979	NA		HOXB3_15432	0.535643	-0.182232	3.08766	-0.0590193	0.952937	NA
C5orf49_15445	2.02899	2.79267	1.78638	1.56331	0.11798	0.754216		C5orf49_15445	2.02899	0.0987221	1.97013	0.0501096	0.960035	NA		C5orf49_15445	2.02899	-0.341588	2.07729	-0.164439	0.869386	NA
ONECUT1_15460	8.83409	-0.3005	0.707814	-0.424547	0.671167	0.968191		ONECUT1_15460	8.83409	-1.48364	0.746417	-1.98768	0.0468468	0.483786		ONECUT1_15460	8.83409	-2.21879	0.88035	-2.52035	0.0117238	0.0862004
PTX3_15463	7.87024	-0.84516	0.643082	-1.31423	0.188768	0.820257		PTX3_15463	7.87024	-0.238798	0.555317	-0.430021	0.66718	0.941475		PTX3_15463	7.87024	-2.54209	0.880821	-2.88605	0.00390109	0.0392498
AP1M2_15493	0.436828	0	5.08924	0	1	NA		AP1M2_15493	0.436828	0	5.0886	0	1	NA		AP1M2_15493	0.436828	1.82314	5.08909	0.358246	0.720159	NA
FBXO22_15494	9.24946	0.486533	0.665463	0.731119	0.464706	0.937405		FBXO22_15494	9.24946	0.864641	0.630603	1.37113	0.170333	0.772026		FBXO22_15494	9.24946	0.19818	0.672023	0.294901	0.76807	0.922772
PEX3_15508	83.6576	-0.120937	0.198849	-0.608184	0.543066	0.953687		PEX3_15508	83.6576	-0.0707897	0.186646	-0.379273	0.704485	0.958364		PEX3_15508	83.6576	0.507844	0.184816	2.74784	0.00599895	0.0550224
RARA_15510	15.1433	-0.215885	0.59765	-0.361223	0.717933	0.973754		RARA_15510	15.1433	0.591911	0.556033	1.06452	0.287091	0.824886		RARA_15510	15.1433	-0.0742777	0.585709	-0.126817	0.899086	0.967562
TRAF1_15516	3.11688	0.690339	1.1366	0.607373	0.543603	0.953687		TRAF1_15516	3.11688	1.51543	1.05199	1.44053	0.149718	NA		TRAF1_15516	3.11688	1.56153	1.06883	1.46097	0.144023	NA
BRD2_15535	85.9947	-0.293587	0.312706	-0.938858	0.347804	0.890068		BRD2_15535	85.9947	-0.147516	0.303586	-0.485909	0.627031	0.939766		BRD2_15535	85.9947	-0.102983	0.307863	-0.334511	0.737994	0.907279
PSCA_15536	5.27728	0.817317	0.772302	1.05829	0.289925	0.869208		PSCA_15536	5.27728	0.333407	0.765593	0.435489	0.663207	0.940145		PSCA_15536	5.27728	-0.198216	0.835876	-0.237136	0.812551	0.944311
CLU_15548	5.23335	-0.332025	0.722276	-0.459692	0.645737	0.968191		CLU_15548	5.23335	0.00803567	0.62948	0.0127656	0.989815	0.995915		CLU_15548	5.23335	0.465446	0.630451	0.738275	0.460348	0.744103
CAVIN3_15553	0.921223	2.22347	1.84015	1.20831	0.226928	NA		CAVIN3_15553	0.921223	1.93044	1.80836	1.06751	0.285741	NA		CAVIN3_15553	0.921223	2.57355	1.79304	1.4353	0.151202	NA
CDH10_15582	94.6335	-0.324169	0.238021	-1.36194	0.173218	0.804715		CDH10_15582	94.6335	-0.639542	0.233339	-2.74082	0.00612855	0.183035		CDH10_15582	94.6335	-1.13748	0.25213	-4.51146	6.44e-06	0.000203468
GSC_15588	0.962173	0.975066	2.34864	0.415162	0.678023	NA		GSC_15588	0.962173	-1.13152	2.47213	-0.457711	0.64716	NA		GSC_15588	0.962173	0.0574206	2.4168	0.0237589	0.981045	NA
JKAMP_15608	80.2073	-0.3062	0.336353	-0.910355	0.362635	0.892628		JKAMP_15608	80.2073	0.0268418	0.325935	0.0823532	0.934366	0.980764		JKAMP_15608	80.2073	-1.54331	0.358522	-4.30464	1.67e-05	0.000479405
CRY1_15619	241.754	-0.19488	0.149038	-1.30759	0.191013	0.820257		CRY1_15619	241.754	-0.383216	0.145283	-2.63772	0.00834664	0.215612		CRY1_15619	241.754	0.272403	0.143743	1.89506	0.0580838	0.241852
IL2RG_15624	0.186263	-0.640615	6.27776	-0.102045	0.918721	NA		IL2RG_15624	0.186263	-0.33817	6.27183	-0.0539188	0.957	NA		IL2RG_15624	0.186263	-0.775977	6.27776	-0.123607	0.901626	NA
TIMM23B_15627	33.1757	-0.204887	0.452238	-0.45305	0.650513	0.968191		TIMM23B_15627	33.1757	-0.607794	0.44712	-1.35935	0.174035	0.772026		TIMM23B_15627	33.1757	-0.489291	0.455632	-1.07387	0.282879	0.579436
WNT4_15630	1.0494	1.71002	1.59678	1.07092	0.284206	NA		WNT4_15630	1.0494	-0.927076	1.8348	-0.505272	0.613368	NA		WNT4_15630	1.0494	-1.46331	1.85967	-0.786862	0.431363	NA
SOCS3_15641	1.49863	1.27572	1.44571	0.882413	0.377554	0.900404		SOCS3_15641	1.49863	1.3073	1.37595	0.950106	0.342058	NA		SOCS3_15641	1.49863	0.882264	1.48143	0.595547	0.551478	NA
RMI1_15666	61.0989	-0.168244	0.312588	-0.538229	0.590419	0.962699		RMI1_15666	61.0989	-0.318854	0.305588	-1.04341	0.296758	0.832205		RMI1_15666	61.0989	-0.613883	0.318029	-1.93027	0.0535731	0.230066
PIK3R1_15690	8.87901	0.379427	0.665632	0.570025	0.568661	0.957943		PIK3R1_15690	8.87901	1.00764	0.618397	1.62944	0.10322	0.654082		PIK3R1_15690	8.87901	0.409262	0.656342	0.623551	0.532923	0.794492
TCF4_15698	49.4801	-0.211659	0.263789	-0.802378	0.422335	0.927512		TCF4_15698	49.4801	-0.143184	0.24819	-0.576912	0.563999	0.925855		TCF4_15698	49.4801	-0.665474	0.273429	-2.43381	0.0149408	0.100626
YWHAB_15704	2566.51	0.0395754	0.536993	0.0736981	0.941251	0.992682		YWHAB_15704	2566.51	-0.228197	0.536903	-0.425024	0.670819	0.941668		YWHAB_15704	2566.51	-0.112745	0.536984	-0.20996	0.833699	0.948631
MTNR1B_15721	0.575293	2.35807	3.16234	0.745671	0.455866	NA		MTNR1B_15721	0.575293	-0.0902759	3.22759	-0.0279701	0.977686	NA		MTNR1B_15721	0.575293	0.37898	3.22775	0.117413	0.906533	NA
CXCL6_15723	0.595672	1.46465	5.64248	0.259575	0.795192	NA		CXCL6_15723	0.595672	-1.81689	5.70614	-0.318409	0.750175	NA		CXCL6_15723	0.595672	1.24993	5.64377	0.22147	0.824726	NA
APBA1_15724	10.2953	0.373236	0.51343	0.726946	0.467259	0.937405		APBA1_15724	10.2953	-0.278346	0.516387	-0.539026	0.589869	0.933865		APBA1_15724	10.2953	0.27376	0.511307	0.535412	0.592365	0.826829
TACC3_15729	74.7026	0.326641	0.394167	0.828688	0.407281	0.916559		TACC3_15729	74.7026	-0.435535	0.395505	-1.10121	0.270804	0.816055		TACC3_15729	74.7026	-0.745266	0.404827	-1.84095	0.0656292	0.261038
CXCL5_15735	6.25276	2.53767	0.744353	3.40922	0.00065148	0.0929987		CXCL5_15735	6.25276	0.995097	0.780468	1.275	0.202309	0.786882		CXCL5_15735	6.25276	1.29675	0.788596	1.64437	0.100099	0.334094
TOPORS_15752	37.7903	-0.509228	0.369802	-1.37703	0.168503	0.804715		TOPORS_15752	37.7903	-0.294072	0.349285	-0.841926	0.399829	0.874276		TOPORS_15752	37.7903	-0.238186	0.357966	-0.665387	0.505803	0.775859
CPS1_15784	13.9362	-0.208943	0.528034	-0.395699	0.692327	0.969938		CPS1_15784	13.9362	0.177714	0.497356	0.357317	0.720855	0.958866		CPS1_15784	13.9362	-1.95009	0.633907	-3.07631	0.00209583	0.024724
TSLP_15791	0.24495	1.58235	6.28075	0.251936	0.80109	NA		TSLP_15791	0.24495	-0.0901488	6.28721	-0.0143385	0.98856	NA		TSLP_15791	0.24495	0.378972	6.28842	0.0602651	0.951945	NA
CASP1_15797	0.127103	3.02664	6.25079	0.484201	0.628243	NA		CASP1_15797	0.127103	0	6.28721	0	1	NA		CASP1_15797	0.127103	1.82323	6.28829	0.289941	0.771861	NA
SEPHS2_15835	39.056	-0.0981188	0.382216	-0.25671	0.797402	0.982272		SEPHS2_15835	39.056	0.902932	0.35061	2.57532	0.0100147	0.240382		IARS1_88338	350.206	1.6706	0.268952	6.2115	5.25e-10	2.87e-08
FCGR1A_15846	1.186	-0.137358	1.92474	-0.0713644	0.943108	NA		FCGR1A_15846	1.186	-2.11922	2.06144	-1.02803	0.303935	NA		FCGR1A_15846	1.186	-1.70933	2.08409	-0.82018	0.412114	NA
MMP9_15866	1.56797	2.28668	1.50173	1.5227	0.127833	0.769921		MMP9_15866	1.56797	-0.0825108	1.6535	-0.0499006	0.960202	NA		MMP9_15866	1.56797	0.547947	1.63045	0.336072	0.736817	NA
ABCC1_15868	100.697	-0.0835966	0.245484	-0.340538	0.733451	0.973754		ABCC1_15868	100.697	0.0413302	0.236193	0.174985	0.861092	0.970107		ABCC1_15868	100.697	0.695734	0.234215	2.97049	0.00297326	0.0322867
SYT4_15874	32.7629	-0.281411	0.414708	-0.678576	0.497407	0.952178		SYT4_15874	32.7629	-0.981687	0.417613	-2.35071	0.0187375	0.319009		SYT4_15874	32.7629	0.207425	0.398186	0.520923	0.60242	0.833688
HLA.DRB5_15922	0.243113	-0.0325264	6.28601	-0.00517441	0.995871	NA		HLA.DRB5_15922	0.243113	-0.637037	6.28479	-0.101362	0.919263	NA		HLA.DRB5_15922	0.243113	-0.167888	6.28601	-0.0267082	0.978692	NA
EEF2K_15933	19.2534	0.143406	0.381693	0.375709	0.707133	0.969938		EEF2K_15933	19.2534	-0.47468	0.382345	-1.2415	0.214422	0.792682		EEF2K_15933	19.2534	0.528495	0.361994	1.45995	0.144303	0.405132
ARHGAP15_15992	0.0140767	0.514334	6.28842	0.0817906	0.934813	NA		ARHGAP15_15992	0.0140767	-0.0902766	6.28721	-0.0143588	0.988544	NA		ARHGAP15_15992	0.0140767	0.378972	6.28842	0.0602651	0.951945	NA
CLDN2_15999	0.871657	0.576314	1.97816	0.291338	0.770793	NA		CLDN2_15999	0.871657	2.47867	1.72051	1.44065	0.149682	NA		CLDN2_15999	0.871657	1.40512	1.87822	0.748111	0.454393	NA
DLL1_16019	32.3672	2.0521	0.846605	2.42392	0.0153539	0.425587		DLL1_16019	32.3672	2.04974	0.843815	2.42914	0.0151349	0.294568		DLL1_16019	32.3672	-0.237413	0.872287	-0.272173	0.785489	0.931212
ADIRF_16033	2.87448	0.87124	0.918805	0.948232	0.343012	0.887838		ADIRF_16033	2.87448	-0.0403023	0.951546	-0.0423546	0.966216	NA		ADIRF_16033	2.87448	-1.13454	1.21694	-0.932288	0.351188	NA
LHX8_16034	1.17503	-2.19427	1.83008	-1.199	0.230527	NA		LHX8_16034	1.17503	-0.773652	1.6864	-0.45876	0.646407	NA		LHX8_16034	1.17503	-1.36722	1.82972	-0.747227	0.454927	NA
CHST13_16045	0.250898	0	6.28842	0	1	NA		CHST13_16045	0.250898	3.15073	6.22534	0.506114	0.612776	NA		CHST13_16045	0.250898	0	6.28842	0	1	NA
RBFOX3_16067	8.78448	-0.0583553	0.582423	-0.100194	0.92019	0.992682		RBFOX3_16067	8.78448	-0.29377	0.561293	-0.52338	0.60071	0.939599		RBFOX3_16067	8.78448	0.730254	0.536125	1.36209	0.173168	0.450581
EPHA4_16068	1.73243	1.43667	1.0408	1.38035	0.167478	0.804715		EPHA4_16068	1.73243	0.774169	1.04629	0.739922	0.459348	NA		EPHA4_16068	1.73243	2.09451	0.980729	2.13567	0.0327066	NA
PODXL_16080	2.0895	-0.744203	1.23813	-0.601069	0.547794	0.953687		PODXL_16080	2.0895	-0.92152	1.16775	-0.789142	0.430029	NA		PODXL_16080	2.0895	-0.499869	1.17499	-0.425423	0.670528	NA
ST3GAL1_16088	3.03724	0.324028	0.995095	0.325625	0.744708	0.974857		ST3GAL1_16088	3.03724	0.719813	0.902549	0.797534	0.425141	NA		ST3GAL1_16088	3.03724	0.795433	0.932343	0.853155	0.393574	NA
EGR3_16091	0.225778	0.51436	6.28842	0.0817948	0.93481	NA		EGR3_16091	0.225778	1.89731	6.2519	0.303477	0.761527	NA		EGR3_16091	0.225778	0.378998	6.28842	0.0602692	0.951941	NA
ATP5MD_16099	3513.58	0.134617	0.400313	0.33628	0.73666	0.973754		ATP5MD_16099	3513.58	-0.096331	0.400215	-0.240698	0.809789	0.970107		ATP5MD_16099	3513.58	-0.219965	0.400365	-0.549411	0.582723	0.824577
MDK_16100	3717.05	0.139204	0.282203	0.493277	0.621817	0.968191		MDK_16100	3717.05	0.110181	0.282023	0.390681	0.696033	0.956281		MDK_16100	3717.05	-0.0516341	0.282205	-0.182967	0.854824	0.956047
C3AR1_16101	0.430036	1.58238	6.28075	0.251941	0.801087	NA		C3AR1_16101	0.430036	0.988259	6.27887	0.157395	0.874934	NA		C3AR1_16101	0.430036	0.378986	6.28842	0.0602673	0.951943	NA
IRAK2_16105	0.771323	-1.43265	2.03576	-0.703742	0.481593	NA		IRAK2_16105	0.771323	0.460469	1.85753	0.247893	0.804217	NA		IRAK2_16105	0.771323	-0.606751	2.03552	-0.298081	0.765642	NA
CD3E_16113	0.421039	0.403822	3.08012	0.131106	0.895691	NA		CD3E_16113	0.421039	-0.563119	3.10814	-0.181176	0.85623	NA		CD3E_16113	0.421039	-1.57521	3.14728	-0.5005	0.616723	NA
ELOVL2_16117	0.634419	0.550406	2.41448	0.22796	0.819677	NA		ELOVL2_16117	0.634419	1.33835	2.29689	0.582679	0.56011	NA		ELOVL2_16117	0.634419	-0.611914	2.43283	-0.251523	0.801409	NA
AXL_16141	2.33389	1.06335	1.4926	0.71241	0.476211	0.942845		AXL_16141	2.33389	0.572921	1.48411	0.386037	0.699469	NA		AXL_16141	2.33389	1.15531	1.47528	0.783112	0.433561	NA
NDC80_16173	0.559523	2.19463	4.23624	0.51806	0.604416	NA		NDC80_16173	0.559523	2.54982	4.19092	0.608416	0.542912	NA		NDC80_16173	0.559523	1.34225	4.27687	0.31384	0.753642	NA
NR2F2_16181	0.5103	3.67533	4.93618	0.74457	0.456532	NA		NR2F2_16181	0.5103	3.64256	4.91365	0.741314	0.458503	NA		NR2F2_16181	0.5103	1.82085	5.01008	0.363438	0.716278	NA
SEC23A_16204	26.1934	-0.135515	0.37948	-0.357108	0.721011	0.973754		SEC23A_16204	26.1934	0.440713	0.347614	1.26782	0.204861	0.788556		SEC23A_16204	26.1934	0.0604339	0.367878	0.164277	0.869513	0.959817
HOXB13_16208	0.578838	-1.76343	3.09485	-0.569796	0.568816	NA		HOXB13_16208	0.578838	-0.481314	3.02616	-0.159051	0.873629	NA		HOXB13_16208	0.578838	-1.8988	3.09485	-0.613534	0.539523	NA
NTRK3_16217	2.01588	0.23212	1.19496	0.194248	0.845982	0.986587		NTRK3_16217	2.01588	-1.01111	1.26621	-0.798533	0.424561	NA		NTRK3_16217	2.01588	-1.66962	1.44367	-1.15651	0.247472	NA
AIF1_16224	2.1934	0.280711	1.57714	0.177988	0.858733	0.987791		AIF1_16224	2.1934	0.671483	1.48475	0.452252	0.651087	NA		AIF1_16224	2.1934	-0.173126	1.61798	-0.107002	0.914788	NA
GIMAP4_16236	1.26251	-0.815705	2.26641	-0.359911	0.718914	NA		GIMAP4_16236	1.26251	-1.41404	2.26451	-0.624436	0.532341	NA		GIMAP4_16236	1.26251	-1.01384	2.28561	-0.443572	0.657352	NA
RNF121_16240	263.905	-0.153339	0.161963	-0.94675	0.343766	0.887838		RNF121_16240	263.905	-0.290575	0.158279	-1.83584	0.066382	0.55683		RNF121_16240	263.905	0.284045	0.157441	1.80414	0.07121	0.27427
CFAP221_16242	1.16947	-2.22156	1.74182	-1.27543	0.202157	NA		CFAP221_16242	1.16947	-0.66512	1.57218	-0.423057	0.672253	NA		CFAP221_16242	1.16947	-1.39458	1.74144	-0.80082	0.423236	NA
GAS2_16298	20.2675	0.239422	0.423099	0.565877	0.571478	0.957943		GAS2_16298	20.2675	0.250577	0.404194	0.619943	0.535295	0.911808		GAS2_16298	20.2675	0.667506	0.405094	1.64778	0.0993981	0.333475
CTPS1_16302	338.704	-0.346731	0.125132	-2.77092	0.00558983	0.306903		CTPS1_16302	338.704	-0.290584	0.120061	-2.4203	0.0155077	0.294568		CTPS1_16302	338.704	-0.487456	0.125007	-3.89945	9.64e-05	0.00201406
CBWD3_16310	2.28204	0.969786	1.00586	0.964134	0.334979	0.887838		CBWD3_16310	2.28204	-0.403951	1.09259	-0.369719	0.711592	NA		CBWD3_16310	2.28204	0.305508	1.0612	0.287889	0.773432	NA
SYN1_16318	17.2633	0.114753	0.490941	0.23374	0.815187	0.98373		SYN1_16318	17.2633	0.903554	0.445236	2.02938	0.0424192	0.45576		SYN1_16318	17.2633	1.07852	0.451544	2.38852	0.0169165	0.110315
SLC2A5_16347	0.134986	0	6.28842	0	1	NA		SLC2A5_16347	0.134986	2.28029	6.25467	0.364573	0.71543	NA		SLC2A5_16347	0.134986	0	6.28842	0	1	NA
TRIM16L_16350	109.245	0.310168	0.219495	1.4131	0.157626	0.799536		TRIM16L_16350	109.245	1.02043	0.200874	5.07995	3.77526e-07	0.0001034		WARS1_23223	42.6404	1.65951	0.329905	5.03026	4.9e-07	1.92e-05
SLC15A3_16357	0.311173	1.5824	6.28075	0.251945	0.801084	NA		SLC15A3_16357	0.311173	1.89739	6.2519	0.30349	0.761516	NA		SLC15A3_16357	0.311173	0.378998	6.28842	0.0602692	0.951941	NA
WIPI1_16368	3.19801	-0.776551	1.05891	-0.733352	0.463344	0.937405		WIPI1_16368	3.19801	-0.00757673	0.928092	-0.00816377	0.993486	0.995915		WIPI1_16368	3.19801	-0.959318	1.06581	-0.900079	0.368078	0.662299
DDIAS_16376	1.61258	1.15542	1.28646	0.898142	0.36911	0.894982		DDIAS_16376	1.61258	0.16522	1.31482	0.12566	0.900001	NA		DDIAS_16376	1.61258	-2.94064	1.66919	-1.76172	0.0781173	NA
RPL7L1_16386	40.6606	0.107352	0.26581	0.403866	0.686311	0.96857		RPL7L1_16386	40.6606	0.213525	0.248309	0.859914	0.389836	0.870748		RPL7L1_16386	40.6606	-0.0787953	0.267307	-0.294775	0.768166	0.922772
IL20_16401	0.0532963	0	6.28842	0	1	NA		IL20_16401	0.0532963	0	6.28721	0	1	NA		IL20_16401	0.0532963	0	6.28842	0	1	NA
PSMD8_16404	314.061	-0.215099	0.256368	-0.839025	0.401455	0.916559		PSMD8_16404	314.061	0.12569	0.252607	0.497572	0.618785	0.939599		PSMD8_16404	314.061	-0.0437898	0.254714	-0.171917	0.863503	0.959231
MTF1_16424	3.75396	-1.65113	1.19456	-1.38221	0.166908	0.804715		MTF1_16424	3.75396	0.306666	0.913468	0.335716	0.737085	0.959146		MTF1_16424	3.75396	-1.30308	1.10994	-1.17401	0.240392	0.53311
AMPD3_16428	1.24166	0.685425	1.1121	0.616332	0.537676	NA		AMPD3_16428	1.24166	0.276074	1.08563	0.254298	0.799265	NA		AMPD3_16428	1.24166	-0.0996664	1.22832	-0.0811407	0.93533	NA
ZRANB2_16430	61.02	-0.220214	0.485421	-0.453657	0.650076	0.968191		ZRANB2_16430	61.02	0.51594	0.474252	1.0879	0.276639	0.820595		ZRANB2_16430	61.02	-0.979733	0.494279	-1.98215	0.047463	0.215463
CER1_16431	0.639894	-0.176374	2.84324	-0.0620328	0.950537	NA		CER1_16431	0.639894	-1.68972	2.9062	-0.581417	0.560959	NA		CER1_16431	0.639894	-1.30991	2.92339	-0.448078	0.654097	NA
[truncated: 2,042 more rows]

## Sheet: 12DCVG
62,5 µM 1,2-DCVG	baseMean	log2FoldChange	lfcSE	stat	pvalue	padj		125 µM 1,2-DCVG	baseMean	log2FoldChange	lfcSE	stat	pvalue	padj
A2M_1	0.127041	-1.47138	6.2775	-0.23439	0.814682	1		A2M_1	0.127041	-1.16628	6.2775	-0.185787	0.852612	1
AARS1_3	514.504	-0.403951	0.293032	-1.37852	0.168042	1		AARS1_3	514.504	-0.310583	0.29555	-1.05087	0.29332	1
AATF_4	14.5943	-0.149194	0.394961	-0.377743	0.705621	1		AATF_4	14.5943	-0.232677	0.44242	-0.525919	0.598945	1
ABCB1_12	4.81156	-0.115842	0.612233	-0.189213	0.849926	1		ABCB1_12	4.81156	0.0563945	0.673576	0.083724	0.933276	1
ABCC2_22	2.39208	-0.183453	1.06858	-0.171679	0.86369	1		ABCC2_22	2.39208	-0.15912	1.17152	-0.135823	0.891961	1
ABCC5_26	1011.78	-0.384881	0.366013	-1.05155	0.293006	1		ABCC5_26	1011.78	-0.480297	0.367094	-1.30838	0.190746	1
ABCF1_35	170.394	0.246668	0.239026	1.03197	0.302086	1		ABCF1_35	170.394	-0.0739957	0.246214	-0.300534	0.76377	1
ABCF3_36	29.9198	-0.597379	0.336701	-1.77421	0.0760281	1		ABCF3_36	29.9198	-0.581845	0.366879	-1.58593	0.112755	1
ABCG1_37	1.83068	-0.292395	1.50551	-0.194217	0.846006	1		ABCG1_37	1.83068	2.15355	1.37419	1.56714	0.117082	1
ABCC3_38	0.725386	-0.356576	2.72283	-0.130958	0.895809	1		ABCC3_38	0.725386	-0.0437006	2.78919	-0.0156678	0.987499	1
ABCG2_39	1.09028	0	2.09865	0	1	1		ABCG2_39	1.09028	2.57081	1.95258	1.31662	0.187965	1
ABCG2_40	0.191427	-2.71005	6.27162	-0.432113	0.665659	1		ABCG2_40	0.191427	-1.44317	6.27162	-0.230112	0.818005	1
ABCG2_41	0.458666	-0.30258	2.82939	-0.106942	0.914835	1		ABCG2_41	0.458666	2.08651	2.72772	0.764926	0.444315	1
ABHD6_45	162.445	-0.3015	0.289993	-1.03968	0.298488	1		ABHD6_45	162.445	-0.091849	0.295037	-0.311313	0.755562	1
ABL1_46	6.48597	-0.0167164	0.488011	-0.0342542	0.972674	1		ABL1_46	6.48597	0.330338	0.53385	0.618785	0.536058	1
ACADL_49	0.330573	-0.07701	3.51777	-0.0218917	0.982534	1		ACADL_49	0.330573	0.414877	3.54138	0.117151	0.90674	1
ACAT2_56	84.8029	-0.269903	0.479191	-0.563248	0.573266	1		ACAT2_56	84.8029	0.320895	0.483054	0.664305	0.506495	1
ACBD3_59	39.8264	0.031106	0.260334	0.119485	0.904891	1		ACBD3_59	39.8264	0.0340808	0.2812	0.121197	0.903535	1
ACD_60	28.319	0.0630684	0.299114	0.210851	0.833003	1		ACD_60	28.319	-0.176021	0.330711	-0.532249	0.594554	1
ACE_61	0.19901	0.178343	6.28842	0.0283604	0.977375	1		ACE_61	0.19901	1.67265	6.27223	0.266676	0.789719	1
ACHE_63	0.647976	0.0906316	3.84023	0.0236006	0.981171	1		ACHE_63	0.647976	0.60725	3.86467	0.157129	0.875143	1
ACLY_66	84.5511	-0.212198	0.479205	-0.442812	0.657902	1		ACLY_66	84.5511	0.623991	0.481552	1.29579	0.195048	1
ACOT9_69	0.860999	-0.499709	1.35143	-0.369763	0.711559	1		ACOT9_69	0.860999	-0.54819	1.50533	-0.364167	0.715733	1
ACSL1_75	12.9038	-0.0988042	0.429169	-0.230222	0.817919	1		ACSL1_75	12.9038	0.194669	0.452714	0.430005	0.667192	1
ACTN2_90	4.0986	-0.413654	0.894449	-0.462468	0.643746	1		ACTN2_90	4.0986	-0.928889	1.02008	-0.910601	0.362505	1
ADAM10_102	1273.79	-0.317031	0.275633	-1.15019	0.250066	1		ADAM10_102	1273.79	-0.0619555	0.276357	-0.224186	0.822612	1
ADAT1_113	3.12522	0.0210565	0.799209	0.0263467	0.978981	1		ADAT1_113	3.12522	-0.399086	0.908839	-0.439116	0.660578	1
COQ8A_114	187.048	-0.0322823	0.328293	-0.0983338	0.921667	1		COQ8A_114	187.048	0.0157286	0.332012	0.0473736	0.962215	1
ADH1A_126	1.40745	-0.287005	1.61107	-0.178145	0.858609	1		ADH1A_126	1.40745	0.866489	1.63038	0.531466	0.595096	1
ADI1_135	55.1755	0.27988	0.370016	0.756399	0.44941	1		ADI1_135	55.1755	-0.249774	0.384395	-0.649786	0.515831	1
ADM_140	0.965423	-1.02718	1.72241	-0.596365	0.550932	1		ADM_140	0.965423	0.471928	1.64767	0.286421	0.774556	1
ADO_144	78.104	0.377923	0.377818	1.00028	0.317176	1		ADO_144	78.104	0.498995	0.384205	1.29877	0.194022	1
ADORA2A_146	2.17901	0.278896	1.06235	0.262528	0.792914	1		ADORA2A_146	2.17901	0.872764	1.10291	0.791327	0.428753	1
ADRB2_151	0.886849	-1.75752	2.22905	-0.788461	0.430427	1		ADRB2_151	0.886849	-1.47441	2.30057	-0.64089	0.521594	1
ADSL_153	8.14372	0.173753	0.716204	0.242603	0.808313	1		ADSL_153	8.14372	0.28293	0.758191	0.373165	0.709026	1
AFP_158	1.14937	-1.8112	6.28601	-0.288133	0.773245	1		AFP_158	1.14937	-0.544328	6.28601	-0.0865936	0.930995	1
AGL_162	28.8692	-0.0581116	0.314459	-0.184799	0.853387	1		AGL_162	28.8692	0.354352	0.32901	1.07703	0.281469	1
GPAT3_164	0.0368776	0	6.28842	0	1	1		GPAT3_164	0.0368776	0	6.28842	0	1	1
AIFM1_183	64.3494	0.256207	0.284793	0.899626	0.368319	1		AIFM1_183	64.3494	0.336786	0.294542	1.14342	0.252863	1
AKAP8_195	180.045	0.0693824	0.330506	0.209928	0.833724	1		AKAP8_195	180.045	-0.258433	0.337227	-0.766347	0.44347	1
AKAP8L_196	20.9762	-0.634836	0.496419	-1.27883	0.200957	1		AKAP8L_196	20.9762	-0.211039	0.515263	-0.409574	0.682118	1
AKR1B1_197	82.6032	-0.0758201	0.386449	-0.196197	0.844456	1		AKR1B1_197	82.6032	-0.239378	0.394323	-0.60706	0.543811	1
AKR1C3_203	4.83737	0.00331827	0.775227	0.00428039	0.996585	1		AKR1C3_203	4.83737	-0.00952185	0.825911	-0.0115289	0.990801	1
AKT1_210	335.676	-0.014803	0.322806	-0.0458571	0.963424	1		AKT1_210	335.676	-0.294977	0.326031	-0.90475	0.365598	1
ALB_217	0.782147	-1.89173	3.21945	-0.587594	0.556805	1		ALB_217	0.782147	0.538144	3.12978	0.171943	0.863482	1
ALDH2_225	477.858	-0.502025	0.28076	-1.7881	0.0737605	1		ALDH2_225	477.858	-0.249756	0.282993	-0.882553	0.377478	1
ALDH7A1_227	32.2667	-0.0120109	0.261728	-0.0458909	0.963397	1		ALDH7A1_227	32.2667	-0.408784	0.295533	-1.38321	0.166601	1
ALDH9A1_231	469.86	-0.3831	0.267597	-1.43163	0.15225	1		ALDH9A1_231	469.86	-0.0831268	0.269634	-0.308295	0.757858	1
ALDOA_232	1067.78	-0.162951	0.148247	-1.09919	0.271687	1		ALDOA_232	1067.78	-0.168157	0.150479	-1.11748	0.263789	1
ALDOC_233	12.8019	0.0127989	0.345701	0.0370231	0.970467	1		ALDOC_233	12.8019	-0.559535	0.432557	-1.29355	0.19582	1
ALG8_238	64.4423	0.184134	0.495971	0.37126	0.710444	1		ALG8_238	64.4423	0.10397	0.503721	0.206403	0.836476	1
AMDHD2_248	104.102	-0.497582	0.442705	-1.12396	0.26103	1		AMDHD2_248	104.102	-0.304553	0.449397	-0.677693	0.497966	1
AMY2A_256	9.55064	-0.811309	0.630854	-1.28605	0.198426	1		AMY2A_256	9.55064	0.332515	0.639886	0.519647	0.60331	1
ANKRD10_277	895.988	-0.00218638	0.264022	-0.00828106	0.993393	1		ANKRD10_277	895.988	-0.0928658	0.265359	-0.349963	0.726366	1
ANKRD20A17P_283	241.167	-0.857805	0.614723	-1.39543	0.162885	1		ANKRD20A17P_283	241.167	-0.486184	0.61719	-0.787738	0.43085	1
ANKRD36B_290	8.86113	0.0925564	0.579205	0.159799	0.873039	1		ANKRD36B_290	8.86113	0.487783	0.612265	0.796686	0.425634	1
ANO10_292	98.624	-0.0406708	0.302507	-0.134446	0.89305	1		ANO10_292	98.624	-0.340783	0.315917	-1.07871	0.280716	1
ANXA2P2_305	69.7648	-0.545567	0.37995	-1.43589	0.151033	1		ANXA2P2_305	69.7648	0.18117	0.385362	0.47013	0.638262	1
ANXA5_309	38.8124	-0.179431	0.33635	-0.533465	0.593712	1		ANXA5_309	38.8124	-0.229978	0.354677	-0.648415	0.516716	1
ANXA7_312	43.6824	-0.320703	0.3983	-0.80518	0.420716	1		ANXA7_312	43.6824	-0.283761	0.416998	-0.680485	0.496197	1
AP2M1_322	18.3079	-0.68361	0.394148	-1.7344	0.0828475	1		AP2M1_322	18.3079	-0.330511	0.42242	-0.782422	0.433967	1
APBB2_336	14.1591	-0.398236	0.398689	-0.998864	0.317861	1		APBB2_336	14.1591	0.113322	0.421971	0.268555	0.788273	1
APLN_345	0.467679	-0.935046	3.91288	-0.238966	0.811132	1		APLN_345	0.467679	-1.05978	3.98294	-0.26608	0.790177	1
APOBEC3G_355	0.458751	0.536497	3.76411	0.14253	0.886662	1		APOBEC3G_355	0.458751	0.00253145	3.80397	0.000665476	0.999469	1
APOE_358	2.0917	0.498293	1.36262	0.365688	0.714598	1		APOE_358	2.0917	-0.0703131	1.55642	-0.0451761	0.963967	1
APP_367	910.135	0.219411	0.331571	0.661731	0.508144	1		APP_367	910.135	-0.0601126	0.332668	-0.180699	0.856604	1
APPBP2_370	310.892	0.175277	0.165798	1.05717	0.290433	1		APPBP2_370	310.892	-0.207225	0.171618	-1.20748	0.227247	1
AQP3_373	0.332283	-1.80934	5.34919	-0.338245	0.735178	1		AQP3_373	0.332283	0.460214	5.33952	0.0861901	0.931315	1
AQP9_378	0.304111	-1.71263	6.28699	-0.272409	0.785307	1		AQP9_378	0.304111	-0.445758	6.28699	-0.0709016	0.943476	1
AREG_385	1.79087	-2.04752	1.3525	-1.51387	0.130058	1		AREG_385	1.79087	-1.0907	1.37515	-0.793149	0.427691	1
ARFIP2_405	54.3391	0.157702	0.228504	0.690147	0.490102	1		ARFIP2_405	54.3391	-0.424913	0.255878	-1.66061	0.0967926	1
ARHGAP1_411	8.59727	-0.146718	0.461499	-0.317916	0.750549	1		ARHGAP1_411	8.59727	0.326636	0.494	0.661205	0.508481	1
ARHGEF12_420	677.524	0.0429335	0.254659	0.168592	0.866118	1		ARHGEF12_420	677.524	0.0418941	0.256311	0.16345	0.870164	1
ARHGEF2_423	166.43	-0.0322028	0.189122	-0.170276	0.864793	1		ARHGEF2_423	166.43	-0.289703	0.199267	-1.45384	0.14599	1
ARHGEF9_427	0.718038	-2.14345	1.70361	-1.25818	0.208326	1		ARHGEF9_427	0.718038	-0.160837	1.56476	-0.102787	0.918132	1
ARID4B_430	178.687	-0.0313451	0.220821	-0.141948	0.887121	1		ARID4B_430	178.687	0.258704	0.225056	1.14951	0.250347	1
ARPP19_466	74.7269	0.275567	0.376021	0.732852	0.463649	1		ARPP19_466	74.7269	0.228145	0.383242	0.595303	0.551641	1
ARSL_468	0.32946	-1.26436	4.55596	-0.277518	0.781382	1		ARSL_468	0.32946	0.931577	4.54936	0.204771	0.837751	1
ASAH1_474	51.2178	-0.387816	0.324375	-1.19558	0.231861	1		ASAH1_474	51.2178	0.219459	0.333244	0.658554	0.510182	1
ASCC3_480	86.9994	0.049134	0.25399	0.193449	0.846608	1		ASCC3_480	86.9994	0.2497	0.265597	0.940146	0.347143	1
ASPM_487	1.19415	0.550649	1.5062	0.365589	0.714672	1		ASPM_487	1.19415	0.261881	1.65668	0.158076	0.874397	1
ASPN_490	0.89508	-2.88016	3.1156	-0.924433	0.355261	1		ASPN_490	0.89508	-1.57842	3.09943	-0.509261	0.610569	1
ATF1_497	18.7568	-0.841117	0.34415	-2.44404	0.0145239	1		ATF1_497	18.7568	0.489249	0.343513	1.42425	0.154374	1
ATF3_499	0.75768	-1.19432	1.85367	-0.644297	0.519383	1		ATF3_499	0.75768	-1.7748	1.94293	-0.913464	0.360998	1
ATF5_501	361.595	-0.521221	0.401141	-1.29935	0.193825	1		ATF5_501	361.595	-0.597911	0.410427	-1.4568	0.145171	1
ATF6_502	64.4987	0.397652	0.297452	1.33686	0.181268	1		ATF6_502	64.4987	0.360089	0.308073	1.16884	0.242466	1
ATF6B_503	63.2369	-0.316858	0.401501	-0.789184	0.430004	1		ATF6B_503	63.2369	-0.331945	0.411366	-0.806933	0.419705	1
ATG3_504	47.0634	-0.173157	0.365729	-0.473458	0.635887	1		ATG3_504	47.0634	0.262004	0.373778	0.700961	0.483327	1
ATIC_507	232.816	-0.386971	0.437426	-0.884655	0.376343	1		ATIC_507	232.816	0.374244	0.438986	0.852518	0.393927	1
ATMIN_513	228.906	-0.130527	0.216907	-0.601764	0.547331	1		ATMIN_513	228.906	0.299903	0.220482	1.36022	0.173762	1
ATP11B_517	136.172	-0.250152	0.357641	-0.699451	0.48427	1		ATP11B_517	136.172	-0.0584465	0.363279	-0.160886	0.872183	1
ATP1B1_527	171.937	0.0972398	0.237901	0.40874	0.68273	1		ATP1B1_527	171.937	0.00899629	0.243885	0.0368874	0.970575	1
ATP2C1_533	510.793	-0.162425	0.193613	-0.83892	0.401514	1		ATP2C1_533	510.793	-0.0737986	0.196319	-0.375912	0.706983	1
ATP5F1C_537	474.263	0.53851	0.38336	1.40471	0.160108	1		ATP5F1C_537	474.263	0.186695	0.384858	0.4851	0.627606	1
DMAC2L_554	10.6096	0.89186	0.3808	2.34207	0.0191771	1		DMAC2L_554	10.6096	1.11859	0.410954	2.72193	0.00649019	1
ATP6V0B_562	85.2696	-0.175039	0.373259	-0.468947	0.639107	1		ATP6V0B_562	85.2696	-0.0666026	0.383646	-0.173604	0.862176	1
ATP6V1D_574	358.157	0.103163	0.221997	0.464705	0.642143	1		ATP6V1D_574	358.157	0.306403	0.224269	1.36623	0.171866	1
AURKA_586	9.33634	0.00348805	0.375307	0.00929386	0.992585	1		AURKA_586	9.33634	0.229872	0.414687	0.554325	0.579356	1
AURKB_587	34.7036	-0.16545	0.37922	-0.436289	0.662627	1		AURKB_587	34.7036	-0.530116	0.401984	-1.31875	0.187253	1
B2M_596	57.7516	0.816052	0.348265	2.34319	0.0191196	1		B2M_596	57.7516	0.227317	0.362517	0.627052	0.530625	1
B3GAT1_598	17.6599	0.0102998	0.33333	0.0308997	0.975349	1		B3GAT1_598	17.6599	0.238153	0.360233	0.661107	0.508544	1
B4GAT1_602	1.71042	-1.40777	1.17887	-1.19417	0.232413	1		B4GAT1_602	1.71042	-0.48198	1.22395	-0.39379	0.693736	1
B4GALT1_603	0.716163	-3.13868	2.88649	-1.08737	0.276874	1		B4GALT1_603	0.716163	-0.258496	2.81632	-0.0917849	0.926869	1
B4GALT5_608	3.50772	0.203239	0.843279	0.241011	0.809547	1		B4GALT5_608	3.50772	-0.129337	0.945317	-0.136818	0.891175	1
BAAT_614	8.40225	-0.669246	0.522628	-1.28054	0.200356	1		BAAT_614	8.40225	0.148911	0.544655	0.273405	0.784542	1
BACE2_618	0.190001	-2.25952	5.93075	-0.380984	0.703215	1		BACE2_618	0.190001	-0.99264	5.93075	-0.167372	0.867078	1
BAD_619	7.1107	-0.550389	0.6058	-0.908533	0.363597	1		BAD_619	7.1107	0.368665	0.623378	0.591398	0.554253	1
BAG3_629	31.5919	0.03984	0.305673	0.130335	0.896301	1		BAG3_629	31.5919	0.402083	0.321029	1.25248	0.210394	1
BAK1_631	4.39558	-0.645364	0.849617	-0.759594	0.447497	1		BAK1_631	4.39558	0.108686	0.8853	0.122767	0.902292	1
BAMBI_634	0.270681	-1.71435	4.09787	-0.418352	0.67569	1		BAMBI_634	0.270681	1.19771	4.04808	0.295872	0.767328	1
BANF1_635	183.9	0.0987062	0.382292	0.258196	0.796256	1		BANF1_635	183.9	0.0970575	0.385691	0.251646	0.801315	1
BBC3_640	11.364	0.00440044	0.404646	0.0108748	0.991323	1		BBC3_640	11.364	-0.297252	0.464944	-0.63933	0.522608	1
BCAT2_651	3.02988	-0.737881	0.722401	-1.02143	0.307051	1		BCAT2_651	3.02988	-0.626391	0.812907	-0.770557	0.44097	1
BCL2_658	7.83271	-0.313266	0.812145	-0.385727	0.699699	1		BCL2_658	7.83271	-0.400477	0.875152	-0.457609	0.647234	1
BCL2L1_660	0.687325	1.55488	2.45584	0.633135	0.526645	1		BCL2L1_660	0.687325	1.85545	2.52936	0.733564	0.463215	1
BCL2L11_661	2.05571	-0.634084	1.48614	-0.426664	0.669624	1		BCL2L11_661	2.05571	0.147193	1.54363	0.0953548	0.924033	1
BCL2L11_663	4.78164	0.509678	0.609512	0.836206	0.403039	1		BCL2L11_663	4.78164	-0.281326	0.730672	-0.385024	0.70022	1
BCL2L13_664	31.4497	-0.0938782	0.342864	-0.273806	0.784234	1		BCL2L13_664	31.4497	-0.444876	0.370844	-1.19963	0.230283	1
BCL2L2_665	37.944	-0.378851	0.402004	-0.942407	0.345984	1		BCL2L2_665	37.944	-0.569055	0.43037	-1.32225	0.186086	1
BCL3_668	0.68318	-1.50654	1.86921	-0.805977	0.420256	1		BCL3_668	0.68318	-0.0297277	1.80598	-0.0164607	0.986867	1
BCL7B_670	78.9761	-0.487212	0.356185	-1.36786	0.171355	1		BCL7B_670	78.9761	-0.504793	0.368821	-1.36867	0.171103	1
BDH1_674	2.88192	-0.761799	0.936082	-0.813817	0.41575	1		BDH1_674	2.88192	-1.56037	1.09811	-1.42096	0.155328	1
BDNF_679	0.17542	0	6.28842	0	1	1		BDNF_679	0.17542	0	6.28842	0	1	1
BECN1_680	46.4638	0.0237264	0.475842	0.0498619	0.960232	1		BECN1_680	46.4638	0.427955	0.48324	0.885594	0.375836	1
BHLHE40_689	0.525956	-1.26437	2.7089	-0.466746	0.640681	1		BHLHE40_689	0.525956	0.00253423	2.7089	0.000935518	0.999254	1
BID_696	137.596	0.0626816	0.184144	0.340395	0.733559	1		BID_696	137.596	-0.244042	0.195908	-1.24569	0.212876	1
BIRC2_703	27.2053	-0.0234637	0.284971	-0.082337	0.934379	1		BIRC2_703	27.2053	0.428274	0.301677	1.41964	0.155711	1
BIRC5_709	11.7585	-0.18546	0.506396	-0.366235	0.71419	1		BIRC5_709	11.7585	0.437818	0.525543	0.833077	0.404801	1
BLMH_719	17.1429	0.148767	0.384782	0.386626	0.699033	1		BLMH_719	17.1429	0.193201	0.415	0.465545	0.641541	1
BLNK_720	0.336081	-0.842269	3.98809	-0.211196	0.832734	1		BLNK_720	0.336081	-0.537159	3.98809	-0.134691	0.892856	1
BLVRA_731	17.5999	-0.240311	0.31485	-0.763254	0.445312	1		BLVRA_731	17.5999	0.0227513	0.342999	0.0663305	0.947115	1
BMP4_737	1.32134	-1.39372	1.34952	-1.03275	0.301719	1		BMP4_737	1.32134	-0.464203	1.39185	-0.333516	0.738745	1
BNIP3L_746	55.3341	-0.183345	0.467857	-0.391882	0.695146	1		BNIP3L_746	55.3341	0.486958	0.472319	1.03099	0.302544	1
BRCA1_757	1.06354	-0.118857	1.38342	-0.0859153	0.931534	1		BRCA1_757	1.06354	1.02087	1.38269	0.73832	0.46032	1
BTK_795	2.78877	-0.46278	1.00517	-0.460401	0.645228	1		BTK_795	2.78877	0.886532	1.0052	0.881943	0.377808	1
BTN3A2_796	2.4336	-0.677427	0.828859	-0.817301	0.413756	1		BTN3A2_796	2.4336	-1.07422	1.00681	-1.06695	0.285996	1
BUB1B_800	4.06539	-0.21285	0.794092	-0.268043	0.788667	1		BUB1B_800	4.06539	-0.581214	0.888066	-0.654472	0.512808	1
BZW2_805	154.422	-0.0843863	0.404899	-0.208413	0.834906	1		BZW2_805	154.422	0.270873	0.407968	0.663956	0.506718	1
TIGAR_823	99.3705	0.431589	0.294873	1.46365	0.143291	1		TIGAR_823	99.3705	0.128009	0.304762	0.420029	0.674464	1
MCEMP1_855	4.63398	-1.28957	0.930179	-1.38637	0.165635	1		MCEMP1_855	4.63398	-0.261128	0.952072	-0.274274	0.783874	1
C1D_859	19.9045	-0.286188	0.386738	-0.740004	0.459298	1		C1D_859	19.9045	0.292632	0.402538	0.726968	0.467245	1
C1orf131_862	114.938	0.18865	0.183309	1.02914	0.303416	1		C1orf131_862	114.938	0.152701	0.192817	0.791948	0.428391	1
C1QA_867	0.202394	-1.26435	6.28842	-0.201059	0.840652	1		C1QA_867	0.202394	1.19165	6.27223	0.189988	0.849319	1
C1R_871	2.77911	-0.271414	0.805618	-0.336902	0.736191	1		C1R_871	2.77911	-1.53719	1.08829	-1.41248	0.157807	1
CFB_872	0.528976	-0.637749	2.46699	-0.258513	0.796011	1		CFB_872	0.528976	-0.797372	2.58224	-0.308791	0.757481	1
C2CD2_875	5.57184	0.0269371	0.622526	0.0432706	0.965486	1		C2CD2_875	5.57184	0.821399	0.649314	1.26503	0.205862	1
C2CD2L_878	2.11268	-4.58285	1.54912	-2.95835	0.00309288	1		C2CD2L_878	2.11268	-0.929427	1.29525	-0.717568	0.473024	1
C2CD5_880	456.077	-0.248532	0.248462	-1.00028	0.317175	1		C2CD5_880	456.077	-0.0429611	0.250624	-0.171416	0.863897	1
C3_886	1.14776	-3.43824	1.78084	-1.93068	0.0535228	1		C3_886	1.14776	-0.0162426	1.59449	-0.0101867	0.991872	1
C5_890	4.60336	0.666922	0.610971	1.09158	0.275019	1		C5_890	4.60336	0.0132533	0.715992	0.0185103	0.985232	1
C6orf62_903	1065.65	0.169791	0.205367	0.826768	0.408369	1		C6orf62_903	1065.65	-0.157754	0.206751	-0.763011	0.445457	1
CA2_908	0.558633	-0.302577	2.45973	-0.123012	0.902097	1		CA2_908	0.558633	2.43212	2.31936	1.04862	0.294354	1
CA9_915	0.912749	0.162133	2.12815	0.0761849	0.939272	1		CA9_915	0.912749	1.24042	2.10916	0.588109	0.556459	1
CAB39_918	157.112	0.00290439	0.437992	0.00663116	0.994709	1		CAB39_918	157.112	0.303824	0.440715	0.689387	0.49058	1
CALM1_934	193.423	-0.178295	0.277851	-0.641695	0.521071	1		CALM1_934	193.423	-0.114393	0.282657	-0.404706	0.685694	1
CALM3_940	15.0695	-1.12881	0.632399	-1.78496	0.0742673	1		CALM3_940	15.0695	0.130469	0.636929	0.20484	0.837697	1
CALR_943	544.109	0.646798	0.395502	1.63539	0.101968	1		CALR_943	544.109	-0.302633	0.398481	-0.759465	0.447574	1
CALU_944	36.877	0.0090209	0.357425	0.0252386	0.979865	1		CALU_944	36.877	0.018053	0.375515	0.0480754	0.961656	1
CAMSAP2_955	40.0973	-0.0191383	0.234624	-0.08157	0.934989	1		CAMSAP2_955	40.0973	0.34066	0.249974	1.36278	0.172951	1
CANT1_956	27.2141	0.14367	0.273878	0.524577	0.599878	1		CANT1_956	27.2141	-0.18594	0.310923	-0.598026	0.549822	1
CAPN1_957	12.7739	-0.136847	0.378929	-0.361141	0.717994	1		CAPN1_957	12.7739	-0.203991	0.426253	-0.478567	0.632247	1
CASC3_973	18.8575	0.188405	0.418616	0.450067	0.652662	1		CASC3_973	18.8575	0.129019	0.444286	0.290396	0.771513	1
CASK_976	23.7432	-0.327588	0.548376	-0.597378	0.550255	1		CASK_976	23.7432	0.699118	0.553441	1.26322	0.20651	1
CASP1_977	0.709107	0.178328	3.12416	0.0570802	0.954481	1		CASP1_977	0.709107	1.47968	3.10807	0.476077	0.63402	1
[truncated: 3,877 more rows]

## Sheet: 22DCVC
62,5 µM 2,2-DCVC	baseMean	log2FoldChange	lfcSE	stat	pvalue	padj		125 µM 2,2-DCVC	baseMean	log2FoldChange	lfcSE	stat	pvalue	padj
[truncated: 4,041 more rows]

[truncated: 1 more sheets: 22DCVG]
