# Supplementary material for: Transcriptomic-based evaluation of trichloroethylene glutathione and cysteine conjugates demonstrate phenotype-dependent stress responses in a panel of human in vitro models
Source: Arch Toxicol. 2022 Dec 28;97(2):523–45. doi: 10.1007/s00204-022-03436-6 (PMC9859926; doi:10.1007/s00204-022-03436-6)
Supplement: Supplementary file 9 — Supplementary file9 (TempoSeq UKN5) (XLSX 1049 KB) [file 204_2022_3436_MOESM9_ESM.xlsx]

## Sheet: 12DCVC
	62,5 µM 12DCVC									125 µM 12DCVC
	baseMean	log2FoldChange	lfcSE	stat	pvalue	padj				baseMean	log2FoldChange	lfcSE	stat	pvalue	padj
A2M_1	3.16329	-1.1321	1.15915	-0.976663	0.328736	NA			A2M_1	3.16329	-1.55471	1.20341	-1.29192	0.196386	0.851711
AARS1_3	377.357	0.156192	0.142622	1.09515	0.273453	0.500301			AARS1_3	377.357	0.627826	0.139756	4.49229	7.04608e-06	0.00133724
AATF_4	17.0422	0.27457	0.375842	0.730546	0.465056	0.681214			AATF_4	17.0422	0.348136	0.368155	0.945624	0.344341	0.933861
ABCB1_12	1.11543	1.10356	1.36879	0.806232	0.420109	NA			ABCB1_12	1.11543	0.312218	1.46258	0.21347	0.83096	NA
ABCC2_22	15.5481	-1.34231	0.674173	-1.99105	0.0464756	0.195807			ABCC2_22	15.5481	0.315852	0.614302	0.514164	0.607137	0.976075
ABCC5_26	423.839	-0.019184	0.157916	-0.121482	0.903309	0.952177			ABCC5_26	423.839	0.262514	0.156313	1.67941	0.0930719	0.716761
ABCF1_35	203.933	0.245052	0.226124	1.08371	0.278495	0.505592			ABCF1_35	203.933	0.0101832	0.22701	0.0448579	0.964221	0.99454
ABCF3_36	40.2954	-0.151892	0.328898	-0.461821	0.644209	0.807753			ABCF3_36	40.2954	0.383103	0.314617	1.21768	0.223345	0.874618
ABCG1_37	0.343433	-0.000799089	2.71192	-0.000294658	0.999765	NA			ABCG1_37	0.343433	-1.07097	2.71188	-0.394918	0.692903	NA
ABCC3_38	0.548515	-0.660331	2.95057	-0.223798	0.822915	NA			ABCC3_38	0.548515	0.320651	2.86925	0.111754	0.911018	NA
ABCG2_39	11.5664	-1.52034	0.784781	-1.93727	0.0527121	0.203826			ABCG2_39	11.5664	-0.514964	0.734486	-0.701122	0.483227	0.949939
ABCG2_40	0	NA	NA	NA	NA	NA			ABCG2_40	0	NA	NA	NA	NA	NA
ABCG2_41	3.62962	-1.7225	0.957505	-1.79894	0.0720281	NA			ABCG2_41	3.62962	-1.90265	0.970426	-1.96064	0.0499215	0.597484
ABHD6_45	123.076	-0.684818	0.244523	-2.80063	0.00510036	0.0677455			ABHD6_45	123.076	-0.387946	0.239612	-1.61906	0.105434	0.739855
ABL1_46	9.79026	0.188882	0.574237	0.328927	0.742211	0.874217			ABL1_46	9.79026	-0.133455	0.586255	-0.22764	0.819926	0.982427
ACADL_49	0.649536	-0.0593335	2.35644	-0.0251794	0.979912	NA			ACADL_49	0.649536	1.28011	2.20857	0.579611	0.562177	NA
ACAT2_56	175.899	0.0669372	0.208854	0.320497	0.748592	0.878213			ACAT2_56	175.899	-0.241773	0.21066	-1.1477	0.251094	0.889732
ACBD3_59	73.592	-0.281222	0.243634	-1.15428	0.248386	0.476698			ACBD3_59	73.592	0.0385876	0.236005	0.163504	0.870122	0.982435
ACD_60	16.9621	0.157413	0.470556	0.334525	0.737984	0.871421			ACD_60	16.9621	-0.13434	0.477693	-0.281226	0.778537	0.982427
ACE_61	0	NA	NA	NA	NA	NA			ACE_61	0	NA	NA	NA	NA	NA
ACHE_63	2.09548	-2.63313	1.4135	-1.86284	0.0624845	NA			ACHE_63	2.09548	-1.84633	1.28361	-1.43839	0.150323	NA
ACLY_66	146.372	0.128844	0.354511	0.363441	0.716276	0.855673			ACLY_66	146.372	-0.273875	0.356678	-0.76785	0.442576	0.949939
ACOT9_69	1.81416	-0.239158	1.1347	-0.210768	0.833068	NA			ACOT9_69	1.81416	-0.745026	1.20494	-0.618308	0.536372	NA
ACSL1_75	7.20255	0.162872	0.593142	0.274592	0.78363	0.894932			ACSL1_75	7.20255	0.101111	0.589601	0.17149	0.863838	0.982427
ACTN2_90	3.1413	-0.698385	0.965651	-0.723226	0.469541	NA			ACTN2_90	3.1413	0.638765	0.822656	0.776466	0.437474	0.949939
ADAM10_102	506.819	0.278977	0.122122	2.2844	0.0223479	0.135842			ADAM10_102	506.819	-0.0266732	0.12303	-0.216802	0.828363	0.982427
ADAT1_113	3.06376	-0.249347	0.999919	-0.249367	0.803077	NA			ADAT1_113	3.06376	0.586236	0.897006	0.653547	0.513403	0.949939
COQ8A_114	19.1745	1.0078	0.363991	2.76874	0.00562732	0.0706009			COQ8A_114	19.1745	0.582728	0.374725	1.55508	0.119926	0.770614
ADH1A_126	1.78354	-1.56146	1.43267	-1.0899	0.275759	NA			ADH1A_126	1.78354	-1.11006	1.30756	-0.848951	0.395909	NA
ADI1_135	18.5457	-0.586333	0.514926	-1.13868	0.254838	0.482387			ADI1_135	18.5457	0.607047	0.465134	1.3051	0.191859	0.851711
ADM_140	5.32289	-0.909842	0.772334	-1.17804	0.23878	NA			ADM_140	5.32289	-0.152967	0.708954	-0.215764	0.829172	0.982427
ADO_144	108	-0.112771	0.181829	-0.620205	0.535123	0.729318			ADO_144	108	-0.25348	0.182377	-1.38986	0.16457	0.850707
ADORA2A_146	1.14512	-1.77041	1.76821	-1.00124	0.31671	NA			ADORA2A_146	1.14512	0.0363806	1.50122	0.024234	0.980666	NA
ADRB2_151	5.85408	-1.23267	0.858368	-1.43607	0.150983	NA			ADRB2_151	5.85408	0.345525	0.749492	0.461013	0.644789	0.976075
ADSL_153	6.43367	-1.20327	0.755756	-1.59214	0.111354	0.304057			ADSL_153	6.43367	-0.555811	0.698861	-0.79531	0.426433	0.949939
AFP_158	1.05256	-1.61267	2.20966	-0.729827	0.465496	NA			AFP_158	1.05256	0.619926	1.96956	0.314753	0.752949	NA
AGL_162	22.8502	0.406196	0.391917	1.03643	0.3	0.527129			AGL_162	22.8502	0.68866	0.380025	1.81214	0.0699639	0.659997
GPAT3_164	0	NA	NA	NA	NA	NA			GPAT3_164	0	NA	NA	NA	NA	NA
AIFM1_183	61.1326	0.533792	0.302978	1.76181	0.0781007	0.253835			AIFM1_183	61.1326	-0.203305	0.313303	-0.648909	0.516397	0.951856
AKAP8_195	169.377	0.649713	0.298515	2.17648	0.0295191	0.153803			AKAP8_195	169.377	0.310765	0.299729	1.03682	0.299819	0.917178
AKAP8L_196	41.7571	-0.570749	0.304607	-1.87373	0.0609682	0.221203			AKAP8L_196	41.7571	-0.760658	0.307135	-2.47663	0.0132631	0.303329
AKR1B1_197	83.6258	0.623752	0.322728	1.93275	0.0532673	0.204568			AKR1B1_197	83.6258	-0.268299	0.332865	-0.806029	0.420226	0.949939
AKR1C3_203	1.0106	-0.111624	1.42487	-0.0783397	0.937558	NA			AKR1C3_203	1.0106	-0.758228	1.5271	-0.496514	0.619532	NA
AKT1_210	30.7661	0.782399	0.352773	2.21785	0.0265647	0.146605			AKT1_210	30.7661	-0.21197	0.377133	-0.562058	0.574077	0.976075
ALB_217	1.34509	-0.997939	1.43166	-0.697049	0.485772	NA			ALB_217	1.34509	0.676263	1.1485	0.588822	0.55598	NA
ALDH2_225	211.252	0.254477	0.167996	1.51478	0.129829	0.335425			ALDH2_225	211.252	0.453612	0.165595	2.73928	0.00615732	0.199512
ALDH7A1_227	22.2184	-0.399666	0.35477	-1.12655	0.259932	0.487457			ALDH7A1_227	22.2184	0.0687311	0.331061	0.207609	0.835535	0.982427
ALDH9A1_231	222.252	0.147501	0.15398	0.957923	0.338102	0.564974			ALDH9A1_231	222.252	0.158644	0.153001	1.03689	0.299789	0.917178
ALDOA_232	1128.04	0.387312	0.23721	1.63278	0.102514	0.294275			ALDOA_232	1128.04	0.194914	0.237304	0.821368	0.411437	0.949939
ALDOC_233	4.04455	-0.0520971	0.816251	-0.0638248	0.94911	NA			ALDOC_233	4.04455	0.090597	0.793322	0.1142	0.90908	0.986967
ALG8_238	93.6978	0.55005	0.326794	1.68317	0.0923428	0.274113			ALG8_238	93.6978	-0.0394199	0.331488	-0.118918	0.90534	0.986967
AMDHD2_248	54.9283	-0.193983	0.251059	-0.772658	0.439725	0.659727			AMDHD2_248	54.9283	-0.162247	0.247863	-0.654582	0.512737	0.949939
AMY2A_256	15.1537	0.155686	0.380815	0.408822	0.68267	0.834113			AMY2A_256	15.1537	-0.199123	0.394047	-0.505328	0.613329	0.976075
ANKRD10_277	605.171	-0.498283	0.217626	-2.28963	0.0220429	0.135645			ANKRD10_277	605.171	-0.122671	0.216463	-0.566705	0.570915	0.976075
ANKRD20A17P_283	27.7738	-1.12106	0.745453	-1.50386	0.132618	0.338396			ANKRD20A17P_283	27.7738	0.18378	0.722516	0.254361	0.799217	0.982427
ANKRD36B_290	38.1646	-1.56122	0.508223	-3.07192	0.0021269	0.0431079			ANKRD36B_290	38.1646	-0.561358	0.484215	-1.15932	0.246327	0.889255
ANO10_292	79.2368	0.372017	0.308143	1.20728	0.227322	0.452911			ANO10_292	79.2368	0.210413	0.308811	0.681365	0.495641	0.949939
ANXA2P2_305	2602.02	-0.277263	0.124471	-2.22753	0.0259121	0.145046			ANXA2P2_305	2602.02	-0.419807	0.124511	-3.37164	0.000747225	0.0551493
ANXA5_309	18.4011	0.525691	0.405994	1.29482	0.195381	0.418725			ANXA5_309	18.4011	0.548561	0.401329	1.36686	0.171669	0.851711
ANXA7_312	101.494	0.291966	0.212754	1.37232	0.169965	0.388123			ANXA7_312	101.494	0.0535199	0.21456	0.249441	0.80302	0.982427
AP2M1_322	15.2442	0.00714	0.395895	0.0180351	0.985611	0.994067			AP2M1_322	15.2442	0.427898	0.373422	1.14588	0.251844	0.890916
APBB2_336	32.3567	-0.51146	0.314632	-1.62558	0.104039	0.295631			APBB2_336	32.3567	-0.0289061	0.293648	-0.0984379	0.921585	0.986967
APLN_345	0.304656	0.505639	3.098	0.163215	0.870349	NA			APLN_345	0.304656	0.397224	3.09793	0.128222	0.897973	NA
APOBEC3G_355	1.68537	-0.292001	1.29351	-0.225743	0.821401	NA			APOBEC3G_355	1.68537	-0.0899645	1.2527	-0.0718167	0.942748	NA
APOE_358	17.9068	-1.29374	0.635718	-2.03508	0.0418424	0.186087			APOE_358	17.9068	-0.708585	0.610474	-1.16071	0.245759	0.888944
APP_367	277.349	-0.0384539	0.198196	-0.19402	0.84616	0.922264			APP_367	277.349	-0.0987619	0.197931	-0.498972	0.617799	0.976075
APPBP2_370	253.844	-0.187755	0.1394	-1.34688	0.178019	0.396863			APPBP2_370	253.844	-0.0249073	0.13705	-0.181739	0.855788	0.982427
AQP3_373	0.412647	0.024753	3.44417	0.00718694	0.994266	NA			AQP3_373	0.412647	2.66819	3.3223	0.803114	0.421909	NA
AQP9_378	0.283975	0.024742	3.78591	0.00653529	0.994786	NA			AQP9_378	0.283975	-0.0836121	3.78579	-0.0220857	0.98238	NA
AREG_385	2.05238	-0.0852941	1.03439	-0.0824586	0.934282	NA			AREG_385	2.05238	-0.550901	1.08031	-0.509948	0.610088	NA
ARFIP2_405	22.402	0.0345032	0.349062	0.0988455	0.921261	0.962188			ARFIP2_405	22.402	-0.264176	0.356732	-0.740546	0.458969	0.949939
ARHGAP1_411	26.3143	0.105545	0.360337	0.292906	0.769594	0.893136			ARHGAP1_411	26.3143	-0.0717364	0.362684	-0.197793	0.843207	0.982427
ARHGEF12_420	580.423	-0.0180988	0.119919	-0.150925	0.880035	0.939669			ARHGEF12_420	580.423	-0.011618	0.11944	-0.0972708	0.922511	0.986967
ARHGEF2_423	50.2264	-0.179051	0.269853	-0.663511	0.507003	0.708238			ARHGEF2_423	50.2264	-0.0136425	0.263273	-0.0518189	0.958673	0.993024
ARHGEF9_427	1.50114	-1.69212	1.58687	-1.06633	0.286275	NA			ARHGEF9_427	1.50114	-0.343156	1.35475	-0.253299	0.800037	NA
ARID4B_430	281.978	0.0348735	0.158096	0.220584	0.825416	0.915788			ARID4B_430	281.978	0.184364	0.156479	1.1782	0.238716	0.8787
ARPP19_466	82.4996	0.0707555	0.212088	0.333613	0.738671	0.871795			ARPP19_466	82.4996	-0.311881	0.216977	-1.4374	0.150606	0.826005
ARSL_468	0.463939	0.986537	2.53339	0.389414	0.69697	NA			ARSL_468	0.463939	0.878136	2.53335	0.34663	0.728869	NA
ASAH1_474	63.1819	-0.105693	0.275963	-0.382997	0.701722	0.844217			ASAH1_474	63.1819	0.00555697	0.271789	0.0204459	0.983688	0.998824
ASCC3_480	151.703	0.0462593	0.213931	0.216235	0.828805	0.915972			ASCC3_480	151.703	0.393935	0.210194	1.87415	0.0609099	0.629719
ASPM_487	2.45981	-2.2649	1.55607	-1.45553	0.145523	NA			ASPM_487	2.45981	-1.52226	1.45086	-1.04921	0.294082	NA
ASPN_490	3.60981	-1.6846	1.07732	-1.56369	0.11789	NA			ASPN_490	3.60981	-0.105047	0.891433	-0.117841	0.906194	0.986967
ATF1_497	48.8865	-0.641681	0.342395	-1.87409	0.0609174	0.221203			ATF1_497	48.8865	0.221714	0.323896	0.684522	0.493645	0.949939
ATF3_499	6.02529	0.000638356	0.611803	0.0010434	0.999167	NA			ATF3_499	6.02529	-0.255033	0.623168	-0.409253	0.682354	0.980401
ATF5_501	212.731	0.284813	0.229601	1.24047	0.214801	0.439511			ATF5_501	212.731	1.03196	0.225065	4.58515	4.53655e-06	0.000927202
ATF6_502	83.4414	0.576153	0.27909	2.0644	0.0389802	0.180399			ATF6_502	83.4414	0.47239	0.279056	1.69281	0.0904911	0.716761
ATF6B_503	30.1827	0.241031	0.463947	0.519523	0.603396	0.781589			ATF6B_503	30.1827	-0.0846316	0.468992	-0.180454	0.856796	0.982427
ATG3_504	66.4867	-0.195929	0.241698	-0.810636	0.417575	0.641001			ATG3_504	66.4867	0.0137712	0.235393	0.0585027	0.953348	0.992573
ATIC_507	249.877	-0.190865	0.156049	-1.22311	0.22129	0.445483			ATIC_507	249.877	-0.131853	0.154733	-0.852128	0.394143	0.94858
ATMIN_513	331.703	0.454183	0.199732	2.27396	0.0229683	0.13636			ATMIN_513	331.703	-0.000965328	0.20128	-0.00479596	0.996173	0.999718
ATP11B_517	92.4068	-0.232309	0.255529	-0.90913	0.363282	0.591055			ATP11B_517	92.4068	0.111871	0.249854	0.447744	0.654338	0.976146
ATP1B1_527	238.583	-0.0847336	0.188363	-0.449842	0.652825	0.814486			ATP1B1_527	238.583	-0.226041	0.18861	-1.19845	0.230741	0.877667
ATP2C1_533	548.811	0.228743	0.125115	1.82825	0.0675113	0.232046			ATP2C1_533	548.811	0.172736	0.124907	1.38292	0.16669	0.851711
ATP5F1C_537	94.3004	0.512152	0.32978	1.55301	0.12042	0.319536			ATP5F1C_537	94.3004	-0.439039	0.338877	-1.29557	0.195123	0.851711
DMAC2L_554	15.391	-0.672324	0.421409	-1.59542	0.110619	0.303106			DMAC2L_554	15.391	-0.773984	0.420951	-1.83866	0.0659657	0.651495
ATP6V0B_562	215.562	0.081733	0.187305	0.436362	0.662574	0.821145			ATP6V0B_562	215.562	-0.0351008	0.187379	-0.187325	0.851406	0.982427
ATP6V1D_574	376.7	0.677405	0.2339	2.89613	0.00377798	0.0580525			ATP6V1D_574	376.7	0.383264	0.234455	1.6347	0.102111	0.739855
AURKA_586	21.1978	-0.392297	0.415929	-0.943182	0.345588	0.572167			AURKA_586	21.1978	0.226334	0.391734	0.577774	0.563416	0.976075
AURKB_587	16.2645	-0.0126607	0.488146	-0.0259363	0.979308	0.988983			AURKB_587	16.2645	-0.62529	0.513957	-1.21662	0.223749	0.874618
B2M_596	13.9847	-0.0686899	0.40868	-0.168078	0.866522	0.931502			B2M_596	13.9847	0.57733	0.371484	1.55412	0.120156	0.770614
B3GAT1_598	6.65437	0.541686	0.584227	0.927184	0.353831	0.5805			B3GAT1_598	6.65437	-0.445268	0.648264	-0.686862	0.49217	0.949939
B4GAT1_602	0.888316	-0.688664	1.9434	-0.354359	0.72307	NA			B4GAT1_602	0.888316	1.04301	1.71223	0.609153	0.542423	NA
B4GALT1_603	0.103502	0	4.56215	0	1	NA			B4GALT1_603	0.103502	0	4.56194	0	1	NA
B4GALT5_608	5.7633	0.0175191	0.610786	0.0286829	0.977117	NA			B4GALT5_608	5.7633	-0.705659	0.672676	-1.04903	0.294163	0.917178
BAAT_614	18.13	-0.32206	0.37429	-0.860457	0.389537	0.613397			BAAT_614	18.13	0.298805	0.343568	0.869712	0.384458	0.946398
BACE2_618	0.948645	-2.45764	1.84554	-1.33166	0.18297	NA			BACE2_618	0.948645	0.238171	1.59996	0.14886	0.881664	NA
BAD_619	7.25309	-0.338474	0.620015	-0.545913	0.585126	0.767651			BAD_619	7.25309	-0.173492	0.600498	-0.288914	0.772647	0.982427
BAG3_629	82.2208	-0.242547	0.217716	-1.11405	0.265256	0.492663			BAG3_629	82.2208	0.00501751	0.211434	0.0237308	0.981067	0.998824
BAK1_631	1.54941	-3.55987	1.61133	-2.20928	0.0271551	NA			BAK1_631	1.54941	-0.105944	1.23652	-0.0856788	0.931722	NA
BAMBI_634	11.4968	0.21513	0.431626	0.498419	0.618189	0.793049			BAMBI_634	11.4968	0.516925	0.408107	1.26664	0.205284	0.855412
BANF1_635	302.984	0.471154	0.290325	1.62285	0.104622	0.295631			BANF1_635	302.984	0.0982213	0.291234	0.337259	0.735922	0.982427
BBC3_640	7.35501	0.808906	0.769223	1.05159	0.292989	0.518687			BBC3_640	7.35501	0.747635	0.767186	0.974516	0.329801	0.930626
BCAT2_651	3.50024	-0.469476	0.868968	-0.540268	0.589012	NA			BCAT2_651	3.50024	0.300879	0.772785	0.389344	0.697022	0.981965
BCL2_658	3.44481	-3.02483	1.31299	-2.30378	0.0212351	NA			BCL2_658	3.44481	0.187699	0.728032	0.257817	0.796548	0.982427
BCL2L1_660	0.826707	-1.83492	1.8699	-0.981289	0.32645	NA			BCL2L1_660	0.826707	0.531458	1.66995	0.318248	0.750297	NA
BCL2L11_661	13.396	-1.30815	0.673927	-1.94108	0.0522486	0.203263			BCL2L11_661	13.396	-0.000356161	0.615961	-0.00057822	0.999539	0.999718
BCL2L11_663	16.9919	0.0720416	0.388459	0.185455	0.852872	0.925458			BCL2L11_663	16.9919	0.262384	0.375289	0.699154	0.484456	0.949939
BCL2L13_664	23.9496	-0.407166	0.335001	-1.21542	0.224207	0.448606			BCL2L13_664	23.9496	0.424372	0.29926	1.41807	0.15617	0.834097
BCL2L2_665	21.6375	0.0476422	0.360915	0.132004	0.894981	0.947969			BCL2L2_665	21.6375	0.12181	0.354532	0.343581	0.731161	0.982427
BCL3_668	0.486207	1.84838	2.72334	0.678716	0.497318	NA			BCL3_668	0.486207	-1.02484	2.87168	-0.356878	0.721183	NA
BCL7B_670	28.5293	0.500096	0.339993	1.4709	0.141319	0.34826			BCL7B_670	28.5293	0.114138	0.347618	0.328343	0.742653	0.982427
BDH1_674	2.42547	0.32366	0.92049	0.351617	0.725126	NA			BDH1_674	2.42547	-0.779871	1.0498	-0.742876	0.457557	NA
BDNF_679	0.459808	1.57656	2.90948	0.541869	0.587909	NA			BDNF_679	0.459808	0.397242	2.98782	0.132954	0.89423	NA
BECN1_680	40.9402	0.490473	0.396716	1.23633	0.216335	0.440349			BECN1_680	40.9402	0.0241138	0.403224	0.0598025	0.952313	0.991884
BHLHE40_689	7.70652	-1.03303	0.652496	-1.5832	0.113376	0.308503			BHLHE40_689	7.70652	-0.869038	0.627043	-1.38593	0.165768	0.850714
BID_696	58.3478	-0.0702128	0.225195	-0.311787	0.755202	0.882884			BID_696	58.3478	0.291245	0.215014	1.35454	0.175564	0.851711
BIRC2_703	91.4238	0.0293044	0.182227	0.160813	0.872241	0.933806			BIRC2_703	91.4238	0.152039	0.178123	0.853561	0.393349	0.948391
BIRC5_709	11.9676	-0.0244925	0.567551	-0.0431547	0.965578	0.9819			BIRC5_709	11.9676	-0.404571	0.580524	-0.696907	0.485861	0.949939
BLMH_719	25.6448	0.607688	0.360868	1.68396	0.0921894	0.274113			BLMH_719	25.6448	0.103845	0.373064	0.278356	0.780739	0.982427
BLNK_720	0.36988	-1.30027	2.61729	-0.496802	0.619329	NA			BLNK_720	0.36988	-0.446892	2.61725	-0.170749	0.864422	NA
BLVRA_731	4.41469	-0.241789	0.947024	-0.255314	0.798481	NA			BLVRA_731	4.41469	1.242	0.821015	1.51277	0.130339	0.794964
BMP4_737	2.61654	0.591941	0.886039	0.668075	0.504086	NA			BMP4_737	2.61654	1.00628	0.834094	1.20644	0.22765	NA
BNIP3L_746	111.7	-0.328186	0.180039	-1.82286	0.0683248	0.233728			BNIP3L_746	111.7	0.0140883	0.172454	0.0816929	0.934891	0.990621
BRCA1_757	1.26971	-0.744048	1.99191	-0.373535	0.70875	NA			BRCA1_757	1.26971	0.857068	1.80508	0.474809	0.634923	NA
BTK_795	1.99598	0.855384	1.08189	0.790636	0.429156	NA			BTK_795	1.99598	0.847219	1.07318	0.789446	0.429851	NA
BTN3A2_796	1.08997	-0.842849	1.52823	-0.551518	0.581278	NA			BTN3A2_796	1.08997	0.417818	1.29397	0.322896	0.746774	NA
BUB1B_800	2.82465	-0.743602	0.927808	-0.801462	0.422864	NA			BUB1B_800	2.82465	-0.389012	0.863442	-0.450537	0.652323	NA
BZW2_805	78.2973	0.806117	0.356623	2.26042	0.0237951	0.13916			BZW2_805	78.2973	0.216697	0.361511	0.59942	0.548893	0.97039
TIGAR_823	96.8425	0.337976	0.231097	1.46248	0.143608	0.349869			TIGAR_823	96.8425	0.604703	0.226856	2.66559	0.00768537	0.221957
MCEMP1_855	0.804645	-1.88023	2.14086	-0.878258	0.379804	NA			MCEMP1_855	0.804645	0.835573	1.93143	0.432619	0.665291	NA
C1D_859	84.2174	0.123031	0.193384	0.636199	0.524647	0.722157			C1D_859	84.2174	-0.0153263	0.193923	-0.0790328	0.937007	0.990621
C1orf131_862	98.0613	0.368327	0.17892	2.05861	0.039532	0.181878			C1orf131_862	98.0613	-0.0713087	0.184268	-0.386984	0.698768	0.982427
C1QA_867	0	NA	NA	NA	NA	NA			C1QA_867	0	NA	NA	NA	NA	NA
C1R_871	0.884581	-2.28708	1.80096	-1.26992	0.204113	NA			C1R_871	0.884581	-0.00760665	1.60545	-0.004738	0.99622	NA
CFB_872	0.719538	0.509972	1.68533	0.302594	0.762199	NA			CFB_872	0.719538	1.11196	1.55673	0.714296	0.475044	NA
C2CD2_875	0.925657	-1.29545	1.91298	-0.67719	0.498285	NA			C2CD2_875	0.925657	1.12962	1.71018	0.660528	0.508915	NA
C2CD2L_878	0.992713	-0.324964	1.54021	-0.210987	0.832897	NA			C2CD2L_878	0.992713	1.11938	1.29145	0.866763	0.386072	NA
C2CD5_880	355.211	-0.283145	0.176438	-1.60479	0.10854	0.300509			C2CD5_880	355.211	0.0840557	0.174228	0.482446	0.629489	0.976075
C3_886	2.84687	1.4567	0.830952	1.75305	0.0795931	NA			C3_886	2.84687	-0.0464307	0.955563	-0.0485899	0.961246	NA
C5_890	7.88717	-1.58044	0.738906	-2.1389	0.032444	0.162635			C5_890	7.88717	-0.335425	0.638385	-0.525429	0.599285	0.976075
C6orf62_903	564.326	-0.1247	0.0898401	-1.38802	0.165131	0.381358			C6orf62_903	564.326	-0.0687038	0.0888488	-0.773267	0.439364	0.949939
CA2_908	8.76119	0.798252	0.590717	1.35133	0.176591	0.395018			CA2_908	8.76119	-0.442954	0.650389	-0.68106	0.495834	0.949939
CA9_915	0.249537	-1.17078	4.54802	-0.257427	0.796849	NA			CA9_915	0.249537	-1.27913	4.54781	-0.281263	0.778509	NA
CAB39_918	150.949	0.145631	0.14654	0.993796	0.320322	0.549691			CAB39_918	150.949	-0.255901	0.150513	-1.70018	0.0890962	0.715192
CALM1_934	202.135	-1.44329	0.343844	-4.19752	2.69852e-05	0.00623521			CALM1_934	202.135	-0.749244	0.338674	-2.21229	0.0269469	0.430946
CALM3_940	27.5774	-2.21626	0.49382	-4.48799	7.18971e-06	0.00211288			CALM3_940	27.5774	-0.117148	0.396365	-0.295557	0.767568	0.982427
CALR_943	1072.25	1.15027	0.362922	3.16948	0.00152712	0.0384568			CALR_943	1072.25	0.591558	0.363199	1.62874	0.103368	0.739855
CALU_944	50.4248	-0.166402	0.229734	-0.724322	0.468868	0.682967			CALU_944	50.4248	0.114371	0.219624	0.520757	0.602536	0.976075
CAMSAP2_955	162.824	0.0494016	0.202509	0.243947	0.807271	0.908519			CAMSAP2_955	162.824	-0.0657041	0.202588	-0.324323	0.745693	0.982427
CANT1_956	17.3788	-0.0154551	0.433099	-0.0356848	0.971534	0.986216			CANT1_956	17.3788	0.443031	0.407908	1.0861	0.277433	0.907806
CAPN1_957	10.8824	-1.13293	0.649502	-1.74431	0.0811049	0.257197			CAPN1_957	10.8824	-1.51768	0.674408	-2.25039	0.0244239	0.418674
CASC3_973	13.1043	0.590957	0.471624	1.25303	0.210196	0.434518			CASC3_973	13.1043	0.617282	0.465665	1.32559	0.184974	0.851711
CASK_976	90.9711	-1.26298	0.392356	-3.21896	0.00128658	0.0365254			CASK_976	90.9711	-0.306229	0.380461	-0.804888	0.420884	0.949939
CASP1_977	0.114194	0.986525	4.56215	0.216241	0.8288	NA			CASP1_977	0.114194	-0.0836335	4.56194	-0.0183329	0.985373	NA
CASP10_978	0.43733	-0.904063	2.26218	-0.399643	0.68942	NA			CASP10_978	0.43733	1.81377	2.06493	0.878365	0.379746	NA
CASP10_979	0.805021	-1.69238	1.76069	-0.961199	0.336452	NA			CASP10_979	0.805021	0.643012	1.55121	0.414524	0.678491	NA
CASP2_982	160.398	0.34687	0.229078	1.5142	0.129976	0.335425			CASP2_982	160.398	-0.120716	0.232212	-0.519853	0.603166	0.976075
CASP3_983	960.539	-0.0328297	0.178664	-0.183751	0.854209	0.925458			CASP3_983	960.539	-0.713365	0.179993	-3.96329	7.39227e-05	0.0115537
CASP7_985	2.95217	0.584614	0.937646	0.623491	0.532962	NA			CASP7_985	2.95217	-0.32654	1.01649	-0.321243	0.748027	0.982427
CASP8_989	0.884455	1.04504	1.98523	0.526407	0.598605	NA			CASP8_989	0.884455	-0.446722	2.14117	-0.208634	0.834734	NA
CASP9_992	29.8354	0.14431	0.351023	0.411112	0.68099	0.832991			CASP9_992	29.8354	-0.122029	0.356207	-0.342578	0.731916	0.982427
CAT_999	139.78	0.476509	0.201128	2.36919	0.0178273	0.123634			CAT_999	139.78	0.127515	0.203408	0.626892	0.53073	0.960592
CBLB_1005	12.5175	0.36436	0.660548	0.551603	0.58122	0.764233			CBLB_1005	12.5175	-0.611756	0.701307	-0.872309	0.38304	0.945259
CBR1_1006	86.643	0.888343	0.382883	2.32014	0.0203333	0.130451			CBR1_1006	86.643	0.538103	0.38482	1.39832	0.162016	0.849065
CBR3_1007	0.486806	1.87179	2.30388	0.812449	0.416534	NA			CBR3_1007	0.486806	-0.108719	2.48279	-0.0437889	0.965073	NA
CBWD1_1009	943.233	0.0755628	0.118513	0.637591	0.52374	0.721754			CBWD1_1009	943.233	0.195333	0.11793	1.65634	0.0976522	0.73502
CCDC85B_1030	1.15571	-1.84929	1.59045	-1.16275	0.244932	NA			CCDC85B_1030	1.15571	-1.05643	1.47542	-0.716015	0.473982	NA
CCDC86_1031	8.83292	0.164029	0.538679	0.304503	0.760744	0.886718			CCDC86_1031	8.83292	-0.668881	0.590747	-1.13226	0.257524	0.891996
CCDC92_1033	336.446	-0.115425	0.138231	-0.835016	0.403709	0.626482			CCDC92_1033	336.446	-0.0965966	0.137336	-0.703359	0.481832	0.949939
CCL2_1039	11.108	-1.53486	0.722671	-2.12387	0.0336813	0.166355			CCL2_1039	11.108	-0.396716	0.661863	-0.599393	0.548911	0.97039
CCL3_1043	0.162472	0.50563	4.56215	0.110832	0.91175	NA			CCL3_1043	0.162472	-0.564522	4.56194	-0.123746	0.901516	NA
CCL4_1045	0.340629	0	4.56215	0	1	NA			CCL4_1045	0.340629	3.21252	4.46805	0.718998	0.472142	NA
CCNA2_1050	14.1132	-0.401288	0.719028	-0.558098	0.576777	0.761326			CCNA2_1050	14.1132	-1.64559	0.774407	-2.12497	0.0335892	0.493075
CCNB1_1053	23.7443	-1.41316	0.609129	-2.31997	0.0203425	0.130451			CCNB1_1053	23.7443	-0.940051	0.590462	-1.59206	0.111371	0.759158
CCNB2_1057	17.9076	-0.917754	0.636133	-1.44271	0.149103	0.359529			CCNB2_1057	17.9076	-0.545648	0.620394	-0.879519	0.37912	0.943195
CCND1_1062	12.3951	-0.357223	0.48392	-0.738186	0.460401	0.67608			CCND1_1062	12.3951	-0.251018	0.471457	-0.53243	0.594428	0.976075
CCND2_1063	102.913	-0.257165	0.286194	-0.898569	0.368882	0.597255			CCND2_1063	102.913	-0.17781	0.283976	-0.626146	0.531219	0.960823
CCNE2_1073	19.0359	0.351712	0.569227	0.617876	0.536657	0.730139			CCNE2_1073	19.0359	-0.0357022	0.576699	-0.0619079	0.950636	0.99176
CCNF_1076	28.114	0.178179	0.333857	0.533698	0.593551	0.774813			CCNF_1076	28.114	-0.208628	0.343228	-0.60784	0.543294	0.966219
CCNG1_1079	419.53	0.958349	0.196385	4.87995	1.06111e-06	0.000623666			CCNG1_1079	419.53	0.629159	0.197018	3.19341	0.00140605	0.0778307
CD320_1116	185.386	0.307425	0.228131	1.34758	0.177794	0.396863			CD320_1116	185.386	0.109194	0.228789	0.477271	0.633169	0.976075
CD3D_1127	0.899909	0.0232776	1.56799	0.0148455	0.988155	NA			CD3D_1127	0.899909	0.0509747	1.5469	0.0329528	0.973712	NA
CD4_1128	0.965908	-0.843178	1.45103	-0.581091	0.561179	NA			CD4_1128	0.965908	-0.90899	1.44011	-0.631196	0.527912	NA
CD40_1129	0.282885	0.505636	3.21555	0.157247	0.87505	NA			CD40_1129	0.282885	-0.564524	3.21547	-0.175565	0.860636	NA
CD44_1134	10.5611	-1.56288	0.716661	-2.18078	0.0291997	0.153803			CD44_1134	10.5611	-0.83872	0.665543	-1.2602	0.207596	0.858399
CD55_1141	72.3514	-0.0230476	0.29286	-0.0786985	0.937272	0.973289			CD55_1141	72.3514	0.236896	0.287705	0.823398	0.410281	0.949939
CD58_1144	85.4492	-0.390391	0.231492	-1.68641	0.0917169	0.273291			CD58_1144	85.4492	0.067006	0.222955	0.300536	0.763769	0.982427
CD69_1145	0.204658	-0.977129	4.55516	-0.214511	0.830149	NA			CD69_1145	0.204658	-0.123787	4.55494	-0.0271765	0.978319	NA
CD74_1146	2.46833	-0.136565	1.1257	-0.121316	0.903441	NA			CD74_1146	2.46833	0.802904	1.0276	0.781336	0.434605	NA
CD8A_1152	3.26705	0.136022	0.998272	0.136258	0.891617	NA			CD8A_1152	3.26705	-1.50035	1.20125	-1.24899	0.211668	0.861768
ADGRE5_1154	2.33334	-0.0978034	1.01296	-0.0965523	0.923082	NA			ADGRE5_1154	2.33334	0.69346	0.910595	0.761546	0.446331	NA
CDA_1155	0	NA	NA	NA	NA	NA			CDA_1155	0	NA	NA	NA	NA	NA
CDC20_1157	20.0164	-1.40758	0.537362	-2.61943	0.00880776	0.0866404			CDC20_1157	20.0164	-0.498669	0.496427	-1.00452	0.315129	0.918091
CDC25A_1158	15.7377	0.685735	0.389452	1.76077	0.0782776	0.253835			CDC25A_1158	15.7377	-0.167902	0.423502	-0.396461	0.691765	0.980401
CDC25B_1161	9.96844	-0.234194	0.581276	-0.402897	0.687024	0.835157			CDC25B_1161	9.96844	-0.129498	0.568961	-0.227604	0.819954	0.982427
CDC26_1162	47.9775	0.577659	0.401084	1.44025	0.149798	0.360466			CDC26_1162	47.9775	0.191103	0.405105	0.471737	0.637115	0.976075
CDC6_1177	39.8695	-0.303328	0.448569	-0.676213	0.498906	0.704372			CDC6_1177	39.8695	-0.0596391	0.442491	-0.13478	0.892786	0.985923
CDCA4_1183	9.11162	-0.429451	0.532099	-0.807088	0.419616	0.643006			CDCA4_1183	9.11162	-0.743282	0.5483	-1.35561	0.175223	0.851711
CDCA5_1184	5.65262	-0.143206	0.762191	-0.187887	0.850965	NA			CDCA5_1184	5.65262	0.470216	0.705907	0.666116	0.505337	0.949939
CDCA8_1185	18.5745	0.230104	0.468532	0.491117	0.623344	0.796033			CDCA8_1185	18.5745	0.164069	0.466946	0.351367	0.725313	0.982427
CDH1_1186	2.88605	1.2627	0.847555	1.48981	0.136274	NA			CDH1_1186	2.88605	1.11729	0.850033	1.3144	0.188711	0.851711
CDH3_1191	1.50076	-0.80524	1.46204	-0.550766	0.581794	NA			CDH3_1191	1.50076	0.713206	1.1903	0.59918	0.549053	NA
CDH5_1192	0.45804	0.0359132	2.28916	0.0156883	0.987483	NA			CDH5_1192	0.45804	-0.0724919	2.28914	-0.0316678	0.974737	NA
CDK1_1196	77.7478	-0.18731	0.470857	-0.397806	0.690773	0.837117			CDK1_1196	77.7478	-0.775534	0.475832	-1.62985	0.103134	0.739855
CDK19_1201	94.576	-0.354555	0.241874	-1.46587	0.142685	0.349093			CDK19_1201	94.576	0.324288	0.231677	1.39974	0.161591	0.849065
CDK2_1202	15.3346	1.49679	0.469288	3.18949	0.00142523	0.0372303			CDK2_1202	15.3346	0.903782	0.48573	1.86067	0.0627912	0.631955
CDK4_1203	1310.62	0.0637346	0.154239	0.413219	0.679446	0.832401			CDK4_1203	1310.62	0.0678449	0.154081	0.440319	0.659706	0.976146
CDK5_1206	151.048	0.249067	0.279629	0.890704	0.373088	0.600216			CDK5_1206	151.048	-0.0458391	0.281077	-0.163084	0.870452	0.982435
CDK5R1_1209	373.538	-1.13825	0.461819	-2.46471	0.0137125	0.109095			CDK5R1_1209	373.538	-0.169677	0.45958	-0.369201	0.711978	0.982427
CDK6_1213	56.8788	-0.29	0.351642	-0.824701	0.409541	0.632194			CDK6_1213	56.8788	-0.0108136	0.345605	-0.031289	0.975039	0.996764
CDKN1A_1219	2.05509	-0.223889	1.00366	-0.223073	0.823478	NA			CDKN1A_1219	2.05509	-0.118716	0.974882	-0.121775	0.903078	NA
CDKN1B_1222	121.949	0.211366	0.23912	0.883933	0.376732	0.602106			CDKN1B_1222	121.949	0.0182077	0.240068	0.0758443	0.939543	0.990621
CEBPA_1240	11.4121	-3.45047	1.06089	-3.25243	0.00114424	0.0336265			CEBPA_1240	11.4121	-0.281133	0.811674	-0.346361	0.729071	0.982427
CEBPD_1242	0.716829	1.5294	1.98812	0.769271	0.441733	NA			CEBPD_1242	0.716829	1.8821	1.92165	0.979421	0.327372	NA
CEBPZ_1245	381.95	0.0651385	0.151431	0.430153	0.667085	0.823841			CEBPZ_1245	381.95	0.198469	0.150238	1.32103	0.186491	0.851711
CENPA_1247	0.727215	0.787351	2.03903	0.38614	0.699393	NA			CENPA_1247	0.727215	-1.92559	2.2188	-0.867849	0.385477	NA
CENPF_1252	9.02765	-1.52361	0.818385	-1.86173	0.0626406	0.224152			CENPF_1252	9.02765	-0.55373	0.718942	-0.770201	0.441181	0.949939
CENPW_1256	318.752	-0.932727	0.395891	-2.35602	0.0184718	0.125738			CENPW_1256	318.752	-0.0201608	0.393177	-0.0512767	0.959105	0.993024
CEP57_1257	76.5374	-0.0781359	0.326089	-0.239615	0.810629	0.910026			CEP57_1257	76.5374	0.376338	0.320273	1.17505	0.239973	0.8787
CERK_1258	0.741482	-1.83504	1.88859	-0.971648	0.331226	NA			CERK_1258	0.741482	-0.981646	1.88857	-0.519782	0.603215	NA
CES1_1259	1.32028	-1.13327	1.63091	-0.694869	0.487137	NA			CES1_1259	1.32028	-0.700575	1.52949	-0.458045	0.64692	NA
CETN3_1262	0.30064	0.505637	2.72821	0.185337	0.852965	NA			CETN3_1262	0.30064	-0.564535	2.72816	-0.206929	0.836065	NA
CFH_1265	0.312855	0.98653	3.62486	0.272157	0.785501	NA			CFH_1265	0.312855	-0.0836176	3.62475	-0.0230685	0.981596	NA
CFH_1266	0.176193	-0.456153	4.56215	-0.0999865	0.920355	NA			CFH_1266	0.176193	-0.564509	4.56194	-0.123743	0.901519	NA
CFLAR_1269	22.6315	0.497514	0.350018	1.4214	0.155201	0.366711			CFLAR_1269	22.6315	0.244041	0.354886	0.687662	0.491666	0.949939
CFLAR_1270	11.6005	-0.320573	0.508743	-0.630127	0.528611	0.723379			CFLAR_1270	11.6005	-0.414026	0.507734	-0.815439	0.414821	0.949939
CGA_1272	0.498925	-1.53029	2.30682	-0.663375	0.507091	NA			CGA_1272	0.498925	-0.676896	2.30679	-0.293436	0.769189	NA
CGRRF1_1278	3.76172	0.463189	0.772623	0.599502	0.548838	NA			CGRRF1_1278	3.76172	0.51546	0.758191	0.679855	0.496596	0.949939
CHAC1_1279	50.5497	-0.339755	0.297157	-1.14335	0.252893	0.481684			CHAC1_1279	50.5497	1.32495	0.261262	5.07135	3.94995e-07	0.00010495
CHEK1_1288	215.066	0.332259	0.148828	2.2325	0.0255821	0.143884			CHEK1_1288	215.066	-0.168104	0.152412	-1.10296	0.270045	0.899134
CHEK2_1289	8.14344	0.529452	0.560805	0.944092	0.345123	0.5718			CHEK2_1289	8.14344	0.522216	0.555926	0.939363	0.347545	0.933861
CHERP_1290	108.206	0.704895	0.186155	3.78661	0.000152718	0.0138092			CHERP_1290	108.206	0.0710054	0.193286	0.36736	0.71335	0.982427
CHIC2_1295	93.3176	0.351423	0.263176	1.33532	0.181772	0.402397			CHIC2_1295	93.3176	0.219224	0.263458	0.832101	0.405352	0.949939
CHMP2B_1301	23.5322	0.132374	0.351119	0.377005	0.70617	0.846612			CHMP2B_1301	23.5322	0.296775	0.341398	0.869295	0.384686	0.946398
CHMP4A_1304	563.015	-0.267934	0.261687	-1.02387	0.305895	0.533898			CHMP4A_1304	563.015	0.0892427	0.26079	0.342202	0.732199	0.982427
CHMP6_1311	91.3415	-0.737357	0.375119	-1.96566	0.0493376	0.199013			CHMP6_1311	91.3415	0.000990665	0.367486	0.00269579	0.997849	0.999718
CHN1_1312	95.7772	0.830256	0.393998	2.10726	0.0350952	0.170037			CHN1_1312	95.7772	0.341542	0.396786	0.860772	0.389364	0.947527
CHRNA4_1328	48.0292	-1.23455	0.325393	-3.79402	0.000148226	0.0138092			CHRNA4_1328	48.0292	-1.04609	0.31634	-3.30685	0.000943521	0.0626734
CHUK_1342	23.7821	0.0718941	0.300533	0.239222	0.810934	0.910026			CHUK_1342	23.7821	-0.62416	0.326256	-1.9131	0.0557352	0.614709
CIAPIN1_1343	22.4152	0.42328	0.371465	1.13949	0.2545	0.482136			CIAPIN1_1343	22.4152	0.430083	0.367751	1.1695	0.242204	0.880351
CIRBP_1351	20.3867	0.166867	0.390561	0.427251	0.669197	0.824346			CIRBP_1351	20.3867	-0.358609	0.409047	-0.876695	0.380652	0.943195
CISD1_1354	25.1585	-0.0891681	0.344426	-0.258889	0.795721	0.902867			CISD1_1354	25.1585	-0.102031	0.340754	-0.299426	0.764615	0.982427
CKS1B_1362	80.0032	0.140606	0.20457	0.687324	0.491878	0.69958			CKS1B_1362	80.0032	-0.349956	0.212604	-1.64604	0.0997545	0.739855
CLPX_1399	43.6344	-0.240804	0.307906	-0.782071	0.434173	0.655581			CLPX_1399	43.6344	-0.321359	0.307153	-1.04625	0.295446	0.917178
CLSTN1_1400	354.074	0.382589	0.2289	1.67142	0.094638	0.279164			CLSTN1_1400	354.074	0.0388956	0.229787	0.169268	0.865586	0.982427
CLTB_1402	99.4912	-0.0927693	0.181109	-0.512229	0.608491	0.78516			CLTB_1402	99.4912	0.0094	0.17779	0.0528714	0.957834	0.993024
CLTC_1405	363.488	0.0932787	0.209376	0.445508	0.655953	0.816439			CLTC_1405	363.488	-0.0541169	0.209552	-0.258251	0.796213	0.982427
CLU_1406	0.478689	0.505642	2.32151	0.217808	0.827579	NA			CLU_1406	0.478689	1.80981	2.17529	0.831987	0.405416	NA
CNDP2_1408	1.35242	-0.918158	1.87389	-0.489974	0.624153	NA			CNDP2_1408	1.35242	-3.37218	2.03844	-1.65429	0.0980684	NA
CNOT4_1427	111.692	-0.139313	0.211326	-0.659234	0.509745	0.71017			CNOT4_1427	111.692	0.120888	0.20688	0.584338	0.558993	0.976075
CNPY3_1433	86.1031	0.323127	0.221296	1.46016	0.144246	0.351058			CNPY3_1433	86.1031	0.356852	0.219211	1.62789	0.103548	0.739855
COASY_1438	12.93	0.547496	0.447505	1.22344	0.221163	0.445483			COASY_1438	12.93	-0.164409	0.479061	-0.343191	0.731455	0.982427
COG2_1441	79.6154	-0.452688	0.22714	-1.99299	0.0462621	0.195716			COG2_1441	79.6154	0.063769	0.21657	0.29445	0.768414	0.982427
COL12A1_1461	10.973	-1.63691	0.712551	-2.29726	0.0216041	0.135083			COL12A1_1461	10.973	-1.12409	0.668396	-1.68178	0.0926124	0.716761
COL1A1_1466	47.4689	-2.18473	0.656278	-3.32897	0.000871676	0.0300497			COL1A1_1466	47.4689	-0.548589	0.628856	-0.87236	0.383012	0.945259
COL4A1_1472	31.1012	-0.608449	0.309791	-1.96406	0.0495229	0.199285			COL4A1_1472	31.1012	-0.304602	0.293118	-1.03918	0.298722	0.917178
COL4A2_1473	9.36415	-0.0856245	0.531107	-0.161219	0.871921	0.933806			COL4A2_1473	9.36415	0.447591	0.488838	0.915621	0.359866	0.933861
CERT1_1476	85.1033	-0.137448	0.206956	-0.664139	0.506601	0.708097			CERT1_1476	85.1033	0.343115	0.197075	1.74104	0.0816766	0.692929
COL5A1_1480	11.4005	-0.442125	0.492542	-0.897639	0.369378	0.597255			COL5A1_1480	11.4005	-0.31573	0.476102	-0.663157	0.50723	0.949939
COL5A2_1483	426.929	0.311378	0.258432	1.20487	0.228252	0.454262			COL5A2_1483	426.929	-0.421888	0.260481	-1.61965	0.105308	0.739855
COPB2_1491	112.801	0.299318	0.266797	1.1219	0.261907	0.489852			COPB2_1491	112.801	-0.0260002	0.269081	-0.0966259	0.923023	0.986967
COPS5_1497	143.815	0.478392	0.18102	2.64275	0.0082235	0.0834712			COPS5_1497	143.815	0.253779	0.182161	1.39316	0.163571	0.849447
COPS7A_1498	19.6735	0.529076	0.493912	1.0712	0.284082	0.508664			COPS7A_1498	19.6735	0.0961177	0.504599	0.190483	0.84893	0.982427
COPZ1_1499	99.7159	0.678715	0.370603	1.83138	0.0670435	0.231793			COPZ1_1499	99.7159	0.391115	0.371962	1.05149	0.293032	0.917178
COQ5_1506	22.6625	0.709145	0.326454	2.17226	0.0298357	0.153803			COQ5_1506	22.6625	0.193106	0.340423	0.567252	0.570543	0.976075
CORO1A_1507	9.34796	-0.915291	0.607143	-1.50754	0.131673	0.337582			CORO1A_1507	9.34796	-0.21988	0.556105	-0.395393	0.692553	0.980401
COX6B1_1519	44.7868	-0.307158	0.284901	-1.07812	0.280979	0.506445			COX6B1_1519	44.7868	-0.243469	0.280692	-0.86739	0.385729	0.947527
COX6C_1522	0.998402	0.515665	1.60198	0.321893	0.747534	NA			COX6C_1522	0.998402	1.67155	1.4022	1.19209	0.233226	NA
CPNE3_1532	169.025	0.250204	0.172657	1.44914	0.147299	0.356983			CPNE3_1532	169.025	0.113324	0.172937	0.655289	0.512281	0.949939
CPSF4_1539	83.7507	0.285655	0.230485	1.23937	0.21521	0.439964			CPSF4_1539	83.7507	0.211057	0.230024	0.917544	0.358858	0.933861
CREBBP_1553	40.8064	-0.467402	0.309627	-1.50957	0.131154	0.336988			CREBBP_1553	40.8064	-0.111496	0.296889	-0.375549	0.707253	0.982427
CREG1_1558	10.374	-1.8993	0.748504	-2.53746	0.011166	0.096979			CREG1_1558	10.374	0.241999	0.594184	0.407279	0.683803	0.980401
CRELD2_1561	134.099	0.204338	0.206972	0.987274	0.323508	0.552932			CRELD2_1561	134.099	0.0206961	0.207792	0.0996001	0.920662	0.986967
CRK_1571	42.124	-0.305484	0.289412	-1.05553	0.291181	0.517887			CRK_1571	42.124	-0.628354	0.295545	-2.12608	0.0334964	0.493075
CRTAP_1578	0.938203	1.55323	1.5133	1.02639	0.304708	NA			CRTAP_1578	0.938203	0.767058	1.64048	0.467582	0.640083	NA
CRYAB_1582	0.544068	0.50564	2.09944	0.240845	0.809675	NA			CRYAB_1582	0.544068	0.397241	2.09942	0.189214	0.849925	NA
CRYZ_1586	42.3535	0.627883	0.287485	2.18405	0.0289583	0.153681			CRYZ_1586	42.3535	-0.0181295	0.301001	-0.0602307	0.951972	0.991884
CSF1_1590	0.210133	-0.456149	4.00988	-0.113756	0.909431	NA			CSF1_1590	0.210133	0.397209	4.00974	0.0990609	0.92109	NA
CSF3_1592	1.68606	-0.67998	1.66789	-0.40769	0.683501	NA			CSF3_1592	1.68606	1.56869	1.38062	1.13622	0.255867	NA
CSNK1D_1599	374.842	0.126095	0.169712	0.742994	0.457485	0.673058			CSNK1D_1599	374.842	-0.023039	0.169922	-0.135586	0.892149	0.98563
CSNK1E_1602	4.20959	-1.42629	0.938324	-1.52003	0.128502	NA			CSNK1E_1602	4.20959	-0.641069	0.827715	-0.774504	0.438633	0.949939
CSNK2A2_1609	39.0818	0.519155	0.291134	1.78322	0.074551	0.246165			CSNK2A2_1609	39.0818	0.903371	0.280774	3.21743	0.00129345	0.0747107
CST6_1613	0.143022	-0.456147	4.56215	-0.099985	0.920356	NA			CST6_1613	0.143022	0.397188	4.56194	0.0870656	0.930619	NA
CT45A6_1618	1.69794	-1.60734	1.6074	-0.999965	0.317328	NA			CT45A6_1618	1.69794	1.40596	1.1914	1.1801	0.237962	NA
CTHRC1_1625	5.55909	0.645622	0.729412	0.885127	0.376088	NA			CTHRC1_1625	5.55909	0.168534	0.75761	0.222455	0.82396	0.982427
CTNNAL1_1630	30.621	-0.0353159	0.33324	-0.105977	0.9156	0.959259			CTNNAL1_1630	30.621	-0.152431	0.333518	-0.457039	0.647643	0.976075
CTNNB1_1633	1015.07	0.18772	0.157863	1.18913	0.234388	0.460718			CTNNB1_1633	1015.07	-0.201947	0.158428	-1.27469	0.202419	0.855412
CTPS1_1637	8.06998	0.0195601	0.640246	0.0305509	0.975628	0.987765			CTPS1_1637	8.06998	-0.415176	0.658503	-0.630484	0.528378	0.958283
CTSD_1642	28.6454	0.286808	0.301331	0.951806	0.341195	0.566091			CTSD_1642	28.6454	0.201764	0.300551	0.671312	0.502022	0.949939
CTSG_1643	0	NA	NA	NA	NA	NA			CTSG_1643	0	NA	NA	NA	NA	NA
CTSL_1645	48.8358	0.14363	0.252645	0.568503	0.569694	0.754278			CTSL_1645	48.8358	0.317903	0.246283	1.29081	0.196771	0.851711
CTSL_1647	29.3351	-3.87886	1.0512	-3.68994	0.000224303	0.0165067			CTSL_1647	29.3351	-0.544952	0.944311	-0.57709	0.563879	0.976075
CTTN_1650	132.234	0.457416	0.38984	1.17334	0.240658	0.468923			CTTN_1650	132.234	0.190963	0.390758	0.488698	0.625056	0.976075
CXCL12_1666	0.341919	-0.976654	4.30964	-0.226621	0.820719	NA			CXCL12_1666	0.341919	1.32438	4.23069	0.313042	0.754249	NA
CXCL12_1667	6.16783	-2.72191	0.989653	-2.75037	0.00595279	0.071983			CXCL12_1667	6.16783	-0.272058	0.630109	-0.431763	0.665914	0.977532
CXCL12_1668	0.231047	0.0247417	4.56215	0.00542327	0.995673	NA			CXCL12_1668	0.231047	-0.0836019	4.56194	-0.018326	0.985379	NA
CXCL12_1669	2.05002	-1.07796	1.39137	-0.77475	0.438487	NA			CXCL12_1669	2.05002	-0.558381	1.25037	-0.446573	0.655183	NA
CXCL2_1672	0.139938	0	4.56215	0	1	NA			CXCL2_1672	0.139938	1.35899	4.56194	0.297898	0.765781	NA
CYB561_1683	7.61634	-0.10531	0.600069	-0.175496	0.86069	0.929055			CYB561_1683	7.61634	-0.704717	0.640288	-1.10062	0.27106	0.900258
CYCS_1692	261.113	0.260109	0.154015	1.68886	0.0912465	0.27258			CYCS_1692	261.113	-0.0582732	0.15549	-0.374771	0.707831	0.982427
CYP11A1_1693	1.01647	2.2353	1.73343	1.28952	0.197216	NA			CYP11A1_1693	1.01647	0.788504	1.91355	0.412063	0.680293	NA
CYP1A1_1698	0.853248	-2.18811	2.10279	-1.04058	0.298073	NA			CYP1A1_1698	0.853248	-0.466074	2.02402	-0.230272	0.81788	NA
CYP1A2_1699	0.308766	1.81501	4.34824	0.417413	0.676376	NA			CYP1A2_1699	0.308766	1.73402	4.34587	0.399005	0.68989	NA
CYP26B1_1706	1.16159	-1.42159	1.5305	-0.92884	0.352972	NA			CYP26B1_1706	1.16159	0.375699	1.21304	0.309717	0.756776	NA
CYP2B6_1710	0.183654	0.0247484	4.56215	0.00542473	0.995672	NA			CYP2B6_1710	0.183654	0.878102	4.56194	0.192484	0.847363	NA
CYP2C19_1714	0.706605	-1.25452	1.97819	-0.634176	0.525966	NA			CYP2C19_1714	0.706605	1.08304	1.79427	0.603612	0.546102	NA
CYP2C9_1720	1.70305	-2.62059	1.60556	-1.63219	0.102639	NA			CYP2C9_1720	1.70305	-0.260304	1.24136	-0.209693	0.833907	NA
CYP2E1_1722	2.64185	0.369019	0.955234	0.386313	0.699265	NA			CYP2E1_1722	2.64185	-0.166474	1.00239	-0.166077	0.868096	NA
CYP4F3_1739	0	NA	NA	NA	NA	NA			CYP4F3_1739	0	NA	NA	NA	NA	NA
CYTH1_1748	1.67316	-0.653789	1.59096	-0.410939	0.681117	NA			CYTH1_1748	1.67316	0.301781	1.40424	0.214906	0.82984	NA
DAD1_1749	148.952	0.314538	0.285527	1.10161	0.270632	0.498243			DAD1_1749	148.952	-0.0571777	0.287461	-0.198906	0.842336	0.982427
DAG1_1750	106.131	-0.736248	0.30504	-2.41361	0.0157953	0.118795			DAG1_1750	106.131	-0.7594	0.303989	-2.49812	0.0124855	0.300954
DAPK1_1752	43.3401	0.0486262	0.293604	0.165618	0.868457	0.932223			DAPK1_1752	43.3401	-0.00689939	0.292369	-0.0235982	0.981173	0.998824
DAXX_1756	271.302	0.213326	0.150307	1.41927	0.15582	0.367435			DAXX_1756	271.302	-0.0598659	0.151498	-0.395159	0.692726	0.980401
DBH_1758	2.12018	2.12085	0.888813	2.38616	0.0170251	NA			DBH_1758	2.12018	0.429534	1.06381	0.403769	0.686383	NA
DCK_1776	62.9035	-0.00876008	0.275449	-0.0318029	0.974629	0.987628			DCK_1776	62.9035	0.415196	0.267428	1.55255	0.12053	0.770614
DCN_1779	0.178649	-0.456153	4.56215	-0.0999865	0.920355	NA			DCN_1779	0.178649	-0.564509	4.56194	-0.123743	0.901519	NA
DCTD_1785	250.347	-0.101057	0.160331	-0.630307	0.528494	0.723379			DCTD_1785	250.347	-0.019348	0.158965	-0.121712	0.903127	0.986967
DCTN6_1789	921.359	0.0486633	0.123287	0.394716	0.693053	0.838152			DCTN6_1789	921.359	-0.0184481	0.123184	-0.149761	0.880954	0.982975
DCUN1D4_1795	74.7408	0.203782	0.306198	0.665522	0.505717	0.707702			DCUN1D4_1795	74.7408	0.136076	0.305693	0.445139	0.656219	0.976146
DCX_1796	2166.23	-0.0205315	0.140183	-0.146463	0.883556	0.941388			DCX_1796	2166.23	-0.405228	0.140499	-2.88421	0.00392398	0.155612
DDB2_1798	11.5587	-0.34664	0.514362	-0.673923	0.50036	0.704372			DDB2_1798	11.5587	0.0947378	0.486755	0.194631	0.845682	0.982427
DDIT3_1800	453.319	0.158951	0.119605	1.32896	0.183861	0.404734			DDIT3_1800	453.319	1.18726	0.114565	10.3632	3.64637e-25	9.6884e-22
DDIT4_1803	19.8997	-1.43681	0.539111	-2.66514	0.00769558	0.0807693			DDIT4_1803	19.8997	0.197999	0.474132	0.417603	0.676237	0.979696
DDR1_1804	69.5005	-0.0430448	0.219478	-0.196124	0.844513	0.922185			DDR1_1804	69.5005	-0.307505	0.223411	-1.37641	0.168695	0.851711
DDX42_1819	6.54923	0.733314	0.611716	1.19878	0.230613	0.457402			DDX42_1819	6.54923	0.104252	0.646085	0.16136	0.87181	0.982435
DEFB4A_1838	0.540985	-2.41498	2.34401	-1.03027	0.302881	NA			DEFB4A_1838	0.540985	-0.746633	2.28269	-0.327084	0.743604	NA
DEK_1841	352.831	0.191169	0.188137	1.01611	0.309576	0.537926			DEK_1841	352.831	-0.105292	0.188974	-0.557175	0.577408	0.976075
DEPDC1B_1847	106.484	-0.27519	0.314017	-0.876352	0.380838	0.605686			DEPDC1B_1847	106.484	-0.393495	0.314134	-1.25264	0.210338	0.861768
DERA_1848	2.77294	-1.31967	0.981914	-1.34397	0.178957	NA			DERA_1848	2.77294	-2.45134	1.22664	-1.99841	0.0456717	NA
DES_1849	0.162046	0.0247534	4.56215	0.00542583	0.995671	NA			DES_1849	0.162046	1.60082	4.53922	0.352665	0.72434	NA
DFFA_1850	10.7737	-0.480718	0.494796	-0.971548	0.331275	0.560286			DFFA_1850	10.7737	-0.591004	0.494896	-1.1942	0.232401	0.878363
DFFB_1853	39.8924	0.55651	0.329262	1.69017	0.0909945	0.27258			DFFB_1853	39.8924	0.296992	0.332133	0.894196	0.371217	0.935695
DHDDS_1856	73.1042	0.491597	0.231928	2.11961	0.0340388	0.167768			DHDDS_1856	73.1042	0.441256	0.231032	1.90993	0.0561421	0.616403
DHRS2_1857	4.85927	1.12441	0.813019	1.383	0.166664	NA			DHRS2_1857	4.85927	1.90777	0.762182	2.50304	0.0123133	0.300954
DHRS7_1861	45.6047	0.309817	0.287204	1.07874	0.280705	0.506445			DHRS7_1861	45.6047	0.0874641	0.289792	0.301816	0.762792	0.982427
DLAT_1875	241.674	0.026437	0.142859	0.185057	0.853185	0.925458			DLAT_1875	241.674	0.116163	0.141174	0.822838	0.4106	0.949939
DLD_1877	2.03387	-0.637993	1.2696	-0.502516	0.615305	NA			DLD_1877	2.03387	0.966242	1.07731	0.8969	0.369772	NA
DLG4_1880	110.91	0.086316	0.230222	0.374925	0.707716	0.848033			DLG4_1880	110.91	-0.166683	0.232053	-0.718298	0.472574	0.949939
DLGAP5_1882	11.0941	-0.543224	0.712886	-0.762007	0.446056	0.66414			DLGAP5_1882	11.0941	-1.84806	0.801768	-2.30498	0.0211676	0.390572
DMTF1_1887	10.4081	-0.325527	0.570109	-0.570991	0.568006	0.752752			DMTF1_1887	10.4081	-0.708667	0.590881	-1.19934	0.230396	0.877667
DNAJA3_1895	20.6716	0.0321561	0.486213	0.0661359	0.94727	0.977065			DNAJA3_1895	20.6716	0.16	0.478961	0.334057	0.738337	0.982427
DNAJB14_1905	148.822	-0.446524	0.255367	-1.74856	0.0803676	0.256691			DNAJB14_1905	148.822	-0.116387	0.25166	-0.462478	0.643739	0.976075
DNAJB2_1906	0.470882	-1.80868	3.99896	-0.452287	0.651062	NA			DNAJB2_1906	0.470882	0.484732	3.91426	0.123838	0.901444	NA
DNAJB6_1912	260.687	0.589004	0.204446	2.88098	0.00396437	0.0593645			DNAJB6_1912	260.687	0.0382282	0.20683	0.18483	0.853363	0.982427
DNM1_1924	75.5037	0.666576	0.410443	1.62404	0.104367	0.295631			DNM1_1924	75.5037	-0.429837	0.42211	-1.0183	0.308533	0.917178
DNM1L_1927	290.803	0.0189302	0.159405	0.118755	0.905469	0.953297			DNM1L_1927	290.803	-0.288626	0.160827	-1.79464	0.0727116	0.666188
DNMT1_1928	10.6449	-0.662861	0.550877	-1.20328	0.228867	0.454832			DNMT1_1928	10.6449	-0.163285	0.51397	-0.317693	0.750718	0.982427
DNMT3A_1932	1.06221	1.05752	1.4763	0.716331	0.473787	NA			DNMT3A_1932	1.06221	0.506809	1.53487	0.330197	0.741251	NA
DNTTIP2_1936	424.216	0.0258387	0.201566	0.12819	0.897999	0.949705			DNTTIP2_1936	424.216	0.31106	0.200322	1.5528	0.12047	0.770614
DPM2_1947	90.162	0.308672	0.271539	1.13675	0.255642	0.483063			DPM2_1947	90.162	0.328274	0.270069	1.21552	0.224168	0.874618
DRAP1_1957	36.0242	0.0615329	0.327123	0.188103	0.850796	0.925253			DRAP1_1957	36.0242	0.109656	0.322954	0.339541	0.734203	0.982427
DRD2_1959	7.9353	-0.508699	0.606062	-0.839351	0.401273	0.625865			DRD2_1959	7.9353	-1.08707	0.647684	-1.67839	0.0932708	0.716761
DSG2_1967	0.539536	-1.23953	2.3028	-0.538272	0.590389	NA			DSG2_1967	0.539536	0.431896	2.23972	0.192835	0.847088	NA
DUSP1_1978	11.6647	-0.174888	0.431838	-0.404984	0.685489	0.834113			DUSP1_1978	11.6647	-0.147091	0.423926	-0.346973	0.728612	0.982427
DUSP11_1981	61.9895	-0.062079	0.205754	-0.301714	0.76287	0.887436			DUSP11_1981	61.9895	0.0769527	0.200151	0.384474	0.700627	0.982427
DUSP22_1986	89.1245	-0.307495	0.330606	-0.930097	0.352321	0.579236			DUSP22_1986	89.1245	-0.18746	0.328314	-0.570979	0.568014	0.976075
DUSP3_1987	215.26	0.949253	0.228186	4.15999	3.18258e-05	0.00623521			DUSP3_1987	215.26	0.314316	0.23089	1.36132	0.173412	0.851711
DUSP4_1990	9.15696	-1.45626	0.690055	-2.11036	0.0348276	0.169875			DUSP4_1990	9.15696	-0.46505	0.619087	-0.751188	0.45254	0.949939
DUSP6_1993	15.0615	-2.04288	0.743029	-2.7494	0.00597052	0.071983			DUSP6_1993	15.0615	-0.179112	0.642331	-0.278847	0.780362	0.982427
DYNLL1_1997	451.626	0.219732	0.149682	1.46799	0.142108	0.348741			DYNLL1_1997	451.626	0.0115849	0.150132	0.0771646	0.938493	0.990621
DYNLT3_2000	47.2464	0.17298	0.252198	0.685889	0.492783	0.700275			DYNLT3_2000	47.2464	0.250667	0.248104	1.01033	0.312338	0.918091
DYRK3_2006	15.0091	0.378765	0.471334	0.803602	0.421627	0.644084			DYRK3_2006	15.0091	-0.0603213	0.483731	-0.1247	0.900761	0.986967
E2F1_2008	1.91015	0.0724232	1.30061	0.0556839	0.955594	NA			E2F1_2008	1.91015	1.45187	1.11206	1.30557	0.1917	NA
E2F2_2009	0.366439	0.407587	3.4997	0.116464	0.907285	NA			E2F2_2009	0.366439	-1.59867	3.55223	-0.450048	0.652676	NA
EBNA1BP2_2014	520.741	0.369141	0.192006	1.92255	0.0545361	0.207131			EBNA1BP2_2014	520.741	0.25806	0.192019	1.34393	0.178971	0.851711
EBP_2015	143.527	0.476439	0.350695	1.35856	0.174287	0.393999			EBP_2015	143.527	-0.0982041	0.353731	-0.277624	0.781301	0.982427
ECD_2021	403.462	-0.356075	0.24022	-1.48229	0.138264	0.34265			ECD_2021	403.462	0.20026	0.238263	0.840498	0.400629	0.949939
ECH1_2022	43.7235	0.534467	0.313073	1.70716	0.0877919	0.269099			ECH1_2022	43.7235	-0.190585	0.327898	-0.581231	0.561085	0.976075
ECSCR_2024	0.111965	0	4.56215	0	1	NA			ECSCR_2024	0.111965	1.35898	4.56194	0.297895	0.765783	NA
EDEM1_2027	8.42513	-0.00442403	0.546156	-0.00810031	0.993537	0.997355			EDEM1_2027	8.42513	-0.146032	0.54822	-0.266376	0.78995	0.982427
EDN1_2029	7.41861	0.342759	0.615144	0.5572	0.577391	0.761326			EDN1_2029	7.41861	0.432731	0.601658	0.719231	0.471998	0.949939
EED_2035	25.0173	-0.16772	0.30524	-0.549468	0.582684	0.765302			EED_2035	25.0173	0.055239	0.291428	0.189546	0.849665	0.982427
EEF2_2042	3855.58	-0.352246	0.1546	-2.27844	0.0227006	0.136197			EEF2_2042	3855.58	0.0754074	0.154315	0.48866	0.625082	0.976075
EFNA1_2049	2.16529	-0.0597813	1.01623	-0.0588266	0.95309	NA			EFNA1_2049	2.16529	-1.78894	1.32602	-1.3491	0.177304	NA
EGF_2055	4.90339	-0.238953	0.745766	-0.320413	0.748655	NA			EGF_2055	4.90339	0.183496	0.70904	0.258796	0.795793	0.982427
EGFR_2063	3.41593	-1.31517	0.979481	-1.34272	0.179362	NA			EGFR_2063	3.41593	-1.2031	0.948668	-1.26819	0.204729	0.855412
EGR1_2068	66.31	-1.30596	0.543292	-2.40378	0.0162264	0.119038			EGR1_2068	66.31	-0.327655	0.532484	-0.615334	0.538334	0.963548
EIF1_2074	2385.56	-0.151443	0.144544	-1.04773	0.294764	0.520654			EIF1_2074	2385.56	0.156718	0.144203	1.08679	0.277129	0.907806
EIF1AY_2080	0.261907	0	4.56215	0	1	NA			EIF1AY_2080	0.261907	1.35901	4.56194	0.297902	0.765778	NA
EIF2S1_2085	520.469	-0.137153	0.143325	-0.956935	0.3386	0.564974			EIF2S1_2085	520.469	0.0458621	0.142188	0.322545	0.74704	0.982427
EIF2S2_2088	49.0365	0.775004	0.30338	2.55456	0.0106321	0.0950424			EIF2S2_2088	49.0365	0.560051	0.305141	1.83538	0.0664491	0.651495
EIF3C_2092	12.6324	-1.5211	0.653807	-2.32652	0.0199908	0.129472			EIF3C_2092	12.6324	0.0606468	0.569382	0.106513	0.915175	0.986967
EIF3D_2093	116.17	-0.100149	0.158345	-0.632471	0.527079	0.722689			EIF3D_2093	116.17	-0.0700295	0.155908	-0.449173	0.653307	0.976146
EIF3E_2094	3302.68	-0.122977	0.199368	-0.616837	0.537343	0.730649			EIF3E_2094	3302.68	0.0890014	0.19923	0.446728	0.655072	0.976146
EIF4EBP1_2107	0.178193	-0.456154	4.21177	-0.108305	0.913754	NA			EIF4EBP1_2107	0.178193	-0.564518	4.2116	-0.134039	0.893372	NA
ELAC2_2114	20.6591	0.523251	0.449096	1.16512	0.24397	0.471962			ELAC2_2114	20.6591	0.340245	0.451593	0.753434	0.451189	0.949939
ELAVL1_2115	54.6228	0.1423	0.246878	0.576397	0.564347	0.749593			ELAVL1_2115	54.6228	0.240949	0.242545	0.993418	0.320506	0.923607
ELMOD1_2126	1.56457	-0.749264	1.14889	-0.652162	0.514297	NA			ELMOD1_2126	1.56457	-1.39073	1.27605	-1.08987	0.27577	NA
ELOVL6_2134	16.8598	-0.436393	0.449506	-0.970828	0.331634	0.560286			ELOVL6_2134	16.8598	-0.0565345	0.427686	-0.132187	0.894837	0.986967
EML3_2142	0.438267	1.43008	2.22482	0.642782	0.520366	NA			EML3_2142	0.438267	0.397235	2.30542	0.172304	0.863198	NA
ENG_2149	0.0421898	0.0247417	4.56215	0.00542327	0.995673	NA			ENG_2149	0.0421898	-0.0836469	4.56194	-0.0183358	0.985371	NA
ENO2_2153	27.3082	0.824054	0.510008	1.61577	0.106145	0.297433			ENO2_2153	27.3082	0.165632	0.521688	0.317493	0.75087	0.982427
ENOPH1_2156	362.994	-0.00759349	0.119874	-0.0633454	0.949491	0.977065			ENOPH1_2156	362.994	0.00911012	0.119011	0.0765485	0.938983	0.990621
ENOSF1_2157	3.65864	-0.926055	1.04647	-0.884931	0.376194	NA			ENOSF1_2157	3.65864	0.481426	0.901266	0.534167	0.593226	0.976075
EOMES_2164	0.0406528	0	4.56215	0	1	NA			EOMES_2164	0.0406528	0	4.56194	0	1	NA
EP300_2167	411.776	-0.325726	0.139781	-2.33026	0.0197926	0.129146			EP300_2167	411.776	-0.0555803	0.137735	-0.403532	0.686557	0.980401
EPB41L2_2175	19.1784	-0.624125	0.466708	-1.33729	0.181127	0.401348			EPB41L2_2175	19.1784	0.168784	0.43126	0.391375	0.69552	0.981921
EPHA3_2188	25.516	-0.777012	0.429877	-1.80752	0.0706811	0.237727			EPHA3_2188	25.516	-0.577195	0.419965	-1.37439	0.169321	0.851711
EPHB2_2194	216.742	-0.123856	0.217991	-0.568171	0.569919	0.754278			EPHB2_2194	216.742	0.068745	0.216049	0.318192	0.750339	0.982427
EPN2_2197	0.506045	1.46744	2.60428	0.56347	0.573115	NA			EPN2_2197	0.506045	2.11535	2.5583	0.826858	0.408317	NA
EPRS1_2200	2.78404	0.325357	0.950369	0.342349	0.732089	NA			EPRS1_2200	2.78404	0.636558	0.911348	0.698479	0.484877	NA
ERBB3_2206	52.2787	-0.83392	0.589923	-1.41361	0.157477	0.369859			ERBB3_2206	52.2787	-0.37122	0.583031	-0.636707	0.524316	0.954837
ERO1A_2227	62.9282	-0.465239	0.290662	-1.60062	0.109462	0.301693			ERO1A_2227	62.9282	-0.0734716	0.28208	-0.260463	0.794506	0.982427
ERO1B_2228	3.11669	-0.193464	1.06343	-0.181924	0.855642	NA			ERO1B_2228	3.11669	1.24421	0.950377	1.30917	0.190475	0.851711
ESR1_2235	0.261211	-1.70555	3.76511	-0.452989	0.650557	NA			ESR1_2235	0.261211	-1.81393	3.76499	-0.481789	0.629956	NA
ESR2_2237	0.362277	1.33751	3.55039	0.376721	0.706381	NA			ESR2_2237	0.362277	0.397237	3.59161	0.110601	0.911933	NA
ETFA_2244	1108.34	-0.152829	0.144407	-1.05832	0.289908	0.516735			ETFA_2244	1108.34	-0.135526	0.144163	-0.940091	0.347171	0.933861
ETFB_2245	30.6991	-0.777724	0.328159	-2.36996	0.0177901	0.123634			ETFB_2245	30.6991	-0.518082	0.313052	-1.65494	0.0979361	0.735074
ETS1_2248	95.7501	-0.680035	0.420611	-1.61678	0.105926	0.29739			ETS1_2248	95.7501	-0.445041	0.417429	-1.06615	0.286356	0.916292
ETV1_2251	1.26412	-1.8383	1.71702	-1.07063	0.284334	NA			ETV1_2251	1.26412	-0.123609	1.45218	-0.0851194	0.932166	NA
EVL_2255	603.352	-0.220491	0.123965	-1.77866	0.0752959	0.247928			EVL_2255	603.352	-0.109477	0.123027	-0.88986	0.373541	0.937508
EXOSC4_2269	16.1685	-0.0923602	0.505997	-0.182531	0.855166	0.925604			EXOSC4_2269	16.1685	0.618034	0.473099	1.30635	0.191433	0.851711
EXT1_2278	113.209	-0.18227	0.223643	-0.815005	0.415069	0.639049			EXT1_2278	113.209	-0.12917	0.221758	-0.58248	0.560243	0.976075
EXTL1_2279	8.35003	-0.858305	0.702556	-1.22169	0.221825	0.445735			EXTL1_2279	8.35003	0.229013	0.631645	0.362566	0.716929	0.982427
EZH2_2282	294.259	-0.247532	0.139419	-1.77546	0.0758221	0.249269			EZH2_2282	294.259	-0.352209	0.139398	-2.52664	0.011516	0.28866
F2_2286	3.07499	-0.683719	0.915525	-0.746805	0.455182	NA			F2_2286	3.07499	-0.556039	0.880063	-0.631817	0.527507	0.958021
F3_2289	3.81169	0.493716	0.768474	0.642462	0.520573	NA			F3_2289	3.81169	-1.47945	0.986934	-1.49903	0.133865	0.802885
F9_2297	0	NA	NA	NA	NA	NA			F9_2297	0	NA	NA	NA	NA	NA
FABP1_2298	0.302582	-0.456154	3.72506	-0.122456	0.902538	NA			FABP1_2298	0.302582	-0.564513	3.72494	-0.151549	0.879542	NA
FAH_2303	47.777	-0.139099	0.230576	-0.603265	0.546332	0.737505			FAH_2303	47.777	0.360307	0.213899	1.68447	0.0920899	0.716761
FAIM_2304	28.3631	0.832845	0.303537	2.7438	0.00607332	0.072113			FAIM_2304	28.3631	0.280092	0.317978	0.880853	0.378397	0.943195
FAM13A_2311	3.66755	-2.04856	1.10028	-1.86186	0.0626234	NA			FAM13A_2311	3.66755	-0.169106	0.824679	-0.205057	0.837528	0.982427
FAM174A_2316	183.093	0.83081	0.249672	3.3276	0.000875968	0.0300497			FAM174A_2316	183.093	0.598605	0.250297	2.39158	0.0167762	0.345538
FAM20B_2318	16.5893	-0.46243	0.423385	-1.09222	0.274735	0.501355			FAM20B_2318	16.5893	-0.154474	0.402003	-0.384261	0.700785	0.982427
TLCD3A_2328	4.93523	-0.0470854	0.683636	-0.0688749	0.945089	NA			TLCD3A_2328	4.93523	-0.309483	0.698873	-0.442832	0.657887	0.976146
MINDY1_2329	2.20922	-0.90043	1.2527	-0.718792	0.472269	NA			MINDY1_2329	2.20922	-0.950365	1.24161	-0.765433	0.444014	NA
DIPK1A_2333	38.3237	0.0379826	0.269632	0.140868	0.887974	0.943347			DIPK1A_2333	38.3237	-0.215534	0.273899	-0.786911	0.431334	0.949939
FANCI_2338	24.3557	-0.307265	0.532084	-0.577475	0.563619	0.749049			FANCI_2338	24.3557	-0.505571	0.5346	-0.9457	0.344302	0.933861
FAS_2345	8.81817	0.435026	0.570095	0.763076	0.445418	0.663611			FAS_2345	8.81817	0.864887	0.54528	1.58613	0.112709	0.762365
FASLG_2346	0.802522	-2.46712	1.9539	-1.26266	0.206711	NA			FASLG_2346	0.802522	0.198427	1.72725	0.11488	0.90854	NA
FASTKD5_2353	26.3541	-0.0222537	0.309099	-0.0719954	0.942606	0.975811			FASTKD5_2353	26.3541	0.0349324	0.303465	0.115112	0.908356	0.986967
FAT1_2356	34.9671	0.436117	0.340608	1.28041	0.200403	0.423937			FAT1_2356	34.9671	0.0340102	0.347759	0.0977983	0.922092	0.986967
FBL_2360	150.086	0.237525	0.210777	1.1269	0.259785	0.487457			FBL_2360	150.086	0.0687542	0.211372	0.325276	0.744972	0.982427
FBN1_2363	0.186706	-0.456147	4.56215	-0.099985	0.920356	NA			FBN1_2363	0.186706	0.397188	4.56194	0.0870656	0.930619	NA
FBXL12_2366	68.5819	0.489808	0.208343	2.35097	0.0187247	0.126711			FBXL12_2366	68.5819	0.213208	0.21144	1.00836	0.31328	0.918091
FBXO11_2372	65.7759	-0.00362602	0.248095	-0.0146154	0.988339	0.99483			FBXO11_2372	65.7759	0.128079	0.243547	0.525888	0.598966	0.976075
FBXO21_2375	4.84524	-0.42462	0.769022	-0.552156	0.580842	NA			FBXO21_2375	4.84524	0.99137	0.629352	1.57522	0.115205	0.770614
FBXO7_2377	427.2	0.503388	0.18298	2.75106	0.00594023	0.071983			FBXO7_2377	427.2	0.208	0.183631	1.1327	0.257339	0.891996
FCGR3B_2380	0.155168	0.986525	4.56215	0.216241	0.8288	NA			FCGR3B_2380	0.155168	-0.0836202	4.56194	-0.01833	0.985376	NA
FDFT1_2382	11.3647	-0.227123	0.655793	-0.346333	0.729092	0.86309			FDFT1_2382	11.3647	-0.841604	0.679438	-1.23868	0.215465	0.864791
FEN1_2387	15.4005	0.630941	0.4684	1.34701	0.177976	0.396863			FEN1_2387	15.4005	0.0546005	0.489795	0.111476	0.911239	0.986967
FEZ2_2394	247.739	0.417027	0.141852	2.93987	0.00328349	0.0547482			FEZ2_2394	247.739	0.226841	0.142506	1.59179	0.111431	0.759158
FGB_2397	0.224437	-0.975613	4.55521	-0.214175	0.830411	NA			FGB_2397	0.224437	-0.122271	4.555	-0.0268433	0.978585	NA
FGF17_2402	0.0893246	0.0247417	4.56215	0.00542327	0.995673	NA			FGF17_2402	0.0893246	-0.0836335	4.56194	-0.0183329	0.985373	NA
FGF2_2405	22.24	-0.793645	0.45545	-1.74255	0.0814123	0.257259			FGF2_2405	22.24	-0.434881	0.439601	-0.989261	0.322535	0.924167
FGF7_2409	24.3433	0.770708	0.370391	2.0808	0.0374525	0.177165			FGF7_2409	24.3433	0.908991	0.364231	2.49565	0.0125728	0.300954
FGFR2_2417	20.8512	-0.97402	0.615719	-1.58192	0.113667	0.30852			FGFR2_2417	20.8512	-0.433996	0.5965	-0.72757	0.466877	0.949939
FHL2_2423	23.5741	0.121905	0.358733	0.339822	0.73399	0.86781			FHL2_2423	23.5741	0.462537	0.344926	1.34097	0.179929	0.851711
FKBP14_2430	19.9432	-0.564318	0.45579	-1.23811	0.215676	0.440151			FKBP14_2430	19.9432	0.0919062	0.431512	0.212986	0.831338	0.982427
C3orf85_2441	0.0843796	-0.456153	4.56215	-0.0999865	0.920355	NA			C3orf85_2441	0.0843796	-0.564535	4.56194	-0.123749	0.901514	NA
FMO5_2453	0.0401251	0	4.56215	0	1	NA			FMO5_2453	0.0401251	0	4.56194	0	1	NA
FN1_2459	32.995	0.00272047	0.365439	0.0074444	0.99406	0.997374			FN1_2459	32.995	-0.566493	0.378858	-1.49527	0.134845	0.805695
FOLH1_2460	0.299452	-1.71489	4.43205	-0.386929	0.698809	NA			FOLH1_2460	0.299452	-1.82324	4.43186	-0.411395	0.680783	NA
FOS_2461	72.8814	-2.39228	0.765864	-3.12364	0.00178627	0.0418322			FOS_2461	72.8814	-0.0564316	0.743778	-0.0758716	0.939521	0.990621
FOSL1_2463	7.10201	-0.134086	0.625195	-0.214471	0.83018	0.915972			FOSL1_2463	7.10201	-1.54954	0.75085	-2.06372	0.0390446	0.523947
FOXG1_2475	2.3669	-1.32772	1.4614	-0.908523	0.363602	NA			FOXG1_2475	2.3669	-0.991321	1.40255	-0.706799	0.479691	NA
FOXJ3_2478	22.0776	-0.37455	0.463212	-0.808593	0.418749	0.642191			FOXJ3_2478	22.0776	0.246294	0.439935	0.559841	0.575588	0.976075
FOXM1_2479	0.13079	-0.456153	4.56215	-0.0999865	0.920355	NA			FOXM1_2479	0.13079	-0.564522	4.56194	-0.123746	0.901516	NA
FOXO3_2481	77.8186	-0.309349	0.283289	-1.09199	0.274837	0.501355			FOXO3_2481	77.8186	-0.127181	0.279406	-0.455184	0.648977	0.976075
FOXO4_2484	111.312	-0.784788	0.297166	-2.6409	0.00826855	0.0834712			FOXO4_2484	111.312	-0.210135	0.290168	-0.724184	0.468953	0.949939
FPGS_2489	30.6567	0.318784	0.354546	0.899131	0.368583	0.597255			FPGS_2489	30.6567	0.194246	0.354966	0.547224	0.584225	0.976075
FRS2_2492	218.067	0.00348896	0.187096	0.0186479	0.985122	0.994001			FRS2_2492	218.067	0.167485	0.185204	0.904326	0.365823	0.935506
FSD1_2495	281.748	-0.576498	0.265094	-2.17469	0.0296532	0.153803			FSD1_2495	281.748	-0.0651816	0.262473	-0.248336	0.803874	0.982427
FUT1_2519	1.47127	0.109015	1.25859	0.0866165	0.930976	NA			FUT1_2519	1.47127	0.744042	1.14247	0.651256	0.514881	NA
FYN_2527	905.977	0.320898	0.16041	2.00049	0.0454475	0.193915			FYN_2527	905.977	-0.14601	0.161149	-0.906056	0.364906	0.935506
FZD1_2533	12.5142	-0.159849	0.561099	-0.284886	0.775732	0.893578			FZD1_2533	12.5142	0.0709268	0.545983	0.129907	0.89664	0.986967
G0S2_2539	1.32259	-1.12502	1.62913	-0.690567	0.489838	NA			G0S2_2539	1.32259	2.19967	1.20271	1.82892	0.067411	NA
G3BP2_2545	174.607	0.197598	0.417658	0.473109	0.636135	0.802336			G3BP2_2545	174.607	-0.326912	0.419743	-0.778838	0.436075	0.949939
G6PC_2546	0.922774	-1.93342	1.79195	-1.07895	0.280611	NA			G6PC_2546	0.922774	1.42302	1.47185	0.966824	0.333632	NA
G6PD_2548	27.5505	0.085932	0.317752	0.270438	0.786824	0.895798			G6PD_2548	27.5505	0.00375104	0.316738	0.0118427	0.990551	0.998824
GAA_2549	22.4022	0.228581	0.395053	0.578608	0.562854	0.749049			GAA_2549	22.4022	-0.227803	0.406035	-0.561041	0.574769	0.976075
GABARAPL1_2552	13.7941	0.700527	0.498383	1.4056	0.159843	0.372248			GABARAPL1_2552	13.7941	0.171918	0.516798	0.332659	0.739392	0.982427
GABBR1_2553	88.2345	-0.316013	0.194654	-1.62346	0.104491	0.295631			GABBR1_2553	88.2345	-0.00558616	0.186706	-0.0299195	0.976131	0.996764
GABPB1_2555	183.141	-0.307518	0.23791	-1.29258	0.196156	0.419239			GABPB1_2555	183.141	-0.123517	0.235825	-0.523766	0.600441	0.976075
GABRB3_2561	61.2809	-0.0689567	0.270976	-0.254475	0.799129	0.904551			GABRB3_2561	61.2809	-0.0319915	0.268033	-0.119357	0.904993	0.986967
GAD1_2566	0.605127	0.814289	2.08154	0.391195	0.695653	NA			GAD1_2566	0.605127	-0.105194	2.14832	-0.0489656	0.960947	NA
GAD2_2567	0.273271	-0.456138	4.56215	-0.099983	0.920358	NA			GAD2_2567	0.273271	1.69986	4.49601	0.378083	0.705369	NA
GADD45A_2569	152.994	0.184445	0.148014	1.24613	0.212715	0.43791			GADD45A_2569	152.994	0.408248	0.144182	2.83148	0.00463331	0.169117
GADD45B_2570	204.307	-2.03564	0.731647	-2.78227	0.00539793	0.0701135			GADD45B_2570	204.307	0.303587	0.724418	0.419077	0.67516	0.979696
GADD45G_2571	96.1953	0.358502	0.182583	1.9635	0.0495882	0.199285			GADD45G_2571	96.1953	0.571872	0.177732	3.21761	0.00129264	0.0747107
GAGE1_2574	1.42842	-1.8828	1.74839	-1.07688	0.281536	NA			GAGE1_2574	1.42842	0.950079	1.38654	0.685215	0.493208	NA
GAGE12F_2576	0.736069	0.024748	2.13139	0.0116112	0.990736	NA			GAGE12F_2576	0.736069	3.5492	1.86033	1.90784	0.0564118	NA
GAGE12J_2577	0.271379	-1.36885	3.76131	-0.363928	0.715911	NA			GAGE12J_2577	0.271379	-0.515488	3.76119	-0.137054	0.890988	NA
GAGE1_2578	0.278143	-0.916021	3.80102	-0.240994	0.80956	NA			GAGE1_2578	0.278143	-0.0626475	3.80089	-0.0164823	0.98685	NA
GAP43_2585	2243.98	0.0833843	0.146836	0.567875	0.57012	0.754278			GAP43_2585	2243.98	-0.409162	0.147237	-2.77894	0.0054537	0.183424
GATA2_2599	1.76471	0.30622	1.32434	0.231224	0.817141	NA			GATA2_2599	1.76471	0.988599	1.25875	0.785384	0.432229	NA
GATA3_2600	0.304365	0.986536	3.13346	0.314839	0.752884	NA			GATA3_2600	0.304365	0.878129	3.13339	0.280249	0.779287	NA
GCLM_2615	117.141	0.272024	0.322176	0.844335	0.398482	0.62332			GCLM_2615	117.141	1.15588	0.315577	3.66275	0.000249525	0.0301358
GDF15_2621	37.9694	0.407192	0.327229	1.24436	0.213366	0.438865			GDF15_2621	37.9694	0.528254	0.3231	1.63496	0.102058	0.739855
GDF7_2622	2.94181	-4.48866	1.76221	-2.54718	0.0108596	NA			GDF7_2622	2.94181	-0.123958	1.37424	-0.0902012	0.928127	0.989292
GDPD5_2628	25.6249	0.0346298	0.377962	0.0916225	0.926998	0.96732			GDPD5_2628	25.6249	-0.192585	0.381904	-0.504276	0.614067	0.976075
GFAP_2632	0	NA	NA	NA	NA	NA			GFAP_2632	0	NA	NA	NA	NA	NA
GFOD1_2633	6.00636	0.563916	0.581524	0.969722	0.332185	NA			GFOD1_2633	6.00636	0.444774	0.582252	0.763887	0.444935	0.949939
GFOD1_2634	12.0239	-0.18102	0.459468	-0.393976	0.693599	0.838381			GFOD1_2634	12.0239	-0.617962	0.480161	-1.28699	0.198098	0.851711
GGCX_2638	39.9557	-0.640169	0.33474	-1.91243	0.0558206	0.209934			GGCX_2638	39.9557	0.178142	0.310476	0.57377	0.566124	0.976075
GGH_2639	61.5631	0.0706774	0.217563	0.32486	0.745287	0.875723			GGH_2639	61.5631	-0.0247498	0.217277	-0.113909	0.90931	0.986967
GHR_2644	0.764191	-0.0122707	2.04539	-0.00599921	0.995213	NA			GHR_2644	0.764191	1.66523	1.83287	0.908537	0.363594	NA
GJA1_2649	13.845	0.541864	0.457375	1.18473	0.236126	0.462532			GJA1_2649	13.845	0.167709	0.469445	0.357249	0.720905	0.982427
GJB1_2650	4.25748	-4.82613	1.52084	-3.17334	0.00150698	NA			GJB1_2650	4.25748	0.0919301	1.02062	0.0900725	0.92823	0.989292
GJB2_2653	0.847525	-1.20949	1.79004	-0.67568	0.499244	NA			GJB2_2653	0.847525	-0.515646	1.71075	-0.301415	0.763098	NA
TMPPE_2661	32.2077	-0.342116	0.318133	-1.07539	0.282201	0.507071			TMPPE_2661	32.2077	-0.509813	0.320243	-1.59196	0.111394	0.759158
GLI1_2663	0.851381	-0.00930088	1.89241	-0.00491482	0.996079	NA			GLI1_2663	0.851381	-0.125782	1.894	-0.0664105	0.947051	NA
GLI2_2664	0.157782	0.986525	4.56215	0.216241	0.8288	NA			GLI2_2664	0.157782	-0.0836202	4.56194	-0.01833	0.985376	NA
GLOD4_2670	8.8464	-0.257611	0.526075	-0.489685	0.624357	0.796033			GLOD4_2670	8.8464	-0.280386	0.519597	-0.539621	0.589458	0.976075
GLRX_2674	228.17	0.373571	0.244286	1.52924	0.126206	0.328947			GLRX_2674	228.17	0.103581	0.245105	0.422599	0.672588	0.979215
GLUD1_2678	2.99914	-0.303271	0.891858	-0.340044	0.733823	NA			GLUD1_2678	2.99914	0.0276451	0.837629	0.033004	0.973671	0.996764
GLUL_2679	0.0885999	0.0247417	4.56215	0.00542327	0.995673	NA			GLUL_2679	0.0885999	-0.0836335	4.56194	-0.0183329	0.985373	NA
GMNN_2688	196.973	-0.223105	0.195531	-1.14102	0.253861	0.481684			GMNN_2688	196.973	-0.289823	0.195194	-1.4848	0.137597	0.810635
GNA11_2692	1.76125	-0.47681	1.30478	-0.365432	0.714789	NA			GNA11_2692	1.76125	0.34358	1.16805	0.294149	0.768644	NA
GNA15_2693	0.713027	-2.70824	1.88593	-1.43603	0.150995	NA			GNA15_2693	0.713027	-1.02336	1.80499	-0.566961	0.570741	NA
GNAI1_2696	19.1516	0.363945	0.362806	1.00314	0.315794	0.544845			GNAI1_2696	19.1516	-0.661193	0.407023	-1.62446	0.104277	0.739855
GNAL_2698	0.266695	1.81446	4.53009	0.400535	0.688762	NA			GNAL_2698	0.266695	-0.0835963	4.56194	-0.0183247	0.98538	NA
GNAS_2704	2175.08	-0.468248	0.138737	-3.37508	0.000737946	0.029602			GNAS_2704	2175.08	-0.3107	0.138427	-2.2445	0.0248002	0.419708
GNB1_2706	564.418	0.474788	0.325515	1.45857	0.144682	0.351717			GNB1_2706	564.418	0.0217433	0.326098	0.0666771	0.946839	0.99176
GNB5_2709	14.5024	-0.310308	0.505088	-0.614364	0.538975	0.732022			GNB5_2709	14.5024	-0.672375	0.518809	-1.296	0.194976	0.851711
GNMT_2719	10.2183	0.531207	0.702353	0.756325	0.449455	0.66502			GNMT_2719	10.2183	0.238666	0.708661	0.336785	0.736279	0.982427
GNPDA1_2723	1.64368	-0.28683	1.61712	-0.177371	0.859217	NA			GNPDA1_2723	1.64368	0.723039	1.50824	0.479392	0.63166	NA
GNS_2725	213.543	0.54868	0.346556	1.58324	0.113367	0.308503			GNS_2725	213.543	0.319409	0.34702	0.920435	0.357345	0.933861
GOLT1B_2734	17.2153	0.683423	0.68905	0.991833	0.321279	0.550931			GOLT1B_2734	17.2153	-0.124313	0.70622	-0.176026	0.860274	0.982427
GOT1_2737	98.2563	0.145253	0.202394	0.717676	0.472957	0.684989			GOT1_2737	98.2563	0.1406	0.200887	0.699897	0.483992	0.949939
GPATCH8_2740	79.7845	0.0773904	0.238155	0.324958	0.745213	0.875723			GPATCH8_2740	79.7845	0.201227	0.234747	0.857206	0.391331	0.947737
GPC1_2744	57.3367	0.330509	0.225561	1.46528	0.142844	0.349093			GPC1_2744	57.3367	0.578582	0.218727	2.64523	0.00816356	0.230751
GPER1_2750	1.75427	-0.28114	1.42365	-0.197478	0.843454	NA			GPER1_2750	1.75427	-0.0427978	1.37079	-0.0312213	0.975093	NA
GPI_2753	114.65	0.529833	0.404745	1.30906	0.190516	0.413087			GPI_2753	114.65	0.190047	0.406186	0.467882	0.639869	0.976075
ADGRG1_2761	9.11114	-0.0173749	0.554994	-0.0313065	0.975025	0.987628			ADGRG1_2761	9.11114	-0.0333729	0.548093	-0.0608892	0.951447	0.99176
GPX1_2765	2.39686	1.7561	0.974975	1.80117	0.0716756	NA			GPX1_2765	2.39686	-0.631334	1.23331	-0.511901	0.60872	NA
GPX2_2766	0.201419	-0.922443	4.05253	-0.227621	0.819941	NA			GPX2_2766	0.201419	-1.03081	4.05238	-0.254372	0.799208	NA
GPX4_2768	59.8731	0.281357	0.26796	1.05	0.29372	0.519591			GPX4_2768	59.8731	0.416374	0.263774	1.57852	0.114446	0.767884
GRB10_2771	91.9284	-0.0613217	0.258812	-0.236936	0.812707	0.910027			GRB10_2771	91.9284	0.228563	0.25332	0.902269	0.366914	0.935695
GREB1_2776	87.8948	-0.322115	0.230557	-1.39712	0.162379	0.376853			GREB1_2776	87.8948	-0.357869	0.22935	-1.56036	0.118675	0.770614
GREB1_2777	0.86258	-0.341282	1.7733	-0.192456	0.847385	NA			GREB1_2777	0.86258	-1.30621	1.86074	-0.701986	0.482688	NA
GREB1_2778	88.8989	-0.156182	0.20589	-0.758573	0.448108	0.664506			GREB1_2778	88.8989	-0.110798	0.203225	-0.545197	0.585618	0.976075
GRIN1_2787	0.98799	0.178932	1.67205	0.107014	0.914778	NA			GRIN1_2787	0.98799	1.06205	1.50238	0.706912	0.479621	NA
GRIN2B_2791	0.110647	0.986525	4.56215	0.216241	0.8288	NA			GRIN2B_2791	0.110647	-0.0836335	4.56194	-0.0183329	0.985373	NA
GRIN2C_2792	1.21794	1.01077	1.37178	0.736834	0.461224	NA			GRIN2C_2792	1.21794	1.64274	1.29257	1.27091	0.20376	NA
GRM4_2797	19.4753	-0.536487	0.40583	-1.32195	0.186185	0.409467			GRM4_2797	19.4753	-0.888853	0.420518	-2.11371	0.0345399	0.498764
GRN_2799	7.83466	-0.212321	0.804874	-0.263794	0.791938	0.900313			GRN_2799	7.83466	-0.574346	0.82269	-0.698132	0.485094	0.949939
GRWD1_2804	13.9278	-0.421127	0.431174	-0.976699	0.328718	0.557186			GRWD1_2804	13.9278	-0.205155	0.41414	-0.495376	0.620334	0.976075
GSK3A_2809	176.888	0.744024	0.295898	2.51446	0.0119216	0.10078			GSK3A_2809	176.888	0.468773	0.296764	1.57962	0.114195	0.767884
GSK3B_2810	344.283	0.320397	0.229596	1.39548	0.162872	0.377625			GSK3B_2810	344.283	-0.193004	0.231252	-0.834605	0.40394	0.949939
GSTA2_2817	0.598859	-0.0833745	3.20705	-0.0259973	0.97926	NA			GSTA2_2817	0.598859	-1.27065	3.27897	-0.387515	0.698375	NA
GSTA3_2818	0.0967008	-0.456153	4.56215	-0.0999865	0.920355	NA			GSTA3_2818	0.0967008	-0.564535	4.56194	-0.123749	0.901514	NA
GSTM2_2823	148.413	0.533053	0.238519	2.23485	0.0254273	0.143356			GSTM2_2823	148.413	0.364287	0.238984	1.52431	0.12743	0.785575
GSTM3_2824	1.95319	1.40932	1.13599	1.24061	0.21475	NA			GSTM3_2824	1.95319	1.17574	1.14621	1.02576	0.305003	NA
GSTP1_2826	437.745	-0.26093	0.151949	-1.71722	0.0859397	0.266549			GSTP1_2826	437.745	-0.177571	0.150991	-1.17603	0.239582	0.8787
GSTZ1_2830	5.83567	-0.830164	0.764106	-1.08645	0.277279	NA			GSTZ1_2830	5.83567	-0.927471	0.762914	-1.2157	0.224101	0.874618
GTF2E2_2835	51.7726	0.627745	0.219965	2.85384	0.0043194	0.0619202			GTF2E2_2835	51.7726	0.20388	0.227562	0.895932	0.370289	0.935695
GTF2H2C_2837	263.32	0.480639	0.18451	2.60494	0.00918892	0.0881761			GTF2H2C_2837	263.32	0.391125	0.184416	2.12088	0.033932	0.494169
GTPBP8_2849	43.8687	0.0130931	0.242291	0.0540386	0.956904	0.978588			GTPBP8_2849	43.8687	-0.206292	0.245353	-0.840796	0.400462	0.949939
GUSB_2851	7.5952	0.286127	0.596264	0.479866	0.631323	0.799441			GUSB_2851	7.5952	0.126041	0.599348	0.210297	0.833436	0.982427
GZMB_2856	0.2851	0	3.68804	0	1	NA			GZMB_2856	0.2851	2.71302	3.60216	0.753163	0.451352	NA
H2AX_2861	569.882	-0.409367	0.310873	-1.31683	0.187896	0.41169			H2AX_2861	569.882	0.0609994	0.309884	0.196846	0.843948	0.982427
HADH_2872	4.16183	-0.204825	0.94565	-0.216598	0.828522	NA			HADH_2872	4.16183	-2.32917	1.20115	-1.93911	0.0524874	0.601055
HADHA_2875	53.8535	0.131399	0.269611	0.487366	0.625999	0.79725			HADHA_2875	53.8535	-0.0410208	0.271145	-0.151287	0.879749	0.982975
HAT1_2880	96.1151	0.141066	0.232661	0.606315	0.544306	0.73581			HAT1_2880	96.1151	-0.200325	0.235879	-0.84927	0.395731	0.949053
HAVCR1_2885	2.37528	-0.122184	1.00947	-0.121037	0.903662	NA			HAVCR1_2885	2.37528	0.484954	0.922993	0.525414	0.599295	NA
HBA1_2887	1.99542	0.628098	1.35924	0.462095	0.644013	NA			HBA1_2887	1.99542	1.10865	1.31821	0.841026	0.400333	NA
HBB_2888	0.556356	0.588779	2.55414	0.23052	0.817688	NA			HBB_2888	0.556356	-0.449115	2.62512	-0.171084	0.864158	NA
HBD_2891	0.0406528	0	4.56215	0	1	NA			HBD_2891	0.0406528	0	4.56194	0	1	NA
HDAC2_2900	3586.3	0.130997	0.118106	1.10915	0.267367	0.496117			HDAC2_2900	3586.3	-0.0779595	0.118177	-0.659686	0.509455	0.949939
HDGFL3_2909	835.834	-0.498974	0.253649	-1.96718	0.0491625	0.199013			HDGFL3_2909	835.834	-0.123407	0.252954	-0.487864	0.625646	0.976075
HEATR1_2915	4.87464	0.519502	0.687582	0.75555	0.449919	NA			HEATR1_2915	4.87464	0.0461334	0.715815	0.0644488	0.948613	0.99176
HEBP1_2919	3.12631	-0.622709	1.0664	-0.583939	0.559262	NA			HEBP1_2919	3.12631	1.45984	0.864199	1.68924	0.0911738	0.716761
HERC6_2923	0.587257	-1.96995	2.11655	-0.930738	0.351989	NA			HERC6_2923	0.587257	-1.11656	2.11652	-0.527544	0.597816	NA
HERPUD1_2924	89.4365	0.043217	0.210393	0.205411	0.837251	0.918086			HERPUD1_2924	89.4365	0.472046	0.201714	2.34017	0.0192747	0.371108
HES1_2925	11.8776	-2.25118	0.974351	-2.31044	0.0208635	0.131855			HES1_2925	11.8776	-0.198438	0.86772	-0.228689	0.819111	0.982427
HEXA_2929	225.916	0.387163	0.203698	1.90067	0.0573447	0.212168			HEXA_2929	225.916	0.244286	0.20391	1.19801	0.230913	0.877667
HEXB_2932	72.2094	0.422524	0.210651	2.0058	0.0448777	0.191832			HEXB_2932	72.2094	0.513539	0.207203	2.47843	0.013196	0.303329
HGF_2939	0.355894	-0.966809	3.61233	-0.267642	0.788975	NA			HGF_2939	0.355894	0.744562	3.56861	0.208642	0.834728	NA
MFSD14A_2943	67.6303	-0.431949	0.248696	-1.73685	0.082413	0.259028			MFSD14A_2943	67.6303	0.0669261	0.236273	0.283257	0.77698	0.982427
HIF1A_2945	238.247	0.307826	0.152085	2.02404	0.0429663	0.187961			HIF1A_2945	238.247	0.100911	0.15287	0.660112	0.509182	0.949939
H1.2_2950	151.836	-0.926953	0.534007	-1.73585	0.0825912	0.259174			H1.2_2950	151.836	-0.806063	0.532784	-1.51293	0.130298	0.794964
H2AC8_2951	29.8717	-0.10799	0.441729	-0.244471	0.806866	0.908497			H2AC8_2951	29.8717	-0.446027	0.448757	-0.993918	0.320263	0.923607
H2BC8_2953	9.32857	-0.604745	0.631384	-0.957808	0.338159	0.564974			H2BC8_2953	9.32857	-0.348662	0.607376	-0.574046	0.565937	0.976075
H2BC9_2954	23.5679	0.0993174	0.539383	0.184131	0.85391	0.925458			H2BC9_2954	23.5679	-0.0765234	0.540942	-0.141463	0.887504	0.984668
H2BC12_2955	110.242	0.856032	0.219387	3.90194	9.54266e-05	0.0106832			H2BC12_2955	110.242	0.52493	0.221546	2.3694	0.017817	0.355939
H2BC14_2956	42.6834	-1.83519	0.690391	-2.65819	0.00785614	0.0810078			H2BC14_2956	42.6834	-1.33007	0.677203	-1.96407	0.0495225	0.595391
H3C10_2957	174.395	-0.926163	0.518737	-1.78542	0.0741936	0.245675			H3C10_2957	174.395	-1.05099	0.518828	-2.02569	0.0427965	0.562922
H2AC19_2963	302.82	-1.68504	0.616619	-2.7327	0.00628168	0.0731101			H2AC19_2963	302.82	-0.755732	0.613974	-1.23088	0.218366	0.871169
H2AC19_2964	440.865	-1.57234	0.592904	-2.65193	0.00800341	0.082166			H2AC19_2964	440.865	-0.477698	0.590927	-0.808388	0.418867	0.949939
H2BC21_2966	2.82177	0.0317985	0.980162	0.0324421	0.97412	NA			H2BC21_2966	2.82177	-0.117672	0.985352	-0.119421	0.904942	NA
HJURP_2968	0.741117	1.05817	2.06361	0.512779	0.608106	NA			HJURP_2968	0.741117	0.787247	2.09087	0.376517	0.706532	NA
HK1_2971	708.256	0.401813	0.196133	2.04867	0.0404939	0.183432			HK1_2971	708.256	0.194162	0.196344	0.988885	0.322719	0.924167
HLA.A_2975	8.1993	0.218778	0.486673	0.449538	0.653044	0.814486			HLA.A_2975	8.1993	-0.794508	0.553515	-1.43539	0.151177	0.826005
HLA.B_2976	13.3903	-0.084873	0.430918	-0.196959	0.84386	0.922185			HLA.B_2976	13.3903	0.370156	0.400893	0.923327	0.355837	0.933861
HLA.C_2979	15.6365	-1.46718	0.457324	-3.2082	0.00133569	0.0369752			HLA.C_2979	15.6365	-0.286635	0.37941	-0.755477	0.449963	0.949939
HLA.DPA1_2983	0.12816	-0.456153	4.56215	-0.0999865	0.920355	NA			HLA.DPA1_2983	0.12816	-0.564535	4.56194	-0.123749	0.901514	NA
HLA.DQA1_2987	1.15874	1.50023	1.73457	0.864901	0.387093	NA			HLA.DQA1_2987	1.15874	1.99667	1.68055	1.18811	0.23479	NA
HLA.DQB1_2990	4.46122	-0.232783	0.970156	-0.239944	0.810374	NA			HLA.DQB1_2990	4.46122	0.855832	0.898107	0.952929	0.340626	0.93365
HLA.DRA_2993	0.0796851	0.0247417	4.56215	0.00542327	0.995673	NA			HLA.DRA_2993	0.0796851	-0.0836469	4.56194	-0.0183358	0.985371	NA
HLA.DRB1_2994	0.275903	-0.91919	3.76394	-0.244209	0.807069	NA			HLA.DRB1_2994	0.275903	0.861303	3.71526	0.231828	0.816671	NA
HLA.DRB3_2995	0.119789	0	4.56215	0	1	NA			HLA.DRB3_2995	0.119789	1.35898	4.56194	0.297895	0.765783	NA
HLA.DRB5_2997	0.0484749	0.0247417	4.56215	0.00542327	0.995673	NA			HLA.DRB5_2997	0.0484749	-0.0836469	4.56194	-0.0183358	0.985371	NA
HLA.E_3000	12.8869	-0.181459	0.420069	-0.431975	0.66576	0.823372			HLA.E_3000	12.8869	0.815149	0.360454	2.26145	0.0237315	0.409445
HLA.F_3003	0	NA	NA	NA	NA	NA			HLA.F_3003	0	NA	NA	NA	NA	NA
HMBS_3012	10.6814	-0.354536	0.52776	-0.671776	0.501726	0.704372			HMBS_3012	10.6814	-0.813619	0.551069	-1.47644	0.139827	0.812891
HMG20B_3013	5.88094	0.697813	0.672495	1.03765	0.299434	NA			HMG20B_3013	5.88094	0.116464	0.703716	0.165498	0.868552	0.982435
HMGA2_3022	360.639	-0.436803	0.239172	-1.82631	0.0678036	0.23271			HMGA2_3022	360.639	-0.279259	0.238139	-1.17267	0.240927	0.8787
HMGCR_3029	259.825	0.0436061	0.193806	0.224999	0.82198	0.91335			HMGCR_3029	259.825	-0.0948773	0.194014	-0.489023	0.624825	0.976075
HMMR_3040	71.9117	0.00818086	0.282081	0.0290018	0.976863	0.987765			HMMR_3040	71.9117	0.0216023	0.280346	0.0770556	0.938579	0.990621
HMOX1_3041	407.096	1.02864	0.176051	5.84289	5.13042e-09	1.14872e-05			HMOX1_3041	407.096	1.55226	0.173944	8.92393	4.50027e-19	2.98931e-16
JPT2_3042	148.843	0.212646	0.156061	1.36258	0.173014	0.392853			JPT2_3042	148.843	-0.00613035	0.157443	-0.038937	0.968941	0.996318
HNF1A_3043	0.766538	0.995299	1.9331	0.514873	0.606642	NA			HNF1A_3043	0.766538	0.80675	1.94381	0.415036	0.678115	NA
HNRNPF_3064	12.5639	-0.570453	0.509019	-1.12069	0.26242	0.490421			HNRNPF_3064	12.5639	0.104856	0.470568	0.222828	0.823669	0.982427
HOMER2_3072	24.6915	0.206013	0.395343	0.521099	0.602298	0.780816			HOMER2_3072	24.6915	-0.397038	0.411984	-0.963723	0.335185	0.931329
HOXA10_3077	0.862282	1.18604	1.45507	0.815108	0.415011	NA			HOXA10_3077	0.862282	-0.746933	1.71976	-0.434324	0.664053	NA
HOXA5_3080	0.0486718	0.0247417	4.56215	0.00542327	0.995673	NA			HOXA5_3080	0.0486718	-0.0836469	4.56194	-0.0183358	0.985371	NA
HP_3085	4.1853	0.598793	0.733883	0.815925	0.414543	NA			HP_3085	4.1853	0.729621	0.718567	1.01538	0.309923	0.918091
HPN_3091	0.62435	-0.456152	2.2022	-0.207135	0.835905	NA			HPN_3091	0.62435	1.22005	2.13514	0.571415	0.567718	NA
HPR_3094	0.643882	-1.58742	1.95174	-0.813335	0.416026	NA			HPR_3094	0.643882	0.17587	1.85828	0.0946413	0.9246	NA
HS2ST1_3103	96.7388	0.46739	0.275955	1.69372	0.090319	0.27258			HS2ST1_3103	96.7388	0.171847	0.278032	0.618083	0.53652	0.963548
HS2ST1_3104	9.54958	-0.229518	0.509763	-0.450245	0.652534	0.814486			HS2ST1_3104	9.54958	0.222639	0.475621	0.468102	0.639711	0.976075
HSD17B10_3112	34.0079	0.0926927	0.318356	0.291161	0.770928	0.893578			HSD17B10_3112	34.0079	-0.0133571	0.318302	-0.0419635	0.966528	0.995276
HSD17B11_3115	21.5331	0.190005	0.352173	0.539522	0.589527	0.771702			HSD17B11_3115	21.5331	0.261428	0.345295	0.757115	0.448981	0.949939
HSP90AA1_3127	1529.92	0.230587	0.179941	1.28146	0.200032	0.423671			HSP90AA1_3127	1529.92	-0.0019073	0.180082	-0.0105913	0.99155	0.998824
HSP90AB1_3128	753.586	0.740248	0.307074	2.41065	0.0159243	0.118795			HSP90AB1_3128	753.586	0.252885	0.30754	0.822285	0.410915	0.949939
HSPA13_3134	27.6856	0.217795	0.384448	0.566513	0.571045	0.755077			HSPA13_3134	27.6856	-0.0545336	0.388974	-0.140198	0.888503	0.984814
HSPA1A_3135	54.7211	0.727299	0.32303	2.25149	0.0243543	0.141201			HSPA1A_3135	54.7211	0.940617	0.318906	2.94952	0.00318271	0.134947
HSPA1B_3136	272.483	0.422742	0.342669	1.23367	0.217325	0.441225			HSPA1B_3136	272.483	0.340367	0.3426	0.993484	0.320474	0.923607
HSPA4_3139	726.205	0.235798	0.156879	1.50306	0.132823	0.338396			HSPA4_3139	726.205	0.0648612	0.157046	0.413008	0.679601	0.980379
HSPA6_3141	41.419	1.07619	0.378105	2.84629	0.00442323	0.0621471			HSPA6_3141	41.419	0.695337	0.38199	1.8203	0.0687131	0.657065
HSPA9_3143	0.891473	-1.92396	1.8452	-1.04268	0.297096	NA			HSPA9_3143	0.891473	0.698596	1.6083	0.434369	0.66402	NA
HSPG2_3153	4.12224	-2.76771	1.39586	-1.9828	0.04739	NA			HSPG2_3153	4.12224	-0.272782	1.02534	-0.26604	0.790209	0.982427
HTATSF1_3159	756.664	0.411439	0.171112	2.4045	0.0161946	0.119038			HTATSF1_3159	756.664	0.0956386	0.171579	0.557402	0.577252	0.976075
HTR5A_3170	0.294239	0.0239297	3.13448	0.00763433	0.993909	NA			HTR5A_3170	0.294239	-1.04624	3.13441	-0.333792	0.738537	NA
HTR6_3171	0.308882	1.81813	3.60041	0.504977	0.613575	NA			HTR6_3171	0.308882	0.878121	3.64102	0.241174	0.80942	NA
HTRA1_3172	2.59026	0.362911	0.929021	0.390638	0.696065	NA			HTRA1_3172	2.59026	-0.435271	1.01278	-0.429777	0.667358	NA
HYOU1_3177	145.873	0.340508	0.324648	1.04885	0.294246	0.520129			HYOU1_3177	145.873	-0.255943	0.328232	-0.779762	0.435531	0.949939
IARS2_3181	29.7161	0.734225	0.317112	2.31535	0.0205937	0.131208			IARS2_3181	29.7161	-0.202643	0.343686	-0.589616	0.555448	0.976075
ICAM1_3187	0.250468	0.0247422	3.2383	0.00764049	0.993904	NA			ICAM1_3187	0.250468	-0.0836324	3.23823	-0.0258266	0.979396	NA
ICMT_3191	16.1364	0.476965	0.430326	1.10838	0.267697	0.496338			ICMT_3191	16.1364	0.323216	0.432543	0.747245	0.454916	0.949939
MRPL58_3192	58.9172	0.390521	0.236386	1.65204	0.0985254	0.287386			MRPL58_3192	58.9172	0.73002	0.228586	3.19363	0.00140496	0.0778307
ID2_3198	36.8378	-1.83485	0.64431	-2.84778	0.0044025	0.0621471			ID2_3198	36.8378	0.179266	0.604237	0.296682	0.76671	0.982427
IDE_3201	167.791	0.386031	0.16185	2.38511	0.017074	0.122381			IDE_3201	167.791	0.315152	0.161502	1.95137	0.0510126	0.601055
IDO1_3210	0.259413	1.46744	4.56215	0.321654	0.747714	NA			IDO1_3210	0.259413	2.66165	4.49601	0.592004	0.553848	NA
IER2_3213	2102.2	-2.0802	0.672253	-3.09437	0.00197233	0.0431079			IER2_3213	2102.2	-0.117043	0.671602	-0.174274	0.86165	0.982427
IER3_3214	8.5218	0.0950579	0.569253	0.166987	0.86738	0.931998			IER3_3214	8.5218	0.194817	0.55859	0.348767	0.727265	0.982427
IFI30_3216	3.72191	-0.461387	0.981957	-0.469864	0.638452	NA			IFI30_3216	3.72191	0.161102	0.906727	0.177675	0.858979	0.982427
IFIT1_3219	2.18379	0.923097	0.919174	1.00427	0.315249	NA			IFIT1_3219	2.18379	0.927827	0.907177	1.02276	0.30642	NA
IFIT2_3222	0.277161	0.505639	3.17434	0.15929	0.873441	NA			IFIT2_3222	0.277161	0.397224	3.17426	0.125139	0.900414	NA
IFIT3_3225	0.883042	-0.0225144	2.06234	-0.0109169	0.99129	NA			IFIT3_3225	0.883042	0.236613	2.02141	0.117053	0.906818	NA
IFITM1_3226	3.76307	-1.75178	1.02024	-1.71702	0.0859756	NA			IFITM1_3226	3.76307	-0.996351	0.90307	-1.10329	0.2699	0.899134
IFNAR1_3235	22.3616	-0.0764936	0.367573	-0.208104	0.835147	0.917381			IFNAR1_3235	22.3616	0.524786	0.341547	1.5365	0.124416	0.773191
IFNB1_3236	0.169292	-0.456153	4.56215	-0.0999865	0.920355	NA			IFNB1_3236	0.169292	-0.564509	4.56194	-0.123743	0.901519	NA
IFRD2_3246	18.0988	0.0497047	0.433081	0.11477	0.908627	0.955359			IFRD2_3246	18.0988	0.235391	0.420842	0.559333	0.575935	0.976075
IGF1R_3254	193.53	-0.288509	0.146078	-1.97503	0.0482644	0.198373			IGF1R_3254	193.53	-0.414716	0.146315	-2.83442	0.00459095	0.169117
IGF2BP2_3259	50.342	-0.330851	0.288196	-1.14801	0.250966	0.479957			IGF2BP2_3259	50.342	-0.261892	0.283897	-0.922491	0.356273	0.933861
IGF2R_3263	464.256	1.01481	0.308751	3.28682	0.00101324	0.0323508			IGF2R_3263	464.256	0.16944	0.310103	0.546397	0.584793	0.976075
IGFBP1_3266	0.122476	0	4.56215	0	1	NA			IGFBP1_3266	0.122476	0	4.56194	0	1	NA
IGFBP3_3270	3.81453	0.750271	0.653849	1.14747	0.251188	NA			IGFBP3_3270	3.81453	-0.771265	0.803011	-0.960466	0.336821	0.932513
IGFBP4_3271	3.89501	-0.903923	0.914275	-0.988677	0.322821	NA			IGFBP4_3271	3.89501	-0.134044	0.806853	-0.166132	0.868053	0.982435
IGFBP6_3273	0.0807779	0	4.56215	0	1	NA			IGFBP6_3273	0.0807779	0	4.56194	0	1	NA
IGHV3.23_3276	1.37518	-1.25852	1.58034	-0.796364	0.425821	NA			IGHV3.23_3276	1.37518	0.396946	1.31915	0.300909	0.763484	NA
IGKC_3281	2.22424	0.124394	1.24806	0.0996698	0.920606	NA			IGKC_3281	2.22424	1.13111	1.15223	0.98167	0.326262	NA
IGKV1.5_3282	0.24375	-1.58855	4.53543	-0.350255	0.726148	NA			IGKV1.5_3282	0.24375	-1.69692	4.53521	-0.374165	0.708281	NA
ELP1_3288	482.069	0.127248	0.119426	1.06549	0.286653	0.512098			ELP1_3288	482.069	-0.0394612	0.119728	-0.32959	0.74171	0.982427
IKBKB_3289	9.58666	-0.0225185	0.464579	-0.0484708	0.961341	0.980952			IKBKB_3289	9.58666	0.140367	0.448125	0.313231	0.754105	0.982427
IKBKE_3290	0.490787	0.0032032	2.35465	0.00136037	0.998915	NA			IKBKE_3290	0.490787	-1.06697	2.35462	-0.453139	0.650448	NA
IKBKG_3291	24.2122	0.245708	0.349737	0.70255	0.482336	0.691868			IKBKG_3291	24.2122	0.589286	0.33576	1.75508	0.079245	0.692628
IKZF1_3292	0.246345	1.46743	4.56215	0.321654	0.747715	NA			IKZF1_3292	0.246345	2.21456	4.52778	0.489105	0.624767	NA
IKZF1_3293	0.45987	-1.5626	2.90053	-0.538728	0.590074	NA			IKZF1_3293	0.45987	0.693935	2.78592	0.249087	0.803294	NA
IKZF1_3294	0.0802502	0	4.56215	0	1	NA			IKZF1_3294	0.0802502	0	4.56194	0	1	NA
IL13RA1_3309	2.67424	-0.794634	1.06204	-0.748216	0.45433	NA			IL13RA1_3309	2.67424	-0.909663	1.06306	-0.855707	0.39216	NA
IL1B_3325	0.237988	-0.456147	4.56215	-0.099985	0.920356	NA			IL1B_3325	0.237988	0.397188	4.56194	0.0870656	0.930619	NA
IL1R1_3326	0.832979	-0.430016	1.86388	-0.23071	0.81754	NA			IL1R1_3326	0.832979	-0.690961	1.89221	-0.365162	0.714991	NA
IL20_3330	0.42851	-1.33419	3.00143	-0.444518	0.656668	NA			IL20_3330	0.42851	-0.4808	3.00137	-0.160193	0.872729	NA
IL36B_3336	0.172145	0.0247539	4.56215	0.00542593	0.995671	NA			IL36B_3336	0.172145	1.66853	4.53326	0.368064	0.712825	NA
IL36G_3337	0.257707	0.0870047	3.82334	0.0227562	0.981845	NA			IL36G_3337	0.257707	-0.98315	3.82321	-0.257153	0.797061	NA
IL4R_3339	0.363184	1.43901	3.03045	0.47485	0.634894	NA			IL4R_3339	0.363184	-0.564523	3.0908	-0.182646	0.855075	NA
IL6_3341	0.534977	-1.17721	2.47513	-0.475615	0.634349	NA			IL6_3341	0.534977	-1.28561	2.47509	-0.51942	0.603468	NA
IL7R_3347	0.672196	-0.927872	2.51716	-0.368619	0.712412	NA			IL7R_3347	0.672196	-1.99803	2.51712	-0.793777	0.427325	NA
ILF2_3354	906.509	0.235102	0.193014	1.21805	0.223203	0.44774			ILF2_3354	906.509	-0.0513949	0.193337	-0.265831	0.790369	0.982427
ILK_3355	367.194	-0.0124561	0.151711	-0.0821041	0.934564	0.972195			ILK_3355	367.194	-0.122003	0.151727	-0.804096	0.421341	0.949939
INHA_3371	0.282282	-0.043351	3.75793	-0.0115359	0.990796	NA			INHA_3371	0.282282	-1.11351	3.75781	-0.296318	0.766988	NA
INHBA_3372	0.0586425	0	4.56215	0	1	NA			INHBA_3372	0.0586425	1.35896	4.56194	0.297892	0.765786	NA
INPP1_3376	3.55289	0.661787	1.02807	0.643716	0.519759	NA			INPP1_3376	3.55289	-0.761192	1.1638	-0.654059	0.513074	0.949939
INPP4B_3379	17.1258	-0.508172	0.512975	-0.990636	0.321863	0.551129			INPP4B_3379	17.1258	0.378387	0.478407	0.79093	0.428985	0.949939
INS_3382	0.577416	0.0378863	2.15922	0.0175462	0.986001	NA			INS_3382	0.577416	0.842822	2.07478	0.406222	0.68458	NA
INSIG1_3385	327.159	-0.880275	0.289555	-3.04009	0.00236505	0.0455369			INSIG1_3385	327.159	-0.124649	0.286412	-0.43521	0.66341	0.976555
IPO13_3398	4.66148	-0.00349423	0.814699	-0.00428898	0.996578	NA			IPO13_3398	4.66148	-0.0998783	0.813506	-0.122775	0.902285	0.986967
IPO5_3401	130.189	-0.679972	0.220626	-3.08202	0.00205603	0.0431079			IPO5_3401	130.189	-0.0448972	0.21158	-0.212199	0.831952	0.982427
IQGAP1_3404	217.222	-0.187468	0.143756	-1.30407	0.192209	0.415333			IQGAP1_3404	217.222	-0.158369	0.142353	-1.11251	0.26592	0.895501
IRF7_3410	4.84949	-0.269678	0.757489	-0.356016	0.721829	NA			IRF7_3410	4.84949	-0.870048	0.812142	-1.0713	0.284034	0.916292
IRS1_3411	0.79529	1.19625	1.36889	0.873885	0.382181	NA			IRS1_3411	0.79529	0.0632174	1.54883	0.0408163	0.967442	NA
ISG15_3415	2.48486	-3.54941	1.40528	-2.52576	0.0115448	NA			ISG15_3415	2.48486	0.443712	0.898468	0.493854	0.621409	NA
ISL1_3417	1157.41	-0.228214	0.239626	-0.952377	0.340906	0.566091			ISL1_3417	1157.41	0.017735	0.239247	0.0741283	0.940908	0.991274
ISOC1_3421	11.4941	0.412313	0.574484	0.71771	0.472936	0.684989			ISOC1_3421	11.4941	-0.220919	0.597244	-0.369898	0.711459	0.982427
ITFG1_3424	33.7815	-0.204792	0.340428	-0.601571	0.54746	0.737799			ITFG1_3424	33.7815	-0.376029	0.342159	-1.09899	0.271772	0.900373
ITGA1_3425	2.19909	-1.55242	1.42742	-1.08757	0.276785	NA			ITGA1_3425	2.19909	-0.391376	1.20918	-0.323669	0.746189	NA
ITGAE_3432	18.736	0.693705	0.341539	2.03112	0.0422433	0.186687			ITGAE_3432	18.736	0.678605	0.337972	2.00787	0.0446571	0.57599
ITGB1_3438	116.573	0.0204696	0.248845	0.0822587	0.934441	0.972195			ITGB1_3438	116.573	0.0538149	0.24722	0.21768	0.827678	0.982427
ITGB1BP1_3441	13.2693	-0.208571	0.444626	-0.469093	0.639003	0.804658			ITGB1BP1_3441	13.2693	-0.118374	0.433001	-0.27338	0.784561	0.982427
ITGB5_3450	0.997021	-0.362147	1.60173	-0.226098	0.821126	NA			ITGB5_3450	0.997021	-2.86832	1.79903	-1.59437	0.110854	NA
JAK1_3463	30.4014	-0.0473532	0.274157	-0.172723	0.862869	0.929477			JAK1_3463	30.4014	-0.0223419	0.26922	-0.0829874	0.933862	0.990621
JAK2_3466	5.31189	0.754775	0.695064	1.08591	0.27752	NA			JAK2_3466	5.31189	-0.363958	0.768069	-0.47386	0.635599	0.976075
JMJD6_3471	266.087	-0.254094	0.206466	-1.23068	0.218443	0.443105			JMJD6_3471	266.087	0.272	0.203038	1.33965	0.180358	0.851711
JUNB_3476	84.8357	-0.877979	0.427147	-2.05545	0.0398356	0.182523			JUNB_3476	84.8357	0.090855	0.417878	0.21742	0.827881	0.982427
KAT6A_3486	152.258	0.153631	0.190771	0.805319	0.420636	0.643006			KAT6A_3486	152.258	-0.226197	0.193866	-1.16677	0.243303	0.883137
KAT6B_3489	227.097	-0.404312	0.19572	-2.06576	0.038851	0.180155			KAT6B_3489	227.097	-0.143051	0.193114	-0.74076	0.458839	0.949939
KCNF1_3502	0.194043	0.986525	4.56215	0.216241	0.8288	NA			KCNF1_3502	0.194043	-0.0836202	4.56194	-0.01833	0.985376	NA
KCNG1_3503	0.0648309	0	4.56215	0	1	NA			KCNG1_3503	0.0648309	1.35896	4.56194	0.297892	0.765786	NA
KCNJ18_3509	0.585333	0.0246846	2.06981	0.011926	0.990485	NA			KCNJ18_3509	0.585333	1.80817	1.84937	0.977724	0.328211	NA
KCNK1_3516	1.26463	-2.52425	1.61797	-1.56013	0.118729	NA			KCNK1_3516	1.26463	-2.63265	1.61796	-1.62714	0.103707	NA
KCNK4_3519	1.92572	-1.78467	1.36213	-1.31021	0.190125	NA			KCNK4_3519	1.92572	-1.35578	1.23884	-1.0944	0.273781	NA
KCNQ2_3525	16.2622	-0.92629	0.486371	-1.90449	0.0568461	0.21113			KCNQ2_3525	16.2622	-0.226747	0.442112	-0.512873	0.60804	0.976075
KCNQ3_3528	12.8551	-0.525138	0.487239	-1.07778	0.281131	0.506445			KCNQ3_3528	12.8551	-0.170614	0.461004	-0.370091	0.711315	0.982427
KCTD5_3534	16.5264	0.268124	0.487921	0.549524	0.582646	0.765302			KCTD5_3534	16.5264	0.335369	0.480453	0.698027	0.48516	0.949939
KDELR2_3540	161.837	0.627846	0.175208	3.58343	0.000339115	0.0199315			KDELR2_3540	161.837	0.0072178	0.180148	0.040066	0.968041	0.996159
KDM3A_3541	99.2158	-0.0661751	0.2841	-0.232929	0.815816	0.910027			KDM3A_3541	99.2158	0.456759	0.278189	1.6419	0.10061	0.739855
KDM5A_3544	277.835	-0.367351	0.209054	-1.75721	0.0788825	0.254393			KDM5A_3544	277.835	0.189154	0.205493	0.92049	0.357317	0.933861
KDR_3546	0.146429	0	4.56215	0	1	NA			KDR_3546	0.146429	1.35899	4.56194	0.297898	0.765781	NA
KEAP1_3547	44.905	-0.121436	0.3178	-0.382114	0.702377	0.844217			KEAP1_3547	44.905	-0.133644	0.315867	-0.423103	0.67222	0.979215
KIAA0100_3554	115.365	-0.611911	0.174154	-3.51362	0.000442048	0.0241687			KIAA0100_3554	115.365	-0.236463	0.165393	-1.4297	0.152802	0.8274
PCLAF_3555	1.50384	1.27024	1.22922	1.03338	0.301428	NA			PCLAF_3555	1.50384	-2.55561	1.61591	-1.58153	0.113757	NA
WASHC5_3558	214.873	0.0766823	0.169633	0.452049	0.651234	0.813956			WASHC5_3558	214.873	0.0241301	0.169177	0.142632	0.886581	0.984668
KIAA0355_3561	46.5043	-0.000163188	0.226139	-0.000721627	0.999424	0.999612			KIAA0355_3561	46.5043	-0.00775856	0.223329	-0.0347405	0.972287	0.996561
KHDC4_3570	148.302	-0.18355	0.189293	-0.969661	0.332215	0.560286			KHDC4_3570	148.302	0.0182928	0.186035	0.0983295	0.921671	0.986967
WASHC4_3574	81.6483	-0.134924	0.215776	-0.625296	0.531777	0.725705			WASHC4_3574	81.6483	0.0636384	0.210465	0.30237	0.76237	0.982427
KIFBP_3583	38.7291	0.145467	0.307809	0.472589	0.636507	0.802374			KIFBP_3583	38.7291	0.00258867	0.308722	0.00838512	0.99331	0.998824
KIF11_3588	113.65	-0.0308795	0.417354	-0.0739887	0.941019	0.975027			KIF11_3588	113.65	-0.669251	0.421026	-1.58957	0.111931	0.760616
KIF14_3592	33.1375	-0.691601	0.524041	-1.31975	0.18692	0.410316			KIF14_3592	33.1375	-0.351486	0.514144	-0.683634	0.494206	0.949939
KIF15_3595	22.0904	-0.0572633	0.449154	-0.127492	0.898551	0.949863			KIF15_3595	22.0904	-0.305536	0.453683	-0.673458	0.500656	0.949939
KIF18B_3598	5.18796	-1.88044	0.94762	-1.98439	0.0472128	NA			KIF18B_3598	5.18796	-5.39731	1.38938	-3.88468	0.000102464	0.0136124
KIF20A_3601	40.6504	-1.11231	0.562596	-1.97709	0.0480311	0.198107			KIF20A_3601	40.6504	-1.67261	0.574043	-2.91373	0.00357138	0.145987
KIF2C_3603	59.8799	-0.32552	0.474793	-0.685604	0.492963	0.700275			KIF2C_3603	59.8799	-0.679797	0.478251	-1.42142	0.155194	0.832823
KIF5C_3612	1262.04	-0.642075	0.22325	-2.87603	0.00402708	0.0599219			KIF5C_3612	1262.04	-0.280529	0.222674	-1.25982	0.207734	0.858399
KIT_3617	15.3903	-0.0169243	0.459809	-0.0368072	0.970639	0.985733			KIT_3617	15.3903	-0.664362	0.486744	-1.36491	0.172281	0.851711
KLF6_3626	283.117	-0.92712	0.23217	-3.99327	6.5168e-05	0.00901235			KLF6_3626	283.117	-0.318858	0.22796	-1.39874	0.16189	0.849065
KLHDC2_3630	273.982	-0.0787301	0.135951	-0.579107	0.562517	0.749049			KLHDC2_3630	273.982	-0.0902133	0.135158	-0.667463	0.504476	0.949939
KLHL21_3635	7.68458	1.64535	0.552128	2.98002	0.00288232	0.050464			KLHL21_3635	7.68458	0.0956438	0.635325	0.150543	0.880336	0.982975
KLHL9_3643	140.81	0.720303	0.263303	2.73564	0.00622591	0.0730109			KLHL9_3643	140.81	0.302344	0.26549	1.13882	0.254779	0.891894
KLK2_3651	0.682786	2.64	2.35436	1.12132	0.26215	NA			KLK2_3651	0.682786	2.40198	2.36677	1.01487	0.310165	NA
KNSTRN_3668	114.104	0.285215	0.234294	1.21734	0.223476	0.447905			KNSTRN_3668	114.104	0.210457	0.233951	0.899574	0.368347	0.935695
KRT17_3687	18.9298	-0.127126	0.503762	-0.252354	0.800768	0.905291			KRT17_3687	18.9298	-0.166224	0.501231	-0.331631	0.740168	0.982427
KRT19_3690	2.61439	-3.43943	1.37455	-2.50222	0.0123418	NA			KRT19_3690	2.61439	-0.497827	0.857795	-0.580357	0.561674	NA
KRT7_3703	0.560445	-0.79278	2.9175	-0.271733	0.785828	NA			KRT7_3703	0.560445	0.187405	2.83532	0.0660967	0.947301	NA
KTN1_3708	135.963	-0.0533519	0.149959	-0.355776	0.722008	0.858725			KTN1_3708	135.963	0.0540275	0.146769	0.368113	0.712789	0.982427
L1CAM_3714	620.069	0.0386239	0.244344	0.158072	0.8744	0.935692			L1CAM_3714	620.069	-0.161844	0.244558	-0.66178	0.508112	0.949939
LAGE3_3716	82.5031	-0.743548	0.29418	-2.52753	0.0114868	0.0982021			LAGE3_3716	82.5031	0.114447	0.281527	0.406521	0.684359	0.980401
LAMA3_3717	2.91852	0.495854	0.928238	0.534189	0.593211	NA			LAMA3_3717	2.91852	0.118227	0.950053	0.124443	0.900965	0.986967
LAMB3_3722	0.048226	0.0247417	4.56215	0.00542327	0.995673	NA			LAMB3_3722	0.048226	-0.0836469	4.56194	-0.0183358	0.985371	NA
LAMC2_3727	0.947613	1.12927	1.52483	0.740587	0.458944	NA			LAMC2_3727	0.947613	0.47348	1.626	0.291193	0.770904	NA
LAMP1_3730	742.729	0.450143	0.219938	2.04668	0.0406895	0.183613			LAMP1_3730	742.729	0.0519555	0.220458	0.235671	0.813688	0.982427
LAP3_3740	247.037	0.272079	0.179667	1.51436	0.129935	0.335425			LAP3_3740	247.037	0.20217	0.179441	1.12667	0.259884	0.891996
LBR_3754	31.4156	0.226342	0.28992	0.780706	0.434975	0.65595			LBR_3754	31.4156	0.244192	0.28551	0.855284	0.392394	0.947737
LCP1_3761	0.676013	-0.15055	1.80499	-0.0834073	0.933528	NA			LCP1_3761	0.676013	-0.133758	1.77969	-0.0751577	0.940089	NA
LDHA_3766	311.836	-0.0899041	0.168788	-0.532645	0.594279	0.775333			LDHA_3766	311.836	-0.305223	0.169484	-1.80089	0.0717195	0.661835
LGALS8_3781	13.2309	-0.594873	0.512273	-1.16124	0.245543	0.473318			LGALS8_3781	13.2309	-0.297794	0.487589	-0.610749	0.541366	0.964081
LGMN_3782	21.1459	-0.198128	0.328551	-0.603037	0.546484	0.737505			LGMN_3782	21.1459	0.0750766	0.31131	0.241164	0.809428	0.982427
LIG1_3795	28.1243	-0.640158	0.341776	-1.87303	0.0610637	0.221203			LIG1_3795	28.1243	-0.175	0.320351	-0.546275	0.584877	0.976075
LINC00621_3801	4.04781	-1.02173	0.92789	-1.10113	0.27084	NA			LINC00621_3801	4.04781	-0.578542	0.865445	-0.66849	0.503821	0.949939
LINC00623_3802	7.97795	-0.389776	0.664802	-0.586304	0.557671	0.746207			LINC00623_3802	7.97795	0.0164283	0.638213	0.025741	0.979464	0.998771
LINC00623_3803	2.06254	0.0931098	1.00668	0.0924921	0.926307	NA			LINC00623_3803	2.06254	0.838202	0.910339	0.920759	0.357176	NA
LIPA_3812	379.866	0.0111967	0.167583	0.0668132	0.94673	0.977065			LIPA_3812	379.866	0.150282	0.166532	0.902422	0.366832	0.935695
LOC102606465_3829	42.4419	0.311449	0.278234	1.11938	0.26298	0.490686			LOC102606465_3829	42.4419	0.313587	0.275868	1.13673	0.255652	0.891996
IGKV1.9_3838	0.177594	-0.456153	4.56215	-0.0999865	0.920355	NA			IGKV1.9_3838	0.177594	-0.56451	4.56194	-0.123743	0.901518	NA
LOXL1_3850	326.322	-0.378013	0.167862	-2.25193	0.0243267	0.141201			LOXL1_3850	326.322	-0.183922	0.165928	-1.10845	0.267669	0.897765
LPAR2_3854	84.6678	-0.225897	0.255099	-0.885528	0.375872	0.60114			LPAR2_3854	84.6678	-0.635531	0.260192	-2.44254	0.0145842	0.315043
LPGAT1_3859	1.89678	0.50756	1.1934	0.425307	0.670613	NA			LPGAT1_3859	1.89678	-0.366935	1.2826	-0.286088	0.774811	NA
LPIN3_3865	2.00792	-0.269243	1.0888	-0.247284	0.804688	NA			LPIN3_3865	2.00792	-2.78573	1.48591	-1.87476	0.0608257	NA
LRP10_3874	98.7271	0.594606	0.222917	2.66739	0.00764432	0.080669			LRP10_3874	98.7271	0.480892	0.222992	2.15654	0.0310412	0.471294
LRPAP1_3876	13.4622	0.65801	0.419544	1.56839	0.116789	0.313622			LRPAP1_3876	13.4622	0.312997	0.430496	0.727062	0.467188	0.949939
CARMIL1_3881	35.9198	0.0478298	0.274257	0.174398	0.861553	0.929477			CARMIL1_3881	35.9198	0.236849	0.265901	0.890741	0.373068	0.937508
LRRC41_3882	139.995	0.838445	0.246957	3.39511	0.000686013	0.029602			LRRC41_3882	139.995	0.601336	0.247868	2.42603	0.0152649	0.325496
LSM1_3888	59.2909	0.181388	0.269793	0.67232	0.50138	0.704372			LSM1_3888	59.2909	0.0147191	0.270899	0.0543344	0.956669	0.993024
LSM5_3894	357.186	0.62777	0.255364	2.45833	0.0139583	0.110428			LSM5_3894	357.186	0.0829867	0.256739	0.323233	0.746519	0.982427
LYRM1_3916	46.0493	0.499193	0.304216	1.64092	0.100815	0.290817			LYRM1_3916	46.0493	0.280818	0.306428	0.916425	0.359444	0.933861
LYSMD3_3919	1.32413	-0.372142	1.29136	-0.288178	0.77321	NA			LYSMD3_3919	1.32413	-0.0441114	1.21893	-0.0361887	0.971132	NA
MACF1_3927	76.3708	-0.72621	0.264627	-2.74427	0.00606448	0.072113			MACF1_3927	76.3708	-0.291415	0.255026	-1.14269	0.253169	0.891647
MAD2L1_3930	10.9628	-0.219809	0.513656	-0.42793	0.668702	0.824346			MAD2L1_3930	10.9628	-0.24337	0.50893	-0.478199	0.632508	0.976075
MALAT1_3940	8724.44	-0.0590373	0.211273	-0.279436	0.77991	0.894424			MALAT1_3940	8724.44	0.25449	0.21121	1.20492	0.228236	0.876885
MALT1_3941	37.9795	-0.108202	0.314973	-0.343527	0.731202	0.865151			MALT1_3941	37.9795	0.385544	0.30046	1.28318	0.199429	0.852048
MAN2B1_3947	24.0894	-0.85359	0.384082	-2.22242	0.0262552	0.14558			MAN2B1_3947	24.0894	-0.357379	0.355683	-1.00477	0.315009	0.918091
MAP1LC3A_3963	25.3038	0.681349	0.402086	1.69454	0.0901634	0.27258			MAP1LC3A_3963	25.3038	0.191969	0.412818	0.465022	0.641916	0.976075
MAP1LC3B_3964	13.7793	-0.199762	0.49075	-0.407054	0.683968	0.834113			MAP1LC3B_3964	13.7793	0.325228	0.461801	0.704261	0.48127	0.949939
MAP2_3965	59.9077	-0.0135984	0.258711	-0.0525623	0.958081	0.978651			MAP2_3965	59.9077	-0.127246	0.258835	-0.491609	0.622996	0.976075
MAP2K5_3975	11.5908	0.908378	0.433853	2.09375	0.0362825	0.174082			MAP2K5_3975	11.5908	-0.31353	0.49611	-0.631977	0.527402	0.958021
MAP3K4_3982	23.43	-0.500691	0.32636	-1.53417	0.124988	0.326135			MAP3K4_3982	23.43	-0.368961	0.314615	-1.17274	0.240901	0.8787
MAP4K4_3985	312.392	0.352895	0.229004	1.541	0.123317	0.324292			MAP4K4_3985	312.392	0.0273447	0.229888	0.118948	0.905317	0.986967
MAP7_3988	11.0626	0.283969	0.593276	0.478645	0.632191	0.799936			MAP7_3988	11.0626	0.696294	0.571683	1.21797	0.223235	0.874618
MAPK1_3989	23.1118	0.133127	0.331566	0.401509	0.688045	0.835855			MAPK1_3989	23.1118	0.0300533	0.331344	0.0907012	0.92773	0.989292
MAPK1_3990	5.40024	-0.302029	0.735253	-0.410782	0.681232	NA			MAPK1_3990	5.40024	-0.0579356	0.708572	-0.0817639	0.934834	0.990621
MAPK13_3996	9.41697	-0.15662	0.507462	-0.308634	0.7576	0.8845			MAPK13_3996	9.41697	0.424249	0.466681	0.909077	0.36331	0.935506
MAPK14_4000	259.205	0.0106219	0.202919	0.0523456	0.958253	0.978651			MAPK14_4000	259.205	-0.0124132	0.202479	-0.0613064	0.951115	0.99176
MAPK1IP1L_4001	19.9063	-1.59749	0.646374	-2.47147	0.013456	0.108712			MAPK1IP1L_4001	19.9063	-0.602661	0.611232	-0.985978	0.324144	0.927072
MAPK3_4002	17.8572	-0.455444	0.353992	-1.28659	0.198236	0.421469			MAPK3_4002	17.8572	-0.255229	0.337829	-0.755499	0.449949	0.949939
MAPK9_4009	149.127	0.00287232	0.240615	0.0119374	0.990476	0.996409			MAPK9_4009	149.127	0.0854708	0.239187	0.357339	0.720838	0.982427
MAPKAPK2_4012	686.265	-0.855295	0.375828	-2.27577	0.0228601	0.136197			MAPKAPK2_4012	686.265	0.05571	0.374569	0.148731	0.881766	0.982975
MAPKAPK3_4013	6.13901	-0.615419	0.669047	-0.919844	0.357654	NA			MAPKAPK3_4013	6.13901	0.381974	0.569239	0.671025	0.502205	0.949939
MAPKAPK5_4016	58.0572	0.253528	0.232295	1.0914	0.275095	0.501355			MAPKAPK5_4016	58.0572	-0.0851633	0.237402	-0.35873	0.719797	0.982427
MAPT_4019	57.3231	-0.37792	0.26508	-1.42568	0.153961	0.364881			MAPT_4019	57.3231	-0.449476	0.264141	-1.70165	0.088821	0.715192
MARCKS_4021	248.509	0.655738	0.504911	1.29872	0.19404	0.416991			MARCKS_4021	248.509	-0.186242	0.506838	-0.367458	0.713277	0.982427
MAST2_4033	32.2293	0.627557	0.287835	2.18027	0.0292376	0.153803			MAST2_4033	32.2293	0.343925	0.292918	1.17414	0.24034	0.8787
MBNL1_4056	290.913	-0.229672	0.161767	-1.41977	0.155675	0.367435			MBNL1_4056	290.913	0.0336298	0.159366	0.211022	0.83287	0.982427
MBNL2_4059	165.042	-1.46165	0.410279	-3.56257	0.000367244	0.0210583			MBNL2_4059	165.042	-0.431233	0.403295	-1.06928	0.284946	0.916292
MBOAT7_4061	6.62449	0.0378576	0.549292	0.0689206	0.945053	0.976702			MBOAT7_4061	6.62449	-0.511828	0.592715	-0.863532	0.387845	0.947527
MCL1_4068	9.23105	-0.656954	0.577794	-1.137	0.255536	0.483063			MCL1_4068	9.23105	0.0109906	0.518038	0.0212159	0.983073	0.998824
MCM10_4071	31.0867	-0.738449	0.503105	-1.46778	0.142163	0.348741			MCM10_4071	31.0867	-0.921589	0.505145	-1.8244	0.0680912	0.657065
MCM3_4072	450.697	-0.50994	0.251736	-2.0257	0.0427959	0.187711			MCM3_4072	450.697	-0.175374	0.250499	-0.700102	0.483864	0.949939
MCM4_4075	56.6215	0.377945	0.300114	1.25934	0.207907	0.433022			MCM4_4075	56.6215	0.224719	0.300964	0.746665	0.455266	0.949939
MCM7_4079	366.757	-0.15735	0.171598	-0.916967	0.35916	0.586786			MCM7_4079	366.757	-0.175955	0.171119	-1.02826	0.303826	0.917178
MCOLN1_4080	116.773	0.64198	0.331211	1.93828	0.0525886	0.203683			MCOLN1_4080	116.773	0.537426	0.331198	1.62267	0.104659	0.739855
MCUR1_4086	69.6814	-0.40343	0.240304	-1.67883	0.0931853	0.276266			MCUR1_4086	69.6814	-0.06056	0.230879	-0.262302	0.793088	0.982427
MDH1_4087	147.514	0.676137	0.341407	1.98044	0.0476536	0.19759			MDH1_4087	147.514	0.156958	0.343741	0.456617	0.647946	0.976075
ME2_4100	29.0507	-0.0279855	0.347567	-0.0805182	0.935825	0.973076			ME2_4100	29.0507	-0.0500599	0.344741	-0.14521	0.884545	0.984598
MED1_4106	311.561	-0.108552	0.165428	-0.656193	0.5117	0.71226			MED1_4106	311.561	0.13471	0.163431	0.824261	0.409791	0.949939
MED21_4109	42.2547	-0.0140664	0.262265	-0.0536343	0.957227	0.978588			MED21_4109	42.2547	-0.133016	0.262552	-0.506626	0.612417	0.976075
MEF2C_4112	12.9714	-0.306801	0.484161	-0.633675	0.526293	0.722606			MEF2C_4112	12.9714	-0.499039	0.489333	-1.01984	0.307807	0.917178
MEFV_4116	2.02407	1.64814	1.13528	1.45176	0.14657	NA			MEFV_4116	2.02407	1.44366	1.14366	1.26231	0.206838	NA
MELK_4117	3.90244	-1.98331	1.08281	-1.83163	0.0670064	NA			MELK_4117	3.90244	-0.8622	0.876337	-0.983868	0.32518	0.929037
MEST_4122	1.34775	-0.595583	1.71627	-0.347021	0.728575	NA			MEST_4122	1.34775	-0.622978	1.69886	-0.366705	0.713839	NA
MET_4125	0.373444	-1.67821	3.50814	-0.478375	0.632383	NA			MET_4125	0.373444	-0.0915315	3.47705	-0.0263245	0.978999	NA
METRN_4129	25.7317	-0.222655	0.340411	-0.654075	0.513063	0.713313			METRN_4129	25.7317	-0.647962	0.353948	-1.83067	0.0671501	0.655948
METTL2A_4134	7.80888	-0.120801	0.553721	-0.218161	0.827304	0.915972			METTL2A_4134	7.80888	0.438001	0.509373	0.859883	0.389853	0.947704
MIF_4173	240.935	0.0931022	0.185022	0.503195	0.614827	0.790114			MIF_4173	240.935	-0.0526727	0.185293	-0.284267	0.776206	0.982427
MKNK1_4185	10.0279	0.719419	0.552748	1.30153	0.193076	0.416298			MKNK1_4185	10.0279	0.379336	0.563406	0.673291	0.500762	0.949939
MLEC_4188	39.0583	0.16291	0.240743	0.676697	0.498598	0.704372			MLEC_4188	39.0583	-0.0885737	0.24515	-0.361304	0.717873	0.982427
MLLT11_4193	4652.52	0.412607	0.250534	1.64691	0.0995766	0.288729			MLLT11_4193	4652.52	-0.109329	0.250648	-0.436185	0.662702	0.976146
MMP1_4206	2.73718	-0.936259	1.21741	-0.769055	0.44186	NA			MMP1_4206	2.73718	0.79111	1.04783	0.755	0.450249	NA
MMP2_4213	7.40893	-4.08372	1.39661	-2.92403	0.00345537	0.0556409			MMP2_4213	7.40893	-0.656515	0.991482	-0.662155	0.507872	0.949939
MMP3_4216	0.784688	0.92581	2.48536	0.372506	0.709516	NA			MMP3_4216	0.784688	0.207675	2.55313	0.0813416	0.93517	NA
MNAT1_4225	202.122	-0.678562	0.337603	-2.00994	0.0444374	0.19133			MNAT1_4225	202.122	0.0679826	0.333721	0.203711	0.838579	0.982427
MOK_4238	21.0822	0.476678	0.35449	1.34469	0.178726	0.397379			MOK_4238	21.0822	0.632697	0.346383	1.82658	0.0677629	0.657065
MORF4L1_4240	49.9743	-0.52671	0.241924	-2.17717	0.0294677	0.153803			MORF4L1_4240	49.9743	-0.532928	0.238494	-2.23456	0.0254464	0.427918
MPC2_4243	198.094	-0.167078	0.179011	-0.933341	0.350644	0.57839			MPC2_4243	198.094	0.0179544	0.176494	0.101728	0.918972	0.986967
MRE11_4256	211.809	-0.251638	0.282866	-0.889602	0.37368	0.600216			MRE11_4256	211.809	0.0797585	0.280782	0.284058	0.776366	0.982427
MRPL12_4260	152.776	0.157344	0.164733	0.955144	0.339505	0.565413			MRPL12_4260	152.776	0.273118	0.162229	1.68353	0.092272	0.716761
MRPL13_4261	104.08	0.508693	0.251382	2.02359	0.0430128	0.187961			MRPL13_4261	104.08	0.370657	0.251694	1.47265	0.140846	0.812891
MRPL15_4264	303.146	0.143991	0.112806	1.27645	0.201797	0.425874			MRPL15_4264	303.146	-0.0134593	0.113233	-0.118864	0.905383	0.986967
MRPL19_4268	22.8753	0.202204	0.37555	0.53842	0.590287	0.771838			MRPL19_4268	22.8753	-0.00420032	0.379133	-0.0110788	0.991161	0.998824
MRPL37_4278	52.3414	0.371862	0.311943	1.19208	0.233229	0.460388			MRPL37_4278	52.3414	0.292985	0.311467	0.940659	0.34688	0.933861
MRPL53_4285	5.50019	0.034825	0.707602	0.0492156	0.960747	NA			MRPL53_4285	5.50019	0.447459	0.670917	0.666937	0.504813	0.949939
MRPS17_4291	71.7985	0.723376	0.295577	2.44734	0.0143917	0.111299			MRPS17_4291	71.7985	0.362022	0.298552	1.21259	0.225287	0.874841
MRPS2_4292	62.4703	0.332608	0.25385	1.31026	0.19011	0.413087			MRPS2_4292	62.4703	-0.013525	0.258555	-0.05231	0.958282	0.993024
MRPS23_4296	3.07212	0.872035	1.16248	0.750149	0.453165	NA			MRPS23_4296	3.07212	-0.212046	1.2431	-0.170578	0.864556	0.982427
MSH6_4310	69.8018	0.0927836	0.259466	0.357594	0.720647	0.858713			MSH6_4310	69.8018	-0.466423	0.267681	-1.74246	0.0814283	0.692929
MSMO1_4315	261.437	0.354104	0.172424	2.05369	0.040006	0.182629			MSMO1_4315	261.437	0.0834437	0.173473	0.481018	0.630503	0.976075
MSRA_4319	1.56921	-3.45865	1.45431	-2.37821	0.0173971	NA			MSRA_4319	1.56921	-0.327228	1.06146	-0.30828	0.757869	NA
MT1E_4328	2.79084	0.0939923	1.23468	0.076127	0.939318	NA			MT1E_4328	2.79084	1.10433	1.16829	0.945259	0.344527	NA
MT1H_4330	0.97914	-2.75719	1.75498	-1.57106	0.116168	NA			MT1H_4330	0.97914	-0.421074	1.54472	-0.27259	0.785169	NA
MT1HL1_4331	0.159675	-0.456153	4.56215	-0.0999865	0.920355	NA			MT1HL1_4331	0.159675	-0.564522	4.56194	-0.123746	0.901516	NA
MT1X_4333	4.4178	-0.241214	0.721706	-0.334228	0.738208	NA			MT1X_4333	4.4178	0.325338	0.658838	0.493806	0.621443	0.976075
MT2A_4334	26.4415	-0.384731	0.412409	-0.932886	0.350879	0.57839			MT2A_4334	26.4415	0.707344	0.379999	1.86144	0.0626824	0.631955
MT3_4335	0.0969497	-0.456153	4.56215	-0.0999865	0.920355	NA			MT3_4335	0.0969497	-0.564535	4.56194	-0.123749	0.901514	NA
MTA1_4336	290.596	0.345711	0.24386	1.41766	0.156289	0.367896			MTA1_4336	290.596	0.202769	0.244014	0.830975	0.405988	0.949939
MTERF3_4338	39.2619	0.192083	0.264651	0.725796	0.467964	0.682967			MTERF3_4338	39.2619	0.0768474	0.264845	0.29016	0.771694	0.982427
MTF2_4342	223.306	-0.399434	0.193317	-2.06622	0.0388082	0.180155			MTF2_4342	223.306	-0.0644901	0.190103	-0.339238	0.73443	0.982427
MTFR1_4345	40.7565	0.154029	0.314222	0.49019	0.624	0.796033			MTFR1_4345	40.7565	0.0349651	0.314506	0.111175	0.911478	0.986967
MTHFD1_4346	27.6872	0.644317	0.42838	1.50408	0.132561	0.338396			MTHFD1_4346	27.6872	0.45982	0.430255	1.06871	0.285198	0.916292
MTMR2_4353	28.6086	0.393221	0.286504	1.37248	0.169915	0.388123			MTMR2_4353	28.6086	-0.416287	0.315681	-1.3187	0.187271	0.851711
MUC1_4366	21.8786	-0.979297	0.379892	-2.57783	0.00994226	0.0915191			MUC1_4366	21.8786	-0.46397	0.351887	-1.31852	0.18733	0.851711
MX1_4382	0.268843	-0.00501812	4.55556	-0.00110154	0.999121	NA			MX1_4382	0.268843	-0.113446	4.55535	-0.024904	0.980132	NA
MYB_4387	0.918118	1.13802	1.47424	0.771938	0.440151	NA			MYB_4387	0.918118	1.29505	1.44419	0.896731	0.369863	NA
MYBL2_4391	21.5375	-0.611543	0.636664	-0.960544	0.336782	0.564463			MYBL2_4391	21.5375	-1.00455	0.645247	-1.55685	0.119505	0.770614
MYC_4394	421.192	0.254068	0.231731	1.09639	0.272908	0.499759			MYC_4394	421.192	0.0843525	0.231936	0.363689	0.71609	0.982427
MYCBP_4395	1.54543	-0.463079	1.47628	-0.31368	0.753764	NA			MYCBP_4395	1.54543	1.46783	1.19801	1.22522	0.220492	NA
MYL12A_4405	3.26009	0.315409	0.913256	0.345367	0.729819	NA			MYL12A_4405	3.26009	-0.524153	0.99039	-0.529239	0.59664	0.976075
MYL9_4413	67.8313	-0.814083	0.273331	-2.97838	0.00289776	0.050464			MYL9_4413	67.8313	-0.550246	0.265515	-2.07238	0.0382305	0.518691
MYLK_4414	3.20569	-0.149127	0.857502	-0.173909	0.861937	NA			MYLK_4414	3.20569	-0.133447	0.843238	-0.158255	0.874256	0.982975
CIAO3_4450	20.4165	0.28701	0.37751	0.760271	0.447093	0.664506			CIAO3_4450	20.4165	0.0533005	0.381814	0.139598	0.888978	0.984814
NAT1_4454	1.2836	0.242208	1.60316	0.151082	0.879911	NA			NAT1_4454	1.2836	2.18137	1.33813	1.63016	0.103068	NA
NAT2_4457	3.0878	0.364146	0.847597	0.429621	0.667471	NA			NAT2_4457	3.0878	-0.882635	0.99903	-0.883492	0.37697	0.943136
NCAPD2_4474	32.4908	-0.0789928	0.388982	-0.203076	0.839076	0.919658			NCAPD2_4474	32.4908	0.260767	0.37733	0.691083	0.489513	0.949939
NCAPG_4478	92.1338	-0.243617	0.26625	-0.914994	0.360195	0.587696			NCAPG_4478	92.1338	-0.612966	0.27001	-2.27016	0.0231979	0.405245
NCAPG2_4481	1.05032	-0.834946	1.65391	-0.504831	0.613678	NA			NCAPG2_4481	1.05032	-0.999036	1.66647	-0.599493	0.548844	NA
NCAPH_4484	11.9843	0.12499	0.489026	0.255591	0.798267	0.904446			NCAPH_4484	11.9843	-0.596264	0.530163	-1.12468	0.260725	0.891996
NCBP1_4487	195.378	0.236393	0.174509	1.35461	0.17554	0.394169			NCBP1_4487	195.378	-0.0055151	0.175659	-0.0313966	0.974953	0.996764
NCK1_4491	76.3167	-0.0491573	0.226828	-0.216716	0.82843	0.915972			NCK1_4491	76.3167	-0.00360514	0.224097	-0.0160874	0.987165	0.998824
NCK2_4492	20.5278	0.167717	0.548419	0.305819	0.759742	0.885989			NCK2_4492	20.5278	-0.333866	0.561352	-0.594753	0.552009	0.973896
NCOA3_4501	28.418	0.219544	0.290472	0.755819	0.449758	0.66502			NCOA3_4501	28.418	0.175121	0.28842	0.607172	0.543737	0.96636
MT.ND6_4508	9348.87	-1.00899	0.446342	-2.26058	0.0237855	0.13916			MT.ND6_4508	9348.87	-0.217082	0.446263	-0.486444	0.626652	0.976075
NDRG1_4510	1.86698	-1.48987	1.41235	-1.05488	0.291479	NA			NDRG1_4510	1.86698	0.323633	1.12662	0.287261	0.773912	NA
NDUFA1_4514	181.123	0.235744	0.243089	0.969786	0.332153	0.560286			NDUFA1_4514	181.123	-0.276128	0.246101	-1.12201	0.261858	0.891996
NDUFA13_4515	156.087	0.237025	0.30792	0.769762	0.441441	0.661037			NDUFA13_4515	156.087	-0.0826679	0.309362	-0.267221	0.789299	0.982427
NDUFV2_4530	73.653	-0.0139746	0.246715	-0.0566425	0.95483	0.977703			NDUFV2_4530	73.653	-0.132265	0.246919	-0.535663	0.592191	0.976075
NEFL_4536	8.5553	0.193999	0.484581	0.400343	0.688904	0.835855			NEFL_4536	8.5553	-0.585031	0.539053	-1.08529	0.277792	0.907862
NENF_4541	16.0477	0.0385562	0.429296	0.0898127	0.928436	0.968135			NENF_4541	16.0477	-0.655494	0.456702	-1.43528	0.151209	0.826005
NES_4542	90.555	0.700063	0.470185	1.48891	0.136511	0.34237			NES_4542	90.555	-0.305373	0.478252	-0.638519	0.523136	0.954651
NEUROG2_4551	2.06518	0.574161	1.11785	0.513629	0.607511	NA			NEUROG2_4551	2.06518	0.0902231	1.1689	0.0771863	0.938475	NA
NFATC3_4560	196.126	0.163288	0.150363	1.08596	0.277495	0.504947			NFATC3_4560	196.126	-0.00428232	0.150962	-0.0283669	0.97737	0.997645
NFATC4_4563	15.5867	0.641434	0.401831	1.59628	0.110427	0.302933			NFATC4_4563	15.5867	0.423809	0.406371	1.04291	0.296989	0.917178
NFE2L2_4564	237.451	-0.115377	0.23359	-0.493929	0.621356	0.796033			NFE2L2_4564	237.451	0.649676	0.229521	2.83058	0.00464642	0.169117
NFIL3_4565	37.5981	-0.410974	0.544958	-0.754138	0.450766	0.666091			NFIL3_4565	37.5981	0.000960367	0.53732	0.00178733	0.998574	0.999718
NFKB1_4566	37.6759	0.134495	0.271371	0.495614	0.620167	0.79499			NFKB1_4566	37.6759	-0.382557	0.283512	-1.34935	0.177224	0.851711
NFKB2_4567	7.46168	0.626199	0.6131	1.02137	0.307081	0.535173			NFKB2_4567	7.46168	0.154088	0.635037	0.242644	0.808282	0.982427
NFKBIA_4568	9.99405	-1.32481	0.610104	-2.17145	0.029897	0.153803			NFKBIA_4568	9.99405	-1.05642	0.581166	-1.81776	0.0691011	0.65807
NFKBIE_4571	1.88047	1.36675	1.1536	1.18477	0.23611	NA			NFKBIE_4571	1.88047	-0.0293427	1.32767	-0.0221009	0.982367	NA
NGB_4579	0.107712	0.986525	4.56215	0.216241	0.8288	NA			NGB_4579	0.107712	-0.0836335	4.56194	-0.0183329	0.985373	NA
NHP2_4585	143.36	0.531098	0.309696	1.7149	0.0863629	0.266823			NHP2_4585	143.36	0.170505	0.311413	0.547522	0.58402	0.976075
NIPSNAP1_4593	28.6058	0.560916	0.604337	0.928151	0.353329	0.580082			NIPSNAP1_4593	28.6058	-0.332571	0.621422	-0.535177	0.592528	0.976075
NISCH_4595	32.9415	0.477843	0.271365	1.76089	0.0782575	0.253835			NISCH_4595	32.9415	-0.0182106	0.284215	-0.0640732	0.948912	0.99176
NISCH_4596	151.002	-0.845318	0.250964	-3.36828	0.000756384	0.0296376			NISCH_4596	151.002	-0.303896	0.244662	-1.24211	0.214197	0.864791
NISCH_4597	225.68	0.0958221	0.386004	0.248241	0.803948	0.907317			NISCH_4597	225.68	-0.283343	0.387178	-0.731816	0.464281	0.949939
NIT1_4598	119.056	0.102531	0.177404	0.577953	0.563296	0.749049			NIT1_4598	119.056	0.140668	0.175473	0.801647	0.422757	0.949939
NME1_4611	1116.28	-1.0043	0.3012	-3.33434	0.000855022	0.0300497			NME1_4611	1116.28	-0.448924	0.300473	-1.49406	0.13516	0.805695
NMT1_4614	115.275	-0.461819	0.165931	-2.7832	0.00538256	0.0701135			NMT1_4614	115.275	-0.141571	0.158055	-0.895711	0.370407	0.935695
NNT_4618	565.394	0.236256	0.177226	1.33307	0.182508	0.40251			NNT_4618	565.394	-0.0497734	0.177755	-0.280011	0.779469	0.982427
NOC3L_4620	75.1154	0.682709	0.226484	3.01438	0.00257508	0.047795			NOC3L_4620	75.1154	0.696527	0.224785	3.09864	0.00194413	0.0982391
NOL3_4625	18.8557	0.114631	0.400178	0.28645	0.774534	0.893578			NOL3_4625	18.8557	0.961801	0.367786	2.61511	0.00891994	0.243705
NOLC1_4626	178.223	0.647986	0.234126	2.76768	0.00564567	0.0706009			NOLC1_4626	178.223	0.230754	0.236115	0.977294	0.328424	0.930626
NOS1_4636	1.03144	-1.88849	1.76452	-1.07026	0.284504	NA			NOS1_4636	1.03144	0.474238	1.55141	0.305682	0.759847	NA
NOS2_4637	0	NA	NA	NA	NA	NA			NOS2_4637	0	NA	NA	NA	NA	NA
NOS3_4638	0	NA	NA	NA	NA	NA			NOS3_4638	0	NA	NA	NA	NA	NA
NOSIP_4639	171.493	-0.395697	0.240977	-1.64205	0.100579	0.290817			NOSIP_4639	171.493	0.0597545	0.236263	0.252915	0.800334	0.982427
NPC1_4646	112.721	0.0298449	0.277246	0.107648	0.914275	0.959259			NPC1_4646	112.721	0.22527	0.274716	0.820012	0.41221	0.949939
NPDC1_4650	311.85	-0.286758	0.200784	-1.42819	0.153237	0.363531			NPDC1_4650	311.85	-0.206191	0.199733	-1.03233	0.301916	0.917178
NPEPL1_4651	39.8362	-1.02679	0.313913	-3.27095	0.00107187	0.0323508			NPEPL1_4651	39.8362	-0.140602	0.281875	-0.498809	0.617914	0.976075
NPRL2_4660	200.774	0.158428	0.17502	0.905201	0.365359	0.594024			NPRL2_4660	200.774	0.115908	0.174539	0.664078	0.506641	0.949939
NQO1_4668	265.88	1.16748	0.210603	5.54348	2.96521e-08	2.32374e-05			NQO1_4668	265.88	1.78117	0.207557	8.5816	9.35647e-18	4.97203e-15
NR1H2_4670	39.2434	-0.194176	0.26867	-0.722729	0.469846	0.683545			NR1H2_4670	39.2434	-0.109218	0.263026	-0.415238	0.677968	0.980308
NR1I2_4673	0.413031	-1.62268	2.97126	-0.546123	0.584981	NA			NR1I2_4673	0.413031	0.0915403	2.9175	0.0313763	0.974969	NA
NR2F6_4684	10.1172	-0.916796	0.65765	-1.39405	0.163303	0.377889			NR2F6_4684	10.1172	-0.401192	0.622158	-0.644838	0.519032	0.952671
NR3C1_4689	53.4309	-0.610302	0.306323	-1.99235	0.0463332	0.195716			NR3C1_4689	53.4309	-0.276442	0.297738	-0.928474	0.353162	0.933861
NRAS_4703	196.482	0.319554	0.168109	1.90088	0.0573183	0.212168			NRAS_4703	196.482	-0.0132843	0.17012	-0.0780878	0.937758	0.990621
NRCAM_4705	161.442	-1.1012	0.387321	-2.84312	0.0044674	0.0621471			NRCAM_4705	161.442	-0.454267	0.382841	-1.18657	0.235398	0.8787
NRIP1_4719	121.96	-0.617869	0.306423	-2.01639	0.0437591	0.189796			NRIP1_4719	121.96	-0.568994	0.304944	-1.86589	0.0620563	0.631955
NRP1_4724	175.341	-0.374798	0.303002	-1.23695	0.216107	0.440266			NRP1_4724	175.341	0.115152	0.299565	0.384399	0.700683	0.982427
NT5DC2_4737	1.782	-0.616388	1.36402	-0.451892	0.651347	NA			NT5DC2_4737	1.782	-0.903748	1.39475	-0.647965	0.517008	NA
NT5E_4738	0.634761	0.174977	2.02038	0.0866062	0.930985	NA			NT5E_4738	0.634761	0.148536	2.00556	0.074062	0.940961	NA
NUCB2_4744	13.8366	-1.42349	0.58994	-2.41293	0.0158248	0.118795			NUCB2_4744	13.8366	-0.312711	0.517521	-0.604248	0.545679	0.968516
NUDCD3_4752	72.8718	0.0400453	0.338092	0.118445	0.905715	0.953297			NUDCD3_4752	72.8718	-0.0689227	0.338123	-0.203839	0.838479	0.982427
NUDT21_4757	209.903	0.554135	0.317419	1.74575	0.0808539	0.256875			NUDT21_4757	209.903	0.240887	0.318314	0.756757	0.449196	0.949939
NUDT5_4760	49.8095	0.162638	0.254825	0.638234	0.523322	0.721601			NUDT5_4760	49.8095	0.541342	0.244668	2.21256	0.0269281	0.430946
NUDT9_4763	123.274	0.53716	0.174583	3.07681	0.00209228	0.0431079			NUDT9_4763	123.274	0.105179	0.178644	0.588765	0.556019	0.976075
NUP107_4770	16.6791	-0.145879	0.415679	-0.350941	0.725633	0.860728			NUP107_4770	16.6791	-0.168589	0.411891	-0.409305	0.682316	0.980401
NUP133_4773	119.562	-0.185611	0.159549	-1.16335	0.244688	0.472568			NUP133_4773	119.562	0.220462	0.151126	1.45879	0.144622	0.819999
NUP37_4777	1.3824	0.567241	1.20758	0.469735	0.638544	NA			NUP37_4777	1.3824	-1.80913	1.56313	-1.15738	0.247118	NA
NUP62_4779	0.934389	-1.34031	1.84545	-0.726282	0.467666	NA			NUP62_4779	0.934389	-0.54034	1.74648	-0.309388	0.757026	NA
NUP85_4781	73.1197	0.414185	0.202146	2.04894	0.0404678	0.183432			NUP85_4781	73.1197	0.158437	0.20479	0.773656	0.439134	0.949939
NUP88_4782	171.555	-0.394784	0.265461	-1.48716	0.136972	0.342534			NUP88_4782	171.555	0.0124576	0.262068	0.0475359	0.962086	0.993871
NUP93_4783	4.30642	-0.464751	0.752035	-0.61799	0.536582	NA			NUP93_4783	4.30642	-0.0545157	0.68956	-0.0790587	0.936986	0.990621
NUS1_4786	108.978	-7.76376e-05	0.15971	-0.000486116	0.999612	0.999612			NUS1_4786	108.978	-0.213433	0.161615	-1.32062	0.186628	0.851711
NUSAP1_4789	208.859	-0.656713	0.461666	-1.42249	0.154885	0.366333			NUSAP1_4789	208.859	-0.42691	0.460462	-0.927134	0.353857	0.933861
OLIG2_4807	45.1385	-2.25212	0.572549	-3.93351	8.37153e-05	0.0106825			OLIG2_4807	45.1385	-1.99962	0.562748	-3.55331	0.000380414	0.042115
ONECUT1_4810	58.6937	0.501448	0.244704	2.0492	0.0404425	0.183432			ONECUT1_4810	58.6937	0.0639985	0.251003	0.25497	0.798746	0.982427
OPHN1_4811	3.56731	-1.37788	1.0104	-1.3637	0.172662	NA			OPHN1_4811	3.56731	0.392143	0.794742	0.493422	0.621714	0.976075
ORC1_4828	7.09586	-0.597684	0.767502	-0.77874	0.436133	0.656853			ORC1_4828	7.09586	0.00806045	0.725578	0.011109	0.991136	0.998824
ORC4_4831	225.039	-1.64515	0.424998	-3.87095	0.000108411	0.0110814			ORC4_4831	225.039	-0.483925	0.419101	-1.15468	0.248224	0.889565
ORC6_4832	20.0494	0.74764	0.415909	1.7976	0.0722399	0.240902			ORC6_4832	20.0494	0.408848	0.422868	0.966846	0.333621	0.931126
ORM1_4833	0.161718	0.0247417	4.56215	0.00542327	0.995673	NA			ORM1_4833	0.161718	-0.0836199	4.56194	-0.0183299	0.985376	NA
ORM2_4836	0.33857	2.34296	3.50575	0.668317	0.503931	NA			ORM2_4836	0.33857	0.878125	3.59407	0.244326	0.806978	NA
ORMDL2_4840	123.705	0.39558	0.242474	1.63143	0.102799	0.294373			ORMDL2_4840	123.705	0.193277	0.243374	0.794156	0.427105	0.949939
OSGIN1_4849	1.71678	-0.312688	1.55162	-0.201523	0.840289	NA			OSGIN1_4849	1.71678	1.00011	1.316	0.759961	0.447278	NA
OST4_4852	846.032	0.445411	0.208918	2.13199	0.0330076	0.164384			OST4_4852	846.032	0.232698	0.209084	1.11294	0.265734	0.895501
OTX2_4868	85.7046	-0.050891	0.218721	-0.232675	0.816014	0.910027			OTX2_4868	85.7046	-0.0270994	0.216654	-0.125081	0.900459	0.986967
OXA1L_4873	25.2377	0.155976	0.322713	0.483327	0.628864	0.798735			OXA1L_4873	25.2377	0.0771815	0.32171	0.23991	0.8104	0.982427
OXCT1_4876	39.4304	-0.13789	0.266674	-0.517073	0.605105	0.78254			OXCT1_4876	39.4304	0.163781	0.255582	0.640815	0.521643	0.953616
OXSR1_4880	47.1491	0.373686	0.280573	1.33187	0.182904	0.403006			OXSR1_4880	47.1491	0.0725506	0.28471	0.254823	0.79886	0.982427
P2RY14_4885	0.0908617	-0.456153	4.56215	-0.0999865	0.920355	NA			P2RY14_4885	0.0908617	-0.564535	4.56194	-0.123749	0.901514	NA
P4HA2_4889	38.9937	0.142805	0.241021	0.592497	0.553518	0.743611			P4HA2_4889	38.9937	0.002426	0.24199	0.0100252	0.992001	0.998824
P4HB_4890	2.85233	-2.73642	1.41041	-1.94016	0.05236	NA			P4HB_4890	2.85233	0.64719	0.879882	0.735542	0.462009	NA
P4HTM_4891	14.4559	-0.0918026	0.544233	-0.168682	0.866046	0.931502			P4HTM_4891	14.4559	-0.464348	0.555505	-0.835904	0.403209	0.949939
PACSIN3_4896	5.08967	-1.63482	0.909946	-1.79661	0.0723974	NA			PACSIN3_4896	5.08967	-0.0694794	0.685687	-0.101328	0.91929	0.986967
PAFAH1B1_4903	410.864	-0.560365	0.122402	-4.57808	4.69256e-06	0.0018387			PAFAH1B1_4903	410.864	-0.171453	0.11898	-1.44103	0.149577	0.825443
PAFAH1B3_4904	88.9804	-0.51975	0.34386	-1.51152	0.130656	0.336595			PAFAH1B3_4904	88.9804	-0.144925	0.338828	-0.427725	0.668851	0.979215
PAIP1_4909	25.7167	0.613605	0.304248	2.01679	0.0437174	0.189796			PAIP1_4909	25.7167	0.0783484	0.31989	0.244923	0.806516	0.982427
PAK1_4912	16.5391	-0.606392	0.510076	-1.18883	0.234508	0.460718			PAK1_4912	16.5391	-0.405561	0.495844	-0.817921	0.413403	0.949939
PAK4_4916	2.17341	0.758988	1.05002	0.722832	0.469783	NA			PAK4_4916	2.17341	-0.93693	1.23867	-0.756399	0.44941	NA
PAK6_4917	0.294078	-0.897967	3.15079	-0.284997	0.775646	NA			PAK6_4917	0.294078	0.695743	3.11515	0.223341	0.82327	NA
TENT4A_4925	31.1978	-0.0812973	0.341863	-0.237807	0.812031	0.910027			TENT4A_4925	31.1978	0.335934	0.327746	1.02498	0.305371	0.917178
PARP1_4934	410.246	0.444821	0.197609	2.25102	0.0243844	0.141201			PARP1_4934	410.246	-0.185677	0.199636	-0.930078	0.352331	0.933861
PARP2_4940	12.2919	0.63894	0.460526	1.38741	0.165315	0.38141			PARP2_4940	12.2919	0.409158	0.465856	0.878294	0.379784	0.943195
PAX6_4946	1.37421	-1.97285	1.62299	-1.21557	0.224151	NA			PAX6_4946	1.37421	0.0733779	1.29699	0.0565755	0.954883	NA
PAXIP1_4950	4.8856	-1.01937	0.76597	-1.33082	0.183248	NA			PAXIP1_4950	4.8856	0.404182	0.596313	0.677801	0.497898	0.949939
PCBD1_4953	0.0486718	0.0247417	4.56215	0.00542327	0.995673	NA			PCBD1_4953	0.0486718	-0.0836469	4.56194	-0.0183358	0.985371	NA
PCDHA2_4960	58.1167	-0.0556173	0.258143	-0.215451	0.829415	0.915972			PCDHA2_4960	58.1167	0.464045	0.245392	1.89103	0.0586202	0.624215
PCDHA9_4965	48.7604	-2.05677	0.701298	-2.9328	0.00335924	0.0552277			PCDHA9_4965	48.7604	-0.157572	0.674118	-0.233746	0.815182	0.982427
PCDHAC2_4966	31.6529	-0.903192	0.533118	-1.69417	0.0902332	0.27258			PCDHAC2_4966	31.6529	-0.204158	0.517716	-0.394342	0.693328	0.980401
PCMT1_4984	191.652	0.395617	0.29564	1.33817	0.180841	0.401348			PCMT1_4984	191.652	-0.067535	0.297619	-0.226918	0.820488	0.982427
PCNA_4987	37.6833	1.06762	0.39735	2.68684	0.00721318	0.0781483			PCNA_4987	37.6833	0.53901	0.404502	1.33253	0.182687	0.851711
PDCD6IP_5007	105.236	0.0899796	0.176666	0.50932	0.610528	0.786925			PDCD6IP_5007	105.236	-0.0380269	0.176985	-0.21486	0.829877	0.982427
PDGFB_5026	2.68129	-4.46678	1.54039	-2.89978	0.00373429	NA			PDGFB_5026	2.68129	-1.22101	1.16393	-1.04904	0.294158	NA
PDHX_5033	42.7264	-0.603085	0.326705	-1.84596	0.0648983	0.230477			PDHX_5033	42.7264	-0.061721	0.309995	-0.199103	0.842182	0.982427
PDIA5_5037	15.4573	0.19222	0.399826	0.48076	0.630687	0.799441			PDIA5_5037	15.4573	-0.230934	0.414267	-0.557451	0.577219	0.976075
PDIA6_5040	565.58	0.714306	0.323499	2.20806	0.0272399	0.148587			PDIA6_5040	565.58	0.202739	0.324142	0.625462	0.531668	0.96098
PDLIM1_5041	2.40052	-0.0480325	1.01032	-0.0475416	0.962082	NA			PDLIM1_5041	2.40052	1.32598	0.827561	1.60227	0.109096	NA
PDS5A_5046	482.664	0.568053	0.247891	2.29155	0.0219319	0.135645			PDS5A_5046	482.664	0.189532	0.248526	0.762625	0.445687	0.949939
PECAM1_5057	0.123495	0.0247417	4.56215	0.00542327	0.995673	NA			PECAM1_5057	0.123495	-0.0836211	4.56194	-0.0183302	0.985375	NA
PEX11A_5068	3.2265	0.147092	0.805836	0.182534	0.855164	NA			PEX11A_5068	3.2265	0.138054	0.796254	0.173379	0.862354	0.982427
PFKL_5083	5.85841	-1.43436	0.863787	-1.66055	0.0968047	NA			PFKL_5083	5.85841	-1.09661	0.807977	-1.35724	0.174706	0.851711
PGAM1_5090	137.076	-0.540503	0.189255	-2.85595	0.00429084	0.0618881			PGAM1_5090	137.076	-0.144932	0.182234	-0.795309	0.426434	0.949939
PGF_5091	372.627	0.303298	0.159951	1.89619	0.057935	0.213154			PGF_5091	372.627	0.300349	0.159488	1.8832	0.0596728	0.624215
PGM1_5095	86.0533	0.822888	0.274894	2.99347	0.00275822	0.0487563			PGM1_5095	86.0533	0.110072	0.281917	0.39044	0.696211	0.981921
PGM3_5099	113.307	0.0357387	0.169401	0.210971	0.83291	0.915972			PGM3_5099	113.307	0.231039	0.164889	1.40118	0.161162	0.849065
PGR_5102	0.262206	0.505636	3.22594	0.15674	0.875449	NA			PGR_5102	0.262206	-0.56453	3.22587	-0.175001	0.861079	NA
PGRMC1_5105	41.6598	0.441003	0.323855	1.36173	0.173283	0.392853			PGRMC1_5105	41.6598	-0.303745	0.338078	-0.898446	0.368948	0.935695
JADE2_5110	0.680573	-1.95293	2.13228	-0.915885	0.359727	NA			JADE2_5110	0.680573	1.01354	1.89965	0.533539	0.593661	NA
PHGDH_5113	133.8	0.33312	0.33963	0.980833	0.326675	0.555726			PHGDH_5113	133.8	0.593073	0.337365	1.75796	0.0787551	0.692628
PHLDA2_5123	4.4578	-4.15045	1.46125	-2.84034	0.00450653	NA			PHLDA2_5123	4.4578	-0.250042	0.931931	-0.268305	0.788465	0.982427
PHLDA3_5124	15.1425	-1.12795	0.734828	-1.53499	0.124787	0.325993			PHLDA3_5124	15.1425	-0.116011	0.700926	-0.165512	0.868541	0.982435
PHOSPHO1_5125	0.645898	1.9132	2.33679	0.818728	0.412941	NA			PHOSPHO1_5125	0.645898	1.37938	2.37652	0.580419	0.561632	NA
PHOX2A_5126	0.743597	-0.456148	2.47631	-0.184205	0.853853	NA			PHOX2A_5126	0.743597	2.79822	2.26124	1.23747	0.215911	NA
PI4KA_5128	495.074	-0.339036	0.216059	-1.56918	0.116606	0.313622			PI4KA_5128	495.074	-0.0921787	0.21505	-0.428638	0.668187	0.979215
PIGB_5133	0.323729	-0.45615	3.68239	-0.123873	0.901416	NA			PIGB_5133	0.323729	0.397236	3.68228	0.107878	0.914093	NA
PIH1D1_5136	6.20702	1.51347	0.744081	2.03401	0.0419508	0.186087			PIH1D1_5136	6.20702	0.991042	0.770115	1.28687	0.198138	0.851711
PIK3C2A_5139	268.047	-0.342881	0.202446	-1.69369	0.0903233	0.27258			PIK3C2A_5139	268.047	0.145348	0.199253	0.729465	0.465717	0.949939
PIK3C2B_5140	15.8081	0.825075	0.44197	1.86681	0.0619279	0.223254			PIK3C2B_5140	15.8081	0.0947174	0.467348	0.20267	0.839393	0.982427
PIK3C3_5143	118.763	-0.0417646	0.176735	-0.236312	0.813191	0.910027			PIK3C3_5143	118.763	0.170516	0.172331	0.989465	0.322436	0.924167
PIK3CA_5146	4.45436	0.216893	0.690311	0.314196	0.753372	NA			PIK3CA_5146	4.45436	0.509352	0.65911	0.772788	0.439648	0.949939
PIK3R3_5150	18.509	0.447171	0.390907	1.14393	0.252651	0.481684			PIK3R3_5150	18.509	-0.396231	0.425035	-0.932232	0.351217	0.933861
PIN1_5152	41.6913	0.431103	0.390434	1.10416	0.269522	0.497706			PIN1_5152	41.6913	-0.114095	0.398685	-0.286177	0.774742	0.982427
PIP4K2B_5156	101.87	0.180003	0.267054	0.674034	0.50029	0.704372			PIP4K2B_5156	101.87	-0.0862074	0.268811	-0.320699	0.748439	0.982427
PITPNA_5157	67.5745	0.715658	0.284964	2.5114	0.0120254	0.10097			PITPNA_5157	67.5745	0.178896	0.29098	0.614805	0.538684	0.963548
PLA2G15_5170	3.47254	0.108557	0.756262	0.143544	0.885861	NA			PLA2G15_5170	3.47254	-0.168981	0.771752	-0.218957	0.826683	0.982427
PLA2G2F_5171	0.495392	-0.456148	2.95684	-0.154268	0.877398	NA			PLA2G2F_5171	0.495392	1.80024	2.84452	0.632882	0.526811	NA
PLA2G4A_5172	0.58424	0.580441	1.80995	0.320694	0.748442	NA			PLA2G4A_5172	0.58424	-1.95948	1.9907	-0.984317	0.32496	NA
PLAU_5178	12.1739	-0.520864	0.451031	-1.15483	0.24816	0.476654			PLAU_5178	12.1739	-0.637056	0.451538	-1.41086	0.158286	0.841134
PLCB3_5183	8.26155	-1.37614	0.77277	-1.78079	0.0749475	0.247127			PLCB3_5183	8.26155	-1.359	0.760129	-1.78785	0.0737994	0.673832
PLEKHJ1_5191	27.903	0.246438	0.482712	0.510528	0.609682	0.786266			PLEKHJ1_5191	27.903	0.219463	0.481018	0.456247	0.648213	0.976075
PLGLB2_5196	2.92298	-1.98589	1.23186	-1.6121	0.10694	NA			PLGLB2_5196	2.92298	0.803619	0.780182	1.03004	0.302991	0.917178
PLIN1_5199	0.24107	1.94959	3.82037	0.510315	0.609831	NA			PLIN1_5199	0.24107	-0.0836233	3.87092	-0.021603	0.982765	NA
PLK1_5203	12.1378	-2.10766	0.78062	-2.69998	0.00693439	0.0776281			PLK1_5203	12.1378	-0.991998	0.688552	-1.4407	0.149669	0.825443
PLOD3_5204	15.205	0.243226	0.438478	0.554705	0.579097	0.762721			PLOD3_5204	15.205	0.0771316	0.441242	0.174806	0.861232	0.982427
PLP2_5208	9.4849	0.0333163	0.568948	0.0585578	0.953304	0.977703			PLP2_5208	9.4849	0.180718	0.555079	0.325572	0.744748	0.982427
PLS1_5211	16.3105	0.553009	0.399524	1.38417	0.166307	0.382946			PLS1_5211	16.3105	0.852608	0.385947	2.20913	0.0271654	0.430946
PLSCR1_5214	10.5702	0.319332	0.47451	0.672973	0.500964	0.704372			PLSCR1_5214	10.5702	-0.130364	0.494203	-0.263787	0.791944	0.982427
PLSCR3_5215	21.1976	-0.29306	0.338284	-0.866312	0.386319	0.610784			PLSCR3_5215	21.1976	-0.284943	0.33276	-0.856302	0.391831	0.947737
PMAIP1_5221	4.29459	-3.09831	1.32485	-2.33862	0.0193554	NA			PMAIP1_5221	4.29459	-0.0789306	0.902633	-0.0874448	0.930318	0.990416
PMM2_5224	74.7483	-0.259447	0.335614	-0.773054	0.43949	0.659727			PMM2_5224	74.7483	0.124564	0.329996	0.377471	0.705824	0.982427
PNKP_5229	167.199	0.36721	0.149024	2.46411	0.0137355	0.109095			PNKP_5229	167.199	0.439434	0.14714	2.98651	0.00282185	0.127079
POLB_5242	141.069	-0.0541671	0.197573	-0.274163	0.783959	0.894932			POLB_5242	141.069	-0.0031405	0.195843	-0.0160358	0.987206	0.998824
POLD4_5245	0.618559	-0.00575765	2.19446	-0.00262372	0.997907	NA			POLD4_5245	0.618559	-0.122896	2.19601	-0.0559632	0.955371	NA
POLG2_5253	33.5453	0.190453	0.261571	0.728114	0.466544	0.682117			POLG2_5253	33.5453	0.597013	0.246202	2.42489	0.0153131	0.325496
POLR1C_5255	30.8631	-0.448432	0.46567	-0.962981	0.335557	0.563858			POLR1C_5255	30.8631	-0.203843	0.458132	-0.444944	0.65636	0.976146
POLR2E_5259	14.7581	0.391693	0.442209	0.885766	0.375744	0.60114			POLR2E_5259	14.7581	-1.19589	0.539339	-2.21734	0.0266002	0.430946
POLR2I_5260	28.4224	0.220895	0.334049	0.661265	0.508442	0.709826			POLR2I_5260	28.4224	-0.0775566	0.340609	-0.2277	0.81988	0.982427
POLR2K_5263	1642.22	-0.460953	0.231599	-1.9903	0.0465574	0.195807			POLR2K_5263	1642.22	-0.0530711	0.231184	-0.229562	0.818432	0.982427
POMZP3_5273	3.22427	-1.70212	1.18231	-1.43966	0.149964	NA			POMZP3_5273	3.22427	0.377055	0.941962	0.400287	0.688945	0.980401
POP4_5281	8.77132	-1.23206	0.618499	-1.99202	0.0463691	0.195716			POP4_5281	8.77132	-0.500832	0.539703	-0.927976	0.35342	0.933861
POP5_5282	10.1127	-0.311462	0.442366	-0.704083	0.481381	0.691263			POP5_5282	10.1127	-0.370656	0.438694	-0.844907	0.398162	0.949939
POR_5283	216.93	0.0286567	0.165969	0.172663	0.862917	0.929477			POR_5283	216.93	0.610507	0.160756	3.79771	0.000146039	0.0184774
POU5F1_5291	52.4153	-0.185051	0.234546	-0.788974	0.430127	0.651908			POU5F1_5291	52.4153	-0.141001	0.230488	-0.611749	0.540704	0.963548
AC010442.1_5295	10.6459	-0.395205	0.55652	-0.710136	0.47762	0.688541			AC010442.1_5295	10.6459	-0.339601	0.546812	-0.621055	0.534563	0.963548
PPARA_5300	1.12095	-1.77606	1.80323	-0.984934	0.324657	NA			PPARA_5300	1.12095	-0.372115	1.595	-0.2333	0.815528	NA
PPIC_5321	1.51963	-0.332855	1.26775	-0.262556	0.792893	NA			PPIC_5321	1.51963	-0.0022233	1.19603	-0.0018589	0.998517	NA
PPIE_5325	80.7549	-0.10779	0.236635	-0.455512	0.648741	0.81203			PPIE_5325	80.7549	0.125763	0.231084	0.544233	0.586281	0.976075
PPIL1_5328	102.827	0.00744137	0.261074	0.0285029	0.977261	0.987765			PPIL1_5328	102.827	0.0879135	0.259087	0.33932	0.734369	0.982427
PPP1R13B_5339	2.17526	0.250873	0.911864	0.275121	0.783224	NA			PPP1R13B_5339	2.17526	-0.106933	0.947399	-0.11287	0.910133	NA
PPP2CA_5356	755.968	0.0179466	0.115024	0.156025	0.876013	0.936565			PPP2CA_5356	755.968	-0.085312	0.115012	-0.741766	0.458229	0.949939
PPP2R1A_5357	52.0514	0.291996	0.39692	0.735653	0.461942	0.67738			PPP2R1A_5357	52.0514	-0.149186	0.402222	-0.370904	0.710709	0.982427
PPP2R3C_5360	9.44104	1.559	0.630267	2.47356	0.0133775	0.108712			PPP2R3C_5360	9.44104	0.0446378	0.693265	0.0643877	0.948662	0.99176
PPP2R5A_5364	9.8742	0.355213	0.495187	0.717331	0.47317	0.684989			PPP2R5A_5364	9.8742	0.227933	0.496194	0.459363	0.645973	0.976075
PPP2R5E_5368	28.7583	-0.335388	0.324799	-1.0326	0.301791	0.529486			PPP2R5E_5368	28.7583	-0.21659	0.317115	-0.683	0.494607	0.949939
PRDX1_5393	208.263	0.548792	0.298665	1.83748	0.0661388	0.23161			PRDX1_5393	208.263	0.322512	0.299202	1.07791	0.281076	0.912981
PRKACA_5404	221.925	-0.152136	0.197612	-0.769871	0.441377	0.661037			PRKACA_5404	221.925	-0.0428779	0.196112	-0.21864	0.826931	0.982427
PRKACB_5409	47.7191	0.242256	0.263967	0.917749	0.35875	0.586525			PRKACB_5409	47.7191	0.412755	0.258145	1.59893	0.109837	0.757814
PRKAG1_5413	249.52	0.443594	0.151142	2.93494	0.00333613	0.0552277			PRKAG1_5413	249.52	0.427755	0.150546	2.84135	0.00449224	0.169117
PRKAG2_5416	1.27867	-0.663347	1.67859	-0.395181	0.69271	NA			PRKAG2_5416	1.27867	-0.977335	1.72192	-0.567583	0.570318	NA
PRKCA_5422	2.10301	0.200558	1.25298	0.160065	0.87283	NA			PRKCA_5422	2.10301	-1.1713	1.46996	-0.796826	0.425552	NA
PRKCD_5426	44.5754	-0.517062	0.345753	-1.49547	0.134793	0.340385			PRKCD_5426	44.5754	0.0535687	0.331938	0.161382	0.871793	0.982435
PRKCH_5429	1.00395	-2.31069	1.66482	-1.38795	0.165152	NA			PRKCH_5429	1.00395	0.787678	1.33919	0.588176	0.556414	NA
PRKCQ_5430	0.650986	0.516497	2.39263	0.215869	0.829089	NA			PRKCQ_5430	0.650986	-0.962203	2.522	-0.381524	0.702815	NA
PRKX_5435	12.6634	-0.292542	0.435486	-0.67176	0.501737	0.704372			PRKX_5435	12.6634	0.0233101	0.412217	0.056548	0.954905	0.993024
PRNP_5442	4.25988	-0.20501	0.751092	-0.272949	0.784892	NA			PRNP_5442	4.25988	0.532048	0.667988	0.796494	0.425745	0.949939
PROC_5443	1.15334	-2.06587	1.55509	-1.32846	0.184027	NA			PROC_5443	1.15334	-1.32262	1.44962	-0.912389	0.361564	NA
PROS1_5451	17.5089	0.284554	0.42338	0.672102	0.501519	0.704372			PROS1_5451	17.5089	-0.67002	0.459434	-1.45836	0.144742	0.819999
PRPF4_5463	20.8915	0.385259	0.352299	1.09355	0.27415	0.501188			PRPF4_5463	20.8915	-0.216386	0.373194	-0.579822	0.562035	0.976075
PRR11_5468	74.2173	-0.902909	0.484677	-1.86291	0.062475	0.2239			PRR11_5468	74.2173	-0.510404	0.479695	-1.06402	0.287321	0.916292
PRR15L_5469	0.144574	0.0247484	4.56215	0.00542473	0.995672	NA			PRR15L_5469	0.144574	0.87809	4.56194	0.192482	0.847365	NA
PRR5_5472	25.4167	0.607389	0.294013	2.06586	0.038842	0.180155			PRR5_5472	25.4167	0.833534	0.282758	2.94787	0.00319973	0.134947
PRR7_5473	9.74478	-0.646644	0.607821	-1.06387	0.287386	0.513019			PRR7_5473	9.74478	-0.378238	0.586738	-0.644645	0.519157	0.952671
PRSS23_5481	2.97396	0.436671	0.88139	0.495434	0.620294	NA			PRSS23_5481	2.97396	-0.139341	0.94452	-0.147526	0.882717	0.982975
PRUNE1_5487	9.12372	0.648815	0.506856	1.28008	0.200518	0.423937			PRUNE1_5487	9.12372	-0.0949399	0.541684	-0.175268	0.860869	0.982427
PSAP_5489	72.7579	0.505966	0.391425	1.29262	0.196141	0.419239			PSAP_5489	72.7579	0.339846	0.392093	0.866748	0.38608	0.947527
PSEN1_5495	154.206	0.365262	0.255575	1.42918	0.152954	0.363531			PSEN1_5495	154.206	0.134937	0.256506	0.526058	0.598848	0.976075
PSENEN_5496	35.1162	0.540115	0.430572	1.25441	0.209692	0.434423			PSENEN_5496	35.1162	0.359753	0.432019	0.832725	0.405	0.949939
PSMA1_5501	108.478	0.22315	0.2298	0.971064	0.331516	0.560286			PSMA1_5501	108.478	-0.150515	0.233253	-0.645286	0.518742	0.952671
PSMA7_5506	496.471	0.398339	0.127724	3.11874	0.00181625	0.0418322			PSMA7_5506	496.471	0.234944	0.127969	1.83595	0.0663648	0.651495
PSMB10_5508	0.57898	-0.454336	2.10305	-0.216037	0.828959	NA			PSMB10_5508	0.57898	0.262157	2.03226	0.128998	0.897359	NA
PSMB3_5511	222.059	0.00176729	0.122428	0.0144353	0.988483	0.99483			PSMB3_5511	222.059	-0.166833	0.123106	-1.3552	0.175354	0.851711
PSMC3_5517	2.91958	1.68559	0.903265	1.8661	0.0620268	NA			PSMC3_5517	2.91958	0.865883	0.964397	0.897849	0.369266	0.935695
PSMC6_5518	36.7763	0.31817	0.266608	1.1934	0.232712	0.460044			PSMC6_5518	36.7763	-0.0962297	0.275903	-0.348781	0.727254	0.982427
PSMD10_5521	216.999	0.1735	0.171343	1.01258	0.311259	0.539256			PSMD10_5521	216.999	-0.0337156	0.17216	-0.195839	0.844736	0.982427
PSMD14_5527	167.713	0.115773	0.235511	0.491581	0.623016	0.796033			PSMD14_5527	167.713	-0.0306111	0.235846	-0.129793	0.89673	0.986967
PSMD2_5528	9.69418	1.22435	0.547042	2.23813	0.0252129	0.143177			PSMD2_5528	9.69418	1.03722	0.55032	1.88475	0.0594633	0.624215
PSMD4_5530	76.6453	0.0872157	0.311818	0.279701	0.779707	0.894424			PSMD4_5530	76.6453	-0.321828	0.316089	-1.01816	0.308603	0.917178
PSMD9_5533	0.686513	-0.760918	1.91398	-0.397558	0.690956	NA			PSMD9_5533	0.686513	0.0398945	1.81866	0.0219363	0.982499	NA
PSME1_5534	4.47162	-0.936188	0.806733	-1.16047	0.245858	NA			PSME1_5534	4.47162	-0.118555	0.695675	-0.170417	0.864682	0.982427
PSME2_5535	50.3288	-0.540502	0.379819	-1.42305	0.154721	0.366314			PSME2_5535	50.3288	-0.0999222	0.371245	-0.269154	0.787811	0.982427
PSME3_5538	40.241	0.646784	0.35995	1.79687	0.0723557	0.240947			PSME3_5538	40.241	-0.0771975	0.372595	-0.207189	0.835863	0.982427
PSMF1_5541	75.007	0.0144534	0.198447	0.0728328	0.941939	0.97555			PSMF1_5541	75.007	0.0368392	0.195797	0.18815	0.850759	0.982427
PSMG1_5544	205.797	0.582078	0.161188	3.61118	0.00030481	0.0183746			PSMG1_5544	205.797	0.298684	0.162558	1.8374	0.0661509	0.651495
PSRC1_5548	15.0844	-1.70223	0.786844	-2.16336	0.0305134	0.154418			PSRC1_5548	15.0844	-0.795509	0.745015	-1.06778	0.285622	0.916292
PTEN_5553	13.7555	-0.205582	0.418432	-0.491314	0.623204	0.796033			PTEN_5553	13.7555	-0.503687	0.429668	-1.17227	0.241089	0.8787
PTGFR_5569	0.174347	0.50563	4.56215	0.110832	0.91175	NA			PTGFR_5569	0.174347	-0.564522	4.56194	-0.123746	0.901516	NA
PTGS1_5572	0.149928	0	4.56215	0	1	NA			PTGS1_5572	0.149928	1.35899	4.56194	0.297898	0.765781	NA
PTGS2_5577	0.178649	-0.456153	4.56215	-0.0999865	0.920355	NA			PTGS2_5577	0.178649	-0.564509	4.56194	-0.123743	0.901519	NA
PTK2_5583	23.6857	0.00606796	0.390588	0.0155354	0.987605	0.994798			PTK2_5583	23.6857	-0.380733	0.401073	-0.949284	0.342476	0.933861
PTK2B_5584	8.66541	0.757527	0.490168	1.54544	0.122239	0.322903			PTK2B_5584	8.66541	0.36088	0.506452	0.712565	0.476115	0.949939
HACD3_5591	218.925	-0.431395	0.209952	-2.05473	0.0399051	0.182523			HACD3_5591	218.925	-0.273493	0.20801	-1.3148	0.188576	0.851711
PTPN1_5592	189.459	-0.244367	0.206333	-1.18433	0.236283	0.462532			PTPN1_5592	189.459	0.124535	0.202715	0.614334	0.538994	0.963548
PTPN12_5598	277.116	0.122919	0.115331	1.0658	0.286516	0.512098			PTPN12_5598	277.116	0.0294686	0.115201	0.255801	0.798105	0.982427
PTPN6_5601	2.8162	-1.16752	0.948417	-1.23102	0.218316	NA			PTPN6_5601	2.8162	-0.726821	0.856342	-0.84875	0.39602	NA
PTPRC_5605	0.0992953	0	4.56215	0	1	NA			PTPRC_5605	0.0992953	1.35898	4.56194	0.297895	0.765783	NA
PTPRK_5618	82.1435	0.243957	0.242465	1.00615	0.314342	0.543395			PTPRK_5618	82.1435	-0.422883	0.25179	-1.6795	0.0930539	0.716761
PTTG1_5623	4.1636	0.533213	0.764552	0.697418	0.485541	NA			PTTG1_5623	4.1636	0.12148	0.796152	0.152583	0.878727	0.982975
PUF60_5625	38.0426	0.0178954	0.27716	0.064567	0.948519	0.977065			PUF60_5625	38.0426	-0.429715	0.2879	-1.49258	0.135546	0.805695
PUS7_5632	165.521	0.188082	0.222373	0.845796	0.397667	0.62332			PUS7_5632	165.521	0.100114	0.222228	0.450503	0.652348	0.976146
PVR_5634	5.85523	-0.17371	0.60146	-0.288814	0.772724	NA			PVR_5634	5.85523	-0.149964	0.589649	-0.254327	0.799243	0.982427
PVR_5635	6.42636	1.13121	0.580057	1.95016	0.0511565	0.201794			PVR_5635	6.42636	0.614452	0.602924	1.01912	0.308145	0.917178
PXMP2_5641	2.69562	0.635779	0.987564	0.643785	0.519715	NA			PXMP2_5641	2.69562	0.728576	0.971431	0.750003	0.453253	NA
PXN_5642	13.7216	-0.0956983	0.525601	-0.182074	0.855525	0.925604			PXN_5642	13.7216	-0.115534	0.521088	-0.221716	0.824535	0.982427
PYCR1_5644	3.10115	-0.796388	0.942448	-0.845021	0.398099	NA			PYCR1_5644	3.10115	0.257116	0.777371	0.330751	0.740833	0.982427
PYGL_5647	4.12515	-0.200635	1.04037	-0.19285	0.847076	NA			PYGL_5647	4.12515	-0.385898	1.04549	-0.369108	0.712048	0.982427
RAB11FIP2_5656	33.1224	-0.026924	0.271885	-0.0990272	0.921117	0.962188			RAB11FIP2_5656	33.1224	-0.0729184	0.269803	-0.270266	0.786956	0.982427
RAB21_5663	147.807	-0.0311111	0.175028	-0.17775	0.85892	0.927996			RAB21_5663	147.807	0.206154	0.170849	1.20664	0.22757	0.87631
RAB27A_5667	7.23472	0.944422	0.625144	1.51073	0.130858	0.336595			RAB27A_5667	7.23472	-0.23228	0.707749	-0.328195	0.742764	0.982427
RAB31_5670	67.0718	-0.0899147	0.361059	-0.24903	0.803337	0.907131			RAB31_5670	67.0718	-0.567263	0.3666	-1.54736	0.121776	0.770614
RAB4A_5674	33.807	-0.645651	0.492793	-1.31019	0.190132	0.413087			RAB4A_5674	33.807	0.618927	0.46962	1.31793	0.187527	0.851711
RAC2_5695	0.247652	-0.456139	4.56215	-0.0999833	0.920358	NA			RAC2_5695	0.247652	1.5105	4.5083	0.335049	0.737588	NA
RAD21_5698	63.0195	-0.612166	0.278787	-2.19582	0.0281046	0.151199			RAD21_5698	63.0195	-0.353212	0.270441	-1.30606	0.191532	0.851711
RAD51C_5708	13.748	0.12966	0.427092	0.303588	0.761442	0.887091			RAD51C_5708	13.748	-0.0520748	0.430504	-0.120963	0.903721	0.986967
RAD9A_5709	28.9697	0.723769	0.360382	2.00834	0.0446072	0.191372			RAD9A_5709	28.9697	0.201182	0.370064	0.54364	0.586689	0.976075
RAE1_5712	95.5113	-0.122603	0.20118	-0.609418	0.542248	0.734828			RAE1_5712	95.5113	0.279004	0.193229	1.44391	0.148766	0.825198
RAI14_5716	25.5355	0.660369	0.414735	1.59227	0.111324	0.304057			RAI14_5716	25.5355	-0.367781	0.444792	-0.826862	0.408315	0.949939
RALA_5719	40.7857	-0.0677814	0.309025	-0.219339	0.826386	0.915972			RALA_5719	40.7857	-0.522467	0.318999	-1.63783	0.101456	0.739855
RALGDS_5721	27.6002	0.175452	0.374628	0.468335	0.639545	0.804812			RALGDS_5721	27.6002	-0.269996	0.384893	-0.701484	0.483001	0.949939
RAP1GAP_5729	0.483887	-0.903475	2.21243	-0.408362	0.683008	NA			RAP1GAP_5729	0.483887	-0.0500871	2.21241	-0.0226391	0.981938	NA
RARA_5733	28.7426	-0.693779	0.402816	-1.72232	0.0850111	0.264402			RARA_5733	28.7426	-0.0308608	0.378424	-0.0815507	0.935004	0.990621
PLAAT4_5736	5.66542	-0.660535	0.611721	-1.0798	0.280232	NA			PLAAT4_5736	5.66542	-0.443267	0.580189	-0.764005	0.444864	0.949939
RASA1_5742	35.8827	-0.138419	0.340148	-0.406938	0.684053	0.834113			RASA1_5742	35.8827	-0.473011	0.346602	-1.36471	0.172344	0.851711
RASSF1_5747	38.3983	-0.793657	0.298209	-2.66141	0.00778139	0.0809082			RASSF1_5747	38.3983	-0.0702859	0.272233	-0.258183	0.796266	0.982427
RB1_5752	20.7322	1.04808	0.401087	2.6131	0.00897259	0.0872567			RB1_5752	20.7322	0.54894	0.41217	1.33183	0.182917	0.851711
RBFOX3_5755	3.88745	0.537298	0.648026	0.829129	0.407031	NA			RBFOX3_5755	3.88745	-0.351257	0.737489	-0.476288	0.633869	0.976075
RBKS_5758	2.7691	-0.135616	0.969162	-0.139931	0.888714	NA			RBKS_5758	2.7691	0.413369	0.901976	0.458293	0.646742	NA
RBM15B_5765	8.99196	-0.890192	0.563981	-1.57841	0.114472	0.309695			RBM15B_5765	8.99196	-0.10894	0.493744	-0.220641	0.825372	0.982427
RBM34_5768	57.2689	-0.0554465	0.255539	-0.216979	0.828225	0.915972			RBM34_5768	57.2689	0.140797	0.249788	0.563667	0.572981	0.976075
RBM6_5774	106.457	0.306937	0.250039	1.22756	0.219613	0.443947			RBM6_5774	106.457	0.205086	0.24998	0.82041	0.411982	0.949939
RBX1_5781	9.92632	-0.394859	0.499564	-0.790407	0.42929	0.651136			RBX1_5781	9.92632	0.0755787	0.464275	0.162789	0.870685	0.982435
RECQL_5786	141.3	0.327485	0.201027	1.62906	0.1033	0.294731			RECQL_5786	141.3	0.080831	0.202492	0.399182	0.689759	0.980401
REEP5_5789	65.8119	-0.650597	0.283876	-2.29183	0.0219152	0.135645			REEP5_5789	65.8119	0.00539391	0.270136	0.0199674	0.984069	0.998824
REG1A_5790	0.0486718	0.0247417	4.56215	0.00542327	0.995673	NA			REG1A_5790	0.0486718	-0.0836469	4.56194	-0.0183358	0.985371	NA
RET_5800	0.314971	-0.899183	2.72835	-0.32957	0.741725	NA			RET_5800	0.314971	-0.0457995	2.7283	-0.0167868	0.986607	NA
RET_5801	0.233687	-1.21236	4.5466	-0.266652	0.789737	NA			RET_5801	0.233687	-0.359015	4.54639	-0.0789671	0.937059	NA
RFC2_5805	18.4593	0.475478	0.362209	1.31272	0.189279	0.413087			RFC2_5805	18.4593	-0.207633	0.387843	-0.535352	0.592406	0.976075
RFC3_5808	82.2681	0.4058	0.258161	1.57189	0.115976	0.313043			RFC3_5808	82.2681	-0.345534	0.267666	-1.29092	0.196733	0.851711
RFC4_5811	29.8199	0.390087	0.362227	1.07691	0.281519	0.506445			RFC4_5811	29.8199	-0.134237	0.375059	-0.357909	0.720411	0.982427
RFC5_5812	6.44327	0.00533211	0.599707	0.00889119	0.992906	0.997355			RFC5_5812	6.44327	0.272247	0.572907	0.475203	0.634643	0.976075
RFNG_5813	22.1055	0.464235	0.431806	1.0751	0.282329	0.507071			RFNG_5813	22.1055	0.723226	0.422031	1.71368	0.0865877	0.707888
RFX5_5817	48.0055	0.450587	0.331669	1.35854	0.174291	0.393999			RFX5_5817	48.0055	-0.173357	0.34196	-0.506953	0.612188	0.976075
RGPD3_5823	3.81743	0.221133	0.787994	0.280627	0.778996	NA			RGPD3_5823	3.81743	0.313444	0.770768	0.406665	0.684254	0.980401
RNASEH2A_5875	75.0411	-0.133377	0.197602	-0.674977	0.49969	0.704372			RNASEH2A_5875	75.0411	-0.32439	0.19943	-1.62659	0.103825	0.739855
RNF167_5885	168.636	-0.0340522	0.25977	-0.131086	0.895707	0.948135			RNF167_5885	168.636	-0.209895	0.260301	-0.806355	0.420038	0.949939
RNH1_5893	18.8203	0.427173	0.414975	1.02939	0.303294	0.531429			RNH1_5893	18.8203	-0.134089	0.432927	-0.309727	0.756768	0.982427
RNMT_5894	55.4064	0.470313	0.38495	1.22175	0.221802	0.445735			RNMT_5894	55.4064	0.191653	0.3872	0.494972	0.62062	0.976075
RNPS1_5895	249.91	0.338444	0.183671	1.84266	0.0653787	0.230987			RNPS1_5895	249.91	0.0986254	0.184496	0.534567	0.592949	0.976075
RPA2_5905	14.9915	0.347555	0.419246	0.829	0.407104	0.630087			RPA2_5905	14.9915	-0.0601165	0.431457	-0.139334	0.889187	0.984814
RPA3_5906	14.3727	-2.57968	0.927925	-2.78006	0.00543495	0.0702064			RPA3_5906	14.3727	-0.148143	0.813504	-0.182105	0.8555	0.982427
RPAP3_5909	354.524	-0.229324	0.261126	-0.878213	0.379828	0.605477			RPAP3_5909	354.524	0.247773	0.259344	0.955385	0.339383	0.932513
RPIA_5911	12.6734	0.474091	0.584995	0.810418	0.4177	0.641001			RPIA_5911	12.6734	0.702859	0.57239	1.22794	0.219471	0.872049
RPL11_5914	2005.7	-0.217268	0.130132	-1.6696	0.0949991	0.279878			RPL11_5914	2005.7	-0.169624	0.129948	-1.30532	0.191784	0.851711
RPL13A_5916	53.0943	0.92295	0.418888	2.20333	0.0275713	0.1497			RPL13A_5916	53.0943	0.195172	0.426786	0.457306	0.647451	0.976075
RPL22_5923	239.791	0.585809	0.288533	2.0303	0.0423259	0.186687			RPL22_5923	239.791	0.127402	0.289966	0.439368	0.660395	0.976146
RPL27_5929	473.226	-0.875445	0.281436	-3.11064	0.00186683	0.0422012			RPL27_5929	473.226	-0.459569	0.279972	-1.64148	0.100697	0.739855
RPL36_5938	554.35	0.274707	0.150741	1.82237	0.0683984	0.233728			RPL36_5938	554.35	-0.111297	0.151724	-0.733545	0.463226	0.949939
RPL36A_5939	2.49368	-3.14664	1.39703	-2.25238	0.0242984	NA			RPL36A_5939	2.49368	-0.62873	0.936892	-0.671081	0.502169	NA
HNRNPH2_5940	141.663	0.770264	0.263751	2.92042	0.00349556	0.0557233			HNRNPH2_5940	141.663	0.187602	0.26728	0.701895	0.482745	0.949939
RPL39L_5945	13.0579	1.20555	0.440627	2.73599	0.00621927	0.0730109			RPL39L_5945	13.0579	0.293175	0.473832	0.618732	0.536093	0.963548
RPL6_5953	867.173	0.40019	0.187851	2.13035	0.0331425	0.164384			RPL6_5953	867.173	-0.00724155	0.188417	-0.0384336	0.969342	0.996318
RPL7A_5954	2388.12	-0.815559	0.282869	-2.88317	0.00393701	0.0593327			RPL7A_5954	2388.12	-0.208737	0.282508	-0.738871	0.459985	0.949939
RPL9_5956	2277.7	0.256553	0.133018	1.92871	0.0537664	0.204896			RPL9_5956	2277.7	0.0087583	0.133157	0.0657742	0.947558	0.99176
RPN1_5965	1237.96	0.494631	0.143085	3.45692	0.000546395	0.0273918			RPN1_5965	1237.96	0.317699	0.14319	2.21873	0.0265053	0.430946
RPS2_5983	5745.86	-0.0102644	0.172449	-0.0595213	0.952537	0.977703			RPS2_5983	5745.86	-0.0928492	0.172441	-0.53844	0.590273	0.976075
RPS20_5987	52.9243	0.207343	0.247861	0.836528	0.402858	0.626482			RPS20_5987	52.9243	0.253098	0.244929	1.03336	0.301438	0.917178
RPS27A_5998	116.951	0.900535	0.373719	2.40966	0.0159673	0.118795			RPS27A_5998	116.951	0.449998	0.375832	1.19734	0.231174	0.877667
RPS27L_6001	54.4044	-1.36552	0.370722	-3.68342	0.00023013	0.0165067			RPS27L_6001	54.4044	-0.00329249	0.339376	-0.00970161	0.992259	0.998824
RPS4Y1_6010	0.875774	2.18805	1.47018	1.48829	0.136674	NA			RPS4Y1_6010	0.875774	1.30352	1.5698	0.830372	0.406329	NA
RPS5_6011	1205.85	-0.630117	0.188356	-3.34535	0.000821784	0.0300497			RPS5_6011	1205.85	-0.285337	0.18765	-1.52058	0.128366	0.787688
RPS6KA1_6015	0.80721	-1.62192	1.91534	-0.846805	0.397104	NA			RPS6KA1_6015	0.80721	-0.76852	1.91532	-0.401249	0.688237	NA
RPSA_6025	418.333	0.0959599	0.133333	0.7197	0.47171	0.684989			RPSA_6025	418.333	-0.111864	0.133912	-0.835353	0.403519	0.949939
RRAGA_6028	153.165	0.553166	0.332337	1.66447	0.0960177	0.282172			RRAGA_6028	153.165	0.0639769	0.334675	0.191161	0.848399	0.982427
RRM1_6031	43.5935	0.0606589	0.308368	0.196709	0.844055	0.922185			RRM1_6031	43.5935	-0.455111	0.318891	-1.42717	0.153531	0.8274
RRM2_6034	19.4757	-1.07202	0.779539	-1.3752	0.169069	0.387032			RRM2_6034	19.4757	-0.320899	0.757416	-0.423677	0.671802	0.979215
RRP12_6035	41.108	-0.202498	0.321824	-0.629221	0.529204	0.723391			RRP12_6035	41.108	0.470431	0.304971	1.54254	0.122942	0.770614
RRP1B_6038	60.1607	0.0148567	0.236669	0.0627741	0.949946	0.977065			RRP1B_6038	60.1607	-0.176896	0.238586	-0.741433	0.458431	0.949939
RRP8_6039	6.59047	-0.306971	0.713902	-0.42999	0.667203	0.823841			RRP8_6039	6.59047	-0.330254	0.708028	-0.466442	0.640899	0.976075
RRS1_6040	17.6291	0.660353	0.518553	1.27345	0.202858	0.426964			RRS1_6040	17.6291	0.34705	0.525831	0.660004	0.509252	0.949939
RSAD2_6043	0.203651	-0.456147	4.56215	-0.099985	0.920356	NA			RSAD2_6043	0.203651	0.397201	4.56194	0.0870686	0.930617	NA
RSU1_6052	61.1041	0.17331	0.299331	0.578993	0.562594	0.749049			RSU1_6052	61.1041	0.21573	0.296998	0.72637	0.467612	0.949939
RUNX1_6059	1.32145	-0.104555	1.41503	-0.0738889	0.941099	NA			RUNX1_6059	1.32145	-0.288954	1.43416	-0.201479	0.840324	NA
RUNX1_6060	2.71731	-0.127054	1.02577	-0.123862	0.901424	NA			RUNX1_6060	2.71731	-1.97702	1.33322	-1.48289	0.138103	NA
RUVBL1_6065	106.359	-0.138997	0.200158	-0.69444	0.487407	0.696168			RUVBL1_6065	106.359	-0.158139	0.198758	-0.795636	0.426244	0.949939
S100A4_6083	3.64814	0.452068	0.840446	0.537891	0.590652	NA			S100A4_6083	3.64814	-0.491291	0.927125	-0.529908	0.596176	0.976075
S100P_6092	1.37953	-0.3889	1.34264	-0.289652	0.772082	NA			S100P_6092	1.37953	0.254805	1.2343	0.206437	0.83645	NA
SACM1L_6098	154.215	0.308376	0.177037	1.74187	0.081531	0.257288			SACM1L_6098	154.215	0.130469	0.177739	0.73405	0.462918	0.949939
SATB1_6106	223.196	-0.365206	0.217916	-1.6759	0.0937576	0.277598			SATB1_6106	223.196	-0.175506	0.216	-0.812531	0.416487	0.949939
SCAND1_6116	22.7694	-0.402133	0.357014	-1.12638	0.260005	0.487457			SCAND1_6116	22.7694	-0.190067	0.343641	-0.553097	0.580197	0.976075
SCARB1_6117	2.63213	0.432648	0.954385	0.453327	0.650313	NA			SCARB1_6117	2.63213	1.29446	0.861368	1.5028	0.132891	NA
SCCPDH_6120	197.323	-0.813137	0.311365	-2.61152	0.00901409	0.0872567			SCCPDH_6120	197.323	-0.507691	0.308896	-1.64357	0.100265	0.739855
SCNN1G_6143	0.173704	-0.872113	4.55939	-0.191278	0.848307	NA			SCNN1G_6143	0.173704	-0.980476	4.55918	-0.215055	0.829724	NA
SCP2_6152	99.3447	-0.521316	0.250924	-2.07759	0.0377471	0.177843			SCP2_6152	99.3447	-0.230434	0.245463	-0.938773	0.347847	0.933861
SCRN1_6155	184.483	-0.102298	0.174377	-0.58665	0.557438	0.746207			SCRN1_6155	184.483	0.0533637	0.171906	0.310424	0.756239	0.982427
SCYL3_6157	37.3126	-0.161743	0.323417	-0.500108	0.616999	0.792225			SCYL3_6157	37.3126	-0.103047	0.319353	-0.322675	0.746942	0.982427
SDC1_6160	19.9302	-2.10312	0.808641	-2.60081	0.00930039	0.0885231			SDC1_6160	19.9302	-0.385236	0.74145	-0.519572	0.603362	0.976075
CAVIN2_6177	0.12977	0.0247417	4.56215	0.00542327	0.995673	NA			CAVIN2_6177	0.12977	-0.0836211	4.56194	-0.0183302	0.985375	NA
SENP6_6219	297.57	0.0700995	0.143156	0.489672	0.624366	0.796033			SENP6_6219	297.57	-0.102688	0.143624	-0.714978	0.474623	0.949939
SEPTIN5_6225	6.00199	0.947105	0.601313	1.57506	0.115242	NA			SEPTIN5_6225	6.00199	-1.37316	0.826026	-1.66236	0.0964399	0.732116
SERPINA1_6246	1.49697	-0.113753	1.40805	-0.080788	0.935611	NA			SERPINA1_6246	1.49697	2.12235	1.0637	1.99526	0.0460144	NA
SERPINE1_6253	8.66124	-2.36601	1.15999	-2.03969	0.0413814	0.184606			SERPINE1_6253	8.66124	0.30007	0.998106	0.300639	0.76369	0.982427
SESN1_6261	16.7472	0.380183	0.359025	1.05893	0.289631	0.516633			SESN1_6261	16.7472	0.47106	0.350621	1.3435	0.179109	0.851711
SFN_6269	0.264839	-0.892219	3.79696	-0.234982	0.814222	NA			SFN_6269	0.264839	0.818528	3.75546	0.217957	0.827463	NA
SGCB_6277	106.956	-0.286946	0.181445	-1.58145	0.113776	0.30852			SGCB_6277	106.956	-0.122934	0.176964	-0.694683	0.487254	0.949939
SGK1_6282	1.30475	-1.70596	1.54598	-1.10348	0.269818	NA			SGK1_6282	1.30475	0.654304	1.16311	0.562547	0.573743	NA
SGK2_6283	2.31417	0.896472	1.24957	0.717427	0.473111	NA			SGK2_6283	2.31417	0.622233	1.26427	0.492169	0.6226	NA
SGK3_6285	0.334146	0.0247496	3.65736	0.00676708	0.994601	NA			SGK3_6285	0.334146	1.60984	3.62773	0.44376	0.657216	NA
SGO2_6289	24.5975	0.25627	0.322169	0.795453	0.42635	0.648434			SGO2_6289	24.5975	-0.0433829	0.329985	-0.131469	0.895404	0.986967
SH3BP5_6291	0.437372	-0.663121	2.97182	-0.223136	0.82343	NA			SH3BP5_6291	0.437372	-0.771528	2.97176	-0.25962	0.795157	NA
SHC1_6301	344.53	0.223423	0.267375	0.835618	0.40337	0.626482			SHC1_6301	344.53	-0.173287	0.268434	-0.645548	0.518572	0.952671
SHCBP1_6304	12.8676	-0.31627	0.52984	-0.596915	0.550564	0.740914			SHCBP1_6304	12.8676	-0.276497	0.521824	-0.529867	0.596204	0.976075
SIRT3_6320	6.70097	1.0181	0.679156	1.49907	0.133856	0.33968			SIRT3_6320	6.70097	0.179419	0.72187	0.248547	0.803711	0.982427
SKIV2L_6323	5.12775	0.250393	0.68648	0.364749	0.715299	NA			SKIV2L_6323	5.12775	0.224262	0.679962	0.329815	0.74154	0.982427
SLC11A2_6335	97.2706	-0.285436	0.235648	-1.21128	0.225789	0.450237			SLC11A2_6335	97.2706	-0.00291645	0.23046	-0.0126549	0.989903	0.998824
SLC16A7_6342	0.953678	2.38018	1.78201	1.33567	0.181656	NA			SLC16A7_6342	0.953678	2.58276	1.75314	1.47323	0.14069	NA
SLC1A4_6371	16.9494	0.145446	0.559262	0.260068	0.794812	0.902271			SLC1A4_6371	16.9494	0.410797	0.547187	0.750744	0.452807	0.949939
SLC22A6_6384	0.16948	-0.456147	4.56215	-0.099985	0.920356	NA			SLC22A6_6384	0.16948	0.397188	4.56194	0.0870656	0.930619	NA
SLC25A13_6394	130.611	0.447765	0.188749	2.37228	0.0176786	0.123634			SLC25A13_6394	130.611	-0.0163956	0.193142	-0.084889	0.93235	0.990621
SLC25A14_6397	6.79351	-0.57005	0.751398	-0.758653	0.44806	0.664506			SLC25A14_6397	6.79351	0.65872	0.653083	1.00863	0.313151	0.918091
SLC25A4_6406	136.504	0.475754	0.232785	2.04375	0.0409785	0.183856			SLC25A4_6406	136.504	0.189881	0.234307	0.810396	0.417713	0.949939
SLC25A46_6412	9.31485	0.0893597	0.544022	0.164258	0.869528	0.932223			SLC25A46_6412	9.31485	-0.293496	0.559667	-0.524412	0.599992	0.976075
SLC27A2_6426	0.179617	0	4.56215	0	1	NA			SLC27A2_6426	0.179617	2.08172	4.53922	0.458608	0.646515	NA
SLC27A3_6427	2.84685	-0.667228	1.1231	-0.594097	0.552447	NA			SLC27A3_6427	2.84685	0.406028	0.991764	0.4094	0.682246	NA
SLC2A2_6439	0.640435	0.629825	1.89983	0.331516	0.740255	NA			SLC2A2_6439	0.640435	-0.864231	2.06257	-0.419007	0.675211	NA
SLC2A3_6444	41.5342	-0.252361	0.301497	-0.837028	0.402577	0.626482			SLC2A3_6444	41.5342	-0.206886	0.297311	-0.695856	0.486519	0.949939
SLC2A6_6447	14.9714	-0.647256	0.517481	-1.25078	0.211014	0.43517			SLC2A6_6447	14.9714	-0.284297	0.496371	-0.572752	0.566813	0.976075
SLC35A1_6463	27.4993	0.406367	0.415958	0.976942	0.328598	0.557186			SLC35A1_6463	27.4993	0.224305	0.417923	0.536714	0.591465	0.976075
SLC35A3_6466	49.0227	0.694757	0.231723	2.99823	0.00271557	0.0487563			SLC35A3_6466	49.0227	0.5015	0.233492	2.14782	0.031728	0.477789
SLC35A5_6470	516.733	0.68387	0.219185	3.12006	0.00180816	0.0418322			SLC35A5_6470	516.733	0.322259	0.219782	1.46627	0.142575	0.815814
SLC35B1_6471	56.0982	0.679847	0.384642	1.76748	0.0771478	0.251909			SLC35B1_6471	56.0982	0.565729	0.384737	1.47043	0.141445	0.812891
SLC35F2_6477	19.8081	0.660333	0.488295	1.35232	0.176272	0.395018			SLC35F2_6477	19.8081	0.256251	0.496427	0.51619	0.605722	0.976075
SLC37A4_6478	3.69976	-2.14525	1.2688	-1.69077	0.0908805	NA			SLC37A4_6478	3.69976	0.0262592	0.875476	0.0299942	0.976072	0.996764
SLC5A6_6501	2.29397	0.849983	1.02063	0.832804	0.404955	NA			SLC5A6_6501	2.29397	-0.520798	1.1985	-0.434542	0.663895	NA
SLC6A19_6515	0.245311	-0.977129	4.55516	-0.214511	0.830149	NA			SLC6A19_6515	0.245311	-0.123774	4.55494	-0.0271735	0.978321	NA
SLC6A3_6518	18.5017	-0.275302	0.411906	-0.66836	0.503904	0.706006			SLC6A3_6518	18.5017	0.201003	0.387967	0.518093	0.604393	0.976075
SLC6A8_6522	16.8497	-0.158899	0.425109	-0.373784	0.708565	0.848427			SLC6A8_6522	16.8497	0.157882	0.404776	0.390047	0.696502	0.981921
SLCO2B1_6541	1.4945	2.63167	1.56476	1.68183	0.0926014	NA			SLCO2B1_6541	1.4945	3.46928	1.4951	2.32044	0.0203174	NA
SLIT2_6545	40.4633	0.0925094	0.256489	0.360676	0.718342	0.85729			SLIT2_6545	40.4633	0.25064	0.248432	1.00889	0.313029	0.918091
SLK_6551	381.074	0.306984	0.1479	2.07562	0.0379293	0.178344			SLK_6551	381.074	0.186164	0.147969	1.25812	0.208348	0.859596
PRELID3B_6554	161.849	0.156336	0.162553	0.961758	0.336171	0.564124			PRELID3B_6554	161.849	0.194997	0.160949	1.21154	0.225688	0.874841
SMAD1_6558	18.1234	-0.256951	0.432047	-0.594728	0.552025	0.74203			SMAD1_6558	18.1234	0.0724038	0.415532	0.174243	0.861674	0.982427
SMAD3_6562	71.869	-1.17043	0.514	-2.2771	0.0227802	0.136197			SMAD3_6562	71.869	-0.44864	0.505752	-0.887074	0.375039	0.939188
SMAD4_6563	12.4225	0.496392	0.394143	1.25942	0.207878	0.433022			SMAD4_6563	12.4225	-0.0961942	0.420451	-0.228788	0.819033	0.982427
SMAD5_6566	216.532	-0.311638	0.221348	-1.40791	0.159158	0.371343			SMAD5_6566	216.532	-0.0396713	0.218874	-0.181252	0.85617	0.982427
SMAP1_6570	15.166	0.0298679	0.400789	0.0745227	0.940594	0.975027			SMAP1_6570	15.166	0.125762	0.391634	0.321122	0.748118	0.982427
SMARCA4_6573	211.811	-0.707294	0.15282	-4.62829	3.68702e-06	0.00173364			SMARCA4_6573	211.811	-0.211814	0.145882	-1.45195	0.146515	0.824669
SMARCC1_6575	232.441	-0.138891	0.133923	-1.0371	0.299689	0.526978			SMARCC1_6575	232.441	-0.159092	0.132969	-1.19647	0.231515	0.877667
SMARCD2_6579	1.40916	-2.18176	1.44749	-1.50727	0.131741	NA			SMARCD2_6579	1.40916	-0.829793	1.18733	-0.698875	0.48463	NA
SMC1A_6580	85.8829	-0.150037	0.191056	-0.785304	0.432275	0.653362			SMC1A_6580	85.8829	-0.034002	0.186633	-0.182186	0.855436	0.982427
SMC3_6583	57.0095	0.00120833	0.297925	0.00405582	0.996764	0.998463			SMC3_6583	57.0095	-0.233642	0.30028	-0.778082	0.436521	0.949939
SMC4_6586	111.776	-0.0269205	0.239464	-0.11242	0.910491	0.956463			SMC4_6586	111.776	-0.183263	0.240032	-0.763496	0.445168	0.949939
SMIM19_6589	142.879	0.172076	0.193265	0.890367	0.373269	0.600216			SMIM19_6589	142.879	0.239479	0.191602	1.24987	0.211345	0.861768
SMNDC1_6595	587.82	-0.165428	0.183544	-0.901297	0.36743	0.596678			SMNDC1_6595	587.82	0.144122	0.182419	0.790057	0.429495	0.949939
SNAI2_6603	49.0927	0.982875	0.295538	3.32571	0.000881934	0.0300497			SNAI2_6603	49.0927	0.992325	0.293774	3.37785	0.000730559	0.0551493
SNAP25_6607	33.4979	0.0652833	0.290272	0.224904	0.822054	0.91335			SNAP25_6607	33.4979	-0.233259	0.295921	-0.78825	0.430551	0.949939
SNCA_6612	55.3072	-1.37638	0.529798	-2.59794	0.00937849	0.088868			SNCA_6612	55.3072	-0.493258	0.51593	-0.956056	0.339044	0.932513
SNHG8_6618	1096.99	0.153227	0.140343	1.0918	0.274921	0.501355			SNHG8_6618	1096.99	0.319842	0.139879	2.28656	0.0222213	0.396254
SNRPA_6627	66.2915	-0.193102	0.247889	-0.778987	0.435988	0.656853			SNRPA_6627	66.2915	-0.366637	0.249298	-1.47068	0.141378	0.812891
SNRPG_6644	560.277	-0.848137	0.363493	-2.3333	0.0196326	0.129146			SNRPG_6644	560.277	-0.173651	0.362245	-0.479374	0.631672	0.976075
SNX13_6653	231.501	-0.639059	0.334084	-1.91287	0.0557647	0.209934			SNX13_6653	231.501	0.0222461	0.331032	0.0672021	0.946421	0.99176
SNX7_6656	42.8024	0.466945	0.300336	1.55474	0.120007	0.31916			SNX7_6656	42.8024	0.0260354	0.3076	0.0846405	0.932547	0.990621
SOCS1_6657	1.32843	-3.63369	1.73677	-2.09221	0.0364197	NA			SOCS1_6657	1.32843	-0.653295	1.43992	-0.453701	0.650044	NA
SOCS2_6660	41.6849	0.181245	0.349451	0.518655	0.604001	0.781942			SOCS2_6660	41.6849	-0.482893	0.36234	-1.33271	0.182628	0.851711
SOD2_6667	16.0952	0.271629	0.40591	0.669185	0.503377	0.705689			SOD2_6667	16.0952	0.17826	0.405232	0.439895	0.660013	0.976146
SOD3_6668	0.0586425	0	4.56215	0	1	NA			SOD3_6668	0.0586425	1.35896	4.56194	0.297892	0.765786	NA
SOX1_6677	0.253669	0.128734	4.56012	0.0282304	0.977478	NA			SOX1_6677	0.253669	0.0203038	4.55991	0.00445267	0.996447	NA
SOX2_6683	5.79902	-2.00543	0.786044	-2.55129	0.0107325	NA			SOX2_6683	5.79902	-2.12109	0.787004	-2.69514	0.00703587	0.215127
SOX4_6686	236.8	-1.60616	0.437162	-3.67407	0.000238719	0.0165067			SOX4_6686	236.8	-0.668783	0.432782	-1.54531	0.122271	0.770614
SPAG4_6691	3.47527	-0.485606	1.00371	-0.48381	0.62852	NA			SPAG4_6691	3.47527	0.284882	0.934531	0.304839	0.760489	0.982427
SPAG7_6692	51.8651	0.0171788	0.333894	0.0514499	0.958967	0.978954			SPAG7_6692	51.8651	-0.220003	0.336494	-0.65381	0.513234	0.949939
SPANXA2_6696	0.898814	2.3807	1.71417	1.38883	0.164883	NA			SPANXA2_6696	0.898814	3.18594	1.64039	1.94218	0.0521147	NA
SPANXB1_6698	0.0906647	-0.456153	4.56215	-0.0999865	0.920355	NA			SPANXB1_6698	0.0906647	-0.564535	4.56194	-0.123749	0.901514	NA
SPC25_6704	34.9009	-1.38222	0.672311	-2.05592	0.0397901	0.182523			SPC25_6704	34.9009	-0.88273	0.660094	-1.33728	0.181132	0.851711
SPDEF_6706	3.21051	-2.16391	1.27634	-1.69541	0.0899986	NA			SPDEF_6706	3.21051	0.552826	0.861093	0.642005	0.52087	0.953616
SPEN_6707	98.3515	0.428841	0.298098	1.43859	0.150267	0.360835			SPEN_6707	98.3515	-0.10748	0.302695	-0.355075	0.722533	0.982427
SPP1_6720	14.5783	0.444932	0.358598	1.24075	0.214697	0.439511			SPP1_6720	14.5783	0.102599	0.369549	0.277633	0.781294	0.982427
SPR_6721	1.58686	1.17102	1.41077	0.830055	0.406507	NA			SPR_6721	1.58686	0.660072	1.45073	0.454993	0.649115	NA
SPRED2_6724	39.3272	0.0923373	0.290351	0.31802	0.75047	0.879539			SPRED2_6724	39.3272	0.0768198	0.287901	0.266827	0.789602	0.982427
SPTAN1_6727	124.623	0.733723	0.48819	1.50294	0.132854	0.338396			SPTAN1_6727	124.623	0.0171891	0.491533	0.0349703	0.972103	0.996561
SPTLC2_6732	21.455	0.620423	0.351962	1.76276	0.0779414	0.253795			SPTLC2_6732	21.455	-0.05706	0.375006	-0.152157	0.879063	0.982975
SQOR_6737	0.463908	0.870773	2.24707	0.387515	0.698375	NA			SQOR_6737	0.463908	-0.0839712	2.31466	-0.0362779	0.971061	NA
SQSTM1_6740	10.9916	-0.0608788	0.54559	-0.111583	0.911154	0.956732			SQSTM1_6740	10.9916	1.15442	0.484424	2.38307	0.0171687	0.345586
SRM_6753	108.57	-0.0605248	0.206998	-0.292393	0.769986	0.893136			SRM_6753	108.57	0.00189995	0.204768	0.00927856	0.992597	0.998824
SRSF7_6776	69.4486	-0.776684	0.310967	-2.49764	0.0125022	0.103472			SRSF7_6776	69.4486	-0.22567	0.29983	-0.752659	0.451655	0.949939
SSR1_6784	33.1817	0.172487	0.301804	0.571521	0.567647	0.7527			SSR1_6784	33.1817	0.378853	0.293538	1.29065	0.196827	0.851711
ST3GAL5_6802	31.3866	-0.739067	0.361246	-2.04588	0.0407681	0.183613			ST3GAL5_6802	31.3866	-0.438648	0.345942	-1.26798	0.204805	0.855412
ST7_6809	152.615	-0.0973611	0.150675	-0.646166	0.518172	0.718402			ST7_6809	152.615	-0.0293292	0.148339	-0.197718	0.843266	0.982427
STAMBP_6819	4.32073	0.198079	0.666184	0.297333	0.766212	NA			STAMBP_6819	4.32073	-0.335955	0.709309	-0.473638	0.635758	0.976075
STAP2_6820	8.10268	0.15041	0.517202	0.290814	0.771194	0.893578			STAP2_6820	8.10268	-1.13353	0.611952	-1.85232	0.0639797	0.641487
STAT1_6824	6.63497	0.680917	0.616297	1.10485	0.269224	0.497599			STAT1_6824	6.63497	0.7379	0.605961	1.21773	0.223325	0.874618
STAT3_6829	15.517	0.277875	0.399266	0.695964	0.486451	0.695226			STAT3_6829	15.517	-0.496083	0.429655	-1.15461	0.248251	0.889565
STAT5B_6835	104.657	-0.701881	0.268933	-2.60988	0.00905748	0.0872711			STAT5B_6835	104.657	-0.131126	0.260491	-0.503382	0.614696	0.976075
STC1_6839	18.4168	-1.72041	0.595638	-2.88835	0.00387272	0.0587404			STC1_6839	18.4168	-0.286688	0.52361	-0.547522	0.58402	0.976075
STK10_6844	63.0137	-1.04721	0.3909	-2.67897	0.00738482	0.0790748			STK10_6844	63.0137	0.203813	0.371157	0.54913	0.582916	0.976075
STK25_6852	553.089	-0.171646	0.144524	-1.18767	0.234964	0.460718			STK25_6852	553.089	-0.0777902	0.143737	-0.541199	0.588371	0.976075
STOML2_6858	46.0252	0.116622	0.212614	0.548516	0.583337	0.765732			STOML2_6858	46.0252	-0.386457	0.225407	-1.71448	0.08644	0.707888
STRBP_6859	56.034	-0.12283	0.246527	-0.49824	0.618315	0.793049			STRBP_6859	56.034	-0.0583509	0.242859	-0.240267	0.810123	0.982427
STUB1_6861	52.6404	-0.522749	0.270906	-1.92963	0.0536528	0.204896			STUB1_6861	52.6404	-0.211895	0.260993	-0.811882	0.416859	0.949939
STX1A_6864	24.9773	0.0683055	0.375087	0.182106	0.8555	0.925604			STX1A_6864	24.9773	-0.015888	0.374254	-0.0424524	0.966138	0.995276
STXBP1_6866	138.37	0.721128	0.426927	1.68911	0.0911975	0.27258			STXBP1_6866	138.37	0.139726	0.429292	0.325479	0.744819	0.982427
STXBP2_6867	3.19086	0.211019	0.783281	0.269404	0.787619	NA			STXBP2_6867	3.19086	-0.383887	0.835778	-0.459317	0.646007	0.976075
SUCLA2_6870	141.631	0.0617355	0.18181	0.339561	0.734187	0.86781			SUCLA2_6870	141.631	0.190778	0.179225	1.06446	0.28712	0.916292
SULT1A1_6871	0.0406528	0	4.56215	0	1	NA			SULT1A1_6871	0.0406528	0	4.56194	0	1	NA
SULT1A1_6872	0.0934332	-0.456153	4.56215	-0.0999865	0.920355	NA			SULT1A1_6872	0.0934332	-0.564535	4.56194	-0.123749	0.901514	NA
SULT1A1_6874	0.593767	0.652548	2.38614	0.273475	0.784488	NA			SULT1A1_6874	0.593767	-0.877309	2.52103	-0.347996	0.727843	NA
SULT1A2_6875	0	NA	NA	NA	NA	NA			SULT1A2_6875	0	NA	NA	NA	NA	NA
SULT1B1_6880	0.175816	1.46742	4.56215	0.321651	0.747717	NA			SULT1B1_6880	0.175816	0	4.56194	0	1	NA
SUMO1_6890	116.871	-0.0513832	0.219227	-0.234383	0.814687	0.910027			SUMO1_6890	116.871	0.198405	0.215305	0.921509	0.356785	0.933861
SUPV3L1_6897	60.4853	0.398188	0.393049	1.01307	0.311025	0.539248			SUPV3L1_6897	60.4853	0.100949	0.395436	0.255284	0.798503	0.982427
SUZ12_6905	80.1193	0.0408419	0.180881	0.225795	0.821361	0.91335			SUZ12_6905	80.1193	0.0221618	0.179101	0.123739	0.901522	0.986967
SYK_6907	0.317995	0.538394	3.5754	0.150583	0.880305	NA			SYK_6907	0.317995	-1.36337	3.61629	-0.377008	0.706167	NA
SYN1_6908	2.32624	0.0749607	1.20506	0.062205	0.9504	NA			SYN1_6908	2.32624	-0.560112	1.25904	-0.444871	0.656413	NA
SYNE2_6916	51.852	0.119072	0.236435	0.503613	0.614533	0.790114			SYNE2_6916	51.852	0.0642099	0.235112	0.273104	0.784773	0.982427
SYNGR3_6917	10.1022	0.164271	0.499399	0.328937	0.742203	0.874217			SYNGR3_6917	10.1022	-0.586753	0.541925	-1.08272	0.278933	0.910474
SYP_6919	43.7898	0.608061	0.638096	0.95293	0.340626	0.566091			SYP_6919	43.7898	0.0859139	0.642931	0.133629	0.893696	0.986519
SYPL1_6922	19.9182	-0.417409	0.425402	-0.981211	0.326489	0.555726			SYPL1_6922	19.9182	-0.224309	0.41275	-0.54345	0.58682	0.976075
SYTL1_6923	0.755802	1.22315	2.17452	0.56249	0.573782	NA			SYTL1_6923	0.755802	1.09601	2.17676	0.503504	0.61461	NA
TAF7_6938	250.333	-0.201962	0.119561	-1.6892	0.0911813	0.27258			TAF7_6938	250.333	-0.172872	0.118049	-1.46441	0.143082	0.815814
TALDO1_6942	66.3482	0.0719626	0.246185	0.29231	0.770049	0.893136			TALDO1_6942	66.3482	-0.0398032	0.24627	-0.161624	0.871602	0.982435
TAPBP_6944	3.63866	-0.967998	0.957646	-1.01081	0.312107	NA			TAPBP_6944	3.63866	-0.948257	0.942691	-1.0059	0.314462	0.918091
TARBP1_6945	116.444	0.161297	0.183957	0.876819	0.380585	0.605686			TARBP1_6945	116.444	-0.0585726	0.185436	-0.315864	0.752106	0.982427
TRGC1_6949	0.336587	-0.456143	4.35686	-0.104695	0.916618	NA			TRGC1_6949	0.336587	1.12152	4.33271	0.25885	0.795751	NA
TATDN2_6963	21.3371	-0.28966	0.336408	-0.86104	0.389216	0.613397			TATDN2_6963	21.3371	0.046903	0.316066	0.148396	0.88203	0.982975
TBC1D10C_6964	1.31615	-1.38117	1.48665	-0.929051	0.352863	NA			TBC1D10C_6964	1.31615	-0.460102	1.28865	-0.357041	0.721061	NA
TBC1D30_6965	1.8059	-3.93331	1.45613	-2.70121	0.00690879	NA			TBC1D30_6965	1.8059	-1.67382	1.20913	-1.38431	0.166262	NA
TBC1D9B_6969	210.894	0.0658158	0.208515	0.31564	0.752276	0.880339			TBC1D9B_6969	210.894	-0.0663035	0.208706	-0.317689	0.750721	0.982427
TBPL1_6978	35.9486	-0.215754	0.340171	-0.634253	0.525916	0.722606			TBPL1_6978	35.9486	-0.0541972	0.332325	-0.163085	0.870452	0.982435
TBX2_6983	18.1356	-1.04247	0.557482	-1.86996	0.0614891	0.222401			TBX2_6983	18.1356	-1.1572	0.557838	-2.07443	0.0380395	0.518691
TCEA2_6992	16.7767	0.172577	0.441032	0.391302	0.695574	0.839043			TCEA2_6992	16.7767	-0.463684	0.465751	-0.995563	0.319462	0.923607
ELOC_6998	77.6376	0.589726	0.22741	2.59322	0.00950806	0.0890576			ELOC_6998	77.6376	0.407281	0.228491	1.78248	0.0746703	0.679449
TCERG1_7000	40.1858	0.339645	0.371741	0.91366	0.360896	0.588395			TCERG1_7000	40.1858	-0.0363867	0.377236	-0.096456	0.923158	0.986967
TCF19_7001	4.21713	0.229165	0.742232	0.308752	0.75751	NA			TCF19_7001	4.21713	-0.564571	0.80688	-0.699696	0.484117	0.949939
TCFL5_7007	27.3707	0.202993	0.313422	0.647667	0.517201	0.718402			TCFL5_7007	27.3707	0.0940095	0.313448	0.299921	0.764238	0.982427
TCTA_7011	41.1199	0.533584	0.272239	1.95998	0.049998	0.199568			TCTA_7011	41.1199	0.531051	0.269785	1.96842	0.0490195	0.592022
TERT_7028	1.01685	-1.63037	1.78244	-0.914684	0.360358	NA			TERT_7028	1.01685	-0.199408	1.56741	-0.127221	0.898765	NA
TES_7031	227.413	0.359055	0.248671	1.44389	0.148769	0.359092			TES_7031	227.413	-0.181752	0.251073	-0.723902	0.469126	0.949939
TESK1_7032	5.57381	-0.0053839	0.813485	-0.00661831	0.994719	NA			TESK1_7032	5.57381	0.0101543	0.80538	0.012608	0.989941	0.998824
TFAM_7036	48.4533	-1.69406	0.432003	-3.92142	8.80304e-05	0.0106825			TFAM_7036	48.4533	-0.333939	0.398267	-0.838479	0.401762	0.949939
TFAP2A_7039	1504.74	-0.257521	0.239144	-1.07684	0.28155	0.506445			TFAP2A_7039	1504.74	-0.0447587	0.238863	-0.187382	0.851361	0.982427
TFDP1_7045	181.688	-0.225921	0.164189	-1.37598	0.168828	0.386857			TFDP1_7045	181.688	-0.317398	0.164006	-1.93528	0.0529554	0.601055
TFF1_7046	1.37648	2.56863	1.39151	1.84593	0.0649024	NA			TFF1_7046	1.37648	2.37078	1.39763	1.69629	0.0898309	NA
TGFB2_7058	0.322791	0.0891629	3.67532	0.0242599	0.980645	NA			TGFB2_7058	0.322791	-0.980985	3.67521	-0.266919	0.789531	NA
TGFB3_7059	23.1895	1.21217	0.475377	2.5499	0.0107753	0.095595			TGFB3_7059	23.1895	0.403622	0.491611	0.821019	0.411635	0.949939
TGFBR2_7065	65.117	-0.593591	0.332093	-1.78742	0.0738689	0.244945			TGFBR2_7065	65.117	-0.332632	0.325967	-1.02045	0.307517	0.917178
TH_7069	2.54531	0.92618	1.06371	0.87071	0.383912	NA			TH_7069	2.54531	0.112684	1.14088	0.0987689	0.921322	NA
THAP11_7070	5.98378	-0.719163	0.673518	-1.06777	0.285624	NA			THAP11_7070	5.98378	0.120587	0.57177	0.210901	0.832965	0.982427
THBD_7074	0.144396	-0.456153	4.56215	-0.0999865	0.920355	NA			THBD_7074	0.144396	-0.564522	4.56194	-0.123746	0.901516	NA
TIAM1_7096	25.6766	-0.327437	0.351491	-0.931566	0.351561	0.57839			TIAM1_7096	25.6766	-0.0570875	0.33637	-0.169716	0.865233	0.982427
TIMELESS_7100	2.4663	-0.512077	1.01656	-0.503737	0.614446	NA			TIMELESS_7100	2.4663	-1.01113	1.07779	-0.938158	0.348163	NA
TIMM22_7102	24.2406	0.0802888	0.379427	0.211605	0.832415	0.915972			TIMM22_7102	24.2406	0.066298	0.376289	0.176189	0.860145	0.982427
TIMM9_7106	3.32995	-0.427963	0.957169	-0.447114	0.654793	NA			TIMM9_7106	3.32995	-0.470493	0.948868	-0.495846	0.620003	0.976075
TIMP1_7107	18.9903	-0.301782	0.439033	-0.687379	0.491844	0.69958			TIMP1_7107	18.9903	0.0731741	0.421424	0.173635	0.862152	0.982427
TIMP2_7109	28.0913	0.144845	0.514864	0.281326	0.77846	0.894069			TIMP2_7109	28.0913	-0.151313	0.519279	-0.291392	0.770752	0.982427
TIPARP_7116	70.1774	-0.346462	0.254349	-1.36215	0.17315	0.392853			TIPARP_7116	70.1774	0.00546878	0.246232	0.0222098	0.982281	0.998824
TJP1_7119	210.12	0.375403	0.197552	1.90028	0.0573963	0.212168			TJP1_7119	210.12	0.129368	0.198512	0.651689	0.514602	0.950833
TK1_7120	3.57027	-0.313663	0.903763	-0.347063	0.728544	NA			TK1_7120	3.57027	-0.849151	0.95223	-0.89175	0.372527	0.937314
TLE1_7124	17.4024	-0.407805	0.427747	-0.953377	0.340399	0.566091			TLE1_7124	17.4024	0.122571	0.400256	0.306232	0.759428	0.982427
TLR4_7131	0.345753	-1.61904	3.58603	-0.451486	0.651639	NA			TLR4_7131	0.345753	-1.72741	3.58592	-0.481719	0.630006	NA
TM2D2_7135	7.65341	-0.34864	0.569039	-0.612681	0.540087	0.732686			TM2D2_7135	7.65341	0.471017	0.507122	0.928805	0.35299	0.933861
TM9SF2_7142	462.322	0.189572	0.149258	1.2701	0.20405	0.428323			TM9SF2_7142	462.322	-0.0275922	0.149735	-0.184273	0.853799	0.982427
TM9SF3_7143	111.747	-0.68037	0.342867	-1.98436	0.0472163	0.196818			TM9SF3_7143	111.747	-0.0883304	0.337044	-0.262074	0.793265	0.982427
TMBIM6_7153	361.446	0.311436	0.176426	1.76525	0.0775221	0.25278			TMBIM6_7153	361.446	-0.028532	0.177512	-0.160733	0.872304	0.982498
TMC7_7154	2.36927	0.670588	1.06339	0.630613	0.528294	NA			TMC7_7154	2.36927	0.504563	1.06992	0.471588	0.637221	NA
TMC7_7155	12.0885	-0.256608	0.539767	-0.475404	0.634499	0.801562			TMC7_7155	12.0885	-0.158497	0.529059	-0.299582	0.764496	0.982427
TMC7_7156	0.342197	2.38547	2.9164	0.81795	0.413386	NA			TMC7_7156	0.342197	-0.0836313	3.02576	-0.0276397	0.977949	NA
TMED10_7162	15.8305	-0.141735	0.40037	-0.35401	0.723332	0.858725			TMED10_7162	15.8305	0.0256858	0.387227	0.0663325	0.947113	0.99176
STIMATE_7172	6.67146	0.591917	0.77131	0.767419	0.442833	0.661121			STIMATE_7172	6.67146	0.547649	0.767828	0.713244	0.475695	0.949939
TMEM128_7178	80.0754	0.354286	0.193281	1.83301	0.0668015	0.231717			TMEM128_7178	80.0754	-0.109785	0.199884	-0.549246	0.582837	0.976075
TMEM14C_7183	99.0684	0.072138	0.264668	0.27256	0.785191	0.895674			TMEM14C_7183	99.0684	0.115197	0.262917	0.438149	0.661278	0.976146
RXYLT1_7211	43.9381	0.652975	0.329838	1.97968	0.047739	0.197596			RXYLT1_7211	43.9381	0.251728	0.335404	0.750522	0.45294	0.949939
TMEM50A_7213	11.5444	0.19518	0.469737	0.415509	0.677769	0.830874			TMEM50A_7213	11.5444	0.0201445	0.473442	0.042549	0.966061	0.995276
TMEM97_7217	512.571	0.390575	0.161568	2.4174	0.015632	0.118242			TMEM97_7217	512.571	0.215705	0.161804	1.33312	0.182491	0.851711
TMX1_7229	6.55938	-0.0379288	0.665112	-0.0570262	0.954524	0.977703			TMX1_7229	6.55938	0.305118	0.632093	0.48271	0.629302	0.976075
TNFAIP3_7232	3.9409	-0.119609	0.720131	-0.166093	0.868084	NA			TNFAIP3_7232	3.9409	-0.146792	0.712368	-0.206061	0.836743	0.982427
TNFAIP8_7234	9.19705	-1.94059	0.761909	-2.54701	0.0108652	0.095684			TNFAIP8_7234	9.19705	-0.0794335	0.622939	-0.127514	0.898534	0.986967
TNFRSF10B_7241	50.747	0.0363796	0.276032	0.131795	0.895147	0.947969			TNFRSF10B_7241	50.747	0.397186	0.266803	1.48869	0.13657	0.808167
TNFRSF21_7250	129.943	0.416387	0.259108	1.607	0.108054	0.300509			TNFRSF21_7250	129.943	0.0663568	0.261187	0.254059	0.79945	0.982427
TNFSF10_7255	1.02922	-0.451073	1.62099	-0.278271	0.780804	NA			TNFSF10_7255	1.02922	-1.23306	1.74434	-0.706893	0.479633	NA
TNFSF10_7256	0.0987676	0	4.56215	0	1	NA			TNFSF10_7256	0.0987676	1.35898	4.56194	0.297895	0.765783	NA
TNFSF13_7259	0	NA	NA	NA	NA	NA			TNFSF13_7259	0	NA	NA	NA	NA	NA
TNFSF13_7260	1.15412	-0.500031	1.55189	-0.322207	0.747296	NA			TNFSF13_7260	1.15412	-0.750622	1.58396	-0.47389	0.635578	NA
TNIP1_7262	45.4093	-0.0720334	0.274645	-0.262278	0.793107	0.901206			TNIP1_7262	45.4093	0.106905	0.267783	0.399222	0.68973	0.980401
TOMM34_7272	78.4745	0.732222	0.416161	1.75947	0.0784979	0.253849			TOMM34_7272	78.4745	0.366716	0.418416	0.876439	0.380791	0.943195
TOMM70_7276	50.7686	-0.217833	0.300631	-0.724586	0.468706	0.682967			TOMM70_7276	50.7686	0.0731895	0.293159	0.249658	0.802852	0.982427
TOP2A_7277	10.7818	-0.423301	0.560046	-0.755832	0.44975	0.66502			TOP2A_7277	10.7818	-0.997363	0.593151	-1.68146	0.0926727	0.716761
TOPBP1_7280	46.3411	-0.406892	0.234474	-1.73534	0.08268	0.259174			TOPBP1_7280	46.3411	-0.154686	0.223276	-0.692801	0.488434	0.949939
TOR1A_7283	52.6659	0.111261	0.254161	0.43776	0.66156	0.820321			TOR1A_7283	52.6659	-0.121439	0.256846	-0.472809	0.63635	0.976075
TP53_7287	45.4499	0.720887	0.409683	1.75962	0.0784721	0.253849			TP53_7287	45.4499	0.124099	0.417925	0.29694	0.766512	0.982427
TP53BP1_7288	18.7602	0.273714	0.433195	0.631848	0.527486	0.722689			TP53BP1_7288	18.7602	-0.42326	0.458884	-0.922369	0.356336	0.933861
TP53I3_7290	34.274	-0.813267	0.299694	-2.71366	0.00665437	0.0752744			TP53I3_7290	34.274	-0.745212	0.292689	-2.54609	0.0108937	0.281015
TPD52L2_7294	29.012	0.0822678	0.293484	0.280315	0.779236	0.894424			TPD52L2_7294	29.012	-0.199804	0.299859	-0.666325	0.505203	0.949939
TPM1_7295	7.10738	0.938926	0.529854	1.77205	0.0763867	0.250136			TPM1_7295	7.10738	-0.295124	0.626156	-0.471326	0.637408	0.976075
TPRKB_7298	6.22676	-0.868642	0.631022	-1.37656	0.168648	0.38682			TPRKB_7298	6.22676	0.254359	0.52636	0.483243	0.628923	0.976075
TPX2_7308	123.689	-0.340944	0.315645	-1.08015	0.280075	0.506445			TPX2_7308	123.689	-0.398132	0.315187	-1.26316	0.206532	0.85743
TRAF6_7314	4.77686	-0.913272	0.958763	-0.952551	0.340817	NA			TRAF6_7314	4.77686	-0.568911	0.922733	-0.61655	0.537531	0.963548
TRAK2_7315	58.9749	-0.944011	0.288499	-3.27215	0.00106733	0.0323508			TRAK2_7315	58.9749	0.0754589	0.265513	0.284201	0.776257	0.982427
TRAM1_7316	81.1477	0.433332	0.249364	1.73775	0.082255	0.258877			TRAM1_7316	81.1477	0.241119	0.25052	0.962477	0.33581	0.931364
TRAM2_7319	118.773	-0.512891	0.175054	-2.92989	0.00339078	0.0553592			TRAM2_7319	118.773	-0.0595595	0.165515	-0.359843	0.718965	0.982427
TRAP1_7320	5.85888	0.475227	0.608632	0.780813	0.434913	NA			TRAP1_7320	5.85888	0.527352	0.597831	0.882109	0.377718	0.943195
TRAPPC3_7327	105.59	0.353508	0.348364	1.01477	0.310218	0.538245			TRAPPC3_7327	105.59	-0.153407	0.351771	-0.436099	0.662765	0.976146
TRIB1_7336	21.7439	-0.704509	0.377779	-1.86487	0.0621995	0.223254			TRIB1_7336	21.7439	-0.346603	0.358368	-0.96717	0.333459	0.931126
TRIB3_7337	80.2511	0.419045	0.244674	1.71267	0.0867734	0.267021			TRIB3_7337	80.2511	2.03077	0.224587	9.04226	1.53459e-19	1.35913e-16
TRIM13_7340	111.008	0.165466	0.172315	0.960252	0.336928	0.564463			TRIM13_7340	111.008	-0.256328	0.177462	-1.44441	0.148623	0.825198
TRIM2_7343	43.4497	-0.937847	0.293607	-3.19423	0.00140206	0.0372303			TRIM2_7343	43.4497	-0.64796	0.280228	-2.31226	0.0207633	0.385791
TSC22D3_7366	68.7435	0.996194	0.288224	3.45632	0.000547602	0.0273918			TSC22D3_7366	68.7435	0.938854	0.287617	3.26425	0.00109753	0.0694315
TSEN2_7367	79.4332	-0.31959	0.227027	-1.40772	0.159215	0.371343			TSEN2_7367	79.4332	0.0521268	0.218768	0.238274	0.811668	0.982427
TSKU_7371	83.7412	0.170857	0.20236	0.844321	0.39849	0.62332			TSKU_7371	83.7412	0.107201	0.20164	0.531643	0.594973	0.976075
TSPAN3_7378	22.3779	-0.752467	0.381564	-1.97206	0.0486027	0.198377			TSPAN3_7378	22.3779	0.249711	0.339839	0.734791	0.462467	0.949939
TSPAN4_7379	0.498588	-1.62058	2.9766	-0.544439	0.58614	NA			TSPAN4_7379	0.498588	-0.767183	2.97654	-0.257743	0.796605	NA
TSTA3_7382	10.7196	0.511149	0.509675	1.00289	0.315914	0.544845			TSTA3_7382	10.7196	-0.108588	0.539943	-0.201111	0.840612	0.982427
TTK_7394	4.63547	-1.38507	0.947337	-1.46206	0.143724	NA			TTK_7394	4.63547	-0.482684	0.830106	-0.581472	0.560922	0.976075
TTR_7397	3.12394	-1.57643	1.25163	-1.25951	0.207847	NA			TTR_7397	3.12394	-0.763655	1.15813	-0.659384	0.509649	0.949939
TUBA1A_7398	6064.11	0.092124	0.192056	0.479673	0.63146	0.799441			TUBA1A_7398	6064.11	-0.239116	0.192116	-1.24465	0.213262	0.86316
TUBA1B_7399	134.648	0.362667	0.284009	1.27695	0.201618	0.425874			TUBA1B_7399	134.648	-0.203304	0.287888	-0.706189	0.48007	0.949939
TUBA1C_7400	2.79331	1.76667	0.96664	1.82764	0.067604	NA			TUBA1C_7400	2.79331	0.152171	1.12493	0.135271	0.892397	NA
TUBB3_7409	1034.08	0.428275	0.350177	1.22303	0.22132	0.445483			TUBB3_7409	1034.08	-0.0149185	0.350462	-0.0425682	0.966046	0.995276
TUBB6_7410	11.2963	0.358861	0.572939	0.626352	0.531084	0.725496			TUBB6_7410	11.2963	-0.542042	0.618599	-0.876241	0.380899	0.943195
TWF2_7415	280.984	0.385504	0.174357	2.21101	0.0270355	0.147815			TWF2_7415	280.984	0.426	0.173568	2.45437	0.0141132	0.309363
TWIST1_7416	2.81501	0.0549063	1.0826	0.0507169	0.959551	NA			TWIST1_7416	2.81501	-0.858912	1.17888	-0.728585	0.466255	NA
TXLNA_7419	352.937	-0.51753	0.164527	-3.14557	0.00165765	0.0401768			TXLNA_7419	352.937	-0.0398056	0.161232	-0.246884	0.804998	0.982427
TXLNGY_7420	0	NA	NA	NA	NA	NA			TXLNGY_7420	0	NA	NA	NA	NA	NA
TXNDC9_7433	318.822	-1.43095	0.474834	-3.01358	0.00258187	0.047795			TXNDC9_7433	318.822	-0.367563	0.471878	-0.778937	0.436017	0.949939
TXNL4B_7437	505.795	0.0905326	0.138085	0.655629	0.512063	0.712343			TXNL4B_7437	505.795	0.40504	0.136489	2.96755	0.00300181	0.13293
TXNRD1_7440	61.1414	1.09382	0.317918	3.44057	0.000580484	0.0282029			TXNRD1_7440	61.1414	0.857486	0.319476	2.68404	0.0072738	0.215127
TYROBP_7448	0.224357	0.0247417	4.56215	0.00542327	0.995673	NA			TYROBP_7448	0.224357	-0.0836075	4.56194	-0.0183272	0.985378	NA
UBA3_7456	76.2973	-0.0229513	0.188699	-0.121629	0.903193	0.952177			UBA3_7456	76.2973	0.209316	0.181761	1.1516	0.249487	0.889565
UBE2G1_7477	378.481	0.367633	0.246525	1.49126	0.135893	0.341695			UBE2G1_7477	378.481	-0.0816591	0.247661	-0.329721	0.741611	0.982427
UBE2L6_7483	550.104	0.269806	0.180395	1.49564	0.134747	0.340385			UBE2L6_7483	550.104	0.0743985	0.180665	0.411803	0.680484	0.980379
UBE2Q2_7491	136.123	0.145693	0.175189	0.831632	0.405617	0.628613			UBE2Q2_7491	136.123	0.00805672	0.175533	0.0458986	0.963391	0.994399
UBE2T_7492	38.9761	0.315706	0.251977	1.25292	0.210236	0.434518			UBE2T_7492	38.9761	-0.0923336	0.260281	-0.354745	0.72278	0.982427
UBE2V2_7495	168.582	0.241327	0.134014	1.80076	0.0717402	0.240258			UBE2V2_7495	168.582	0.21265	0.133091	1.59778	0.110093	0.757814
UBE3C_7502	9.74022	-0.145265	0.599722	-0.242221	0.808609	0.909153			UBE3C_7502	9.74022	-0.302786	0.603251	-0.501924	0.615721	0.976075
UBQLN2_7511	100.78	-0.415676	0.246457	-1.68661	0.0916792	0.273291			UBQLN2_7511	100.78	-0.134408	0.241075	-0.557537	0.577161	0.976075
UBR7_7515	103.137	0.176387	0.177232	0.995234	0.319622	0.548891			UBR7_7515	103.137	0.174974	0.175597	0.996452	0.31903	0.923381
UCHL1_7516	437.044	0.464914	0.226695	2.05084	0.0402825	0.183432			UCHL1_7516	437.044	0.25884	0.226982	1.14035	0.254139	0.891894
UFM1_7522	262.67	-0.0956176	0.129798	-0.736663	0.461327	0.677016			UFM1_7522	262.67	-0.0563693	0.128504	-0.438656	0.66091	0.976146
UGDH_7525	302.87	0.269235	0.146894	1.83285	0.0668243	0.231717			UGDH_7525	302.87	-0.0157896	0.14801	-0.106679	0.915044	0.986967
UGT1A1_7531	0.0648309	0	4.56215	0	1	NA			UGT1A1_7531	0.0648309	1.35896	4.56194	0.297892	0.765786	NA
UGT1A4_7535	0.107117	0.0247484	4.56215	0.00542473	0.995672	NA			UGT1A4_7535	0.107117	0.878076	4.56194	0.192479	0.847367	NA
UGT1A5_7536	0.292508	-0.456147	3.11124	-0.146613	0.883438	NA			UGT1A5_7536	0.292508	1.88622	2.99762	0.629238	0.529193	NA
UGT1A7_7542	0.129977	0.0247417	4.56215	0.00542327	0.995673	NA			UGT1A7_7542	0.129977	-0.0836211	4.56194	-0.0183302	0.985375	NA
UGT1A9_7544	0.107314	0.0247484	4.56215	0.00542473	0.995672	NA			UGT1A9_7544	0.107314	0.878076	4.56194	0.192479	0.847367	NA
UGT2B7_7548	0.323457	-1.33004	4.34666	-0.30599	0.759612	NA			UGT2B7_7548	0.323457	0.37926	4.31056	0.0879839	0.929889	NA
UNC50_7554	158.039	0.929951	0.254966	3.64735	0.000264956	0.0168354			UNC50_7554	158.039	0.444045	0.257361	1.72538	0.0844596	0.704024
UQCRFS1_7566	273.547	0.173463	0.161914	1.07133	0.284022	0.508664			UQCRFS1_7566	273.547	0.0101306	0.162271	0.0624298	0.950221	0.99176
UQCRQ_7569	182.756	-1.05653	0.312577	-3.38005	0.000724716	0.029602			UQCRQ_7569	182.756	-0.505493	0.30817	-1.64031	0.100941	0.739855
USO1_7576	65.5768	0.339133	0.228073	1.48695	0.137029	0.342534			USO1_7576	65.5768	0.237616	0.227962	1.04235	0.297248	0.917178
USP1_7579	5.62878	-0.874933	0.788821	-1.10916	0.267359	NA			USP1_7579	5.62878	0.149015	0.693011	0.215025	0.829748	0.982427
USP14_7582	1225.9	0.202974	0.154403	1.31457	0.188654	0.412198			USP14_7582	1225.9	0.0379649	0.154494	0.245737	0.805886	0.982427
USP18_7584	6.34862	-0.448752	0.643031	-0.697871	0.485258	0.694269			USP18_7584	6.34862	0.495106	0.551565	0.897638	0.369378	0.935695
USP22_7587	822.19	-0.219201	0.157302	-1.3935	0.163468	0.377889			USP22_7587	822.19	-0.147156	0.156839	-0.938264	0.348109	0.933861
USP6NL_7599	36.3681	-0.654773	0.317454	-2.06258	0.0391528	0.180841			USP6NL_7599	36.3681	-0.0302052	0.294255	-0.10265	0.918241	0.986967
USP7_7602	393.823	0.0965861	0.166344	0.580641	0.561482	0.749049			USP7_7602	393.823	-0.130163	0.16692	-0.779791	0.435514	0.949939
USP9Y_7605	0.12729	0.0247484	4.56215	0.00542473	0.995672	NA			USP9Y_7605	0.12729	0.878076	4.56194	0.192479	0.847367	NA
UTP14A_7606	50.068	-0.386356	0.225419	-1.71394	0.0865396	0.267001			UTP14A_7606	50.068	0.0297506	0.209438	0.142049	0.887041	0.984668
VAMP2_7615	175.964	0.293624	0.15742	1.86522	0.06215	0.223254			VAMP2_7615	175.964	0.233319	0.156963	1.48646	0.137158	0.809843
VAMP7_7620	172.953	-0.14735	0.125938	-1.17002	0.241993	0.470965			VAMP7_7620	172.953	0.316584	0.11839	2.67408	0.00749338	0.21879
VAPB_7621	48.0703	0.554071	0.281332	1.96946	0.0489004	0.198558			VAPB_7621	48.0703	-0.014712	0.291053	-0.0505475	0.959686	0.993024
VAT1_7625	26.476	-0.745826	0.388086	-1.92181	0.0546303	0.207155			VAT1_7625	26.476	-0.437606	0.373023	-1.17313	0.240742	0.8787
VAV3_7626	1.76716	0.822569	1.18957	0.691484	0.489262	NA			VAV3_7626	1.76716	-0.558905	1.41817	-0.394104	0.693504	NA
VBP1_7629	14.9537	-0.764861	0.509623	-1.50084	0.133398	0.339414			VBP1_7629	14.9537	-0.393135	0.485782	-0.809283	0.418352	0.949939
VEGFA_7645	0.326065	-1.82708	4.36267	-0.418799	0.675363	NA			VEGFA_7645	0.326065	-1.93544	4.36248	-0.443655	0.657292	NA
VIM_7657	173.84	0.11853	0.212124	0.558775	0.576316	0.76119			VIM_7657	173.84	-0.197932	0.213967	-0.92506	0.354935	0.933861
SELENOS_7660	40.7616	-0.756209	0.34063	-2.22003	0.0264168	0.146132			SELENOS_7660	40.7616	-0.163427	0.32379	-0.504732	0.613747	0.976075
VPS28_7671	46.4204	-0.0619678	0.28331	-0.218727	0.826862	0.915972			VPS28_7671	46.4204	0.368712	0.271017	1.36048	0.17368	0.851711
VPS72_7688	379.689	0.180385	0.13325	1.35373	0.175822	0.394424			VPS72_7688	379.689	-0.0792362	0.134138	-0.590709	0.554716	0.976075
VTN_7690	0.940359	0.517962	1.70591	0.303627	0.761412	NA			VTN_7690	0.940359	-0.603484	1.85993	-0.324466	0.745585	NA
VWF_7691	0.281488	1.81762	3.69643	0.491722	0.622916	NA			VWF_7691	0.281488	0.87812	3.73593	0.235047	0.814172	NA
WASF3_7695	17.8119	0.196488	0.468721	0.419201	0.675069	0.829199			WASF3_7695	17.8119	-0.657667	0.501127	-1.31237	0.189394	0.851711
WDR43_7707	326.73	0.999825	0.372611	2.68329	0.00729009	0.0786193			WDR43_7707	326.73	0.39167	0.373738	1.04798	0.294648	0.917178
TBC1D31_7713	5.60451	-0.0343063	0.727167	-0.047178	0.962371	NA			TBC1D31_7713	5.60451	-0.1915	0.730766	-0.262054	0.79328	0.982427
WDR7_7716	8.19615	-0.545564	0.610364	-0.893833	0.371411	0.598894			WDR7_7716	8.19615	0.371942	0.548531	0.678069	0.497728	0.949939
WDTC1_7722	69.3805	-0.0635195	0.22106	-0.28734	0.773852	0.893578			WDTC1_7722	69.3805	0.111629	0.215202	0.518715	0.603959	0.976075
WFS1_7723	6.20904	0.506204	0.758732	0.667171	0.504663	0.706648			WFS1_7723	6.20904	0.303921	0.765374	0.397088	0.691302	0.980401
WIPF2_7724	11.2095	-0.463832	0.571378	-0.811778	0.416919	0.640639			WIPF2_7724	11.2095	-0.526963	0.568247	-0.927349	0.353745	0.933861
WNT4_7736	0	NA	NA	NA	NA	NA			WNT4_7736	0	NA	NA	NA	NA	NA
GET1_7746	21.5577	0.753827	0.459333	1.64113	0.10077	0.290817			GET1_7746	21.5577	0.0717185	0.476428	0.150534	0.880344	0.982975
XBP1_7759	23.3978	0.820725	0.414901	1.97812	0.0479149	0.197975			XBP1_7759	23.3978	0.508563	0.42027	1.21009	0.226246	0.874841
XPC_7774	85.9714	0.239027	0.233421	1.02402	0.305827	0.533898			XPC_7774	85.9714	0.396891	0.229744	1.72753	0.0840717	0.704024
XPNPEP1_7775	187.761	-0.0116196	0.185489	-0.062643	0.950051	0.977065			XPNPEP1_7775	187.761	-0.0714513	0.185088	-0.38604	0.699467	0.982427
XPO7_7779	29.6665	0.134827	0.486738	0.277001	0.78178	0.894932			XPO7_7779	29.6665	0.049145	0.486265	0.101066	0.919498	0.986967
XRCC1_7782	204.739	0.58549	0.211732	2.76524	0.00568807	0.0706668			XRCC1_7782	204.739	0.284235	0.212892	1.33512	0.181838	0.851711
XRCC5_7786	645.652	0.374358	0.1986	1.88499	0.0594317	0.217978			XRCC5_7786	645.652	-0.0363676	0.1993	-0.182477	0.855209	0.982427
XRN2_7788	147.999	0.144564	0.201307	0.718127	0.472679	0.684989			XRN2_7788	147.999	-0.449335	0.20687	-2.17206	0.0298511	0.45583
YIPF5_7795	15.7537	1.26543	0.396592	3.19075	0.00141905	0.0372303			YIPF5_7795	15.7537	0.551453	0.4193	1.31517	0.188452	0.851711
YKT6_7796	55.7974	0.881372	0.431083	2.04455	0.0408991	0.183851			YKT6_7796	55.7974	0.169184	0.43868	0.385665	0.699745	0.982427
YME1L1_7799	137.842	0.278857	0.181545	1.53602	0.124533	0.325993			YME1L1_7799	137.842	0.0999686	0.18234	0.548254	0.583518	0.976075
YTHDF1_7805	61.0868	-0.185914	0.250701	-0.741577	0.458344	0.6739			YTHDF1_7805	61.0868	0.244101	0.239045	1.02115	0.307183	0.917178
ZDHHC6_7833	44.9335	0.00963546	0.250909	0.0384023	0.969367	0.984867			ZDHHC6_7833	44.9335	0.159543	0.244687	0.652028	0.514383	0.950833
ZMIZ1_7853	44.5324	-0.00881608	0.301162	-0.0292736	0.976646	0.987765			ZMIZ1_7853	44.5324	-0.203718	0.303372	-0.671513	0.501894	0.949939
ZMYM2_7861	5.11415	-1.54953	0.874501	-1.77191	0.0764102	NA			ZMYM2_7861	5.11415	-1.17938	0.818763	-1.44044	0.149742	0.825443
ZNF114_7862	0.834708	1.81101	1.86516	0.970969	0.331564	NA			ZNF114_7862	0.834708	2.39074	1.75075	1.36555	0.17208	NA
ZNF131_7863	116.081	0.18801	0.196469	0.956946	0.338594	0.564974			ZNF131_7863	116.081	0.18072	0.195269	0.925496	0.354708	0.933861
ZNF165_7867	3.24492	1.12641	0.775075	1.45329	0.146144	NA			ZNF165_7867	3.24492	0.684831	0.800818	0.855165	0.39246	0.947737
ZNF274_7885	29.4828	0.944738	0.307145	3.07587	0.00209887	0.0431079			ZNF274_7885	29.4828	0.0995209	0.328436	0.303014	0.761879	0.982427
ZNF318_7889	2.88688	-0.138735	0.916161	-0.151431	0.879636	NA			ZNF318_7889	2.88688	-1.44957	1.1112	-1.30451	0.192061	0.851711
ZNF395_7894	0.715087	1.03804	1.78399	0.581865	0.560658	NA			ZNF395_7894	0.715087	0.764621	1.81641	0.420951	0.673791	NA
ZNF451_7904	9.63317	0.372878	0.525504	0.709562	0.477976	0.688555			ZNF451_7904	9.63317	0.403916	0.51786	0.779971	0.435408	0.949939
ZNF555_7905	0.910982	1.25514	1.66131	0.755512	0.449942	NA			ZNF555_7905	0.910982	-0.77916	1.907	-0.408578	0.682849	NA
ZNF586_7908	37.6748	-1.40474	0.634264	-2.21475	0.0267774	0.1469			ZNF586_7908	37.6748	0.142217	0.608983	0.233532	0.815348	0.982427
EIF1_10459	1635.11	0.213662	0.137113	1.55829	0.119165	0.31728			EIF1_10459	1635.11	0.269987	0.136914	1.97194	0.0486162	0.592022
CNKSR3_10480	46.5714	-1.48794	0.454947	-3.27057	0.00107331	0.0323508			CNKSR3_10480	46.5714	-0.233088	0.428507	-0.543955	0.586473	0.976075
NHP2_10492	244.233	-0.48149	0.262181	-1.83648	0.0662872	0.23161			NHP2_10492	244.233	-0.260085	0.260469	-0.998526	0.318025	0.922479
HSD3B2_10507	0.287553	-0.0107182	4.50768	-0.00237776	0.998103	NA			HSD3B2_10507	0.287553	-0.119146	4.50747	-0.026433	0.978912	NA
MAGEA2_10525	0	NA	NA	NA	NA	NA			MAGEA2_10525	0	NA	NA	NA	NA	NA
STMN2_10543	393.09	-0.406232	0.282499	-1.43799	0.150436	0.360835			STMN2_10543	393.09	-0.606529	0.282856	-2.1443	0.0320085	0.477789
BRD3_10545	366.903	0.420506	0.221702	1.89672	0.0578653	0.213154			BRD3_10545	366.903	0.0794208	0.222535	0.356892	0.721173	0.982427
FBXO5_10555	111.033	0.0232592	0.260397	0.0893218	0.928826	0.968135			FBXO5_10555	111.033	0.00947206	0.259424	0.0365119	0.970874	0.996561
KRT7_10561	2.8124	1.11005	0.962628	1.15314	0.248851	NA			KRT7_10561	2.8124	1.15055	0.949805	1.21135	0.225762	NA
PHOX2B_10580	0.172613	0.986525	4.56215	0.216241	0.8288	NA			PHOX2B_10580	0.172613	-0.0836202	4.56194	-0.01833	0.985376	NA
TNFAIP8_10589	16.0949	-0.586393	0.491518	-1.19302	0.23286	0.460044			TNFAIP8_10589	16.0949	0.342665	0.448858	0.763415	0.445216	0.949939
SCARA3_10615	4.01305	-0.423394	0.989045	-0.428084	0.66859	NA			SCARA3_10615	4.01305	-1.46017	1.08475	-1.34608	0.178276	0.851711
SGK2_10628	11.5827	-0.783641	0.650582	-1.20452	0.228387	0.454262			SGK2_10628	11.5827	0.450649	0.598833	0.752545	0.451723	0.949939
SLFN12_10631	4.51489	-0.792164	0.77213	-1.02595	0.304917	NA			SLFN12_10631	4.51489	-0.907974	0.772902	-1.17476	0.240091	0.8787
GSTM1_10645	15.2231	0.886821	0.497286	1.78332	0.0745339	0.246165			GSTM1_10645	15.2231	-0.458969	0.549559	-0.835158	0.403629	0.949939
GDF9_10651	0.339859	-1.51692	3.53505	-0.429109	0.667844	NA			GDF9_10651	0.339859	0.0694421	3.50424	0.0198166	0.98419	NA
RNASE6_10652	0.179167	-0.456153	4.56215	-0.0999865	0.920355	NA			RNASE6_10652	0.179167	-0.564509	4.56194	-0.123743	0.901519	NA
ANP32E_10658	504.649	0.806446	0.312719	2.57882	0.00991383	0.0915191			ANP32E_10658	504.649	0.140686	0.313744	0.448409	0.653858	0.976146
TIMMDC1_10676	99.3925	-0.0421084	0.199685	-0.210875	0.832985	0.915972			TIMMDC1_10676	99.3925	-0.0453079	0.198022	-0.228802	0.819023	0.982427
SOS1_10682	11.722	-0.159504	0.586735	-0.271851	0.785737	0.895798			SOS1_10682	11.722	0.0593507	0.568827	0.104339	0.916901	0.986967
PSAT1_10692	19.7254	0.26995	0.376684	0.716648	0.473591	0.68517			PSAT1_10692	19.7254	1.15438	0.34221	3.37332	0.000742686	0.0551493
IGSF6_10705	0.378204	-1.05021	3.04399	-0.345013	0.730085	NA			IGSF6_10705	0.378204	0.605506	2.99892	0.201908	0.839989	NA
CEBPB_10745	54.9131	-1.15722	0.483129	-2.39527	0.0166083	0.12056			CEBPB_10745	54.9131	0.09723	0.464973	0.209109	0.834363	0.982427
MS4A4A_10754	0.0823406	0	4.56215	0	1	NA			MS4A4A_10754	0.0823406	0	4.56194	0	1	NA
RANBP2_10755	1.64671	-0.371683	1.30577	-0.284646	0.775915	NA			RANBP2_10755	1.64671	0.298317	1.18586	0.251563	0.801379	NA
GPR87_10766	0.81286	-1.2723	1.70154	-0.747735	0.45462	NA			GPR87_10766	0.81286	-1.3807	1.70152	-0.811447	0.417109	NA
MARCKS_10769	34.0912	0.210052	0.346678	0.6059	0.544581	0.73581			MARCKS_10769	34.0912	-0.266229	0.357245	-0.745229	0.456134	0.949939
CYP1A1_10775	3.76872	-0.863094	0.950491	-0.908051	0.363851	NA			CYP1A1_10775	3.76872	-0.26114	0.886945	-0.294426	0.768432	0.982427
GPAT3_10783	6.96448	-0.0765773	0.632109	-0.121146	0.903576	0.952177			GPAT3_10783	6.96448	1.14482	0.551199	2.07697	0.0378042	0.518691
CRIM1_10788	50.5005	0.36478	0.290221	1.25691	0.208788	0.433666			CRIM1_10788	50.5005	0.0603255	0.29403	0.205168	0.837441	0.982427
KRT19_10816	0.449928	-1.10716	2.9277	-0.378165	0.705308	NA			KRT19_10816	0.449928	-2.17732	2.92764	-0.743711	0.457051	NA
MMADHC_10852	220.722	0.378898	0.148814	2.54612	0.0108927	0.095684			MMADHC_10852	220.722	0.188895	0.149495	1.26355	0.20639	0.85743
IGFBP1_10877	0.0684571	1.46742	4.56215	0.321651	0.747717	NA			IGFBP1_10877	0.0684571	0	4.56194	0	1	NA
ASS1_10887	4.58837	-1.34549	0.935377	-1.43845	0.150307	NA			ASS1_10887	4.58837	0.393955	0.758925	0.519096	0.603694	0.976075
SEMA6A_10899	308.025	0.28397	0.256446	1.10733	0.268151	0.496396			SEMA6A_10899	308.025	0.00827853	0.257111	0.0321982	0.974314	0.996764
F2R_10901	2.39223	0.250519	0.898135	0.278933	0.780297	NA			F2R_10901	2.39223	-0.63392	1.0107	-0.627211	0.530521	NA
CRABP2_10904	410.97	-0.347168	0.225005	-1.54294	0.122846	0.32378			CRABP2_10904	410.97	-0.311163	0.224458	-1.38628	0.165661	0.850714
EMG1_10916	18.894	-0.750154	0.450522	-1.66508	0.0958972	0.282171			EMG1_10916	18.894	0.36759	0.405337	0.906874	0.364474	0.935506
PSMA4_10918	320.087	0.109226	0.175281	0.623149	0.533186	0.727101			PSMA4_10918	320.087	-0.201199	0.176454	-1.14024	0.254188	0.891894
WDR3_10929	304.828	0.532042	0.237095	2.244	0.0248325	0.142393			WDR3_10929	304.828	0.385932	0.237229	1.62683	0.103773	0.739855
HLA.DMB_10963	0.7269	0.84706	2.20869	0.383512	0.70134	NA			HLA.DMB_10963	0.7269	0.800595	2.19825	0.364196	0.715712	NA
ORMDL3_10971	144.013	0.342924	0.32889	1.04267	0.297101	0.523995			ORMDL3_10971	144.013	-0.149132	0.331466	-0.449916	0.652771	0.976146
HES5_10979	7.46841	-2.65851	1.27224	-2.08963	0.0366515	0.174782			HES5_10979	7.46841	0.608614	1.07148	0.568011	0.570027	0.976075
LCE1E_10980	0.642394	-1.69017	2.02776	-0.833517	0.404553	NA			LCE1E_10980	0.642394	-1.79858	2.02773	-0.886988	0.375085	NA
TRPC6_10988	0.400247	2.54818	3.37255	0.755565	0.44991	NA			TRPC6_10988	0.400247	2.71502	3.3489	0.81072	0.417527	NA
FCER1G_11058	2.66042	0.164981	0.930127	0.177375	0.859214	NA			FCER1G_11058	2.66042	-0.181356	0.962599	-0.188402	0.850561	NA
F2RL2_11064	3.38516	0.73703	0.927929	0.794274	0.427036	NA			F2RL2_11064	3.38516	2.47311	0.781315	3.16532	0.00154914	0.080707
MPDZ_11090	36.8016	0.218626	0.292258	0.748058	0.454425	0.670235			MPDZ_11090	36.8016	-0.189073	0.300448	-0.629304	0.52915	0.958386
FOXE3_11091	1.3457	-1.17024	1.41645	-0.826178	0.408703	NA			FOXE3_11091	1.3457	0.486954	1.12032	0.434656	0.663812	NA
OLIG2_11096	30.8135	-0.662429	0.351746	-1.88326	0.0596651	0.218493			OLIG2_11096	30.8135	-1.26607	0.372734	-3.39672	0.000681989	0.0551493
PRUNE2_11113	23.2427	-0.114343	0.450276	-0.25394	0.799542	0.904583			PRUNE2_11113	23.2427	-0.490836	0.459279	-1.06871	0.285201	0.916292
SEL1L_11119	94.831	0.86029	0.366871	2.34494	0.0190302	0.12734			SEL1L_11119	94.831	0.18547	0.371299	0.499518	0.617414	0.976075
ISG20_11135	4.0684	0.979181	0.707112	1.38476	0.166125	NA			ISG20_11135	4.0684	0.476234	0.739205	0.644252	0.519412	0.952671
CCL14_11163	0.204364	-0.925798	4.55721	-0.20315	0.839018	NA			CCL14_11163	0.204364	-0.0724564	4.557	-0.0159	0.987314	NA
SYP_11176	32.4222	0.266326	0.601518	0.442756	0.657942	0.817366			SYP_11176	32.4222	-0.392658	0.612065	-0.641529	0.521179	0.953616
TMEM185A_11192	146.363	0.555233	0.273596	2.02939	0.0424186	0.186687			TMEM185A_11192	146.363	0.0494462	0.27647	0.178848	0.858057	0.982427
FZD2_11193	14.8909	-0.628163	0.479419	-1.31026	0.190108	0.413087			FZD2_11193	14.8909	-0.59878	0.472545	-1.26714	0.205105	0.855412
FASN_11197	681.693	-0.412916	0.190933	-2.16262	0.0305704	0.154418			FASN_11197	681.693	-0.114472	0.189903	-0.602791	0.546648	0.968942
GPX2_11201	0.0893246	0.0247417	4.56215	0.00542327	0.995673	NA			GPX2_11201	0.0893246	-0.0836335	4.56194	-0.0183329	0.985373	NA
FMO5_11213	0.239725	0.0247534	4.56215	0.00542583	0.995671	NA			FMO5_11213	0.239725	1.60085	4.53921	0.35267	0.724336	NA
JUNB_11226	4.27914	-1.77882	1.20596	-1.47503	0.140204	NA			JUNB_11226	4.27914	-0.629245	1.09521	-0.574546	0.565599	0.976075
P2RX3_11227	821.965	-0.0789706	0.20123	-0.39244	0.694733	0.838734			P2RX3_11227	821.965	-0.502453	0.201917	-2.48841	0.0128316	0.301986
SCNN1B_11243	0.259393	0	3.20995	0	1	NA			SCNN1B_11243	0.259393	1.35902	3.20988	0.423387	0.672013	NA
TCF19_11253	0.595063	-0.306915	2.33549	-0.131413	0.895448	NA			TCF19_11253	0.595063	0.351531	2.28206	0.154041	0.877578	NA
SLC44A4_11273	0.0843796	-0.456153	4.56215	-0.0999865	0.920355	NA			SLC44A4_11273	0.0843796	-0.564535	4.56194	-0.123749	0.901514	NA
EDNRB_11280	3.0204	0.216599	1.01611	0.213165	0.831198	NA			EDNRB_11280	3.0204	-1.14629	1.19776	-0.957023	0.338556	0.932513
PKIB_11293	8.7664	0.153712	0.589849	0.260595	0.794405	0.902244			PKIB_11293	8.7664	0.54724	0.563467	0.971201	0.331448	0.930626
ANKRD26_11298	9.59027	-0.696294	0.541687	-1.28542	0.198647	0.421878			ANKRD26_11298	9.59027	-0.0499864	0.486977	-0.102646	0.918244	0.986967
COL16A1_11319	110.069	0.566557	0.285432	1.98491	0.0471544	0.196818			COL16A1_11319	110.069	0.193441	0.287752	0.672248	0.501426	0.949939
RASSF5_11333	30.0591	-0.57367	0.450107	-1.27452	0.20248	0.426761			RASSF5_11333	30.0591	0.342606	0.425471	0.805239	0.420682	0.949939
ASCL1_11345	7.65545	-1.60972	0.66213	-2.43112	0.0150522	0.11527			ASCL1_11345	7.65545	-0.42327	0.550163	-0.769354	0.441683	0.949939
MRPL14_11352	168.83	-0.248374	0.183254	-1.35535	0.175305	0.394084			MRPL14_11352	168.83	-0.572441	0.185771	-3.08143	0.0020601	0.0986624
CLEC4A_11353	5.162	-0.505449	0.754316	-0.670077	0.502809	NA			CLEC4A_11353	5.162	0.302857	0.684265	0.442602	0.658054	0.976146
CENPH_11358	64.483	0.421073	0.336142	1.25266	0.210328	0.434518			CENPH_11358	64.483	0.466985	0.334512	1.39602	0.162709	0.849349
MZB1_11368	0.167151	0	4.56215	0	1	NA			MZB1_11368	0.167151	1.35899	4.56194	0.297897	0.765781	NA
HERC5_11373	4.33625	1.60477	0.694919	2.30929	0.0209278	NA			HERC5_11373	4.33625	1.19222	0.713288	1.67144	0.0946355	0.723455
GAD2_11406	0	NA	NA	NA	NA	NA			GAD2_11406	0	NA	NA	NA	NA	NA
TRAF3IP2_11425	3.69578	-0.394827	1.00747	-0.3919	0.695132	NA			TRAF3IP2_11425	3.69578	0.582688	0.923089	0.631237	0.527886	0.958055
TSPAN1_11441	1.96394	0.136155	1.18092	0.115296	0.90821	NA			TSPAN1_11441	1.96394	1.02535	1.02336	1.00194	0.316371	NA
PLEKHA7_11450	14.7341	-0.3069	0.510371	-0.601328	0.547622	0.737799			PLEKHA7_11450	14.7341	0.464516	0.478652	0.970468	0.331813	0.930626
APOBEC3G_11453	0	NA	NA	NA	NA	NA			APOBEC3G_11453	0	NA	NA	NA	NA	NA
SLC2A14_11487	2.54833	1.08867	0.84722	1.28499	0.198794	NA			SLC2A14_11487	2.54833	0.484231	0.892149	0.542769	0.587289	NA
LRCH4_11541	49.0678	-0.399229	0.269541	-1.48115	0.138567	0.34265			LRCH4_11541	49.0678	-0.412002	0.266954	-1.54335	0.122747	0.770614
MAPT_11555	226.201	0.0650015	0.183787	0.353679	0.723579	0.858725			MAPT_11555	226.201	-0.0638727	0.183955	-0.347218	0.728427	0.982427
ITK_11559	0.658487	-0.167542	1.90914	-0.0877576	0.930069	NA			ITK_11559	0.658487	0.456515	1.79107	0.254884	0.798813	NA
GGT5_11580	0.465064	-0.736869	3.49785	-0.210663	0.83315	NA			GGT5_11580	0.465064	-1.80701	3.49776	-0.516619	0.605422	NA
FABP1_11582	0.202152	0.0247417	4.56215	0.00542327	0.995673	NA			FABP1_11582	0.202152	-0.0836137	4.56194	-0.0183285	0.985377	NA
NTN4_11596	1.02965	-1.54657	1.49272	-1.03608	0.300166	NA			NTN4_11596	1.02965	-0.795857	1.38008	-0.576673	0.564161	NA
S100B_11600	44.0024	-2.53156	0.884914	-2.8608	0.00422571	0.0617059			S100B_11600	44.0024	-1.10374	0.85777	-1.28676	0.198178	0.851711
ZBTB41_11607	163.715	-0.181962	0.156221	-1.16477	0.244111	0.471962			ZBTB41_11607	163.715	0.129087	0.151462	0.852273	0.394062	0.94858
LHX2_11628	0.624501	-0.96074	2.19779	-0.437139	0.66201	NA			LHX2_11628	0.624501	1.34427	2.03789	0.659639	0.509485	NA
PRKAA1_11642	40.4355	0.372741	0.262951	1.41753	0.156328	0.367896			PRKAA1_11642	40.4355	0.0385232	0.269207	0.143099	0.886212	0.984668
USH1C_11650	0.755794	0.211899	2.10017	0.100896	0.919633	NA			USH1C_11650	0.755794	-2.32785	2.25762	-1.03111	0.302489	NA
PUS1_11654	91.1261	-0.794724	0.30702	-2.58851	0.00963931	0.0899287			PUS1_11654	91.1261	-0.0288452	0.296516	-0.0972806	0.922504	0.986967
GMFG_11656	0.0786183	0	4.56215	0	1	NA			GMFG_11656	0.0786183	1.35896	4.56194	0.297892	0.765786	NA
PCDH8_11671	68.1356	-0.594972	0.461533	-1.28912	0.197355	0.420274			PCDH8_11671	68.1356	1.03643	0.446672	2.32035	0.0203221	0.380253
SAMHD1_11680	7.20741	0.332189	0.577333	0.575386	0.56503	0.750077			SAMHD1_11680	7.20741	0.158027	0.58173	0.271651	0.78589	0.982427
AHSP_11700	2.48931	-1.00726	1.06762	-0.943465	0.345443	NA			AHSP_11700	2.48931	-0.337274	0.957106	-0.352389	0.724546	NA
KIF9_11747	0.616455	1.47673	2.10008	0.703179	0.481944	NA			KIF9_11747	0.616455	1.32008	2.10604	0.626805	0.530787	NA
ITGA5_11750	8.62639	-0.51429	0.5875	-0.875388	0.381363	0.6058			ITGA5_11750	8.62639	-0.624894	0.587652	-1.06337	0.287613	0.916292
ISL1_11752	1799.08	0.32113	0.194271	1.653	0.0983303	0.287173			ISL1_11752	1799.08	0.109363	0.194358	0.562688	0.573647	0.976075
TNFRSF9_11760	4.57606	-1.2756	0.869445	-1.46714	0.142338	NA			TNFRSF9_11760	4.57606	-1.14069	0.83743	-1.36213	0.173155	0.851711
GUCY1B1_11762	10.273	0.594032	0.581163	1.02214	0.306713	0.534928			GUCY1B1_11762	10.273	0.0486312	0.604246	0.0804825	0.935854	0.990621
UEVLD_11769	1.19808	-1.55062	1.67983	-0.92308	0.355965	NA			UEVLD_11769	1.19808	0.642248	1.35208	0.475008	0.634781	NA
IFI44_11793	0.316215	-0.456144	3.58939	-0.127081	0.898876	NA			IFI44_11793	0.316215	1.79567	3.4978	0.513372	0.607691	NA
KCNA1_11815	6.24812	-0.558836	0.847031	-0.659758	0.509409	0.71017			KCNA1_11815	6.24812	-0.241551	0.821825	-0.293921	0.768819	0.982427
SULT1C2_11834	0.985353	1.54742	1.54785	0.999719	0.317446	NA			SULT1C2_11834	0.985353	0.364639	1.66808	0.218598	0.826964	NA
CNN3_11840	1658.83	-0.701159	0.337424	-2.07798	0.0377114	0.177843			CNN3_11840	1658.83	-0.0651157	0.336998	-0.193223	0.846784	0.982427
CD69_11844	0.253542	-0.456151	3.24711	-0.140479	0.888282	NA			CD69_11844	0.253542	0.397224	3.24704	0.122334	0.902634	NA
CDA_11848	0	NA	NA	NA	NA	NA			CDA_11848	0	NA	NA	NA	NA	NA
CHMP4C_11853	1.07973	1.5681	1.54455	1.01525	0.309986	NA			CHMP4C_11853	1.07973	0.878462	1.60154	0.54851	0.583342	NA
NR4A3_11854	3.58182	-1.31142	1.04529	-1.2546	0.209625	NA			NR4A3_11854	3.58182	-0.240399	0.925902	-0.259637	0.795144	0.982427
BIRC3_11879	1.00396	1.56936	1.4834	1.05795	0.29008	NA			BIRC3_11879	1.00396	1.51616	1.47699	1.02652	0.304645	NA
CYP11A1_11890	0.761058	0.564986	1.70806	0.330777	0.740813	NA			CYP11A1_11890	0.761058	-0.217025	1.81981	-0.119257	0.905072	NA
CYP24A1_11891	0.242213	-0.984656	4.55486	-0.216177	0.82885	NA			CYP24A1_11891	0.242213	-1.09302	4.55465	-0.239978	0.810347	NA
CYP26A1_11892	0.805183	-2.79535	1.89256	-1.47702	0.13967	NA			CYP26A1_11892	0.805183	-1.94196	1.89254	-1.02611	0.304839	NA
RSL24D1_11903	758.264	-1.19971	0.386696	-3.10245	0.00191924	0.0429726			RSL24D1_11903	758.264	-0.156135	0.385294	-0.405236	0.685304	0.980401
TCEAL9_11904	188.27	0.559042	0.2873	1.94585	0.0516733	0.202377			TCEAL9_11904	188.27	-0.0520786	0.290098	-0.179521	0.857529	0.982427
HAUS1_11922	25.8752	-0.366544	0.341347	-1.07381	0.282906	0.50772			HAUS1_11922	25.8752	-0.217337	0.330825	-0.656954	0.51121	0.949939
CST1_11926	0.585825	-1.27783	2.45799	-0.51987	0.603155	NA			CST1_11926	0.585825	0.33657	2.40834	0.139751	0.888856	NA
SERPINE2_11933	6.42484	-2.18064	0.947028	-2.30262	0.0213003	0.134255			SERPINE2_11933	6.42484	-0.534344	0.782741	-0.682658	0.494823	0.949939
LILRA6_11957	3.17908	-2.64931	1.20908	-2.19118	0.0284384	NA			LILRA6_11957	3.17908	-0.272656	0.770227	-0.353995	0.723343	0.982427
H2BC6_11972	21.9092	-2.23622	0.807202	-2.77034	0.00559985	0.0706009			H2BC6_11972	21.9092	-1.15653	0.765185	-1.51143	0.130678	0.794964
TOMM20_11983	82.6574	-0.669398	0.27072	-2.47266	0.0134112	0.108712			TOMM20_11983	82.6574	-0.0772927	0.258605	-0.298883	0.765029	0.982427
GATA6_11986	8.59517	-0.471779	0.600944	-0.785064	0.432416	0.653362			GATA6_11986	8.59517	-0.76214	0.614605	-1.24005	0.214958	0.864791
ANLN_12002	28.9698	-0.865195	0.375913	-2.30158	0.0213589	0.134264			ANLN_12002	28.9698	-0.985949	0.376422	-2.61926	0.00881196	0.243705
ASNS_12040	414.322	0.371658	0.239224	1.5536	0.12028	0.319523			ASNS_12040	414.322	1.1032	0.237188	4.65114	3.30102e-06	0.000730901
HOXD8_12050	0.789579	-0.32681	1.95165	-0.167453	0.867013	NA			HOXD8_12050	0.789579	1.68637	1.69348	0.995797	0.319349	NA
NR1I2_12051	0.210228	0.0247417	4.56215	0.00542327	0.995673	NA			NR1I2_12051	0.210228	-0.0836073	4.56194	-0.0183272	0.985378	NA
MXRA5_12061	4.4021	0.580832	0.756723	0.767563	0.442747	NA			MXRA5_12061	4.4021	0.291688	0.769319	0.379151	0.704576	0.982427
CYP2C9_12062	4.51662	-0.67577	0.794332	-0.85074	0.394914	NA			CYP2C9_12062	4.51662	0.70087	0.66124	1.05993	0.289175	0.916687
L1CAM_12063	511.129	0.174373	0.234681	0.743021	0.457469	0.673058			L1CAM_12063	511.129	0.0998278	0.234598	0.425527	0.670453	0.979215
ZNF185_12083	3.45017	-1.16399	0.986727	-1.17965	0.238141	NA			ZNF185_12083	3.45017	0.58772	0.767175	0.766083	0.443627	0.949939
MS4A7_12103	0.229949	-1.54796	4.53651	-0.341222	0.732936	NA			MS4A7_12103	0.229949	-1.65632	4.5363	-0.365127	0.715017	NA
NRXN1_12116	48.8856	-1.05582	0.347551	-3.03789	0.00238241	0.0455369			NRXN1_12116	48.8856	-0.636293	0.335034	-1.89919	0.0575401	0.618964
TM4SF1_12122	0	NA	NA	NA	NA	NA			TM4SF1_12122	0	NA	NA	NA	NA	NA
GINS1_12127	4.5344	-1.5635	0.923609	-1.69282	0.0904903	NA			GINS1_12127	4.5344	0.0563701	0.751676	0.0749926	0.940221	0.990943
SPOPL_12140	134.415	0.0869697	0.163517	0.53187	0.594816	0.775519			SPOPL_12140	134.415	0.166096	0.161051	1.03133	0.302387	0.917178
TYR_12159	0.0942682	0	4.56215	0	1	NA			TYR_12159	0.0942682	0	4.56194	0	1	NA
RGL4_12168	0.0823406	0	4.56215	0	1	NA			RGL4_12168	0.0823406	0	4.56194	0	1	NA
HSD11B2_12187	0.320698	-1.26439	2.69962	-0.468358	0.639528	NA			HSD11B2_12187	0.320698	-0.411008	2.69958	-0.152249	0.87899	NA
ATP1A1_12191	135.597	0.0828131	0.218156	0.379605	0.704239	0.84559			ATP1A1_12191	135.597	-0.0540755	0.218499	-0.247486	0.804532	0.982427
ALAS2_12215	0.164032	0.0247484	4.56215	0.00542473	0.995672	NA			ALAS2_12215	0.164032	0.87809	4.56194	0.192482	0.847365	NA
CIT_12219	65.3109	-0.182779	0.327915	-0.557398	0.577255	0.761326			CIT_12219	65.3109	-0.109291	0.325514	-0.33575	0.73706	0.982427
PPARGC1A_12225	31.2374	0.612232	0.52526	1.16558	0.243784	0.471962			PPARGC1A_12225	31.2374	-0.336666	0.543805	-0.619093	0.535855	0.963548
ESR1_12234	0.823373	-2.25809	2.10693	-1.07174	0.283836	NA			ESR1_12234	0.823373	-0.581901	2.03674	-0.285702	0.775107	NA
GEN1_12237	236.911	-0.876046	0.354721	-2.46967	0.0135236	0.108883			GEN1_12237	236.911	-0.0129348	0.350974	-0.0368539	0.970601	0.996561
PCOLCE_12241	0.218773	-1.41576	3.9582	-0.357677	0.720585	NA			PCOLCE_12241	0.218773	-1.52413	3.95806	-0.385071	0.700185	NA
KLRC2_12242	29.9021	-1.39421	0.676737	-2.06019	0.0393801	0.181534			KLRC2_12242	29.9021	-0.0525037	0.651049	-0.0806447	0.935724	0.990621
SCOC_12252	405.49	0.120614	0.153639	0.785049	0.432425	0.653362			SCOC_12252	405.49	0.104176	0.15325	0.679781	0.496643	0.949939
CD2_12308	0.397151	0.0238169	2.8867	0.00825053	0.993417	NA			CD2_12308	0.397151	-1.83197	2.93141	-0.624947	0.532006	NA
CD9_12310	2.99883	-1.06077	0.95642	-1.10911	0.267384	NA			CD9_12310	2.99883	-0.190978	0.843247	-0.226479	0.820829	0.982427
ACTA1_12333	12.9163	0.25589	0.638189	0.400963	0.688448	0.835855			ACTA1_12333	12.9163	-0.247906	0.654324	-0.378873	0.704782	0.982427
ADAM8_12335	20.5084	-1.44576	0.45806	-3.15628	0.00159797	0.0391336			ADAM8_12335	20.5084	0.0476223	0.385976	0.123381	0.901805	0.986967
TPPP3_12338	17.3419	-1.48495	0.448271	-3.31261	0.000924299	0.030606			TPPP3_12338	17.3419	-0.881312	0.400607	-2.19994	0.0278112	0.434672
LYAR_12352	76.1257	0.622642	0.203753	3.05587	0.00224405	0.0443341			LYAR_12352	76.1257	0.24539	0.208322	1.17793	0.238823	0.8787
CXCL12_12361	1.92039	-2.95145	1.47637	-1.99913	0.0455946	NA			CXCL12_12361	1.92039	-2.22657	1.36957	-1.62574	0.104005	NA
MRPL37_12369	60.2634	0.187589	0.292221	0.641943	0.52091	0.720812			MRPL37_12369	60.2634	0.103063	0.291832	0.353158	0.72397	0.982427
A2M_12371	11.3271	-1.35421	0.64016	-2.11542	0.034394	0.16881			A2M_12371	11.3271	-2.44583	0.744198	-3.28653	0.0010143	0.0657317
RGPD1_12424	14.1639	-0.235547	0.486346	-0.484319	0.628159	0.798703			RGPD1_12424	14.1639	-0.439338	0.49064	-0.895439	0.370552	0.935695
TUBA1A_12436	313.52	-3.22885	0.942743	-3.42496	0.000614899	0.0282029			TUBA1A_12436	313.52	-0.3431	0.935537	-0.366741	0.713812	0.982427
CDCA7_12449	4.71418	0.635031	0.712033	0.891856	0.37247	NA			CDCA7_12449	4.71418	-1.11012	0.888783	-1.24904	0.211651	0.861768
SLC18A2_12450	2.58455	-1.49222	1.4121	-1.05674	0.290632	NA			SLC18A2_12450	2.58455	1.13697	1.04652	1.08643	0.277288	NA
REL_12463	24.4475	-1.08307	0.448072	-2.41717	0.0156415	0.118242			REL_12463	24.4475	-0.246369	0.417256	-0.590451	0.554888	0.976075
MAP1B_12472	1654.45	-0.126593	0.101164	-1.25136	0.210801	0.435113			MAP1B_12472	1654.45	-0.229766	0.101158	-2.27135	0.023126	0.405245
AMER1_12473	36.8844	-0.727186	0.443573	-1.63938	0.101134	0.291379			AMER1_12473	36.8844	0.0833629	0.42442	0.196416	0.844285	0.982427
SCN3A_12485	12.0892	0.0556137	0.522965	0.106343	0.91531	0.959259			SCN3A_12485	12.0892	0.39687	0.500996	0.792162	0.428266	0.949939
RTN4IP1_12502	60.8973	0.303553	0.230643	1.31611	0.188136	0.411832			RTN4IP1_12502	60.8973	0.101033	0.232526	0.434502	0.663924	0.97677
ARRDC4_12510	260.839	-0.360505	0.15776	-2.28514	0.0223044	0.135842			ARRDC4_12510	260.839	-0.0934562	0.154845	-0.603548	0.546145	0.968696
E2F7_12550	13.1616	0.097137	0.595009	0.163253	0.870319	0.932598			E2F7_12550	13.1616	-0.491464	0.614087	-0.800317	0.423527	0.949939
H3C2_12576	216.882	-1.10034	0.739189	-1.48858	0.136598	0.34237			H3C2_12576	216.882	-0.856602	0.738228	-1.16035	0.245907	0.888944
VEGFA_12596	11.4567	-0.20537	0.506699	-0.40531	0.68525	0.834113			VEGFA_12596	11.4567	0.588971	0.462685	1.27294	0.203038	0.855412
COL11A1_12599	5.44479	0.0850512	0.800146	0.106295	0.915349	NA			COL11A1_12599	5.44479	-0.962206	0.868454	-1.10795	0.267882	0.897765
APTX_12622	115.622	0.155651	0.1957	0.795358	0.426405	0.648434			APTX_12622	115.622	0.364743	0.191725	1.90243	0.0571144	0.618964
KITLG_12641	22.1151	0.246967	0.358657	0.688588	0.491082	0.699461			KITLG_12641	22.1151	0.0535128	0.361768	0.14792	0.882406	0.982975
MCM2_12650	7.37978	-0.61682	0.623801	-0.98881	0.322756	0.552256			MCM2_12650	7.37978	-0.187227	0.58655	-0.319199	0.749575	0.982427
FOXJ1_12696	1.72116	-0.309478	1.18166	-0.261902	0.793397	NA			FOXJ1_12696	1.72116	-0.894376	1.24451	-0.718656	0.472353	NA
C1QB_12721	1.22036	0.574127	1.35908	0.422439	0.672705	NA			C1QB_12721	1.22036	-2.72652	1.67965	-1.62326	0.104534	NA
CYP11B1_12735	0.0406528	0	4.56215	0	1	NA			CYP11B1_12735	0.0406528	0	4.56194	0	1	NA
TTC17_12763	7.66363	0.162168	0.689776	0.235102	0.814129	0.910027			TTC17_12763	7.66363	0.115145	0.685991	0.167852	0.8667	0.982435
PSMB6_12772	306.788	0.632627	0.344621	1.83572	0.0663994	0.23161			PSMB6_12772	306.788	0.0726091	0.345931	0.209895	0.83375	0.982427
CCR1_12794	0.159475	0.0247534	4.56215	0.00542583	0.995671	NA			CCR1_12794	0.159475	1.60082	4.53922	0.352665	0.72434	NA
CNN1_12800	17.2842	-0.528691	0.435635	-1.21361	0.224896	0.448838			CNN1_12800	17.2842	-0.480018	0.42644	-1.12564	0.260318	0.891996
HHIP_12808	52.7805	-0.740495	0.353171	-2.09671	0.0360196	0.173529			HHIP_12808	52.7805	0.997103	0.322575	3.09107	0.00199434	0.0982391
ADM_12873	8.14183	-1.50447	0.776181	-1.9383	0.0525862	0.203683			ADM_12873	8.14183	-0.452696	0.697946	-0.648613	0.516589	0.951856
PHLDA1_12880	1038.36	0.747435	0.204258	3.65927	0.000252931	0.0166363			PHLDA1_12880	1038.36	0.626308	0.204275	3.06601	0.00216938	0.0993802
SMC2_12897	38.3357	0.140404	0.279176	0.502923	0.615018	0.790114			SMC2_12897	38.3357	-0.198237	0.286466	-0.692008	0.488932	0.949939
NANOG_12901	7.97236	-1.49985	0.693264	-2.16346	0.0305061	0.154418			NANOG_12901	7.97236	0.126574	0.563686	0.224546	0.822332	0.982427
TPR_12910	667.06	0.340075	0.142801	2.38146	0.0172443	0.122481			TPR_12910	667.06	0.0199033	0.143446	0.138751	0.889647	0.984913
MTERF3_12919	106.125	-0.381124	0.260561	-1.4627	0.143549	0.349869			MTERF3_12919	106.125	-0.112868	0.256466	-0.44009	0.659872	0.976146
GPR183_12920	0.43203	0	2.59055	0	1	NA			GPR183_12920	0.43203	2.16998	2.53592	0.8557	0.392164	NA
SCGB1D2_12936	0.326701	-0.937756	3.0791	-0.304556	0.760705	NA			SCGB1D2_12936	0.326701	-1.04613	3.07903	-0.339761	0.734037	NA
C1RL_12969	0.0786183	0	4.56215	0	1	NA			C1RL_12969	0.0786183	1.35896	4.56194	0.297892	0.765786	NA
NCF2_12973	1.10452	-0.0763799	1.35518	-0.0563615	0.955054	NA			NCF2_12973	1.10452	-0.207188	1.35902	-0.152454	0.878829	NA
PIP_12975	0.817314	2.81635	1.88636	1.49301	0.135435	NA			PIP_12975	0.817314	0.87814	2.09753	0.418654	0.675469	NA
SLPI_13018	3.09973	1.77033	0.771147	2.29571	0.0216924	NA			SLPI_13018	3.09973	0.990495	0.831307	1.19149	0.233461	0.8787
TRIP13_13050	10.7002	-0.668735	0.532216	-1.25651	0.208931	0.433666			TRIP13_13050	10.7002	0.072479	0.48184	0.150421	0.880432	0.982975
DHX15_13052	560.509	-0.0272571	0.128988	-0.211314	0.832642	0.915972			DHX15_13052	560.509	-0.165694	0.129137	-1.28308	0.199463	0.852048
FAM72B_13072	1.45777	-1.95777	1.73721	-1.12696	0.259759	NA			FAM72B_13072	1.45777	-0.291518	1.48235	-0.19666	0.844094	NA
DDR2_13092	0.619128	-0.456153	2.13127	-0.214028	0.830525	NA			DDR2_13092	0.619128	1.17879	2.06947	0.569608	0.568944	NA
UQCRC1_13094	604.853	-0.337045	0.170589	-1.97578	0.04818	0.198373			UQCRC1_13094	604.853	-0.203857	0.169825	-1.2004	0.229984	0.877667
SEMA5A_13118	6.79963	-0.563458	0.674585	-0.835267	0.403567	0.626482			SEMA5A_13118	6.79963	-0.252894	0.638134	-0.396303	0.691881	0.980401
PDHB_13121	267.399	0.10441	0.141262	0.739128	0.459829	0.675661			PDHB_13121	267.399	0.140614	0.140204	1.00292	0.315899	0.919025
ELANE_13129	0.168759	-1.17078	4.54802	-0.257427	0.796849	NA			ELANE_13129	0.168759	-1.27915	4.54781	-0.281268	0.778505	NA
MTNR1A_13132	1.39346	0.279519	1.76649	0.158234	0.874273	NA			MTNR1A_13132	1.39346	0.513588	1.72871	0.297093	0.766396	NA
ENO2_13140	219.519	0.36405	0.220853	1.64838	0.0992751	0.288729			ENO2_13140	219.519	0.00369321	0.222409	0.0166055	0.986751	0.998824
CACNA2D4_13177	1.12625	2.31258	2.31748	0.997889	0.318333	NA			CACNA2D4_13177	1.12625	4.31443	2.1311	2.02451	0.0429179	NA
SULT1B1_13188	0.207759	-0.848709	4.55986	-0.186126	0.852346	NA			SULT1B1_13188	0.207759	0.00463085	4.55965	0.00101561	0.99919	NA
BTG2_13191	202.145	-0.585621	0.160118	-3.65744	0.000254745	0.0166363			BTG2_13191	202.145	-0.292324	0.155474	-1.88021	0.0600793	0.626003
FPR1_13192	1.01024	-0.663918	1.5864	-0.418506	0.675577	NA			FPR1_13192	1.01024	-0.791313	1.59073	-0.497453	0.618869	NA
FGF7_13194	1.3568	1.51841	1.40121	1.08364	0.278524	NA			FGF7_13194	1.3568	2.09857	1.34205	1.5637	0.117888	NA
ATP5PF_13202	4.26677	-0.575274	0.882959	-0.65153	0.514704	NA			ATP5PF_13202	4.26677	0.947473	0.737181	1.28526	0.1987	0.851711
GNAI3_13219	22.2939	-0.0633367	0.433084	-0.146246	0.883727	0.941388			GNAI3_13219	22.2939	0.412743	0.417435	0.988761	0.32278	0.924167
AKR1B1_13228	3.36592	-1.0233	0.976773	-1.04764	0.294806	NA			AKR1B1_13228	3.36592	-0.313932	0.853036	-0.368018	0.71286	0.982427
GCNT3_13241	0.474644	-0.668536	2.29216	-0.291662	0.770545	NA			GCNT3_13241	0.474644	-0.77694	2.29213	-0.33896	0.73464	NA
HOXD4_13252	0.374397	-0.627811	3.0228	-0.207692	0.835469	NA			HOXD4_13252	0.374397	-0.736225	3.02273	-0.243563	0.80757	NA
CDK13_13258	26.7523	-0.337456	0.386883	-0.872245	0.383075	0.607518			CDK13_13258	26.7523	-0.0128605	0.373833	-0.0344017	0.972557	0.996561
STC2_13264	3.86559	-1.41812	1.10049	-1.28862	0.197529	NA			STC2_13264	3.86559	1.22709	0.786254	1.56068	0.1186	0.770614
DAAM1_13274	416.243	0.109198	0.150924	0.723531	0.469353	0.683251			DAAM1_13274	416.243	-0.17561	0.151788	-1.15694	0.247295	0.889565
PLA2G2A_13291	0.164663	0.0247484	4.56215	0.00542473	0.995672	NA			PLA2G2A_13291	0.164663	0.87809	4.56194	0.192482	0.847365	NA
COL6A3_13292	1.85229	-3.76977	1.4236	-2.64806	0.00809561	NA			COL6A3_13292	1.85229	-2.03582	1.29887	-1.56738	0.117026	NA
RRM2B_13340	113.023	0.554745	0.281198	1.97279	0.048519	0.198377			RRM2B_13340	113.023	0.156218	0.283643	0.550757	0.5818	0.976075
G0S2_13343	2.17717	-0.350903	1.21437	-0.288958	0.772613	NA			G0S2_13343	2.17717	1.17652	1.05928	1.11068	0.266707	NA
KCNJ15_13362	1.27469	-0.225733	1.13671	-0.198585	0.842587	NA			KCNJ15_13362	1.27469	-2.25985	1.47317	-1.534	0.125029	NA
MAOB_13383	1.16251	-3.37565	2.25936	-1.49407	0.135158	NA			MAOB_13383	1.16251	-0.438294	2.04356	-0.214476	0.830176	NA
SRSF2_13425	379.684	0.0856682	0.223455	0.383381	0.701437	0.844217			SRSF2_13425	379.684	-0.236892	0.224318	-1.05605	0.290943	0.917178
SFRP2_13438	17.104	-1.6516	0.66286	-2.49163	0.0127159	0.104529			SFRP2_13438	17.104	-0.24182	0.602159	-0.401588	0.687987	0.980401
ENG_13441	0.247911	-0.96751	3.87814	-0.249478	0.802991	NA			ENG_13441	0.247911	-1.07587	3.87801	-0.27743	0.78145	NA
CACNA1A_13444	40.1906	-0.89845	0.274025	-3.27872	0.00104281	0.0323508			CACNA1A_13444	40.1906	-0.740154	0.263876	-2.80493	0.00503278	0.178295
XRCC1_13455	2.26301	-2.47809	1.55185	-1.59686	0.110297	NA			XRCC1_13455	2.26301	0.033751	1.15599	0.0291965	0.976708	NA
MND1_13458	12.2211	-0.903562	0.602621	-1.49939	0.133773	0.33968			MND1_13458	12.2211	-0.14988	0.557047	-0.269061	0.787883	0.982427
NCF4_13488	0.0623316	0	4.56215	0	1	NA			NCF4_13488	0.0623316	0	4.56194	0	1	NA
MT1B_13496	0.395564	-1.81686	4.13287	-0.439612	0.660219	NA			MT1B_13496	0.395564	-0.237583	4.10726	-0.0578447	0.953872	NA
SASH3_13505	0.392278	-2.31148	4.51585	-0.511859	0.608749	NA			SASH3_13505	0.392278	-2.41983	4.51564	-0.535879	0.592042	NA
HSPA2_13514	52.1479	-1.36876	0.688928	-1.98679	0.0469453	0.196385			HSPA2_13514	52.1479	1.1145	0.663412	1.67995	0.0929676	0.716761
CTTNBP2_13527	36.5786	-0.14686	0.265507	-0.553131	0.580173	0.763284			CTTNBP2_13527	36.5786	-0.403966	0.270531	-1.49323	0.135377	0.805695
MOB1A_13529	61.9822	-0.139637	0.249891	-0.558791	0.576304	0.76119			MOB1A_13529	61.9822	-0.458407	0.254561	-1.80078	0.0717383	0.661835
MAGEA6_13535	1.4417	0.0765308	1.3203	0.0579645	0.953777	NA			MAGEA6_13535	1.4417	0.0306665	1.31157	0.0233815	0.981346	NA
MAGEA3_13536	0.259413	1.46744	4.56215	0.321654	0.747714	NA			MAGEA3_13536	0.259413	2.66165	4.49601	0.592004	0.553848	NA
HOXC11_13542	0.0843796	-0.456153	4.56215	-0.0999865	0.920355	NA			HOXC11_13542	0.0843796	-0.564535	4.56194	-0.123749	0.901514	NA
BPIFA2_13545	0.189655	0.0247484	4.56215	0.00542473	0.995672	NA			BPIFA2_13545	0.189655	0.878102	4.56194	0.192484	0.847363	NA
ESRP1_13554	2.57189	-1.73005	1.19537	-1.44729	0.147816	NA			ESRP1_13554	2.57189	1.02488	0.743522	1.37841	0.168076	NA
HAND2_13573	0.0888788	0.0247417	4.56215	0.00542327	0.995673	NA			HAND2_13573	0.0888788	-0.0836335	4.56194	-0.0183329	0.985373	NA
TUBB2B_13577	6650.77	-0.193542	0.181334	-1.06733	0.285824	0.511395			TUBB2B_13577	6650.77	-0.327648	0.181342	-1.8068	0.0707938	0.659997
MYB_13607	8.60542	0.120347	0.477316	0.252134	0.800938	0.905291			MYB_13607	8.60542	-0.373616	0.508216	-0.735153	0.462246	0.949939
OLR1_13618	0.217319	0.0247417	4.56215	0.00542327	0.995673	NA			OLR1_13618	0.217319	-0.0835996	4.56194	-0.0183255	0.985379	NA
PFKFB4_13625	59.4597	0.449622	0.251049	1.79097	0.0732976	0.243393			PFKFB4_13625	59.4597	0.333676	0.251198	1.32834	0.184066	0.851711
GADD45G_13658	21.8795	-0.792782	0.49327	-1.6072	0.108012	0.300509			GADD45G_13658	21.8795	-0.144066	0.471343	-0.305651	0.75987	0.982427
FMO1_13664	0	NA	NA	NA	NA	NA			FMO1_13664	0	NA	NA	NA	NA	NA
ZWILCH_13665	247.614	-0.0622465	0.190652	-0.326494	0.744051	0.875723			ZWILCH_13665	247.614	0.00862466	0.189559	0.0454987	0.96371	0.994399
FN1_13666	39.9728	-1.53691	0.516837	-2.97368	0.00294248	0.0508659			FN1_13666	39.9728	-0.670692	0.49437	-1.35666	0.174889	0.851711
DNAJB4_13682	196.445	0.325833	0.249591	1.30547	0.191733	0.414686			DNAJB4_13682	196.445	0.67114	0.247216	2.71479	0.0066318	0.20977
NRCAM_13710	324.072	0.379351	0.15989	2.37257	0.0176648	0.123634			NRCAM_13710	324.072	0.19504	0.1603	1.21671	0.223714	0.874618
SLC7A5_13711	294.144	0.153685	0.226081	0.67978	0.496644	0.702955			SLC7A5_13711	294.144	0.873212	0.22269	3.9212	8.81083e-05	0.0130058
DPPA5_13721	2.01529	-2.33918	1.47484	-1.58606	0.112726	NA			DPPA5_13721	2.01529	0.205366	1.04683	0.196179	0.84447	NA
KLK2_13727	0.804573	-2.40116	1.92069	-1.25016	0.211243	NA			KLK2_13727	0.804573	0.572012	1.65791	0.345021	0.730079	NA
KRT6A_13729	0.990907	0.356347	1.63851	0.217482	0.827832	NA			KRT6A_13729	0.990907	0.13289	1.66287	0.0799161	0.936304	NA
PTPRM_13744	6.2953	0.180258	0.587146	0.307007	0.758838	0.885374			PTPRM_13744	6.2953	0.032897	0.589962	0.0557612	0.955532	0.993024
FCGR3A_13772	0.0684571	1.46742	4.56215	0.321651	0.747717	NA			FCGR3A_13772	0.0684571	0	4.56194	0	1	NA
STRBP_13783	154.802	0.107258	0.145868	0.735309	0.462151	0.67738			STRBP_13783	154.802	0.113864	0.144431	0.788364	0.430484	0.949939
POLR2H_13796	53.0818	0.350737	0.273174	1.28394	0.199165	0.422215			POLR2H_13796	53.0818	0.262801	0.272842	0.963201	0.335447	0.931329
PPM1B_13805	113.276	0.303079	0.227295	1.33342	0.182395	0.40251			PPM1B_13805	113.276	0.29521	0.226152	1.30536	0.191771	0.851711
SCN2A_13807	0.821652	0.505643	2.00336	0.252398	0.800733	NA			SCN2A_13807	0.821652	2.66952	1.74019	1.53404	0.12502	NA
CREM_13826	32.8309	-0.091638	0.331394	-0.276523	0.782147	0.894932			CREM_13826	32.8309	-0.32035	0.334818	-0.956788	0.338674	0.932513
CLEC7A_13828	0.206848	0.0247484	4.56215	0.00542473	0.995672	NA			CLEC7A_13828	0.206848	0.87809	4.56194	0.192482	0.847365	NA
TRAT1_13833	0.655139	-1.31681	2.03694	-0.646466	0.517977	NA			TRAT1_13833	0.655139	1.74471	1.78391	0.978027	0.328061	NA
AMY2A_13847	20.1575	0.0699163	0.363101	0.192554	0.847309	0.923087			AMY2A_13847	20.1575	0.0867444	0.358055	0.242266	0.808574	0.982427
BSCL2_13859	0.41885	-2.18048	3.38984	-0.64324	0.520069	NA			BSCL2_13859	0.41885	-2.28885	3.38974	-0.675227	0.499531	NA
TREM1_13872	0.566201	0.321893	2.45655	0.131034	0.895748	NA			TREM1_13872	0.566201	-1.67682	2.53018	-0.662728	0.507505	NA
TIMP1_13877	39.5734	0.054724	0.287472	0.190363	0.849025	0.924529			TIMP1_13877	39.5734	0.124567	0.282723	0.440595	0.659506	0.976146
WDR72_13887	4.86991	-1.08658	0.873651	-1.24372	0.213602	NA			WDR72_13887	4.86991	-0.768698	0.827903	-0.928488	0.353154	0.933861
PRR5_13913	2.0776	-0.596321	1.35367	-0.440522	0.659559	NA			PRR5_13913	2.0776	1.74674	0.994221	1.7569	0.0789355	NA
CD52_13919	1.22835	-0.378246	1.63849	-0.230851	0.81743	NA			CD52_13919	1.22835	0.196859	1.55682	0.12645	0.899376	NA
SLC1A3_13929	8.49475	-0.533592	0.595468	-0.896088	0.370206	0.597771			SLC1A3_13929	8.49475	0.0036711	0.551211	0.00666007	0.994686	0.998824
PF4_13958	0.0956089	0.0247417	4.56215	0.00542327	0.995673	NA			PF4_13958	0.0956089	-0.0836335	4.56194	-0.0183329	0.985373	NA
MUC3A_13976	5.82356	0.412302	0.716418	0.575504	0.564951	NA			MUC3A_13976	5.82356	-0.421577	0.770355	-0.547251	0.584207	0.976075
ACHE_13991	103.185	0.224701	0.204721	1.0976	0.272381	0.499759			ACHE_13991	103.185	0.0934234	0.205061	0.455589	0.648686	0.976075
CD163_14001	0.0421898	0.0247417	4.56215	0.00542327	0.995673	NA			CD163_14001	0.0421898	-0.0836469	4.56194	-0.0183358	0.985371	NA
AIFM2_14009	10.8765	0.337833	0.476828	0.708502	0.478634	0.68908			AIFM2_14009	10.8765	1.03228	0.438595	2.35361	0.0185922	0.363232
TMC5_14015	0.126569	-0.833058	4.56012	-0.182683	0.855046	NA			TMC5_14015	0.126569	-0.941435	4.55991	-0.206459	0.836432	NA
HSPA5_14023	539.014	0.389343	0.188107	2.0698	0.038471	0.179812			HSPA5_14023	539.014	0.2132	0.188301	1.13223	0.257539	0.891996
FSTL3_14058	0.963515	-1.10058	1.51471	-0.726595	0.467474	NA			FSTL3_14058	0.963515	-2.11856	1.6285	-1.30093	0.193284	NA
TUBB2A_14065	432.767	0.119699	0.283971	0.421518	0.673377	0.828177			TUBB2A_14065	432.767	-0.227611	0.284639	-0.799649	0.423914	0.949939
TNFRSF1B_14069	4.29347	0.11369	0.96263	0.118104	0.905986	NA			TNFRSF1B_14069	4.29347	1.23372	0.883528	1.39635	0.162608	0.849349
PECAM1_14079	7.12977	0.451502	0.606952	0.743884	0.456947	0.673058			PECAM1_14079	7.12977	1.01034	0.572069	1.76611	0.0773772	0.692628
RIPK3_14085	0.166971	2.56038	4.50976	0.567743	0.57021	NA			RIPK3_14085	0.166971	0	4.56194	0	1	NA
RAD54L_14089	21.6168	-0.96413	0.523527	-1.8416	0.065533	0.230987			RAD54L_14089	21.6168	-0.486944	0.504719	-0.964782	0.334654	0.931329
PPP1R15A_14098	1080.59	-0.335858	0.23381	-1.43646	0.150872	0.360835			PPP1R15A_14098	1080.59	0.308145	0.232949	1.3228	0.185901	0.851711
SLC7A11_14100	6.37207	-1.45043	0.826969	-1.7539	0.0794469	0.255512			SLC7A11_14100	6.37207	1.19713	0.571137	2.09605	0.0360778	0.507188
CIAO2A_14110	95.3071	-0.126336	0.27345	-0.462008	0.644076	0.807753			CIAO2A_14110	95.3071	0.0417659	0.270321	0.154505	0.877212	0.982975
NSG1_14124	3.36036	1.11053	0.814842	1.36288	0.172922	NA			NSG1_14124	3.36036	-1.01335	1.09673	-0.923977	0.355498	0.933861
NDUFA4_14125	63.2259	-0.206205	0.246724	-0.835771	0.403284	0.626482			NDUFA4_14125	63.2259	-0.494925	0.250735	-1.9739	0.0483936	0.592022
ZNF367_14143	40.6994	-1.23947	0.461133	-2.68788	0.00719076	0.0781483			ZNF367_14143	40.6994	-0.454335	0.442332	-1.02714	0.304356	0.917178
ATRX_14146	236.122	-0.609674	0.337025	-1.80899	0.0704528	0.237299			ATRX_14146	236.122	-0.260167	0.335132	-0.776311	0.437565	0.949939
SLC2A1_14159	64.6981	0.623462	0.280306	2.22421	0.026134	0.14558			SLC2A1_14159	64.6981	0.49012	0.280683	1.74617	0.0807812	0.692929
ZWINT_14161	8.86195	-0.742923	0.598168	-1.242	0.214237	0.439511			ZWINT_14161	8.86195	0.000192273	0.543878	0.000353523	0.999718	0.999718
CD34_14176	0.214105	2.56038	4.50976	0.567743	0.57021	NA			CD34_14176	0.214105	0	4.56194	0	1	NA
MBP_14178	0.0648309	0	4.56215	0	1	NA			MBP_14178	0.0648309	1.35896	4.56194	0.297892	0.765786	NA
MSI2_14200	109.103	-0.500908	0.286772	-1.74671	0.0806868	0.256691			MSI2_14200	109.103	-0.51543	0.285717	-1.80398	0.0712337	0.661776
GREB1_14205	245.474	-0.216492	0.176312	-1.22789	0.219487	0.443947			GREB1_14205	245.474	-0.0599637	0.174463	-0.343704	0.731069	0.982427
ANXA5_14212	202.75	0.226573	0.257019	0.881543	0.378024	0.603671			ANXA5_14212	202.75	-0.276692	0.259657	-1.0656	0.286603	0.916292
C2CD5_14220	64.261	0.32637	0.219995	1.48353	0.137933	0.34265			C2CD5_14220	64.261	0.17304	0.220933	0.783224	0.433496	0.949939
EIF3D_14221	28.9383	-0.0181439	0.415478	-0.0436699	0.965168	0.9819			EIF3D_14221	28.9383	-0.190444	0.417281	-0.456393	0.648107	0.976075
EIF3A_14222	142.074	0.747274	0.677038	1.10374	0.269706	0.497706			EIF3A_14222	142.074	0.426926	0.677723	0.629941	0.528733	0.958283
ATP1A2_14227	100.764	-4.736	1.15513	-4.09997	4.13208e-05	0.00747271			ATP1A2_14227	100.764	-0.134113	1.09765	-0.122183	0.902754	0.986967
RCSD1_14231	0.513072	-0.842616	2.55593	-0.329671	0.741648	NA			RCSD1_14231	0.513072	-1.91278	2.55589	-0.748383	0.454229	NA
CENPK_14270	202.538	-0.488575	0.421355	-1.15953	0.24624	0.473476			CENPK_14270	202.538	0.0790445	0.419045	0.18863	0.850383	0.982427
POLE3_14273	181.371	-0.939337	0.296684	-3.16611	0.0015449	0.0384568			POLE3_14273	181.371	-0.279486	0.291511	-0.958749	0.337685	0.932513
LMO1_14295	0.50843	-2.51656	3.29026	-0.764852	0.44436	NA			LMO1_14295	0.50843	-2.62493	3.29017	-0.797809	0.424981	NA
CHKA_14315	268.463	0.193326	0.112056	1.72527	0.0844797	0.263761			CHKA_14315	268.463	0.29758	0.110167	2.70116	0.0069098	0.215127
CCDC80_14320	3.18989	-2.01932	1.18966	-1.69739	0.0896227	NA			CCDC80_14320	3.18989	-0.64005	0.986046	-0.649108	0.516269	0.951856
CXCL8_14324	95.9936	-2.33815	0.884988	-2.64202	0.00824136	0.0834712			CXCL8_14324	95.9936	-0.454244	0.873	-0.520326	0.602837	0.976075
BAK1_14344	0.717475	-2.2185	1.77911	-1.24697	0.212409	NA			BAK1_14344	0.717475	-0.458667	1.67647	-0.273591	0.784399	NA
ABCB10_14348	11.3872	0.211166	0.553883	0.381246	0.703021	0.844559			ABCB10_14348	11.3872	0.375072	0.540578	0.693835	0.487786	0.949939
ATP6AP1_14351	67.7723	-0.017941	0.271987	-0.0659625	0.947408	0.977065			ATP6AP1_14351	67.7723	-0.115157	0.2718	-0.423684	0.671796	0.979215
OTX2_14359	0.968221	-1.26899	1.7451	-0.727171	0.467121	NA			OTX2_14359	0.968221	-1.37738	1.74509	-0.789291	0.429942	NA
GIN1_14366	6.74461	-0.0389148	0.5227	-0.0744495	0.940653	0.975027			GIN1_14366	6.74461	-0.549672	0.554101	-0.992007	0.321194	0.923607
EPS15_14377	130.714	0.338131	0.173966	1.94366	0.0519359	0.202697			EPS15_14377	130.714	0.339775	0.172588	1.9687	0.0489874	0.592022
ATG4C_14397	27.5947	-0.0960572	0.317121	-0.302904	0.761963	0.887259			ATG4C_14397	27.5947	0.478618	0.295129	1.62172	0.104863	0.739855
CYP2B6_14401	0.176832	-1.01176	4.55381	-0.22218	0.824174	NA			CYP2B6_14401	0.176832	-1.12014	4.5536	-0.24599	0.80569	NA
PLAGL1_14406	2.18862	-0.119047	0.956826	-0.124418	0.900984	NA			PLAGL1_14406	2.18862	0.47435	0.868505	0.546169	0.58495	NA
JAML_14411	0.0993861	0.0247417	4.56215	0.00542327	0.995673	NA			JAML_14411	0.0993861	-0.0836335	4.56194	-0.0183329	0.985373	NA
VTN_14427	0.423963	1.3314	2.23845	0.594789	0.551985	NA			VTN_14427	0.423963	0.397234	2.30296	0.172489	0.863053	NA
CCL11_14453	0.562112	0.50564	2.05515	0.246035	0.805655	NA			CCL11_14453	0.562112	0.397238	2.05513	0.19329	0.846732	NA
LMO3_14482	2.86895	-3.54654	1.6539	-2.14435	0.0320049	NA			LMO3_14482	2.86895	-2.77978	1.55006	-1.79333	0.0729199	NA
PINK1_14500	156.038	-0.158067	0.200595	-0.787991	0.430702	0.652016			PINK1_14500	156.038	0.324633	0.195212	1.66297	0.0963177	0.732116
HDAC9_14516	2.9756	-0.981397	0.977863	-1.00361	0.315565	NA			HDAC9_14516	2.9756	-1.1332	0.985651	-1.1497	0.250269	0.889565
PRKG1_14530	673.327	0.00748458	0.254518	0.0294069	0.97654	0.987765			PRKG1_14530	673.327	0.34833	0.253809	1.37241	0.169937	0.851711
PLPPR4_14532	0.159478	-0.456153	4.56215	-0.0999865	0.920355	NA			PLPPR4_14532	0.159478	-0.564522	4.56194	-0.123746	0.901516	NA
H1.4_14544	1163.97	-0.457473	0.311748	-1.46744	0.142255	0.348741			H1.4_14544	1163.97	0.103844	0.311207	0.333681	0.73862	0.982427
PRKAB1_14557	52.4414	-0.582401	0.259527	-2.24409	0.0248266	0.142393			PRKAB1_14557	52.4414	-0.11821	0.244728	-0.483026	0.629077	0.976075
MS4A1_14568	0.338597	0.505644	3.5874	0.14095	0.887909	NA			MS4A1_14568	0.338597	1.70716	3.50243	0.487423	0.625959	NA
SRD5A1_14585	117.74	0.267225	0.254006	1.05204	0.292781	0.518687			SRD5A1_14585	117.74	-0.0017022	0.255702	-0.00665695	0.994689	0.998824
SST_14586	25078.1	0.37667	0.440423	0.855245	0.392415	0.617516			SST_14586	25078.1	0.345094	0.440421	0.783555	0.433301	0.949939
PRC1_14588	34.516	-0.127673	0.325589	-0.392131	0.694961	0.838734			PRC1_14588	34.516	-0.0502381	0.320732	-0.156636	0.875532	0.982975
EFNA1_14597	28.8635	-0.755342	0.467889	-1.61436	0.10645	0.297932			EFNA1_14597	28.8635	-0.331927	0.453645	-0.73169	0.464358	0.949939
FMO3_14602	0.25183	-0.456146	3.79844	-0.120087	0.904414	NA			FMO3_14602	0.25183	1.19195	3.76329	0.316729	0.751449	NA
INSC_14616	13.4363	-1.07723	0.728798	-1.47809	0.139385	0.343855			INSC_14616	13.4363	-1.13289	0.726461	-1.55947	0.118886	0.770614
ASTN2_14623	154.148	-0.60364	0.269879	-2.23671	0.0253055	0.143356			ASTN2_14623	154.148	-0.0704143	0.264202	-0.266518	0.789841	0.982427
VGLL1_14626	0.907104	-2.95635	1.87795	-1.57424	0.115431	NA			VGLL1_14626	0.907104	-0.236407	1.63456	-0.14463	0.885003	NA
LEF1_14627	36.3569	0.144487	0.375849	0.384427	0.700662	0.844217			LEF1_14627	36.3569	-0.345444	0.385021	-0.897209	0.369607	0.935695
ELMOD1_14644	43.6791	0.466801	0.343566	1.35869	0.174244	0.393999			ELMOD1_14644	43.6791	-0.187321	0.353759	-0.529514	0.596449	0.976075
ARNT_14705	114.596	-0.225394	0.1578	-1.42835	0.153192	0.363531			ARNT_14705	114.596	-0.140827	0.154311	-0.912619	0.361443	0.935107
KIF23_14714	26.3018	-1.16153	0.556601	-2.08683	0.0369037	0.175274			KIF23_14714	26.3018	-0.849859	0.542619	-1.56622	0.117298	0.770614
LRRFIP2_14725	29.242	-0.0233752	0.339627	-0.0688259	0.945128	0.976702			LRRFIP2_14725	29.242	0.114901	0.331683	0.346417	0.729029	0.982427
PIK3AP1_14739	0.424494	0	2.8832	0	1	NA			PIK3AP1_14739	0.424494	0	2.88315	0	1	NA
PEG3_14757	0.288421	0.505642	3.71482	0.136115	0.891731	NA			PEG3_14757	0.288421	1.25489	3.67236	0.341711	0.732569	NA
SLCO1B1_14765	0.728157	-2.98552	2.65432	-1.12478	0.260684	NA			SLCO1B1_14765	0.728157	-2.13213	2.65428	-0.803281	0.421812	NA
SLC38A1_14804	1074.19	0.231586	0.248132	0.933316	0.350657	0.57839			SLC38A1_14804	1074.19	0.174962	0.248077	0.705274	0.48064	0.949939
CA9_14814	1.39419	0.00119201	1.55871	0.000764743	0.99939	NA			CA9_14814	1.39419	-1.99094	1.67217	-1.19063	0.233797	NA
NOD2_14820	0.717721	0.505644	2.08915	0.242034	0.808754	NA			NOD2_14820	0.717721	3.1179	1.80892	1.72362	0.0847756	NA
TINAGL1_14822	1.40639	-2.03961	1.49859	-1.36101	0.17351	NA			TINAGL1_14822	1.40639	0.65178	1.06621	0.611306	0.540997	NA
PPA1_14828	121.77	0.308943	0.270722	1.14118	0.253795	0.481684			PPA1_14828	121.77	-0.0633473	0.273211	-0.231862	0.816645	0.982427
FAM83D_14832	18.0056	-0.535988	0.421879	-1.27048	0.203915	0.428323			FAM83D_14832	18.0056	-0.116	0.396513	-0.292549	0.769867	0.982427
ACTA2_14836	725.959	0.441644	0.385883	1.1445	0.252415	0.481678			ACTA2_14836	725.959	0.177074	0.386056	0.458673	0.646469	0.976075
GALNT3_14859	30.158	-0.207465	0.409363	-0.506799	0.612296	0.787908			GALNT3_14859	30.158	0.623712	0.389543	1.60114	0.109346	0.757814
GOLGA2_14861	110.918	-0.22678	0.194229	-1.16759	0.242972	0.471962			GOLGA2_14861	110.918	0.25528	0.186392	1.36958	0.170817	0.851711
SBSPON_14886	0.345034	-1.92039	4.31701	-0.444842	0.656434	NA			SBSPON_14886	0.345034	-2.02874	4.31683	-0.469961	0.638383	NA
LSS_14888	45.3522	0.243521	0.342964	0.71005	0.477673	0.688541			LSS_14888	45.3522	0.0544407	0.344613	0.157976	0.874475	0.982975
CARS1_14910	201.222	-0.402361	0.184695	-2.17852	0.0293677	0.153803			CARS1_14910	201.222	0.156428	0.179118	0.873327	0.382485	0.945259
TNC_14940	3184.95	-0.0496237	0.187361	-0.264856	0.79112	0.899818			TNC_14940	3184.95	-0.463091	0.187554	-2.4691	0.0135452	0.304997
ID1_14943	125.05	-0.751868	0.50166	-1.49876	0.133936	0.33968			ID1_14943	125.05	0.222037	0.49604	0.447618	0.654429	0.976146
SLA_14953	0.13914	-0.922668	4.55733	-0.202458	0.839559	NA			SLA_14953	0.13914	-1.03104	4.55712	-0.226249	0.821008	NA
IL23A_14962	1.94834	-1.87363	1.31584	-1.4239	0.154474	NA			IL23A_14962	1.94834	-0.698644	1.06987	-0.653018	0.513745	NA
LGALS1_14971	4.51643	-1.19485	0.95566	-1.25028	0.211196	NA			LGALS1_14971	4.51643	-0.848031	0.912568	-0.92928	0.352744	0.933861
VSX1_15004	0.602447	1.03149	2.01885	0.510929	0.609401	NA			VSX1_15004	0.602447	1.41319	1.95008	0.724683	0.468646	NA
ITGB3_15012	1.08998	-1.35567	1.51294	-0.89605	0.370226	NA			ITGB3_15012	1.08998	0.992086	1.12005	0.885754	0.37575	NA
CFL2_15015	43.4057	-1.13411	0.453276	-2.50203	0.0123482	0.102582			CFL2_15015	43.4057	0.0814366	0.429308	0.189693	0.84955	0.982427
HSF2_15018	68.0768	-0.993168	0.377613	-2.63012	0.00853541	0.0850285			HSF2_15018	68.0768	-0.337028	0.366986	-0.918368	0.358426	0.933861
MSL2_15027	11.7415	0.941764	0.482889	1.95027	0.0511441	0.201794			MSL2_15027	11.7415	0.49825	0.497404	1.0017	0.316488	0.919025
HSPB8_15039	5.68781	-0.0667171	0.717699	-0.0929597	0.925936	NA			HSPB8_15039	5.68781	0.414426	0.676454	0.612645	0.540111	0.963548
CBWD5_15051	35.8257	0.268096	0.305302	0.878133	0.379872	0.605477			CBWD5_15051	35.8257	0.27386	0.302648	0.90488	0.365529	0.935506
LHCGR_15074	0.490014	0.0227075	2.12886	0.0106665	0.99149	NA			LHCGR_15074	0.490014	0.870555	2.03575	0.427633	0.668918	NA
GDF7_15077	1.70973	-0.861833	1.43446	-0.600806	0.547969	NA			GDF7_15077	1.70973	0.954747	1.13966	0.837748	0.402172	NA
SLC30A3_15096	0.377933	0.0247518	3.50321	0.00706546	0.994363	NA			SLC30A3_15096	0.377933	2.27705	3.40927	0.6679	0.504197	NA
HGF_15098	0.0484749	0.0247417	4.56215	0.00542327	0.995673	NA			HGF_15098	0.0484749	-0.0836469	4.56194	-0.0183358	0.985371	NA
LRRC34_15131	6.97618	0.178657	0.629824	0.283662	0.776669	0.893637			LRRC34_15131	6.97618	-0.0142776	0.636185	-0.0224426	0.982095	0.998824
CYP4B1_15139	0.208468	0	4.56215	0	1	NA			CYP4B1_15139	0.208468	1.359	4.56194	0.297901	0.765779	NA
CYP2C8_15146	39.7836	-0.30916	0.269328	-1.1479	0.251012	0.479957			CYP2C8_15146	39.7836	-0.0690136	0.259702	-0.265742	0.790438	0.982427
STIL_15150	2.16333	-0.933711	1.29405	-0.721544	0.470575	NA			STIL_15150	2.16333	0.0392147	1.14538	0.0342373	0.972688	NA
EI24_15156	53.5605	0.798611	0.248146	3.21831	0.0012895	0.0365254			EI24_15156	53.5605	0.726452	0.247523	2.93488	0.00333676	0.138528
TF_15172	8.47344	0.133054	0.571551	0.232794	0.815921	0.910027			TF_15172	8.47344	-0.00707807	0.573306	-0.0123461	0.99015	0.998824
UGT2A3_15183	0.778346	-2.34386	3.23382	-0.724795	0.468578	NA			UGT2A3_15183	0.778346	-0.17694	3.13898	-0.0563686	0.955048	NA
PARP14_15187	1.12765	-0.00813219	1.5763	-0.00515905	0.995884	NA			PARP14_15187	1.12765	-3.06514	1.83916	-1.6666	0.0955944	NA
DENND3_15196	9.58007	-1.57923	0.739346	-2.13598	0.0326811	0.163475			DENND3_15196	9.58007	-0.502954	0.629382	-0.799123	0.424219	0.949939
ZNF555_15210	67.6713	-0.303393	0.278648	-1.0888	0.27624	0.503052			ZNF555_15210	67.6713	-0.102244	0.273582	-0.373724	0.70861	0.982427
CMPK2_15212	0.733625	-1.9489	2.26998	-0.858556	0.390585	NA			CMPK2_15212	0.733625	-2.05728	2.26995	-0.906311	0.364771	NA
IDH3A_15224	242.824	0.148426	0.11413	1.3005	0.19343	0.416441			IDH3A_15224	242.824	0.0524877	0.114007	0.460388	0.645238	0.976075
ABCA8_15229	0.127162	0	4.56215	0	1	NA			ABCA8_15229	0.127162	1.35898	4.56194	0.297895	0.765783	NA
AP3M1_15244	630.704	0.0646557	0.138934	0.465369	0.641667	0.806285			AP3M1_15244	630.704	0.129449	0.138387	0.935409	0.349578	0.933861
SLC51A_15250	0.195903	0	4.56215	0	1	NA			SLC51A_15250	0.195903	2.80655	4.48761	0.625398	0.53171	NA
C16orf72_15264	282.936	-0.266794	0.14729	-1.81135	0.0700867	0.237022			C16orf72_15264	282.936	-0.296003	0.146647	-2.01847	0.0435428	0.569917
DHRS2_15289	2.42904	1.36062	0.929537	1.46376	0.143259	NA			DHRS2_15289	2.42904	1.88493	0.884292	2.13157	0.0330418	NA
DPP10_15296	8.20442	1.24877	0.574293	2.17445	0.029671	0.153803			DPP10_15296	8.20442	1.19768	0.571129	2.09705	0.0359894	0.507188
CAV2_15304	4.44222	0.0915371	0.860447	0.106383	0.915278	NA			CAV2_15304	4.44222	-0.221485	0.875516	-0.252977	0.800286	0.982427
CLDN1_15316	1.40763	-3.22374	1.70931	-1.88599	0.0592968	NA			CLDN1_15316	1.40763	-1.56427	1.62509	-0.962576	0.335761	NA
OLFML2A_15337	1.89879	0.350741	1.2069	0.290612	0.771348	NA			OLFML2A_15337	1.89879	0.835486	1.14926	0.726977	0.46724	NA
KCTD9_15339	13.5458	0.0547587	0.405027	0.135198	0.892455	0.945971			KCTD9_15339	13.5458	0.524259	0.373697	1.4029	0.160648	0.84859
BNC2_15341	0.434933	-1.33629	3.03162	-0.440783	0.65937	NA			BNC2_15341	0.434933	0.440811	2.97129	0.148357	0.882061	NA
ERO1B_15346	12.1704	0.00313557	0.505399	0.00620414	0.99505	0.997374			ERO1B_15346	12.1704	0.621986	0.475019	1.30939	0.190402	0.851711
MAP1LC3B_15391	1346.07	-0.398282	0.171992	-2.3157	0.0205746	0.131208			MAP1LC3B_15391	1346.07	-0.0657305	0.171405	-0.383481	0.701363	0.982427
AR_15392	15.2522	-0.479973	0.509173	-0.942653	0.345859	0.572212			AR_15392	15.2522	-0.570937	0.508501	-1.12278	0.261529	0.891996
HOXD10_15423	0.527059	1.53339	2.03211	0.754582	0.4505	NA			HOXD10_15423	0.527059	1.22275	2.06701	0.591552	0.554151	NA
S100A16_15424	0.931118	-1.63568	1.73738	-0.941463	0.346467	NA			S100A16_15424	0.931118	-0.234254	1.52041	-0.154072	0.877553	NA
SEMA3A_15425	9.6266	-1.09768	0.637349	-1.72226	0.0850224	0.264402			SEMA3A_15425	9.6266	-0.687323	0.600857	-1.14391	0.252663	0.891534
HOXB1_15430	0.192112	0.0247417	4.56215	0.00542327	0.995673	NA			HOXB1_15430	0.192112	-0.0836077	4.56194	-0.0183272	0.985378	NA
HOXB3_15432	0.216169	-0.456149	3.97726	-0.114689	0.908691	NA			HOXB3_15432	0.216169	0.397209	3.97712	0.0998735	0.920445	NA
C5orf49_15445	0.222204	-0.456147	4.56215	-0.099985	0.920356	NA			C5orf49_15445	0.222204	0.397201	4.56194	0.0870686	0.930617	NA
ONECUT1_15460	24.8231	-0.28237	0.32401	-0.871486	0.383489	0.607535			ONECUT1_15460	24.8231	0.133667	0.304969	0.438297	0.661171	0.976146
PTX3_15463	294.157	0.636974	0.316849	2.01034	0.0443954	0.19133			PTX3_15463	294.157	0.291786	0.317535	0.918908	0.358144	0.933861
AP1M2_15493	0.749902	1.03916	1.87624	0.553855	0.579678	NA			AP1M2_15493	0.749902	0.788992	1.90243	0.414728	0.678341	NA
FBXO22_15494	9.39747	-0.93358	0.546047	-1.70971	0.0873199	0.268352			FBXO22_15494	9.39747	0.529285	0.44781	1.18194	0.237229	0.8787
PEX3_15508	113.482	-0.0129685	0.206972	-0.0626579	0.950039	0.977065			PEX3_15508	113.482	0.116621	0.204069	0.571478	0.567676	0.976075
RARA_15510	13.194	-1.08008	0.4989	-2.16491	0.0303943	0.154418			RARA_15510	13.194	-0.215586	0.437376	-0.492908	0.622078	0.976075
TRAF1_15516	13.2974	-0.161025	0.556313	-0.289449	0.772237	0.893578			TRAF1_15516	13.2974	0.511072	0.529257	0.965639	0.334225	0.931329
BRD2_15535	124.026	0.489649	0.325568	1.50398	0.132586	0.338396			BRD2_15535	124.026	0.261056	0.326441	0.799702	0.423884	0.949939
PSCA_15536	1.95078	-3.09797	1.59425	-1.94322	0.0519901	NA			PSCA_15536	1.95078	0.963649	1.16807	0.824992	0.409376	NA
CLU_15548	5.42305	-1.40111	0.83744	-1.67308	0.0943106	NA			CLU_15548	5.42305	0.615399	0.611917	1.00569	0.314564	0.918091
CAVIN3_15553	41.44	-0.062478	0.344385	-0.181419	0.856039	0.925735			CAVIN3_15553	41.44	-0.0025652	0.340516	-0.00753329	0.993989	0.998824
CDH10_15582	9.47371	-1.3955	0.585807	-2.38218	0.0172105	0.122481			CDH10_15582	9.47371	-0.213736	0.469861	-0.454892	0.649187	0.976075
GSC_15588	0.250043	-0.833042	4.56012	-0.18268	0.855049	NA			GSC_15588	0.250043	0.810745	4.53121	0.178925	0.857997	NA
JKAMP_15608	26.0199	0.104321	0.360892	0.289063	0.772533	0.893578			JKAMP_15608	26.0199	-0.311766	0.372453	-0.837061	0.402558	0.949939
CRY1_15619	124.434	0.525785	0.171487	3.06604	0.00216915	0.0432176			CRY1_15619	124.434	0.155379	0.174784	0.888978	0.374015	0.937508
IL2RG_15624	0.048226	0.0247417	4.56215	0.00542327	0.995673	NA			IL2RG_15624	0.048226	-0.0836469	4.56194	-0.0183358	0.985371	NA
TIMM23B_15627	26.9457	0.567002	0.316124	1.79361	0.072876	0.242336			TIMM23B_15627	26.9457	0.354761	0.319614	1.10997	0.267014	0.897765
WNT4_15630	1.94743	-3.0701	1.69053	-1.81606	0.0693613	NA			WNT4_15630	1.94743	-0.552441	1.33609	-0.413477	0.679257	NA
SOCS3_15641	2.65651	-3.6139	1.53635	-2.35226	0.0186599	NA			SOCS3_15641	2.65651	-2.8719	1.4299	-2.00846	0.0445942	NA
RMI1_15666	52.2926	0.594538	0.212819	2.79363	0.00521203	0.0688398			RMI1_15666	52.2926	-0.0341891	0.226241	-0.151118	0.879883	0.982975
PIK3R1_15690	133.706	-0.377884	0.199996	-1.88946	0.0588304	0.21611			PIK3R1_15690	133.706	-0.547519	0.200864	-2.72582	0.00641423	0.205332
TCF4_15698	27.6131	-0.176233	0.317511	-0.555046	0.578863	0.762721			TCF4_15698	27.6131	0.208518	0.300194	0.69461	0.4873	0.949939
YWHAB_15704	1176.73	-0.828038	0.429334	-1.92866	0.0537731	0.204896			YWHAB_15704	1176.73	0.0859016	0.428673	0.20039	0.841176	0.982427
MTNR1B_15721	0.120338	0.0247417	4.56215	0.00542327	0.995673	NA			MTNR1B_15721	0.120338	-0.0836335	4.56194	-0.0183329	0.985373	NA
CXCL6_15723	0.290792	-0.87411	3.72726	-0.234518	0.814583	NA			CXCL6_15723	0.290792	0.709988	3.6983	0.191977	0.847761	NA
APBA1_15724	22.7233	0.324731	0.371435	0.87426	0.381976	0.606365			APBA1_15724	22.7233	0.160678	0.373138	0.430614	0.666749	0.977987
TACC3_15729	48.3092	-0.803673	0.41066	-1.95703	0.0503442	0.200609			TACC3_15729	48.3092	-0.194293	0.396387	-0.490161	0.62402	0.976075
CXCL5_15735	5.62697	0.917928	0.624874	1.46898	0.141838	NA			CXCL5_15735	5.62697	1.25473	0.602935	2.08104	0.0374302	0.518691
TOPORS_15752	48.6711	-0.129466	0.329794	-0.392564	0.694641	0.838734			TOPORS_15752	48.6711	0.010176	0.325585	0.0312547	0.975066	0.996764
CPS1_15784	7.79937	0.507693	0.660842	0.768252	0.442338	0.661121			CPS1_15784	7.79937	0.203221	0.671406	0.30268	0.762134	0.982427
TSLP_15791	0.195557	2.29536	4.53009	0.506692	0.612371	NA			TSLP_15791	0.195557	1.35899	4.56194	0.297897	0.765781	NA
CASP1_15797	0.268229	-1.77086	3.72013	-0.47602	0.63406	NA			CASP1_15797	0.268229	-1.87924	3.72002	-0.505169	0.61344	NA
SEPHS2_15835	121.191	0.17499	0.178276	0.981568	0.326312	0.555726			SEPHS2_15835	121.191	0.187082	0.176735	1.05855	0.289807	0.916687
FCGR1A_15846	0.531457	-1.27497	2.21283	-0.576172	0.564499	NA			FCGR1A_15846	0.531457	1.38433	2.01621	0.686597	0.492336	NA
MMP9_15866	2.32021	0.444929	1.6119	0.276028	0.782527	NA			MMP9_15866	2.32021	0.824666	1.58407	0.520599	0.602646	NA
ABCC1_15868	55.1512	0.591495	0.258528	2.28793	0.0221415	0.135645			ABCC1_15868	55.1512	0.287171	0.26226	1.09499	0.273523	0.903918
SYT4_15874	456.185	0.489506	0.398683	1.22781	0.219519	0.443947			SYT4_15874	456.185	0.0389666	0.399267	0.0975955	0.922254	0.986967
HLA.DRB5_15922	0.239717	0	3.87215	0	1	NA			HLA.DRB5_15922	0.239717	2.28648	3.82482	0.597802	0.549972	NA
EEF2K_15933	12.4515	-0.446968	0.514942	-0.867996	0.385396	0.609736			EEF2K_15933	12.4515	0.479191	0.464989	1.03054	0.302755	0.917178
ARHGAP15_15992	0.362719	-0.971749	3.57415	-0.271883	0.785712	NA			ARHGAP15_15992	0.362719	1.19161	3.48885	0.341549	0.73269	NA
CLDN2_15999	0.367401	0.0042527	2.3879	0.00178094	0.998579	NA			CLDN2_15999	0.367401	-1.06592	2.38787	-0.446392	0.655314	NA
DLL1_16019	82.1187	-1.65817	0.49777	-3.3312	0.000864733	0.0300497			DLL1_16019	82.1187	0.0653754	0.479858	0.136239	0.891632	0.985469
ADIRF_16033	0.291507	-0.875257	3.72452	-0.234998	0.81421	NA			ADIRF_16033	0.291507	0.708876	3.69555	0.191819	0.847884	NA
LHX8_16034	0.0904158	-0.456153	4.56215	-0.0999865	0.920355	NA			LHX8_16034	0.0904158	-0.564535	4.56194	-0.123749	0.901514	NA
CHST13_16045	0	NA	NA	NA	NA	NA			CHST13_16045	0	NA	NA	NA	NA	NA
RBFOX3_16067	7.10225	0.0689051	0.607707	0.113385	0.909725	0.956086			RBFOX3_16067	7.10225	0.128319	0.596268	0.215203	0.829609	0.982427
EPHA4_16068	11.6479	-0.91436	0.478788	-1.90974	0.0561668	0.209934			EPHA4_16068	11.6479	0.00760602	0.403521	0.0188491	0.984961	0.998824
PODXL_16080	2.43403	-1.12163	1.05501	-1.06314	0.287716	NA			PODXL_16080	2.43403	-1.56133	1.11819	-1.3963	0.162625	NA
ST3GAL1_16088	6.15599	0.32817	0.826756	0.396937	0.691414	0.837361			ST3GAL1_16088	6.15599	0.367596	0.819187	0.448733	0.653625	0.976146
EGR3_16091	1.57004	-2.14693	1.53825	-1.3957	0.162806	NA			EGR3_16091	1.57004	-0.837849	1.30492	-0.642069	0.520828	NA
ATP5MD_16099	640.178	0.390537	0.237239	1.64618	0.0997276	0.288743			ATP5MD_16099	640.178	-0.247519	0.23828	-1.03877	0.29891	0.917178
MDK_16100	705.685	0.19747	0.165874	1.19048	0.233857	0.460718			MDK_16100	705.685	0.141886	0.165751	0.856015	0.391989	0.947737
C3AR1_16101	0.588256	-1.35602	2.45535	-0.552273	0.580762	NA			C3AR1_16101	0.588256	1.63215	2.25486	0.723836	0.469166	NA
IRAK2_16105	2.70474	-1.97474	1.32706	-1.48806	0.136736	NA			IRAK2_16105	2.70474	-0.48797	1.03705	-0.470536	0.637972	NA
CD3E_16113	0.237665	-1.58703	4.53547	-0.349914	0.726403	NA			CD3E_16113	0.237665	-1.69539	4.53526	-0.373825	0.708535	NA
ELOVL2_16117	1.31904	-1.3084	1.65915	-0.788594	0.430349	NA			ELOVL2_16117	1.31904	0.0167119	1.44296	0.0115817	0.990759	NA
AXL_16141	24.2166	-2.07019	0.603049	-3.43288	0.000597204	0.0282029			AXL_16141	24.2166	-0.805986	0.545608	-1.47723	0.139615	0.812891
NDC80_16173	0.225962	0.986534	3.92688	0.251226	0.80164	NA			NDC80_16173	0.225962	0.87811	3.92675	0.223623	0.823051	NA
NR2F2_16181	0.651463	0.7833	2.29905	0.340706	0.733325	NA			NR2F2_16181	0.651463	-0.166421	2.40292	-0.069258	0.944784	NA
SEC23A_16204	34.104	-0.183219	0.265266	-0.690697	0.489756	0.698675			SEC23A_16204	34.104	-0.0409685	0.256344	-0.159818	0.873024	0.982892
HOXB13_16208	0.398396	-0.00393623	3.00015	-0.00131201	0.998953	NA			HOXB13_16208	0.398396	0.748515	2.9469	0.254001	0.799495	NA
NTRK3_16217	17.3412	-1.107	0.450489	-2.45733	0.0139972	0.110428			NTRK3_16217	17.3412	-0.867538	0.43381	-1.99981	0.045521	0.578617
AIF1_16224	0.81239	0.726427	1.90187	0.381954	0.702496	NA			AIF1_16224	0.81239	0.468474	1.92157	0.243798	0.807387	NA
GIMAP4_16236	0.66863	0.505638	2.43296	0.207828	0.835363	NA			GIMAP4_16236	0.66863	-0.564528	2.43293	-0.232036	0.81651	NA
RNF121_16240	173.839	0.156045	0.152193	1.02531	0.305216	0.533504			RNF121_16240	173.839	0.106766	0.151538	0.70455	0.48109	0.949939
CFAP221_16242	0.188246	1.46743	4.56215	0.321652	0.747716	NA			CFAP221_16242	0.188246	1.35899	4.56194	0.297898	0.765781	NA
GAS2_16298	126.425	-1.03935	0.270464	-3.84283	0.000121624	0.0119141			GAS2_16298	126.425	-0.288779	0.260675	-1.10781	0.267944	0.897765
CTPS1_16302	166.498	-0.381134	0.200933	-1.89682	0.0578514	0.213154			CTPS1_16302	166.498	-0.285225	0.198914	-1.43391	0.151598	0.826005
CBWD3_16310	2.17268	0.607229	1.02619	0.591732	0.55403	NA			CBWD3_16310	2.17268	1.2732	0.952089	1.33727	0.181136	NA
SYN1_16318	29.0306	-0.317442	0.413354	-0.767965	0.442508	0.661121			SYN1_16318	29.0306	-0.265721	0.408842	-0.649935	0.515734	0.951856
SLC2A5_16347	0.229808	-0.456153	4.56215	-0.0999865	0.920355	NA			SLC2A5_16347	0.229808	-0.564503	4.56194	-0.123742	0.90152	NA
TRIM16L_16350	62.9165	0.685171	0.231382	2.96122	0.00306424	0.0525842			TRIM16L_16350	62.9165	0.795567	0.228003	3.48928	0.000484324	0.0463353
SLC15A3_16357	0.0648309	0	4.56215	0	1	NA			SLC15A3_16357	0.0648309	1.35896	4.56194	0.297892	0.765786	NA
WIPI1_16368	22.9094	-0.701264	0.381066	-1.84027	0.0657287	0.23133			WIPI1_16368	22.9094	-0.931426	0.386587	-2.40935	0.0159808	0.336991
DDIAS_16376	2.52227	-1.6221	1.25621	-1.29127	0.19661	NA			DDIAS_16376	2.52227	-0.426264	0.974851	-0.437261	0.661922	NA
RPL7L1_16386	50.4256	-0.783964	0.33727	-2.32444	0.0201018	0.129834			RPL7L1_16386	50.4256	0.175534	0.314961	0.557319	0.57731	0.976075
IL20_16401	1.14357	0.243927	1.59111	0.153306	0.878157	NA			IL20_16401	1.14357	0.678686	1.53592	0.441876	0.658579	NA
PSMD8_16404	139.344	0.0967501	0.183442	0.527415	0.597905	0.776819			PSMD8_16404	139.344	0.0235583	0.183035	0.128709	0.897588	0.986967
MTF1_16424	5.08334	-0.328284	0.781356	-0.420147	0.674378	NA			MTF1_16424	5.08334	1.00608	0.666897	1.50859	0.131403	0.794964
AMPD3_16428	1.05492	-1.38553	1.67871	-0.825354	0.40917	NA			AMPD3_16428	1.05492	-0.680519	1.5909	-0.427757	0.668828	NA
ZRANB2_16430	83.9583	-1.06	0.302619	-3.50274	0.000460491	0.0246049			ZRANB2_16430	83.9583	-0.239041	0.288367	-0.828948	0.407134	0.949939
[truncated: 2,043 more rows]

## Sheet: 22DCVC
125 µM 22DCVC
	baseMean	log2FoldChange	lfcSE	stat	pvalue	padj
A2M_1	3.16329	-0.24747	1.04177	-0.237548	0.812232	NA
AARS1_3	377.357	0.228537	0.14004	1.63194	0.102693	0.291676
AATF_4	17.0422	0.256633	0.359213	0.714432	0.47496	0.655152
ABCB1_12	1.11543	0.0266547	1.45518	0.0183171	0.985386	NA
ABCC2_22	15.5481	-1.85636	0.678517	-2.7359	0.00622095	0.11544
ABCC5_26	423.839	-0.151013	0.15662	-0.964202	0.334945	0.537826
ABCF1_35	203.933	0.471349	0.222574	2.11772	0.0341989	0.190654
ABCF3_36	40.2954	-0.00537086	0.315675	-0.0170139	0.986426	0.99102
ABCG1_37	0.343433	-0.439785	2.71192	-0.162167	0.871174	NA
ABCC3_38	0.548515	-2.06111	2.95057	-0.698545	0.484836	NA
ABCG2_39	11.5664	-1.95084	0.784294	-2.48739	0.0128685	NA
ABCG2_40	0	NA	NA	NA	NA	NA
ABCG2_41	3.62962	-0.937462	0.795803	-1.17801	0.238793	NA
ABHD6_45	123.076	-0.303649	0.235734	-1.2881	0.19771	0.398458
ABL1_46	9.79026	0.0966223	0.557821	0.173214	0.862483	NA
ACADL_49	0.649536	0.319761	2.29485	0.139339	0.889182	NA
ACAT2_56	175.899	0.171157	0.205039	0.834751	0.403858	0.593714
ACBD3_59	73.592	-0.0536561	0.232547	-0.230732	0.817523	0.902901
ACD_60	16.9621	-0.245296	0.469266	-0.522722	0.601167	0.752032
ACE_61	0	NA	NA	NA	NA	NA
ACHE_63	2.09548	0.0977622	0.908792	0.107574	0.914334	NA
ACLY_66	146.372	0.833503	0.349258	2.38649	0.0170099	0.155345
ACOT9_69	1.81416	-0.0797458	1.05413	-0.0756512	0.939697	NA
ACSL1_75	7.20255	0.739626	0.534311	1.38426	0.166278	NA
ACTN2_90	3.1413	-1.21998	0.977839	-1.24763	0.212166	NA
ADAM10_102	506.819	0.0613658	0.121248	0.506119	0.612773	0.759498
ADAT1_113	3.06376	1.05307	0.845393	1.24566	0.21289	NA
COQ8A_114	19.1745	0.38497	0.369978	1.04052	0.298097	0.500304
ADH1A_126	1.78354	-3.81875	1.54027	-2.47927	0.0131653	NA
ADI1_135	18.5457	0.431393	0.461455	0.934854	0.349864	0.548789
ADM_140	5.32289	-3.05358	1.03231	-2.95802	0.00309624	NA
ADO_144	108	-0.142319	0.175857	-0.809286	0.418351	0.604556
ADORA2A_146	1.14512	-0.831068	1.57629	-0.527232	0.598033	NA
ADRB2_151	5.85408	-3.13579	1.08722	-2.88423	0.00392367	NA
ADSL_153	6.43367	-1.80771	0.771896	-2.34191	0.0191853	NA
AFP_158	1.05256	-3.01345	2.20966	-1.36376	0.172643	NA
AGL_162	22.8502	0.447352	0.377675	1.18449	0.236219	0.437249
GPAT3_164	0	NA	NA	NA	NA	NA
AIFM1_183	61.1326	0.56861	0.297568	1.91086	0.0560227	0.225639
AKAP8_195	169.377	0.357649	0.297848	1.20078	0.229838	0.431798
AKAP8L_196	41.7571	-0.356402	0.288362	-1.23595	0.216476	0.420508
AKR1B1_197	83.6258	0.920567	0.316992	2.90407	0.00368348	0.100631
AKR1C3_203	1.0106	-1.17609	1.54678	-0.760344	0.447049	NA
AKT1_210	30.7661	0.470131	0.350283	1.34215	0.179548	0.377477
ALB_217	1.34509	-2.34304	1.55101	-1.51066	0.130876	NA
ALDH2_225	211.252	0.377392	0.163928	2.30218	0.0213253	0.167119
ALDH7A1_227	22.2184	-0.458011	0.338258	-1.35403	0.175728	0.374899
ALDH9A1_231	222.252	0.182074	0.150472	1.21002	0.22627	0.429452
ALDOA_232	1128.04	0.456501	0.236757	1.92815	0.0538371	0.22256
ALDOC_233	4.04455	0.0368261	0.771638	0.0477245	0.961936	NA
ALG8_238	93.6978	0.388104	0.32472	1.19519	0.232011	0.433396
AMDHD2_248	54.9283	-0.140808	0.2409	-0.58451	0.558878	0.721548
AMY2A_256	15.1537	-0.0676647	0.370617	-0.182573	0.855133	0.919654
ANKRD10_277	605.171	-0.501919	0.216563	-2.31766	0.0204676	0.162995
ANKRD20A17P_283	27.7738	-1.22462	0.73794	-1.65951	0.097013	0.285134
ANKRD36B_290	38.1646	-1.71309	0.500295	-3.42416	0.0006167	0.0751848
ANO10_292	79.2368	0.513692	0.302392	1.69876	0.0893639	0.275807
ANXA2P2_305	2602.02	-0.151849	0.123966	-1.22493	0.220603	0.42417
ANXA5_309	18.4011	0.45991	0.393606	1.16845	0.242624	0.441878
ANXA7_312	101.494	0.148361	0.209208	0.709155	0.478228	0.657815
AP2M1_322	15.2442	-0.341252	0.391542	-0.871559	0.383449	0.57532
APBB2_336	32.3567	0.066074	0.28245	0.233931	0.815038	0.901676
APLN_345	0.304656	-0.895137	3.098	-0.28894	0.772627	NA
APOBEC3G_355	1.68537	-0.760868	1.29787	-0.586242	0.557713	NA
APOE_358	17.9068	-1.13786	0.613418	-1.85494	0.0636043	0.242931
APP_367	277.349	0.145606	0.195227	0.745831	0.455769	0.6361
APPBP2_370	253.844	-0.123743	0.135326	-0.914407	0.360503	0.555293
AQP3_373	0.412647	-0.414232	3.44417	-0.120271	0.904269	NA
AQP9_378	0.283975	1.97796	3.69706	0.535009	0.592644	NA
AREG_385	2.05238	-1.57659	1.20033	-1.31347	0.189025	NA
ARFIP2_405	22.402	-0.111589	0.338817	-0.329349	0.741892	0.849464
ARHGAP1_411	26.3143	0.552623	0.3377	1.63643	0.101749	0.290901
ARHGEF12_420	580.423	-0.128285	0.118623	-1.08145	0.279498	0.48165
ARHGEF2_423	50.2264	0.0648273	0.25525	0.253976	0.799514	0.89162
ARHGEF9_427	1.50114	1.16853	1.15236	1.01403	0.310567	NA
ARID4B_430	281.978	-0.0600562	0.155991	-0.384998	0.700239	0.817971
ARPP19_466	82.4996	-0.0970347	0.208022	-0.466463	0.640884	0.773989
ARSL_468	0.463939	0.54755	2.53339	0.216134	0.828884	NA
ASAH1_474	63.1819	0.467465	0.260679	1.79326	0.0729315	0.252946
ASCC3_480	151.703	-0.177187	0.21203	-0.835671	0.40334	0.593713
ASPM_487	2.45981	0.0630331	1.14846	0.054885	0.95623	NA
ASPN_490	3.60981	-1.80315	1.02712	-1.75554	0.0791663	NA
ATF1_497	48.8865	-0.548359	0.330879	-1.65728	0.0974633	0.285283
ATF3_499	6.02529	-0.27541	0.600288	-0.458796	0.646381	NA
ATF5_501	212.731	0.436941	0.226202	1.93164	0.0534035	0.22256
ATF6_502	83.4414	0.534533	0.275054	1.94338	0.0519705	0.221896
ATF6B_503	30.1827	0.500385	0.451907	1.10727	0.268176	0.470564
ATG3_504	66.4867	0.026887	0.229814	0.116995	0.906864	0.951371
ATIC_507	249.877	-0.235436	0.153143	-1.53736	0.124205	0.322736
ATMIN_513	331.703	0.304997	0.198701	1.53496	0.124794	0.323411
ATP11B_517	92.4068	-0.304025	0.2508	-1.21222	0.225428	0.429452
ATP1B1_527	238.583	-0.0398466	0.185453	-0.214861	0.829875	0.909653
ATP2C1_533	548.811	0.250184	0.123456	2.02651	0.0427123	0.204416
ATP5F1C_537	94.3004	0.383223	0.327539	1.17001	0.241999	0.441569
DMAC2L_554	15.391	-0.371353	0.382663	-0.970443	0.331826	0.535001
ATP6V0B_562	215.562	-0.110053	0.185666	-0.592745	0.553352	0.718404
ATP6V1D_574	376.7	0.422224	0.233427	1.80881	0.0704811	0.251822
AURKA_586	21.1978	-0.754996	0.412876	-1.82863	0.0674558	0.24799
AURKB_587	16.2645	0.769837	0.4505	1.70885	0.0874788	0.27461
B2M_596	13.9847	-0.203079	0.391728	-0.51842	0.604165	NA
B3GAT1_598	6.65437	0.0137537	0.58935	0.0233371	0.981381	NA
B4GAT1_602	0.888316	0.317994	1.76114	0.180562	0.856712	NA
B4GALT1_603	0.103502	1.02844	4.56215	0.225428	0.821646	NA
B4GALT5_608	5.7633	-0.225134	0.594961	-0.378402	0.705132	NA
BAAT_614	18.13	-0.415987	0.358147	-1.1615	0.245439	0.443415
BACE2_618	0.948645	-1.93483	1.84554	-1.04838	0.294462	NA
BAD_619	7.25309	-0.204471	0.582377	-0.351097	0.725516	NA
BAG3_629	82.2208	-0.280918	0.210733	-1.33305	0.182514	0.379337
BAK1_631	1.54941	-3.03706	1.61133	-1.88482	0.0594538	NA
BAMBI_634	11.4968	0.157144	0.40961	0.383643	0.701243	NA
BANF1_635	302.984	0.513982	0.289053	1.77816	0.075378	0.255195
BBC3_640	7.35501	0.958032	0.747153	1.28224	0.199757	NA
BCAT2_651	3.50024	-0.328343	0.800305	-0.410272	0.681607	NA
BCL2_658	3.44481	0.215915	0.698227	0.309233	0.757144	NA
BCL2L1_660	0.826707	-0.445254	1.78075	-0.250037	0.802559	NA
BCL2L11_661	13.396	-1.82992	0.679173	-2.69433	0.00705296	NA
BCL2L11_663	16.9919	-0.0822318	0.375855	-0.218786	0.826817	0.908575
BCL2L13_664	23.9496	-0.268506	0.310811	-0.863889	0.387649	0.578971
BCL2L2_665	21.6375	-0.0612037	0.349841	-0.174947	0.861121	0.924577
BCL3_668	0.486207	-1.35546	2.87173	-0.472	0.636927	NA
BCL7B_670	28.5293	0.15358	0.337752	0.454712	0.649317	0.779595
BDH1_674	2.42547	-1.09921	1.04794	-1.04893	0.294212	NA
BDNF_679	0.459808	0.0666534	2.98788	0.0223079	0.982202	NA
BECN1_680	40.9402	0.437502	0.391247	1.11823	0.263471	0.464379
BHLHE40_689	7.70652	-0.0180908	0.552777	-0.0327271	0.973892	NA
BID_696	58.3478	-0.00856396	0.214437	-0.0399369	0.968143	0.983785
BIRC2_703	91.4238	0.0902497	0.174002	0.51867	0.603991	0.752883
BIRC5_709	11.9676	0.147711	0.545316	0.270872	0.78649	NA
BLMH_719	25.6448	0.583206	0.350936	1.66186	0.096541	0.285129
BLNK_720	0.36988	-0.777469	2.61729	-0.297051	0.766428	NA
BLVRA_731	4.41469	-0.457951	0.921518	-0.496953	0.619223	NA
BMP4_737	2.61654	0.296601	0.870159	0.340858	0.73321	NA
BNIP3L_746	111.7	0.0217702	0.167965	0.129612	0.896874	0.944406
BRCA1_757	1.26971	-3.06703	2.08131	-1.47361	0.140587	NA
BTK_795	1.99598	-0.846108	1.25053	-0.676601	0.498659	NA
BTN3A2_796	1.08997	-2.12132	1.6255	-1.30503	0.191882	NA
BUB1B_800	2.82465	-0.0120568	0.792145	-0.0152204	0.987856	NA
BZW2_805	78.2973	0.684417	0.35418	1.9324	0.0533099	0.22256
TIGAR_823	96.8425	0.0980274	0.228723	0.428586	0.668225	0.792283
MCEMP1_855	0.804645	0.225692	1.96066	0.11511	0.908358	NA
C1D_859	84.2174	-0.030705	0.188819	-0.162616	0.870821	0.930927
C1orf131_862	98.0613	0.0409877	0.177358	0.231102	0.817236	0.902901
C1QA_867	0	NA	NA	NA	NA	NA
C1R_871	0.884581	0.0565078	1.55088	0.036436	0.970935	NA
CFB_872	0.719538	0.0669223	1.68617	0.0396889	0.968341	NA
C2CD2_875	0.925657	0.169695	1.81111	0.0936969	0.92535	NA
C2CD2L_878	0.992713	-1.6171	1.63989	-0.986099	0.324084	NA
C2CD5_880	355.211	-0.410502	0.174913	-2.34689	0.018931	0.159856
C3_886	2.84687	0.122584	0.898935	0.136366	0.891532	NA
C5_890	7.88717	-1.06745	0.660395	-1.61639	0.106011	NA
C6orf62_903	564.326	-0.172129	0.0876263	-1.96435	0.0494898	0.215266
CA2_908	8.76119	-0.252883	0.617906	-0.409258	0.68235	NA
CA9_915	0.249537	-1.60977	4.54802	-0.353949	0.723377	NA
CAB39_918	150.949	-0.09142	0.144197	-0.633994	0.526085	0.696002
CALM1_934	202.135	-1.02476	0.338408	-3.02819	0.00246025	0.0939167
CALM3_940	27.5774	-1.04147	0.411505	-2.53088	0.0113776	0.138147
CALR_943	1072.25	0.343932	0.363141	0.947102	0.343587	0.544151
CALU_944	50.4248	-0.128782	0.217648	-0.5917	0.554051	0.718404
CAMSAP2_955	162.824	0.174483	0.198026	0.881111	0.378258	0.571255
CANT1_956	17.3788	0.501509	0.394924	1.26989	0.204124	0.40646
CAPN1_957	10.8824	0.283801	0.555472	0.51092	0.609407	NA
CASC3_973	13.1043	0.531722	0.455954	1.16617	0.243544	NA
CASK_976	90.9711	-1.12836	0.384932	-2.93132	0.00337528	0.0994715
CASP1_977	0.114194	-0.414241	4.56215	-0.0907994	0.927652	NA
CASP10_978	0.43733	-1.34305	2.26218	-0.593698	0.552714	NA
CASP10_979	0.805021	0.365515	1.54313	0.236866	0.81276	NA
CASP2_982	160.398	0.526745	0.225177	2.33925	0.0193227	0.161735
CASP3_983	960.539	0.321287	0.177508	1.80999	0.0702981	0.251822
CASP7_985	2.95217	0.224599	0.931786	0.241042	0.809523	NA
CASP8_989	0.884455	1.49258	1.89748	0.786612	0.431509	NA
CASP9_992	29.8354	0.681243	0.328156	2.07597	0.0378965	0.196061
CAT_999	139.78	0.0138298	0.201346	0.0686866	0.945239	0.972211
CBLB_1005	12.5175	0.753625	0.637922	1.18138	0.237453	NA
CBR1_1006	86.643	1.00222	0.379521	2.64075	0.00827223	0.124637
CBR3_1007	0.486806	-1.40109	2.48283	-0.564313	0.572541	NA
CBWD1_1009	943.233	0.0547471	0.117503	0.46592	0.641273	0.773989
CCDC85B_1030	1.15571	-0.375913	1.28714	-0.292052	0.770247	NA
CCDC86_1031	8.83292	0.228294	0.513417	0.444657	0.656568	NA
CCDC92_1033	336.446	0.167829	0.133958	1.25284	0.210263	0.414838
CCL2_1039	11.108	-1.53392	0.695743	-2.20473	0.0274733	NA
CCL3_1043	0.162472	-0.895136	4.56215	-0.196209	0.844446	NA
CCL4_1045	0.340629	0	4.56215	0	1	NA
CCNA2_1050	14.1132	-0.177231	0.701123	-0.252781	0.800437	NA
CCNB1_1053	23.7443	-0.865677	0.580991	-1.49	0.136224	0.337145
CCNB2_1057	17.9076	-0.612953	0.61359	-0.998962	0.317813	0.520061
CCND1_1062	12.3951	0.11599	0.440203	0.263491	0.792172	NA
CCND2_1063	102.913	0.183924	0.277732	0.662234	0.507821	0.682476
CCNE2_1073	19.0359	0.587878	0.555988	1.05736	0.290349	0.494473
CCNF_1076	28.114	0.345917	0.318185	1.08716	0.276966	0.479571
CCNG1_1079	419.53	0.446281	0.196587	2.27015	0.0231985	0.174166
CD320_1116	185.386	0.52098	0.22446	2.32104	0.0202848	0.162415
CD3D_1127	0.899909	-2.77875	1.76421	-1.57506	0.115242	NA
CD4_1128	0.965908	-1.28572	1.45178	-0.885617	0.375824	NA
CD40_1129	0.282885	0.0666502	3.21555	0.0207275	0.983463	NA
CD44_1134	10.5611	-1.5468	0.685588	-2.25616	0.0240605	NA
CD55_1141	72.3514	-0.0579071	0.287258	-0.201585	0.840241	0.912116
CD58_1144	85.4492	-0.712785	0.229488	-3.10598	0.00189647	0.089851
CD69_1145	0.204658	-1.41611	4.55516	-0.310881	0.755891	NA
CD74_1146	2.46833	-0.145972	1.07792	-0.13542	0.89228	NA
CD8A_1152	3.26705	0.275441	0.95819	0.287459	0.773761	NA
ADGRE5_1154	2.33334	-3.68401	1.41008	-2.61263	0.00898492	NA
CDA_1155	0	NA	NA	NA	NA	NA
CDC20_1157	20.0164	-0.894171	0.498332	-1.79433	0.0727613	0.252946
CDC25A_1158	15.7377	0.474751	0.381696	1.24379	0.213575	0.418148
CDC25B_1161	9.96844	-0.049695	0.549194	-0.0904871	0.9279	NA
CDC26_1162	47.9775	0.222651	0.400032	0.556583	0.577812	0.736116
CDC6_1177	39.8695	-0.35739	0.441982	-0.808608	0.418741	0.604556
CDCA4_1183	9.11162	-0.309264	0.496255	-0.623197	0.533155	NA
CDCA5_1184	5.65262	0.882422	0.668559	1.31989	0.186873	NA
CDCA8_1185	18.5745	0.722987	0.441192	1.63871	0.101273	0.29081
CDH1_1186	2.88605	-0.833651	1.02945	-0.809805	0.418052	NA
CDH3_1191	1.50076	0.13861	1.21675	0.113918	0.909303	NA
CDH5_1192	0.45804	1.05414	2.13551	0.493623	0.621573	NA
CDK1_1196	77.7478	0.17807	0.465441	0.382584	0.702028	0.819519
CDK19_1201	94.576	-0.308367	0.235001	-1.31219	0.189456	0.388373
CDK2_1202	15.3346	1.30109	0.462767	2.81154	0.00493042	0.111234
CDK4_1203	1310.62	-0.00682744	0.153756	-0.0444043	0.964582	0.983074
CDK5_1206	151.048	0.590154	0.275255	2.14402	0.032031	0.189136
CDK5R1_1209	373.538	-1.21564	0.460879	-2.63765	0.00834833	0.124637
CDK6_1213	56.8788	-0.353159	0.345761	-1.0214	0.307067	0.508418
CDKN1A_1219	2.05509	-0.678764	1.0059	-0.674786	0.499812	NA
CDKN1B_1222	121.949	0.554059	0.232595	2.38207	0.0172156	0.155692
CEBPA_1240	11.4121	-2.57757	0.90284	-2.85495	0.0043043	NA
CEBPD_1242	0.716829	2.21676	1.8539	1.19572	0.231804	NA
CEBPZ_1245	381.95	0.154712	0.149036	1.03808	0.299232	0.500927
CENPA_1247	0.727215	-2.2562	2.21883	-1.01684	0.309229	NA
CENPF_1252	9.02765	0.703991	0.651748	1.08016	0.280072	NA
CENPW_1256	318.752	-0.819764	0.394194	-2.0796	0.0375625	0.195464
CEP57_1257	76.5374	-0.518435	0.326121	-1.5897	0.111903	0.303334
CERK_1258	0.741482	0.171256	1.69499	0.101036	0.919522	NA
CES1_1259	1.32028	-0.28067	1.43288	-0.195878	0.844706	NA
CETN3_1262	0.30064	0.875923	2.67669	0.327241	0.743485	NA
CFH_1265	0.312855	-0.414243	3.62486	-0.114278	0.909017	NA
CFH_1266	0.176193	0.0666477	4.56215	0.0146088	0.988344	NA
CFLAR_1269	22.6315	0.223687	0.344997	0.648373	0.516744	0.689709
CFLAR_1270	11.6005	0.551489	0.447118	1.23343	0.217415	NA
CGA_1272	0.498925	-1.00748	2.30682	-0.43674	0.6623	NA
CGRRF1_1278	3.76172	0.220955	0.755131	0.292605	0.769824	NA
CHAC1_1279	50.5497	0.219462	0.272328	0.805873	0.420316	0.604869
CHEK1_1288	215.066	0.153232	0.146913	1.04301	0.296945	0.500077
CHEK2_1289	8.14344	-0.0364719	0.567423	-0.0642763	0.94875	NA
CHERP_1290	108.206	0.444582	0.18423	2.41319	0.0158135	0.15242
CHIC2_1295	93.3176	0.231219	0.260024	0.889222	0.373884	0.567862
CHMP2B_1301	23.5322	0.494379	0.326517	1.5141	0.130001	0.330376
CHMP4A_1304	563.015	-0.595432	0.261448	-2.27744	0.02276	0.173282
CHMP6_1311	91.3415	-0.911973	0.372269	-2.44977	0.0142946	0.150959
CHN1_1312	95.7772	0.775093	0.391847	1.97805	0.0479232	0.214238
CHRNA4_1328	48.0292	-0.522773	0.297772	-1.75562	0.0791537	0.260925
CHUK_1342	23.7821	-0.282729	0.297482	-0.950405	0.341906	0.542731
CIAPIN1_1343	22.4152	0.419898	0.358636	1.17082	0.241671	0.441381
CIRBP_1351	20.3867	0.436307	0.367998	1.18562	0.235771	0.437099
CISD1_1354	25.1585	0.450207	0.315023	1.42912	0.152969	0.353988
CKS1B_1362	80.0032	0.393712	0.194011	2.02933	0.0424244	0.203751
CLPX_1399	43.6344	0.202745	0.288874	0.701846	0.482775	0.660953
CLSTN1_1400	354.074	0.54811	0.227198	2.41248	0.0158445	0.15242
CLTB_1402	99.4912	-0.225689	0.176411	-1.27934	0.200778	0.402456
CLTC_1405	363.488	0.351572	0.207037	1.69811	0.0894862	0.275807
CLU_1406	0.478689	0.0666556	2.32151	0.0287122	0.977094	NA
CNDP2_1408	1.35242	-0.566755	1.78847	-0.316895	0.751324	NA
CNOT4_1427	111.692	-0.272498	0.207564	-1.31284	0.189238	0.388373
CNPY3_1433	86.1031	0.521705	0.213191	2.44712	0.0144003	0.150959
COASY_1438	12.93	0.240023	0.442	0.543038	0.587104	NA
COG2_1441	79.6154	-0.577376	0.22132	-2.60878	0.00908657	0.127666
COL12A1_1461	10.973	-0.897251	0.640581	-1.40068	0.161309	NA
COL1A1_1466	47.4689	-1.99758	0.642687	-3.10816	0.00188254	0.089851
COL4A1_1472	31.1012	0.0930735	0.27178	0.342459	0.732006	0.842021
COL4A2_1473	9.36415	0.478421	0.471059	1.01563	0.309806	NA
CERT1_1476	85.1033	-0.182927	0.199969	-0.914774	0.36031	0.555293
COL5A1_1480	11.4005	0.433209	0.423368	1.02324	0.306192	NA
COL5A2_1483	426.929	0.569704	0.256981	2.21691	0.0266295	0.179309
COPB2_1491	112.801	0.520347	0.261605	1.98906	0.046695	0.211876
COPS5_1497	143.815	0.0403179	0.181022	0.222724	0.82375	0.906799
COPS7A_1498	19.6735	0.993107	0.473641	2.09675	0.0360155	0.193031
COPZ1_1499	99.7159	0.822937	0.367214	2.24103	0.0250244	0.177061
COQ5_1506	22.6625	0.214826	0.328168	0.654621	0.512712	0.686524
CORO1A_1507	9.34796	-0.917034	0.576447	-1.59084	0.111646	NA
COX6B1_1519	44.7868	-0.540588	0.279915	-1.93126	0.0534508	0.22256
COX6C_1522	0.998402	0.601334	1.50097	0.40063	0.688693	NA
CPNE3_1532	169.025	-0.00892519	0.171093	-0.0521657	0.958397	0.979816
CPSF4_1539	83.7507	-0.0121166	0.228565	-0.0530114	0.957723	0.979816
CREBBP_1553	40.8064	-0.235309	0.292261	-0.805134	0.420743	0.604971
CREG1_1558	10.374	-0.70967	0.618708	-1.14702	0.251374	NA
CRELD2_1561	134.099	0.318596	0.202124	1.57624	0.11497	0.307681
CRK_1571	42.124	-0.400202	0.28111	-1.42365	0.154549	0.354723
CRTAP_1578	0.938203	0.51461	1.62325	0.317025	0.751225	NA
CRYAB_1582	0.544068	0.894986	2.02779	0.44136	0.658952	NA
CRYZ_1586	42.3535	0.659458	0.278843	2.36498	0.0180309	0.158334
CSF1_1590	0.210133	-0.895132	4.00988	-0.223232	0.823355	NA
CSF3_1592	1.68606	-0.544744	1.55726	-0.349809	0.726482	NA
CSNK1D_1599	374.842	0.365649	0.167076	2.18852	0.0286319	0.184049
CSNK1E_1602	4.20959	-0.478406	0.786824	-0.608021	0.543174	NA
CSNK2A2_1609	39.0818	0.466637	0.282746	1.65038	0.098866	0.286406
CST6_1613	0.143022	-0.895129	4.56215	-0.196208	0.844448	NA
CT45A6_1618	1.69794	-3.00812	1.6074	-1.87142	0.0612863	NA
CTHRC1_1625	5.55909	0.0923626	0.737522	0.125234	0.900339	NA
CTNNAL1_1630	30.621	-0.173892	0.325157	-0.534793	0.592793	0.748765
CTNNB1_1633	1015.07	0.242142	0.157109	1.54124	0.123259	0.321127
CTPS1_1637	8.06998	-0.263896	0.632791	-0.417035	0.676653	NA
CTSD_1642	28.6454	0.202314	0.290514	0.696403	0.486177	0.663183
CTSG_1643	0	NA	NA	NA	NA	NA
CTSL_1645	48.8358	0.114341	0.24375	0.469091	0.639005	0.773967
CTSL_1647	29.3351	-3.2641	0.991705	-3.29141	0.000996875	0.0832485
CTTN_1650	132.234	0.602184	0.387235	1.55509	0.119925	0.314943
CXCL12_1666	0.341919	-1.41564	4.30964	-0.328481	0.742548	NA
CXCL12_1667	6.16783	-0.1733	0.605225	-0.286339	0.774618	NA
CXCL12_1668	0.231047	1.86476	4.49529	0.414825	0.67827	NA
CXCL12_1669	2.05002	0.83435	1.04267	0.800203	0.423593	NA
CXCL2_1672	0.139938	0	4.56215	0	1	NA
CYB561_1683	7.61634	-0.078694	0.571054	-0.137805	0.890395	NA
CYCS_1692	261.113	-0.0102877	0.152983	-0.0672471	0.946385	0.972591
CYP11A1_1693	1.01647	2.00328	1.71683	1.16685	0.243272	NA
CYP1A1_1698	0.853248	-0.109948	1.92228	-0.0571966	0.954389	NA
CYP1A2_1699	0.308766	-0.414229	4.38168	-0.0945366	0.924683	NA
CYP26B1_1706	1.16159	-0.00536737	1.22058	-0.00439738	0.996491	NA
CYP2B6_1710	0.183654	-0.414234	4.56215	-0.090798	0.927653	NA
CYP2C19_1714	0.706605	1.13717	1.74854	0.650358	0.515461	NA
CYP2C9_1720	1.70305	-0.846486	1.26832	-0.667405	0.504514	NA
CYP2E1_1722	2.64185	0.472875	0.910174	0.519543	0.603382	NA
CYP4F3_1739	0	NA	NA	NA	NA	NA
CYTH1_1748	1.67316	0.610892	1.3371	0.456879	0.647758	NA
DAD1_1749	148.952	0.339408	0.282878	1.19984	0.230202	0.432068
DAG1_1750	106.131	-0.431831	0.297439	-1.45183	0.146549	0.34608
DAPK1_1752	43.3401	-0.102076	0.287246	-0.35536	0.72232	0.835365
DAXX_1756	271.302	0.114401	0.148242	0.771716	0.440283	0.624395
DBH_1758	2.12018	0.640645	0.985557	0.650034	0.51567	NA
DCK_1776	62.9035	-0.301235	0.272974	-1.10353	0.269797	0.471305
DCN_1779	0.178649	-0.895136	4.56215	-0.196209	0.844446	NA
DCTD_1785	250.347	-0.338101	0.158882	-2.128	0.033337	0.190654
DCTN6_1789	921.359	0.0360216	0.122302	0.29453	0.768353	0.870092
DCUN1D4_1795	74.7408	0.0618129	0.302671	0.204224	0.838178	0.911668
DCX_1796	2166.23	0.16886	0.139658	1.2091	0.226625	0.429452
DDB2_1798	11.5587	-0.637323	0.506019	-1.25948	0.207856	NA
DDIT3_1800	453.319	-0.0890885	0.118484	-0.751903	0.452109	0.635476
DDIT4_1803	19.8997	-1.02293	0.498774	-2.05089	0.0402776	0.19978
DDR1_1804	69.5005	0.569579	0.200699	2.83797	0.00454008	0.110988
DDX42_1819	6.54923	0.367164	0.607718	0.604169	0.545732	NA
DEFB4A_1838	0.540985	-2.85396	2.34401	-1.21755	0.223393	NA
DEK_1841	352.831	0.0351055	0.18708	0.18765	0.851151	0.917378
DEPDC1B_1847	106.484	-0.139628	0.309332	-0.451387	0.65171	0.780228
DERA_1848	2.77294	-0.785378	0.840508	-0.934409	0.350093	NA
DES_1849	0.162046	-0.414229	4.56215	-0.0907969	0.927654	NA
DFFA_1850	10.7737	0.0720688	0.436058	0.165273	0.868729	NA
DFFB_1853	39.8924	-0.201651	0.335627	-0.60082	0.54796	0.714272
DHDDS_1856	73.1042	0.47955	0.225946	2.12241	0.0338036	0.190654
DHRS2_1857	4.85927	1.46691	0.76704	1.91243	0.0558211	NA
DHRS7_1861	45.6047	0.433692	0.276881	1.56635	0.117267	0.311422
DLAT_1875	241.674	0.0407368	0.139279	0.292484	0.769917	0.871362
DLD_1877	2.03387	-0.812498	1.22604	-0.662698	0.507524	NA
DLG4_1880	110.91	0.199187	0.224675	0.886556	0.375318	0.56876
DLGAP5_1882	11.0941	0.243775	0.669647	0.364036	0.715831	NA
DMTF1_1887	10.4081	0.638146	0.503389	1.2677	0.204906	NA
DNAJA3_1895	20.6716	0.0907421	0.472058	0.192227	0.847565	0.916022
DNAJB14_1905	148.822	-0.524254	0.252236	-2.07842	0.0376704	0.195508
DNAJB2_1906	0.470882	-2.24766	3.99896	-0.562061	0.574074	NA
DNAJB6_1912	260.687	0.499339	0.203016	2.4596	0.013909	0.150643
DNM1_1924	75.5037	0.991103	0.405483	2.44425	0.0145153	0.151067
DNM1L_1927	290.803	0.0516071	0.156719	0.329297	0.741931	0.849464
DNMT1_1928	10.6449	-0.231331	0.501665	-0.461127	0.644707	NA
DNMT3A_1932	1.06221	-0.357657	1.62917	-0.219533	0.826235	NA
DNTTIP2_1936	424.216	-0.224056	0.200929	-1.1151	0.264806	0.465897
DPM2_1947	90.162	0.435011	0.265817	1.63651	0.101733	0.290901
DRAP1_1957	36.0242	0.401271	0.309773	1.29537	0.195193	0.396227
DRD2_1959	7.9353	-0.126118	0.555305	-0.227114	0.820335	NA
DSG2_1967	0.539536	1.11194	2.11253	0.526357	0.59864	NA
DUSP1_1978	11.6647	-0.427618	0.421175	-1.0153	0.309964	NA
DUSP11_1981	61.9895	-0.164724	0.198324	-0.830582	0.40621	0.595136
DUSP22_1986	89.1245	-0.81808	0.33142	-2.46841	0.0135716	0.150643
DUSP3_1987	215.26	0.371827	0.228812	1.62503	0.104156	0.293516
DUSP4_1990	9.15696	-2.02184	0.701526	-2.88206	0.0039509	NA
DUSP6_1993	15.0615	-0.908892	0.654087	-1.38956	0.164663	0.368478
DYNLL1_1997	451.626	0.222917	0.148049	1.5057	0.132144	0.332672
DYNLT3_2000	47.2464	-0.302972	0.25308	-1.19714	0.231251	0.43321
DYRK3_2006	15.0091	0.0585079	0.467499	0.125151	0.900404	0.947109
E2F1_2008	1.91015	1.1919	1.10661	1.07707	0.281447	NA
E2F2_2009	0.366439	-1.92929	3.55233	-0.543106	0.587057	NA
EBNA1BP2_2014	520.741	0.283404	0.19115	1.48262	0.138175	0.337541
EBP_2015	143.527	0.623351	0.348038	1.79105	0.073286	0.253346
ECD_2021	403.462	-0.57898	0.239488	-2.41758	0.0156242	0.15235
ECH1_2022	43.7235	0.936937	0.300247	3.12056	0.00180509	0.089851
ECSCR_2024	0.111965	1.02844	4.56215	0.22543	0.821645	NA
EDEM1_2027	8.42513	-0.466472	0.547586	-0.851871	0.394286	NA
EDN1_2029	7.41861	1.07726	0.554262	1.94359	0.0519453	NA
EED_2035	25.0173	-0.379985	0.295516	-1.28584	0.1985	0.399233
EEF2_2042	3855.58	-0.0518164	0.15423	-0.335968	0.736895	0.844947
EFNA1_2049	2.16529	-1.07193	1.09705	-0.977098	0.328521	NA
EGF_2055	4.90339	-1.48967	0.828955	-1.79704	0.0723292	NA
EGFR_2063	3.41593	-1.19891	0.908594	-1.31952	0.186995	NA
EGR1_2068	66.31	-1.98683	0.546997	-3.63225	0.000280963	0.0751848
EIF1_2074	2385.56	-0.355174	0.14434	-2.46068	0.0138674	0.150643
EIF1AY_2080	0.261907	0	4.56215	0	1	NA
EIF2S1_2085	520.469	-0.293746	0.142218	-2.06546	0.0388796	0.196597
EIF2S2_2088	49.0365	0.330436	0.303485	1.08881	0.276239	0.478733
EIF3C_2092	12.6324	-1.11799	0.601124	-1.85984	0.0629084	NA
EIF3D_2093	116.17	0.203117	0.147316	1.37878	0.167963	0.370801
EIF3E_2094	3302.68	-0.296622	0.199251	-1.48868	0.136571	0.337145
EIF4EBP1_2107	0.178193	-0.895137	4.21177	-0.212532	0.831692	NA
ELAC2_2114	20.6591	0.846743	0.429549	1.97124	0.0486966	0.214526
ELAVL1_2115	54.6228	0.183828	0.237579	0.773753	0.439077	0.623135
ELMOD1_2126	1.56457	-0.789217	1.07355	-0.73515	0.462248	NA
ELOVL6_2134	16.8598	-0.1804	0.420185	-0.429334	0.66768	0.792115
EML3_2142	0.438267	0.0666531	2.30545	0.0289111	0.976936	NA
ENG_2149	0.0421898	-0.414241	4.56215	-0.0907994	0.927652	NA
ENO2_2153	27.3082	0.858837	0.502868	1.70788	0.0876592	0.27461
ENOPH1_2156	362.994	-0.00876442	0.117108	-0.0748402	0.940342	0.969419
ENOSF1_2157	3.65864	-0.273132	0.929674	-0.293793	0.768916	NA
EOMES_2164	0.0406528	0	4.56215	0	1	NA
EP300_2167	411.776	-0.366373	0.137638	-2.66186	0.00777108	0.122442
EPB41L2_2175	19.1784	0.045882	0.425497	0.107831	0.914129	0.954908
EPHA3_2188	25.516	-0.455626	0.408421	-1.11558	0.264603	0.465897
EPHB2_2194	216.742	-0.00504453	0.21466	-0.0235001	0.981251	0.988792
EPN2_2197	0.506045	2.51568	2.46749	1.01953	0.307951	NA
EPRS1_2200	2.78404	-0.916466	1.05704	-0.867008	0.385938	NA
ERBB3_2206	52.2787	-0.425965	0.580524	-0.733759	0.463096	0.64239
ERO1A_2227	62.9282	-0.743745	0.287618	-2.58588	0.00971315	0.134184
ERO1B_2228	3.11669	-2.19592	1.34381	-1.63409	0.102239	NA
ESR1_2235	0.261211	-2.14454	3.76511	-0.569581	0.568962	NA
ESR2_2237	0.362277	-0.895135	3.59172	-0.249222	0.803189	NA
ETFA_2244	1108.34	-0.082206	0.14352	-0.572786	0.56679	0.728677
ETFB_2245	30.6991	0.0541051	0.287188	0.188396	0.850566	0.917378
ETS1_2248	95.7501	-0.363937	0.414442	-0.878139	0.379868	0.571255
ETV1_2251	1.26412	-2.27729	1.71702	-1.3263	0.18474	NA
EVL_2255	603.352	0.0368431	0.121387	0.303519	0.761495	0.865886
EXOSC4_2269	16.1685	0.898681	0.457395	1.96478	0.0494398	0.215266
EXT1_2278	113.209	-0.571612	0.22305	-2.56271	0.0103859	0.134184
EXTL1_2279	8.35003	-0.556564	0.652826	-0.852547	0.393911	NA
EZH2_2282	294.259	-0.128381	0.135447	-0.947832	0.343215	0.544
F2_2286	3.07499	0.358814	0.75363	0.476115	0.633993	NA
F3_2289	3.81169	-0.254194	0.790785	-0.321445	0.747873	NA
F9_2297	0	NA	NA	NA	NA	NA
FABP1_2298	0.302582	0.0666494	3.72506	0.0178922	0.985725	NA
FAH_2303	47.777	0.237653	0.209409	1.13487	0.256429	0.45688
FAIM_2304	28.3631	0.709572	0.295377	2.40226	0.0162941	0.153608
FAM13A_2311	3.66755	-0.849591	0.853954	-0.994891	0.319789	NA
FAM174A_2316	183.093	0.141467	0.250978	0.563665	0.572982	0.733283
FAM20B_2318	16.5893	0.214781	0.37591	0.571362	0.567754	0.72944
TLCD3A_2328	4.93523	-0.327113	0.669146	-0.488852	0.624947	NA
MINDY1_2329	2.20922	0.435352	1.03875	0.419111	0.675135	NA
DIPK1A_2333	38.3237	0.0899782	0.257667	0.349204	0.726936	0.837659
FANCI_2338	24.3557	-0.127379	0.518469	-0.245683	0.805928	0.894112
FAS_2345	8.81817	-0.431549	0.596397	-0.723593	0.469316	NA
FASLG_2346	0.802522	-2.9061	1.9539	-1.48733	0.136927	NA
FASTKD5_2353	26.3541	-0.425022	0.307822	-1.38074	0.167359	0.370688
FAT1_2356	34.9671	0.277446	0.334944	0.828335	0.407481	0.59519
FBL_2360	150.086	0.300176	0.206763	1.45179	0.146561	0.34608
FBN1_2363	0.186706	-0.895129	4.56215	-0.196208	0.844448	NA
FBXL12_2366	68.5819	0.186829	0.206078	0.906595	0.364621	0.558871
FBXO11_2372	65.7759	0.213561	0.237075	0.900813	0.367688	0.561048
FBXO21_2375	4.84524	0.531056	0.637087	0.833569	0.404524	NA
FBXO7_2377	427.2	0.244255	0.182437	1.33884	0.180621	0.377558
FCGR3B_2380	0.155168	-0.414241	4.56215	-0.0907994	0.927652	NA
FDFT1_2382	11.3647	-0.322714	0.643593	-0.501425	0.616072	NA
FEN1_2387	15.4005	1.24412	0.437823	2.8416	0.00448884	0.110988
FEZ2_2394	247.739	0.249988	0.139948	1.7863	0.074051	0.254103
FGB_2397	0.224437	-1.4146	4.55521	-0.310544	0.756147	NA
FGF17_2402	0.0893246	-0.414241	4.56215	-0.0907994	0.927652	NA
FGF2_2405	22.24	-1.09417	0.450283	-2.42997	0.0151001	0.152203
FGF7_2409	24.3433	0.54765	0.364944	1.50064	0.133448	0.334386
FGFR2_2417	20.8512	-0.948941	0.601176	-1.57847	0.114457	0.307144
FHL2_2423	23.5741	-0.028199	0.349427	-0.0807008	0.93568	0.966132
FKBP14_2430	19.9432	-1.21298	0.464711	-2.61019	0.00904916	0.127666
C3orf85_2441	0.0843796	-0.895136	4.56215	-0.196209	0.844446	NA
FMO5_2453	0.0401251	0	4.56215	0	1	NA
FN1_2459	32.995	0.292987	0.350762	0.835287	0.403556	0.593713
FOLH1_2460	0.299452	-2.15387	4.43205	-0.485976	0.626984	NA
FOS_2461	72.8814	-2.31808	0.757862	-3.0587	0.00222296	0.0930333
FOSL1_2463	7.10201	-0.192511	0.603022	-0.319244	0.749542	NA
FOXG1_2475	2.3669	-0.194525	1.30888	-0.14862	0.881854	NA
FOXJ3_2478	22.0776	-0.11541	0.440719	-0.261867	0.793424	0.888505
FOXM1_2479	0.13079	-0.895136	4.56215	-0.196209	0.844446	NA
FOXO3_2481	77.8186	-0.785964	0.283866	-2.76879	0.00562654	0.112933
FOXO4_2484	111.312	-0.858642	0.293042	-2.9301	0.00338857	0.0994715
FPGS_2489	30.6567	-0.0994557	0.354066	-0.280896	0.77879	0.87837
FRS2_2492	218.067	-0.12559	0.184964	-0.678998	0.497139	0.673533
FSD1_2495	281.748	-0.611213	0.263264	-2.32168	0.0202504	0.162415
FUT1_2519	1.47127	0.925073	1.08706	0.850987	0.394777	NA
FYN_2527	905.977	0.159508	0.159955	0.997204	0.318665	0.520061
FZD1_2533	12.5142	-0.159078	0.542052	-0.293474	0.76916	NA
G0S2_2539	1.32259	-1.56401	1.62913	-0.960028	0.337041	NA
G3BP2_2545	174.607	0.664889	0.414752	1.6031	0.108913	0.299598
G6PC_2546	0.922774	-2.37241	1.79195	-1.32392	0.185528	NA
G6PD_2548	27.5505	0.39433	0.294176	1.34046	0.180096	0.377477
GAA_2549	22.4022	-0.232891	0.395713	-0.588535	0.556173	0.720206
GABARAPL1_2552	13.7941	0.840957	0.479714	1.75304	0.0795955	NA
GABBR1_2553	88.2345	-0.00886492	0.181736	-0.0487792	0.961095	0.981065
GABPB1_2555	183.141	-0.352157	0.235179	-1.4974	0.13429	0.33564
GABRB3_2561	61.2809	0.0395259	0.261096	0.151384	0.879672	0.934296
GAD1_2566	0.605127	0.923133	1.9962	0.462445	0.643762	NA
GAD2_2567	0.273271	-0.89512	4.56215	-0.196206	0.844449	NA
GADD45A_2569	152.994	-0.00898335	0.145107	-0.0619085	0.950636	0.97594
GADD45B_2570	204.307	-2.4775	0.731675	-3.38607	0.00070901	0.0751848
GADD45G_2571	96.1953	0.142087	0.179128	0.793216	0.427652	0.611776
GAGE1_2574	1.42842	-2.32178	1.74839	-1.32796	0.184192	NA
GAGE12F_2576	0.736069	1.96341	1.97051	0.996396	0.319058	NA
GAGE12J_2577	0.271379	-1.80783	3.76131	-0.480639	0.630773	NA
GAGE1_2578	0.278143	-1.35501	3.80102	-0.356485	0.721477	NA
GAP43_2585	2243.98	0.270012	0.146376	1.84465	0.0650892	0.243329
GATA2_2599	1.76471	-3.36254	1.6549	-2.03187	0.0421669	NA
GATA3_2600	0.304365	1.30096	3.09593	0.420216	0.674328	NA
GCLM_2615	117.141	-0.239116	0.322863	-0.740611	0.45893	0.638412
GDF15_2621	37.9694	-0.738261	0.344504	-2.14297	0.0321156	0.189136
GDF7_2622	2.94181	-4.92765	1.76221	-2.7963	0.00516921	NA
GDPD5_2628	25.6249	-0.096065	0.369043	-0.260308	0.794626	0.889095
GFAP_2632	0	NA	NA	NA	NA	NA
GFOD1_2633	6.00636	-0.48959	0.631431	-0.775366	0.438124	NA
GFOD1_2634	12.0239	-0.0257512	0.430586	-0.0598051	0.952311	NA
GGCX_2638	39.9557	-0.199634	0.311401	-0.641084	0.521468	0.692591
GGH_2639	61.5631	0.286115	0.205266	1.39387	0.163356	0.368066
GHR_2644	0.764191	1.81617	1.78881	1.0153	0.309964	NA
GJA1_2649	13.845	0.722793	0.435774	1.65864	0.0971874	NA
GJB1_2650	4.25748	-1.85035	1.13121	-1.63573	0.101897	NA
GJB2_2653	0.847525	-0.838595	1.70907	-0.490675	0.623657	NA
TMPPE_2661	32.2077	0.166196	0.292936	0.567347	0.570479	0.731507
GLI1_2663	0.851381	0.271634	1.78317	0.152332	0.878925	NA
GLI2_2664	0.157782	-0.414241	4.56215	-0.0907994	0.927652	NA
GLOD4_2670	8.8464	0.0868492	0.477174	0.182008	0.855577	NA
GLRX_2674	228.17	0.14653	0.243358	0.602117	0.547096	0.71362
GLUD1_2678	2.99914	0.286975	0.783089	0.366466	0.714017	NA
GLUL_2679	0.0885999	-0.414241	4.56215	-0.0907994	0.927652	NA
GMNN_2688	196.973	-0.0892214	0.191457	-0.466014	0.641205	0.773989
GNA11_2692	1.76125	0.706634	1.10509	0.639434	0.522541	NA
GNA15_2693	0.713027	-3.14723	1.88593	-1.6688	0.0951578	NA
GNAI1_2696	19.1516	0.134781	0.355581	0.379045	0.704655	0.821488
GNAL_2698	0.266695	-0.414241	4.56215	-0.0907994	0.927652	NA
GNAS_2704	2175.08	-0.18392	0.138006	-1.3327	0.182629	0.379337
GNB1_2706	564.418	0.607173	0.324814	1.86929	0.0615819	0.238448
GNB5_2709	14.5024	0.323131	0.465619	0.693982	0.487693	NA
GNMT_2719	10.2183	-0.705917	0.735681	-0.959542	0.337286	NA
GNPDA1_2723	1.64368	0.264065	1.51718	0.17405	0.861826	NA
GNS_2725	213.543	0.49772	0.34533	1.44129	0.149504	0.350279
GOLT1B_2734	17.2153	0.680422	0.68178	0.998008	0.318276	0.520061
GOT1_2737	98.2563	0.257888	0.195335	1.32023	0.186757	0.386256
GPATCH8_2740	79.7845	0.0403975	0.232537	0.173725	0.862082	0.925104
GPC1_2744	57.3367	0.120726	0.220999	0.546275	0.584877	0.741643
GPER1_2750	1.75427	0.303378	1.29426	0.234403	0.814672	NA
GPI_2753	114.65	0.395848	0.403184	0.981805	0.326196	0.528959
ADGRG1_2761	9.11114	0.276819	0.509167	0.54367	0.586669	NA
GPX1_2765	2.39686	0.0894185	1.07224	0.0833944	0.933538	NA
GPX2_2766	0.201419	-0.39964	4.05253	-0.0986149	0.921444	NA
GPX4_2768	59.8731	0.296135	0.260618	1.13628	0.25584	0.456244
GRB10_2771	91.9284	0.547181	0.246875	2.21643	0.026662	0.179309
GREB1_2776	87.8948	-0.0872029	0.221087	-0.394427	0.693266	0.814122
GREB1_2777	0.86258	0.577789	1.57906	0.365907	0.714434	NA
GREB1_2778	88.8989	0.0815099	0.195795	0.416301	0.677189	0.8005
GRIN1_2787	0.98799	0.795935	1.49441	0.532608	0.594305	NA
GRIN2B_2791	0.110647	-0.414241	4.56215	-0.0907994	0.927652	NA
GRIN2C_2792	1.21794	-2.26755	1.65591	-1.36937	0.170885	NA
GRM4_2797	19.4753	0.49646	0.349907	1.41884	0.155947	0.356268
GRN_2799	7.83466	0.672373	0.746589	0.900593	0.367805	NA
GRWD1_2804	13.9278	-0.309888	0.40402	-0.767012	0.443074	NA
GSK3A_2809	176.888	0.698615	0.294234	2.37435	0.0175798	0.15718
GSK3B_2810	344.283	0.421956	0.228002	1.85067	0.0642176	0.243135
GSTA2_2817	0.598859	-2.56302	3.27906	-0.781635	0.434429	NA
GSTA3_2818	0.0967008	-0.895136	4.56215	-0.196209	0.844446	NA
GSTM2_2823	148.413	0.275837	0.237275	1.16252	0.245024	0.443387
GSTM3_2824	1.95319	0.885451	1.14284	0.774783	0.438468	NA
GSTP1_2826	437.745	-0.148156	0.149472	-0.991199	0.321588	0.523213
GSTZ1_2830	5.83567	0.171088	0.660496	0.25903	0.795612	NA
GTF2E2_2835	51.7726	0.426609	0.21511	1.98321	0.0473439	0.212254
GTF2H2C_2837	263.32	0.345039	0.182986	1.8856	0.0593486	0.233011
GTPBP8_2849	43.8687	-0.509933	0.244592	-2.08483	0.0370843	0.195034
GUSB_2851	7.5952	-0.152014	0.596233	-0.254957	0.798756	NA
GZMB_2856	0.2851	1.02845	3.68804	0.278862	0.780351	NA
H2AX_2861	569.882	-0.436541	0.310131	-1.4076	0.159248	0.361711
HADH_2872	4.16183	-1.00466	0.972465	-1.0331	0.301555	NA
HADHA_2875	53.8535	0.680842	0.252415	2.69731	0.00699025	0.117585
HAT1_2880	96.1151	-0.0359769	0.229601	-0.156693	0.875487	0.933284
HAVCR1_2885	2.37528	0.320177	0.907544	0.352796	0.724242	NA
HBA1_2887	1.99542	-0.565706	1.43984	-0.392896	0.694397	NA
HBB_2888	0.556356	-1.7415	2.62516	-0.663388	0.507082	NA
HBD_2891	0.0406528	0	4.56215	0	1	NA
HDAC2_2900	3586.3	-0.0970348	0.117977	-0.822491	0.410798	0.598381
HDGFL3_2909	835.834	-0.790768	0.253415	-3.12045	0.00180575	0.089851
HEATR1_2915	4.87464	-0.276257	0.715114	-0.386312	0.699266	NA
HEBP1_2919	3.12631	-2.09932	1.28908	-1.62853	0.103412	NA
HERC6_2923	0.587257	-0.530031	2.02969	-0.261139	0.793985	NA
HERPUD1_2924	89.4365	0.453624	0.197839	2.29289	0.0218543	0.169291
HES1_2925	11.8776	-1.20009	0.886858	-1.35319	0.175995	NA
HEXA_2929	225.916	0.151268	0.202613	0.746587	0.455313	0.6361
HEXB_2932	72.2094	0.305343	0.205275	1.48748	0.136887	0.33739
HGF_2939	0.355894	-1.40579	3.61233	-0.389166	0.697154	NA
MFSD14A_2943	67.6303	-0.10693	0.233741	-0.457473	0.647331	0.778301
HIF1A_2945	238.247	0.194983	0.149857	1.30113	0.193214	0.393022
H1.2_2950	151.836	-0.131015	0.52916	-0.247591	0.804451	0.893942
H2AC8_2951	29.8717	0.903549	0.414991	2.17728	0.0294601	0.186149
H2BC8_2953	9.32857	0.190885	0.567381	0.336432	0.736545	NA
H2BC9_2954	23.5679	0.111298	0.53079	0.209683	0.833915	0.911668
H2BC12_2955	110.242	0.359501	0.219922	1.63468	0.102117	0.291108
H2BC14_2956	42.6834	-0.348146	0.66194	-0.525948	0.598925	0.751424
H3C10_2957	174.395	-0.317591	0.515134	-0.616521	0.537551	0.706321
H2AC19_2963	302.82	-1.0237	0.613867	-1.66762	0.0953912	0.284295
H2AC19_2964	440.865	-1.06039	0.591218	-1.79357	0.0728816	0.252946
H2BC21_2966	2.82177	0.905349	0.865103	1.04652	0.29532	NA
HJURP_2968	0.741117	1.02999	2.00605	0.513443	0.607641	NA
HK1_2971	708.256	0.383264	0.195404	1.96139	0.0498335	0.215909
HLA.A_2975	8.1993	-0.227895	0.487113	-0.467848	0.639893	NA
HLA.B_2976	13.3903	0.0235793	0.401618	0.0587106	0.953183	NA
HLA.C_2979	15.6365	-0.980227	0.396076	-2.47485	0.0133294	0.149822
HLA.DPA1_2983	0.12816	-0.895136	4.56215	-0.196209	0.844446	NA
HLA.DQA1_2987	1.15874	0.0828105	1.87925	0.0440657	0.964852	NA
HLA.DQB1_2990	4.46122	-0.0994739	0.929031	-0.107073	0.914731	NA
HLA.DRA_2993	0.0796851	-0.414241	4.56215	-0.0907994	0.927652	NA
HLA.DRB1_2994	0.275903	-1.35817	3.76394	-0.360838	0.71822	NA
HLA.DRB3_2995	0.119789	0	4.56215	0	1	NA
HLA.DRB5_2997	0.0484749	-0.414241	4.56215	-0.0907994	0.927652	NA
HLA.E_3000	12.8869	0.145408	0.37502	0.387734	0.698213	NA
HLA.F_3003	0	NA	NA	NA	NA	NA
HMBS_3012	10.6814	-0.0758087	0.49263	-0.153886	0.8777	NA
HMG20B_3013	5.88094	0.671361	0.651716	1.03014	0.302943	NA
HMGA2_3022	360.639	-0.330183	0.237225	-1.39186	0.163965	0.368385
HMGCR_3029	259.825	0.28843	0.190269	1.5159	0.129544	0.330376
HMMR_3040	71.9117	-0.0114118	0.276587	-0.0412592	0.967089	0.983785
HMOX1_3041	407.096	0.306493	0.177337	1.72831	0.0839321	0.269762
JPT2_3042	148.843	0.0694314	0.152824	0.454323	0.649597	0.779595
HNF1A_3043	0.766538	-1.83483	2.09853	-0.874343	0.381932	NA
HNRNPF_3064	12.5639	-0.536201	0.483708	-1.10852	0.267637	NA
HOMER2_3072	24.6915	0.436701	0.379624	1.15035	0.249999	0.44745
HOXA10_3077	0.862282	0.79436	1.44905	0.548194	0.583559	NA
HOXA5_3080	0.0486718	-0.414241	4.56215	-0.0907994	0.927652	NA
HP_3085	4.1853	-0.338464	0.773789	-0.437411	0.661813	NA
HPN_3091	0.62435	0.0666543	2.2022	0.0302671	0.975854	NA
HPR_3094	0.643882	-0.119062	1.85151	-0.0643054	0.948727	NA
HS2ST1_3103	96.7388	0.637458	0.270779	2.35417	0.0185643	0.159856
HS2ST1_3104	9.54958	-0.471464	0.4965	-0.949575	0.342328	NA
HSD17B10_3112	34.0079	0.443123	0.299583	1.47914	0.139104	0.338217
HSD17B11_3115	21.5331	0.528608	0.327027	1.61641	0.106007	0.296947
HSP90AA1_3127	1529.92	0.270203	0.179506	1.50526	0.132257	0.332672
HSP90AB1_3128	753.586	0.715143	0.306691	2.3318	0.0197112	0.162415
HSPA13_3134	27.6856	0.0492952	0.377984	0.130416	0.896237	0.944241
HSPA1A_3135	54.7211	0.480059	0.320471	1.49798	0.134139	0.33564
HSPA1B_3136	272.483	0.400186	0.341593	1.17153	0.241386	0.44127
HSPA4_3139	726.205	0.188226	0.156013	1.20648	0.227634	0.430002
HSPA6_3141	41.419	0.187269	0.384893	0.486549	0.626578	0.765991
HSPA9_3143	0.891473	1.04735	1.54052	0.679867	0.496589	NA
HSPG2_3153	4.12224	-0.163463	1.00232	-0.163085	0.870452	NA
HTATSF1_3159	756.664	0.387586	0.170366	2.27502	0.0229046	0.173282
HTR5A_3170	0.294239	-1.37685	3.13448	-0.439258	0.660474	NA
HTR6_3171	0.308882	0.54755	3.64113	0.150379	0.880465	NA
HTRA1_3172	2.59026	0.14004	0.908931	0.154071	0.877554	NA
HYOU1_3177	145.873	0.569827	0.321333	1.77332	0.0761756	0.255695
IARS2_3181	29.7161	0.420234	0.314148	1.33769	0.180996	0.377574
ICAM1_3187	0.250468	2.03624	3.12935	0.650691	0.515246	NA
ICMT_3191	16.1364	1.12478	0.391761	2.87109	0.00409063	0.108082
MRPL58_3192	58.9172	-0.00660939	0.235572	-0.0280568	0.977617	0.98614
ID2_3198	36.8378	-1.70548	0.627722	-2.71694	0.00658886	0.1172
IDE_3201	167.791	0.185771	0.159707	1.1632	0.244748	0.443296
IDO1_3210	0.259413	0	4.56215	0	1	NA
IER2_3213	2102.2	-1.97206	0.671984	-2.93469	0.00333884	0.0994715
IER3_3214	8.5218	-1.07221	0.618817	-1.73268	0.0831529	NA
IFI30_3216	3.72191	0.494634	0.861692	0.574027	0.56595	NA
IFIT1_3219	2.18379	0.61458	0.905416	0.678782	0.497276	NA
IFIT2_3222	0.277161	0.0666535	3.17434	0.0209976	0.983248	NA
IFIT3_3225	0.883042	-2.80161	2.21222	-1.26643	0.20536	NA
IFITM1_3226	3.76307	-1.44796	0.91629	-1.58024	0.114051	NA
IFNAR1_3235	22.3616	0.0907005	0.344693	0.263135	0.792447	0.888173
IFNB1_3236	0.169292	-0.895136	4.56215	-0.196209	0.844446	NA
IFRD2_3246	18.0988	0.583667	0.399634	1.4605	0.144152	0.344522
IGF1R_3254	193.53	0.0145238	0.13853	0.104842	0.916501	0.955863
IGF2BP2_3259	50.342	0.157781	0.270051	0.584262	0.559044	0.721548
IGF2R_3263	464.256	0.418551	0.308987	1.35459	0.175548	0.374899
IGFBP1_3266	0.122476	0	4.56215	0	1	NA
IGFBP3_3270	3.81453	0.11812	0.668041	0.176815	0.859654	NA
IGFBP4_3271	3.89501	-0.246231	0.787405	-0.312713	0.754499	NA
IGFBP6_3273	0.0807779	0	4.56215	0	1	NA
IGHV3.23_3276	1.37518	-3.50715	1.67627	-2.09224	0.0364172	NA
IGKC_3281	2.22424	0.230635	1.19302	0.193321	0.846708	NA
IGKV1.5_3282	0.24375	-2.02754	4.53543	-0.447044	0.654843	NA
ELP1_3288	482.069	-0.0578851	0.118275	-0.489409	0.624552	0.765801
IKBKB_3289	9.58666	-0.879093	0.495145	-1.77543	0.0758275	NA
IKBKE_3290	0.490787	0.3825	2.29297	0.166814	0.867516	NA
IKBKG_3291	24.2122	0.106366	0.340052	0.312795	0.754437	0.860775
IKZF1_3292	0.246345	1.02845	4.56215	0.225431	0.821644	NA
IKZF1_3293	0.45987	-2.00158	2.90053	-0.690075	0.490147	NA
IKZF1_3294	0.0802502	0	4.56215	0	1	NA
IL13RA1_3309	2.67424	-0.183986	0.928532	-0.198147	0.84293	NA
IL1B_3325	0.237988	-0.895129	4.56215	-0.196208	0.844448	NA
IL1R1_3326	0.832979	-2.85368	1.97673	-1.44364	0.14884	NA
IL20_3330	0.42851	-0.0558095	2.9619	-0.0188425	0.984967	NA
IL36B_3336	0.172145	-0.414228	4.56215	-0.0907968	0.927654	NA
IL36G_3337	0.257707	-1.31377	3.82334	-0.343618	0.731134	NA
IL4R_3339	0.363184	-0.89514	3.09086	-0.289609	0.772116	NA
IL6_3341	0.534977	-2.57799	2.47513	-1.04156	0.297618	NA
IL7R_3347	0.672196	0.0700127	2.38052	0.0294107	0.976537	NA
ILF2_3354	906.509	0.365508	0.192225	1.90145	0.0572425	0.228389
ILK_3355	367.194	-0.223459	0.150595	-1.48384	0.137851	0.337541
INHA_3371	0.282282	-1.44412	3.75793	-0.384287	0.700766	NA
INHBA_3372	0.0586425	0	4.56215	0	1	NA
INPP1_3376	3.55289	0.524195	1.00958	0.519221	0.603607	NA
INPP4B_3379	17.1258	-0.965093	0.513836	-1.87821	0.0603522	0.235541
INS_3382	0.577416	0.387228	2.09704	0.184654	0.8535	NA
INSIG1_3385	327.159	-0.734281	0.287234	-2.55638	0.0105766	0.134221
IPO13_3398	4.66148	0.697887	0.732086	0.953285	0.340446	NA
IPO5_3401	130.189	-0.314087	0.211002	-1.48855	0.136606	0.337145
IQGAP1_3404	217.222	-0.0640067	0.138676	-0.461556	0.644399	0.775651
IRF7_3410	4.84949	-0.336711	0.725076	-0.46438	0.642375	NA
IRS1_3411	0.79529	-1.16866	1.65877	-0.704532	0.481102	NA
ISG15_3415	2.48486	0.593734	0.863175	0.687848	0.491548	NA
ISL1_3417	1157.41	-0.269389	0.239206	-1.12618	0.260089	0.460482
ISOC1_3421	11.4941	0.03354	0.572351	0.0586004	0.95327	NA
ITFG1_3424	33.7815	-0.626633	0.339991	-1.84309	0.0653165	0.243329
ITGA1_3425	2.19909	-0.263433	1.16225	-0.226658	0.82069	NA
ITGAE_3432	18.736	0.573322	0.330121	1.7367	0.0824399	0.267403
ITGB1_3438	116.573	0.456096	0.240765	1.89437	0.0581765	0.231178
ITGB1BP1_3441	13.2693	0.0075922	0.410795	0.0184817	0.985255	NA
ITGB5_3450	0.997021	-2.23713	1.79905	-1.24351	0.21368	NA
JAK1_3463	30.4014	0.22709	0.25166	0.90237	0.36686	0.560695
JAK2_3466	5.31189	0.212342	0.70071	0.303038	0.761861	NA
JMJD6_3471	266.087	-0.192405	0.203645	-0.944807	0.344757	0.545127
JUNB_3476	84.8357	-1.19167	0.42571	-2.79925	0.00512217	0.111234
KAT6A_3486	152.258	0.242461	0.186124	1.30269	0.192682	0.392752
KAT6B_3489	227.097	-0.509337	0.193337	-2.63445	0.00842739	0.124637
KCNF1_3502	0.194043	0.547543	4.56215	0.120019	0.904468	NA
KCNG1_3503	0.0648309	0	4.56215	0	1	NA
KCNJ18_3509	0.585333	-1.3761	2.06981	-0.664842	0.506151	NA
KCNK1_3516	1.26463	-3.92503	1.61797	-2.4259	0.0152707	NA
KCNK4_3519	1.92572	-0.629029	1.07973	-0.582581	0.560176	NA
KCNQ2_3525	16.2622	0.0342582	0.420728	0.081426	0.935103	0.966044
KCNQ3_3528	12.8551	-0.503005	0.461089	-1.09091	0.275315	NA
KCTD5_3534	16.5264	0.967705	0.451098	2.14522	0.0319352	0.189136
KDELR2_3540	161.837	0.342011	0.174032	1.96522	0.0493887	0.215266
KDM3A_3541	99.2158	-0.454432	0.283542	-1.6027	0.109001	0.299598
KDM5A_3544	277.835	-0.116726	0.205386	-0.568324	0.569815	0.731132
KDR_3546	0.146429	1.02844	4.56215	0.22543	0.821645	NA
KEAP1_3547	44.905	-0.640402	0.319537	-2.00416	0.0450532	0.209009
KIAA0100_3554	115.365	-0.198327	0.16021	-1.23791	0.215748	0.420175
PCLAF_3555	1.50384	0.0208778	1.31411	0.0158874	0.987324	NA
WASHC5_3558	214.873	0.200533	0.165613	1.21086	0.22595	0.429452
KIAA0355_3561	46.5043	-0.225445	0.22037	-1.02303	0.306295	0.508418
KHDC4_3570	148.302	-0.319276	0.186098	-1.71563	0.0862289	0.273568
WASHC4_3574	81.6483	-0.0679342	0.207508	-0.327381	0.74338	0.850133
KIFBP_3583	38.7291	0.262831	0.295737	0.88873	0.374148	0.567862
KIF11_3588	113.65	-0.372244	0.416821	-0.893053	0.371829	0.565651
KIF14_3592	33.1375	-0.169789	0.505837	-0.33566	0.737127	0.844947
KIF15_3595	22.0904	-0.212869	0.441191	-0.482487	0.62946	0.768082
KIF18B_3598	5.18796	-0.710799	0.81222	-0.875131	0.381503	NA
KIF20A_3601	40.6504	-0.0602827	0.542033	-0.111216	0.911445	0.953897
KIF2C_3603	59.8799	0.328832	0.464852	0.707389	0.479325	0.658402
KIF5C_3612	1262.04	-0.494882	0.222557	-2.22362	0.0261739	0.179309
KIT_3617	15.3903	0.343007	0.432996	0.792173	0.42826	0.6122
KLF6_3626	283.117	-0.486475	0.227248	-2.14072	0.0322965	0.189633
KLHDC2_3630	273.982	-0.113605	0.132913	-0.854735	0.392698	0.583852
KLHL21_3635	7.68458	0.74906	0.571296	1.31116	0.189804	NA
KLHL9_3643	140.81	0.395906	0.262616	1.50755	0.13167	0.332672
KLK2_3651	0.682786	2.14113	2.36002	0.907253	0.364273	NA
KNSTRN_3668	114.104	0.343534	0.229708	1.49552	0.134778	0.33605
KRT17_3687	18.9298	0.390876	0.476542	0.820234	0.412083	0.599532
KRT19_3690	2.61439	-4.84021	1.37455	-3.5213	0.000429435	NA
KRT7_3703	0.560445	-1.23177	2.9175	-0.422199	0.67288	NA
KTN1_3708	135.963	-0.0862321	0.144269	-0.597718	0.550028	0.715067
L1CAM_3714	620.069	0.501978	0.242866	2.06689	0.0387444	0.196418
LAGE3_3716	82.5031	-0.782059	0.287978	-2.71569	0.00661371	0.1172
LAMA3_3717	2.91852	-0.705837	1.0002	-0.705699	0.480376	NA
LAMB3_3722	0.048226	-0.414241	4.56215	-0.0907994	0.927652	NA
LAMC2_3727	0.947613	0.661443	1.52941	0.432482	0.665391	NA
LAMP1_3730	742.729	0.406175	0.219385	1.85143	0.0641079	0.243135
LAP3_3740	247.037	0.132469	0.177978	0.744301	0.456694	0.636203
LBR_3754	31.4156	0.664567	0.265056	2.50727	0.0121669	0.143225
LCP1_3761	0.676013	-1.4118	1.88418	-0.749292	0.453681	NA
LDHA_3766	311.836	0.0218763	0.16594	0.131832	0.895117	0.943566
LGALS8_3781	13.2309	0.0788797	0.456324	0.172859	0.862762	NA
LGMN_3782	21.1459	0.0460979	0.300078	0.15362	0.87791	0.933936
LIG1_3795	28.1243	-0.134206	0.309867	-0.43311	0.664935	0.790766
LINC00621_3801	4.04781	-0.442857	0.826141	-0.536055	0.59192	NA
LINC00623_3802	7.97795	-1.36178	0.702583	-1.93825	0.0525922	NA
LINC00623_3803	2.06254	-1.11913	1.14281	-0.979275	0.327444	NA
LIPA_3812	379.866	-0.283826	0.166952	-1.70005	0.0891222	0.275807
LOC102606465_3829	42.4419	-0.00944979	0.275706	-0.0342749	0.972658	0.985151
IGKV1.9_3838	0.177594	-0.895136	4.56215	-0.196209	0.844446	NA
LOXL1_3850	326.322	-0.0355109	0.163536	-0.217145	0.828096	0.908964
LPAR2_3854	84.6678	-0.0900474	0.247746	-0.363466	0.716257	0.831775
LPGAT1_3859	1.89678	-1.04936	1.33895	-0.783717	0.433206	NA
LPIN3_3865	2.00792	-1.20773	1.15586	-1.04488	0.29608	NA
LRP10_3874	98.7271	0.0993556	0.223559	0.444427	0.656734	0.783635
LRPAP1_3876	13.4622	0.127035	0.423628	0.299874	0.764274	NA
CARMIL1_3881	35.9198	-0.0117745	0.26384	-0.0446274	0.964404	0.983074
LRRC41_3882	139.995	0.556029	0.245973	2.26053	0.0237886	0.175251
LSM1_3888	59.2909	0.178341	0.26283	0.678542	0.497428	0.673533
LSM5_3894	357.186	0.429462	0.254771	1.68568	0.0918574	0.279264
LYRM1_3916	46.0493	0.541304	0.296257	1.82715	0.0676778	0.24799
LYSMD3_3919	1.32413	-0.859543	1.30047	-0.660949	0.508645	NA
MACF1_3927	76.3708	-0.48412	0.253057	-1.91309	0.0557368	0.225639
MAD2L1_3930	10.9628	-0.429906	0.501396	-0.85742	0.391213	NA
MALAT1_3940	8724.44	-0.162792	0.211221	-0.770717	0.440875	0.624784
MALT1_3941	37.9795	0.0438923	0.300675	0.145979	0.883938	0.935794
MAN2B1_3947	24.0894	-0.120276	0.336698	-0.357221	0.720926	0.835137
MAP1LC3A_3963	25.3038	0.885877	0.388963	2.27754	0.0227543	0.173282
MAP1LC3B_3964	13.7793	0.0869145	0.458418	0.189596	0.849625	NA
MAP2_3965	59.9077	-0.0639277	0.251764	-0.25392	0.799558	0.89162
MAP2K5_3975	11.5908	0.481143	0.433399	1.11016	0.266929	NA
MAP3K4_3982	23.43	-0.0715454	0.290413	-0.246357	0.805406	0.894037
MAP4K4_3985	312.392	0.356238	0.227579	1.56534	0.117504	0.311422
MAP7_3988	11.0626	0.350376	0.572214	0.612317	0.540328	NA
MAPK1_3989	23.1118	0.355775	0.309017	1.15131	0.249604	0.44745
MAPK1_3990	5.40024	-0.4399	0.712119	-0.617734	0.536751	NA
MAPK13_3996	9.41697	-0.18875	0.481471	-0.392027	0.695039	NA
MAPK14_4000	259.205	-0.435012	0.202963	-2.1433	0.0320888	0.189136
MAPK1IP1L_4001	19.9063	-2.28827	0.658491	-3.47502	0.000510822	0.0751848
MAPK3_4002	17.8572	-0.496065	0.33363	-1.48687	0.137049	0.33739
MAPK9_4009	149.127	-0.515048	0.241278	-2.13467	0.0327882	0.190654
MAPKAPK2_4012	686.265	-0.962747	0.37532	-2.56514	0.0103135	0.134184
MAPKAPK3_4013	6.13901	-0.0857085	0.578557	-0.148142	0.882231	NA
MAPKAPK5_4016	58.0572	0.125785	0.226451	0.555462	0.578579	0.736302
MAPT_4019	57.3231	0.131579	0.246225	0.534387	0.593074	0.748765
MARCKS_4021	248.509	0.858524	0.50387	1.70386	0.0884073	0.275154
MAST2_4033	32.2293	0.619629	0.277413	2.2336	0.0255097	0.177935
MBNL1_4056	290.913	-0.387266	0.159897	-2.42197	0.0154365	0.15235
MBNL2_4059	165.042	-1.18558	0.405294	-2.92524	0.0034419	0.0994715
MBOAT7_4061	6.62449	0.409564	0.491847	0.832706	0.40501	NA
MCL1_4068	9.23105	0.519246	0.4773	1.08788	0.276647	NA
MCM10_4071	31.0867	-0.363797	0.486586	-0.747652	0.45467	0.6361
MCM3_4072	450.697	-0.473617	0.25042	-1.89129	0.0585853	0.231866
MCM4_4075	56.6215	0.611124	0.290183	2.106	0.0352048	0.193031
MCM7_4079	366.757	0.280754	0.167869	1.67246	0.0944334	0.282296
MCOLN1_4080	116.773	0.685211	0.328278	2.08729	0.036862	0.195034
MCUR1_4086	69.6814	1.09957e-06	0.224552	4.89674e-06	0.999996	0.999996
MDH1_4087	147.514	0.653161	0.339637	1.92311	0.0544658	0.223662
ME2_4100	29.0507	0.153423	0.330087	0.464797	0.642077	0.77435
MED1_4106	311.561	-0.0701401	0.162816	-0.430793	0.666619	0.791812
MED21_4109	42.2547	-0.292755	0.258299	-1.1334	0.257048	0.457439
MEF2C_4112	12.9714	0.397609	0.433901	0.91636	0.359478	NA
MEFV_4116	2.02407	1.13497	1.14171	0.994097	0.320176	NA
MELK_4117	3.90244	-0.258113	0.790183	-0.32665	0.743933	NA
MEST_4122	1.34775	0.962589	1.45886	0.659824	0.509367	NA
MET_4125	0.373444	-2.11719	3.50814	-0.603508	0.546171	NA
METRN_4129	25.7317	0.420133	0.309304	1.35832	0.174363	0.374796
METTL2A_4134	7.80888	-0.156616	0.524938	-0.29835	0.765436	NA
MIF_4173	240.935	0.20511	0.181873	1.12776	0.259421	0.460126
MKNK1_4185	10.0279	0.327083	0.55081	0.593823	0.552631	NA
MLEC_4188	39.0583	0.0371337	0.232254	0.159884	0.872973	0.931708
MLLT11_4193	4652.52	0.515974	0.250428	2.06037	0.0393629	0.197518
MMP1_4206	2.73718	-1.30632	1.20717	-1.08213	0.279193	NA
MMP2_4213	7.40893	-2.9495	1.11725	-2.63997	0.00829131	NA
MMP3_4216	0.784688	-2.05737	2.62972	-0.782352	0.434007	NA
MNAT1_4225	202.122	-0.842964	0.336109	-2.50801	0.0121414	0.143225
MOK_4238	21.0822	-0.0769076	0.358443	-0.21456	0.83011	0.909653
MORF4L1_4240	49.9743	0.0574212	0.215189	0.266841	0.789592	0.885982
MPC2_4243	198.094	-0.106046	0.174975	-0.606064	0.544473	0.711613
MRE11_4256	211.809	-0.525125	0.282012	-1.86207	0.0625939	0.239537
MRPL12_4260	152.776	0.16594	0.160046	1.03682	0.299819	0.501483
MRPL13_4261	104.08	0.315512	0.249155	1.26633	0.205396	0.408095
MRPL15_4264	303.146	0.0430601	0.110249	0.390572	0.696114	0.816004
MRPL19_4268	22.8753	0.312075	0.359066	0.86913	0.384776	0.576431
MRPL37_4278	52.3414	0.284338	0.306584	0.927438	0.353699	0.552602
MRPL53_4285	5.50019	-0.448643	0.711289	-0.630746	0.528206	NA
MRPS17_4291	71.7985	0.388933	0.294505	1.32063	0.186624	0.386256
MRPS2_4292	62.4703	0.547308	0.244042	2.24268	0.0249176	0.177061
MRPS23_4296	3.07212	0.00915222	1.19165	0.00768028	0.993872	NA
MSH6_4310	69.8018	0.241951	0.251757	0.96105	0.336527	0.538454
MSMO1_4315	261.437	0.290395	0.170416	1.70404	0.0883734	0.275154
MSRA_4319	1.56921	-1.01622	1.11305	-0.913009	0.361238	NA
MT1E_4328	2.79084	-0.828267	1.28147	-0.646339	0.51806	NA
MT1H_4330	0.97914	-0.672558	1.53272	-0.438801	0.660805	NA
MT1HL1_4331	0.159675	0.0666477	4.56215	0.0146088	0.988344	NA
MT1X_4333	4.4178	0.0503757	0.654649	0.0769507	0.938663	NA
MT2A_4334	26.4415	-0.294289	0.395132	-0.744788	0.4564	0.636203
MT3_4335	0.0969497	-0.895136	4.56215	-0.196209	0.844446	NA
MTA1_4336	290.596	0.565698	0.241668	2.34081	0.019242	0.161735
MTERF3_4338	39.2619	-0.0104705	0.258735	-0.0404681	0.96772	0.983785
MTF2_4342	223.306	-0.418627	0.190248	-2.20042	0.0277769	0.181444
MTFR1_4345	40.7565	0.567181	0.298056	1.90293	0.0570494	0.228082
MTHFD1_4346	27.6872	0.840045	0.416076	2.01897	0.0434901	0.206132
MTMR2_4353	28.6086	0.366978	0.27402	1.33924	0.180493	0.377558
MUC1_4366	21.8786	-0.789867	0.351709	-2.2458	0.0247168	0.177061
MX1_4382	0.268843	-1.40578	4.55556	-0.308586	0.757636	NA
MYB_4387	0.918118	-1.187	1.74253	-0.681191	0.495751	NA
MYBL2_4391	21.5375	-0.330423	0.621002	-0.532081	0.59467	0.749337
MYC_4394	421.192	0.409392	0.230197	1.77845	0.0753307	0.255195
MYCBP_4395	1.54543	-0.395381	1.37417	-0.287724	0.773558	NA
MYL12A_4405	3.26009	0.0996285	0.895643	0.111237	0.911429	NA
MYL9_4413	67.8313	-0.532418	0.259643	-2.05057	0.0403084	0.19978
MYLK_4414	3.20569	-0.562019	0.8544	-0.657793	0.510671	NA
CIAO3_4450	20.4165	-0.142827	0.377226	-0.378624	0.704967	0.821488
NAT1_4454	1.2836	-0.116828	1.58574	-0.0736745	0.941269	NA
NAT2_4457	3.0878	0.638744	0.792075	0.806419	0.420001	NA
NCAPD2_4474	32.4908	0.54622	0.365816	1.49316	0.135396	0.336268
NCAPG_4478	92.1338	-0.313258	0.261936	-1.19594	0.231722	0.433396
NCAPG2_4481	1.05032	-2.13371	1.74821	-1.22051	0.222271	NA
NCAPH_4484	11.9843	0.855233	0.441657	1.93642	0.0528165	NA
NCBP1_4487	195.378	0.0444038	0.172657	0.257179	0.79704	0.890783
NCK1_4491	76.3167	0.00743259	0.218853	0.0339616	0.972908	0.985151
NCK2_4492	20.5278	0.759422	0.526731	1.44176	0.149369	0.350279
NCOA3_4501	28.418	0.0579678	0.282086	0.205497	0.837184	0.911668
MT.ND6_4508	9348.87	-0.936964	0.446291	-2.09945	0.0357775	0.193031
NDRG1_4510	1.86698	-1.35717	1.29323	-1.04944	0.293975	NA
NDUFA1_4514	181.123	0.248358	0.24057	1.03237	0.301898	0.503885
NDUFA13_4515	156.087	0.481137	0.304488	1.58015	0.114072	0.306531
NDUFV2_4530	73.653	0.371802	0.23466	1.58443	0.113097	0.304741
NEFL_4536	8.5553	0.239309	0.455935	0.524875	0.59967	NA
NENF_4541	16.0477	-0.388585	0.428851	-0.906106	0.36488	0.558871
NES_4542	90.555	1.19159	0.465694	2.55873	0.0105055	0.134184
NEUROG2_4551	2.06518	1.1568	1.02472	1.1289	0.258941	NA
NFATC3_4560	196.126	0.124222	0.146925	0.84548	0.397843	0.588832
NFATC4_4563	15.5867	0.389998	0.394717	0.988045	0.323131	0.524854
NFE2L2_4564	237.451	-0.510222	0.233331	-2.18669	0.0287649	0.184302
NFIL3_4565	37.5981	-0.707843	0.542619	-1.30449	0.192065	0.392669
NFKB1_4566	37.6759	0.0271166	0.263479	0.102917	0.918029	0.956949
NFKB2_4567	7.46168	-0.24251	0.639537	-0.379196	0.704542	NA
NFKBIA_4568	9.99405	-0.512159	0.534007	-0.959087	0.337515	NA
NFKBIE_4571	1.88047	0.893943	1.15673	0.772821	0.439629	NA
NGB_4579	0.107712	-0.414241	4.56215	-0.0907994	0.927652	NA
NHP2_4585	143.36	0.659633	0.306781	2.15017	0.0315414	0.189136
NIPSNAP1_4593	28.6058	0.924564	0.594057	1.55636	0.119623	0.31457
NISCH_4595	32.9415	0.585187	0.25755	2.27213	0.0230789	0.173932
NISCH_4596	151.002	-0.40775	0.243014	-1.67789	0.0933695	0.281252
NISCH_4597	225.68	0.692427	0.383108	1.8074	0.0707007	0.251822
NIT1_4598	119.056	0.0198799	0.172978	0.114927	0.908503	0.952572
NME1_4611	1116.28	-0.891895	0.300574	-2.96731	0.00300419	0.0994715
NMT1_4614	115.275	-0.189497	0.15384	-1.23178	0.218031	0.421699
NNT_4618	565.394	0.138377	0.176389	0.7845	0.432747	0.616821
NOC3L_4620	75.1154	0.430009	0.223932	1.92027	0.0548244	0.224666
NOL3_4625	18.8557	0.0605411	0.384869	0.157303	0.875006	0.933284
NOLC1_4626	178.223	0.421846	0.232991	1.81057	0.0702076	0.251822
NOS1_4636	1.03144	1.01996	1.44831	0.704239	0.481284	NA
NOS2_4637	0	NA	NA	NA	NA	NA
NOS3_4638	0	NA	NA	NA	NA	NA
NOSIP_4639	171.493	0.220571	0.233354	0.94522	0.344547	0.545127
NPC1_4646	112.721	-0.426996	0.277425	-1.53914	0.12377	0.322031
NPDC1_4650	311.85	0.165044	0.196772	0.838754	0.401607	0.592126
NPEPL1_4651	39.8362	-0.25893	0.277154	-0.934246	0.350177	0.548843
NPRL2_4660	200.774	-0.332987	0.175437	-1.89804	0.0576908	0.229712
NQO1_4668	265.88	0.0114974	0.215508	0.0533503	0.957453	0.979816
NR1H2_4670	39.2434	-0.361152	0.260901	-1.38425	0.166282	0.370688
NR1I2_4673	0.413031	-2.06166	2.97126	-0.693867	0.487765	NA
NR2F6_4684	10.1172	-0.350503	0.606237	-0.578162	0.563155	NA
NR3C1_4689	53.4309	-0.716842	0.299652	-2.39225	0.0167454	0.154639
NRAS_4703	196.482	0.295955	0.165101	1.79257	0.0730419	0.252946
NRCAM_4705	161.442	-1.39657	0.386293	-3.6153	0.000299998	0.0751848
NRIP1_4719	121.96	-0.586975	0.302388	-1.94113	0.0522427	0.221952
NRP1_4724	175.341	-0.322634	0.300083	-1.07515	0.282308	0.484978
NT5DC2_4737	1.782	-0.139841	1.24846	-0.112011	0.910815	NA
NT5E_4738	0.634761	-0.0546218	1.98379	-0.0275341	0.978034	NA
NUCB2_4744	13.8366	-0.180699	0.50121	-0.360525	0.718454	NA
NUDCD3_4752	72.8718	0.404128	0.329776	1.22546	0.2204	0.42417
NUDT21_4757	209.903	0.713411	0.315445	2.2616	0.0237221	0.175251
NUDT5_4760	49.8095	0.123303	0.246274	0.500673	0.616601	0.761365
NUDT9_4763	123.274	0.195129	0.17353	1.12447	0.260815	0.460938
NUP107_4770	16.6791	-0.0970556	0.39641	-0.244837	0.806583	0.894334
NUP133_4773	119.562	0.105526	0.148288	0.711627	0.476696	0.656625
NUP37_4777	1.3824	0.0394287	1.21811	0.0323687	0.974178	NA
NUP62_4779	0.934389	-0.405925	1.66332	-0.244045	0.807196	NA
NUP85_4781	73.1197	0.18631	0.198771	0.937311	0.348599	0.548116
NUP88_4782	171.555	-0.55811	0.263506	-2.11802	0.0341737	0.190654
NUP93_4783	4.30642	0.429588	0.621111	0.691644	0.489161	NA
NUS1_4786	108.978	0.0558993	0.152167	0.367355	0.713354	0.829296
NUSAP1_4789	208.859	-0.701742	0.460286	-1.52458	0.127364	0.327484
OLIG2_4807	45.1385	-1.35121	0.545227	-2.47825	0.013203	0.149254
ONECUT1_4810	58.6937	0.169638	0.242931	0.698296	0.484992	0.662946
OPHN1_4811	3.56731	-0.622415	0.848479	-0.733565	0.463214	NA
ORC1_4828	7.09586	-0.0941689	0.715611	-0.131592	0.895307	NA
ORC4_4831	225.039	-1.26127	0.420628	-2.99854	0.00271278	0.0941096
ORC6_4832	20.0494	0.501436	0.410849	1.22049	0.222281	0.425731
ORM1_4833	0.161718	1.52998	4.51792	0.338647	0.734876	NA
ORM2_4836	0.33857	-0.414238	3.59418	-0.115253	0.908245	NA
ORMDL2_4840	123.705	0.156412	0.240776	0.649618	0.515939	0.689709
OSGIN1_4849	1.71678	0.297356	1.36031	0.218594	0.826966	NA
OST4_4852	846.032	0.296033	0.208525	1.41965	0.15571	0.356142
OTX2_4868	85.7046	-0.193156	0.214284	-0.901402	0.367375	0.561045
OXA1L_4873	25.2377	-0.0803054	0.316131	-0.254026	0.799475	0.89162
OXCT1_4876	39.4304	-0.277176	0.258308	-1.07304	0.283251	0.485886
OXSR1_4880	47.1491	0.397832	0.272497	1.45995	0.144304	0.344522
P2RY14_4885	0.0908617	-0.895136	4.56215	-0.196209	0.844446	NA
P4HA2_4889	38.9937	-0.0769545	0.234807	-0.327735	0.743112	0.850133
P4HB_4890	2.85233	-0.484794	0.949595	-0.510527	0.609682	NA
P4HTM_4891	14.4559	0.16301	0.522229	0.312142	0.754933	NA
PACSIN3_4896	5.08967	-0.4923	0.693512	-0.709866	0.477788	NA
PAFAH1B1_4903	410.864	-0.232086	0.117523	-1.97481	0.0482901	0.214526
PAFAH1B3_4904	88.9804	-0.580025	0.339783	-1.70704	0.0878137	0.27461
PAIP1_4909	25.7167	0.653492	0.290778	2.24739	0.024615	0.177061
PAK1_4912	16.5391	-0.151952	0.475231	-0.319743	0.749163	0.855751
PAK4_4916	2.17341	-0.351071	1.10921	-0.316506	0.751619	NA
PAK6_4917	0.294078	-1.33695	3.15079	-0.424323	0.67133	NA
TENT4A_4925	31.1978	-0.116163	0.330615	-0.351353	0.725324	0.837272
PARP1_4934	410.246	0.514849	0.196224	2.62378	0.00869604	0.125497
PARP2_4940	12.2919	0.388689	0.453017	0.858001	0.390892	NA
PAX6_4946	1.37421	-1.58838	1.52944	-1.03854	0.299019	NA
PAXIP1_4950	4.8856	-0.00976251	0.60238	-0.0162066	0.98707	NA
PCBD1_4953	0.0486718	-0.414241	4.56215	-0.0907994	0.927652	NA
PCDHA2_4960	58.1167	0.347671	0.242047	1.43638	0.150895	0.352064
PCDHA9_4965	48.7604	-2.21193	0.694965	-3.18279	0.00145863	0.089851
PCDHAC2_4966	31.6529	-1.4911	0.536989	-2.77678	0.00548999	0.112933
PCMT1_4984	191.652	0.434448	0.293645	1.4795	0.139007	0.338217
PCNA_4987	37.6833	0.818231	0.39474	2.07284	0.0381876	0.196061
PDCD6IP_5007	105.236	-0.0604717	0.172537	-0.350484	0.725975	0.837533
PDGFB_5026	2.68129	-3.11505	1.43988	-2.16341	0.0305097	NA
PDHX_5033	42.7264	-0.0361611	0.3033	-0.119226	0.905097	0.950521
PDIA5_5037	15.4573	-0.203084	0.398033	-0.510219	0.609898	0.757367
PDIA6_5040	565.58	0.793329	0.322901	2.45688	0.014015	0.150643
PDLIM1_5041	2.40052	0.535022	0.869049	0.615641	0.538131	NA
PDS5A_5046	482.664	0.386127	0.247395	1.56077	0.118577	0.312655
PECAM1_5057	0.123495	-0.414241	4.56215	-0.0907994	0.927652	NA
PEX11A_5068	3.2265	-0.261155	0.80281	-0.325301	0.744953	NA
PFKL_5083	5.85841	0.464975	0.681541	0.68224	0.495087	NA
PGAM1_5090	137.076	-0.0269442	0.177582	-0.151728	0.879401	0.934296
PGF_5091	372.627	0.298851	0.158208	1.88897	0.0588961	0.232236
PGM1_5095	86.0533	0.487419	0.273961	1.77916	0.075214	0.255195
PGM3_5099	113.307	-0.0308281	0.163974	-0.188006	0.850872	0.917378
PGR_5102	0.262206	-0.89514	3.22594	-0.277482	0.78141	NA
PGRMC1_5105	41.6598	0.193305	0.320602	0.602944	0.546546	0.713375
JADE2_5110	0.680573	-1.43012	2.13228	-0.670699	0.502412	NA
PHGDH_5113	133.8	0.729061	0.335182	2.17512	0.029621	0.186149
PHLDA2_5123	4.4578	-2.74854	1.13489	-2.42186	0.0154411	NA
PHLDA3_5124	15.1425	-1.56041	0.734594	-2.12419	0.0336546	0.190654
PHOSPHO1_5125	0.645898	-0.359928	2.51058	-0.143365	0.886002	NA
PHOX2A_5126	0.743597	1.81894	2.30693	0.788465	0.430425	NA
PI4KA_5128	495.074	-0.31311	0.214782	-1.45781	0.144894	0.344986
PIGB_5133	0.323729	0.811385	3.65157	0.222201	0.824157	NA
PIH1D1_5136	6.20702	2.18456	0.700008	3.12076	0.00180384	NA
PIK3C2A_5139	268.047	-0.558538	0.201105	-2.77735	0.00548036	0.112933
PIK3C2B_5140	15.8081	0.879272	0.427728	2.05568	0.0398132	0.199269
PIK3C3_5143	118.763	-0.139076	0.172068	-0.808266	0.418938	0.604556
PIK3CA_5146	4.45436	-0.368944	0.703631	-0.524344	0.60004	NA
PIK3R3_5150	18.509	0.637571	0.371452	1.71643	0.0860833	0.273547
PIN1_5152	41.6913	0.355944	0.385175	0.924111	0.355428	0.553984
PIP4K2B_5156	101.87	0.182626	0.263055	0.69425	0.487525	0.664561
PITPNA_5157	67.5745	0.539472	0.282042	1.91274	0.0557818	0.225639
PLA2G15_5170	3.47254	-2.237	1.04595	-2.13873	0.0324577	NA
PLA2G2F_5171	0.495392	1.39915	2.85098	0.49076	0.623596	NA
PLA2G4A_5172	0.58424	-1.32829	1.99072	-0.667239	0.504619	NA
PLAU_5178	12.1739	-0.869573	0.444825	-1.95487	0.0505986	NA
PLCB3_5183	8.26155	0.0958023	0.652866	0.146741	0.883336	NA
PLEKHJ1_5191	27.903	0.253024	0.474309	0.533459	0.593716	0.749095
PLGLB2_5196	2.92298	-0.811816	0.900649	-0.901368	0.367393	NA
PLIN1_5199	0.24107	-0.414242	3.87105	-0.10701	0.914781	NA
PLK1_5203	12.1378	-0.228134	0.648132	-0.351987	0.724848	NA
PLOD3_5204	15.205	0.489778	0.412064	1.1886	0.234599	0.436985
PLP2_5208	9.4849	0.071045	0.544672	0.130436	0.896221	NA
PLS1_5211	16.3105	-0.38356	0.421265	-0.910494	0.362562	0.557591
PLSCR1_5214	10.5702	0.245311	0.45736	0.536362	0.591708	NA
PLSCR3_5215	21.1976	0.0614426	0.30703	0.200119	0.841387	0.912856
PMAIP1_5221	4.29459	-2.19279	1.05447	-2.07951	0.0375704	NA
PMM2_5224	74.7483	-0.447988	0.332535	-1.34719	0.177919	0.37635
PNKP_5229	167.199	0.280645	0.145523	1.92854	0.0537885	0.22256
POLB_5242	141.069	-0.0910299	0.193501	-0.470438	0.638042	0.773851
POLD4_5245	0.618559	-2.33172	2.27624	-1.02437	0.30566	NA
POLG2_5253	33.5453	-0.0354725	0.254655	-0.139296	0.889216	0.939865
POLR1C_5255	30.8631	-0.540018	0.45823	-1.17849	0.238603	0.438742
POLR2E_5259	14.7581	0.801406	0.414455	1.93364	0.0531574	0.22256
POLR2I_5260	28.4224	0.264502	0.320423	0.825478	0.4091	0.596959
POLR2K_5263	1642.22	-0.535505	0.231291	-2.31528	0.0205976	0.163369
POMZP3_5273	3.22427	-2.74267	1.31728	-2.08208	0.0373354	NA
POP4_5281	8.77132	-0.254215	0.503155	-0.505243	0.613388	NA
POP5_5282	10.1127	-0.290353	0.411998	-0.704744	0.480969	NA
POR_5283	216.93	-0.00167552	0.162609	-0.010304	0.991779	0.994813
POU5F1_5291	52.4153	0.088608	0.218327	0.40585	0.684853	0.806167
AC010442.1_5295	10.6459	-0.18533	0.523006	-0.354355	0.723073	NA
PPARA_5300	1.12095	-0.708172	1.59579	-0.443774	0.657206	NA
PPIC_5321	1.51963	-0.0973397	1.16434	-0.083601	0.933374	NA
PPIE_5325	80.7549	0.110761	0.226897	0.488153	0.625441	0.765801
PPIL1_5328	102.827	-0.276784	0.259427	-1.06691	0.286014	0.488396
PPP1R13B_5339	2.17526	0.543652	0.831636	0.653714	0.513296	NA
PPP2CA_5356	755.968	0.157617	0.113267	1.39155	0.16406	0.368385
PPP2R1A_5357	52.0514	0.481319	0.389638	1.2353	0.21672	0.420508
PPP2R3C_5360	9.44104	0.303748	0.660107	0.46015	0.645409	NA
PPP2R5A_5364	9.8742	0.237642	0.479853	0.495239	0.620431	NA
PPP2R5E_5368	28.7583	-0.433748	0.313638	-1.38296	0.166678	0.370688
PRDX1_5393	208.263	0.40085	0.297538	1.34722	0.177909	0.37635
PRKACA_5404	221.925	-0.0191151	0.194066	-0.098498	0.921537	0.958067
PRKACB_5409	47.7191	-0.0545374	0.260878	-0.209053	0.834407	0.911668
PRKAG1_5413	249.52	0.0794519	0.150657	0.52737	0.597937	0.751424
PRKAG2_5416	1.27867	0.239267	1.49478	0.160069	0.872827	NA
PRKCA_5422	2.10301	0.404969	1.19076	0.340094	0.733786	NA
PRKCD_5426	44.5754	-0.587501	0.337532	-1.74058	0.0817573	0.266393
PRKCH_5429	1.00395	-0.916201	1.56239	-0.586411	0.557599	NA
PRKCQ_5430	0.650986	-2.25459	2.52204	-0.893955	0.371346	NA
PRKX_5435	12.6634	-0.223954	0.408271	-0.548542	0.58332	NA
PRNP_5442	4.25988	0.201862	0.667959	0.302207	0.762494	NA
PROC_5443	1.15334	-2.50486	1.55509	-1.61075	0.107234	NA
PROS1_5451	17.5089	0.123562	0.415052	0.297703	0.76593	0.868849
PRPF4_5463	20.8915	0.350766	0.339144	1.03427	0.301011	0.50305
PRR11_5468	74.2173	-0.889437	0.480104	-1.85259	0.0639408	0.243135
PRR15L_5469	0.144574	-0.414234	4.56215	-0.090798	0.927653	NA
PRR5_5472	25.4167	0.298658	0.289368	1.0321	0.302024	0.503885
PRR7_5473	9.74478	-0.807335	0.591797	-1.36421	0.172502	NA
PRSS23_5481	2.97396	1.11677	0.783499	1.42536	0.154052	NA
PRUNE1_5487	9.12372	0.441379	0.49712	0.887872	0.37461	NA
PSAP_5489	72.7579	0.868603	0.384629	2.25829	0.0239276	0.175618
PSEN1_5495	154.206	0.387994	0.252718	1.53529	0.124714	0.323411
PSENEN_5496	35.1162	0.82805	0.419466	1.97406	0.0483752	0.214526
PSMA1_5501	108.478	0.411126	0.22368	1.838	0.0660619	0.245177
PSMA7_5506	496.471	0.205189	0.126772	1.61857	0.10554	0.296567
PSMB10_5508	0.57898	-1.85512	2.10305	-0.882108	0.377719	NA
PSMB3_5511	222.059	-0.180687	0.119837	-1.50778	0.131612	0.332672
PSMC3_5517	2.91958	1.02503	0.919614	1.11463	0.265007	NA
PSMC6_5518	36.7763	0.196277	0.258595	0.759015	0.447844	0.631476
PSMD10_5521	216.999	0.0831707	0.168894	0.492442	0.622407	0.7643
PSMD14_5527	167.713	0.425257	0.230607	1.84408	0.0651718	0.243329
PSMD2_5528	9.69418	0.534511	0.557973	0.957951	0.338087	NA
PSMD4_5530	76.6453	0.296488	0.305072	0.971862	0.331119	0.535001
PSMD9_5533	0.686513	0.669276	1.6755	0.399449	0.689562	NA
PSME1_5534	4.47162	-0.913835	0.744562	-1.22734	0.219693	NA
PSME2_5535	50.3288	-0.889248	0.378208	-2.35121	0.0187123	0.159856
PSME3_5538	40.241	0.5207	0.355227	1.46582	0.142697	0.343555
PSMF1_5541	75.007	0.00928175	0.190377	0.0487545	0.961115	0.981065
PSMG1_5544	205.797	0.207522	0.160733	1.2911	0.196671	0.397586
PSRC1_5548	15.0844	-1.01459	0.741854	-1.36765	0.171422	0.371795
PTEN_5553	13.7555	-0.182399	0.395537	-0.461143	0.644696	NA
PTGFR_5569	0.174347	-0.895136	4.56215	-0.196209	0.844446	NA
PTGS1_5572	0.149928	1.02844	4.56215	0.22543	0.821645	NA
PTGS2_5577	0.178649	-0.895136	4.56215	-0.196209	0.844446	NA
PTK2_5583	23.6857	0.367976	0.36874	0.997927	0.318315	0.520061
PTK2B_5584	8.66541	0.485351	0.481927	1.00711	0.313884	NA
HACD3_5591	218.925	-0.274594	0.206017	-1.33287	0.182574	0.379337
PTPN1_5592	189.459	-0.230866	0.202873	-1.13798	0.255128	0.455801
PTPN12_5598	277.116	-0.0034591	0.112713	-0.0306894	0.975517	0.985151
PTPN6_5601	2.8162	-0.777814	0.818707	-0.950052	0.342086	NA
PTPRC_5605	0.0992953	0	4.56215	0	1	NA
PTPRK_5618	82.1435	0.208938	0.23752	0.879663	0.379042	0.571255
PTTG1_5623	4.1636	1.19861	0.686651	1.74558	0.0808837	NA
PUF60_5625	38.0426	0.0522537	0.265361	0.196916	0.843893	0.914334
PUS7_5632	165.521	0.0544029	0.220206	0.247054	0.804866	0.893942
PVR_5634	5.85523	-0.401928	0.583057	-0.689347	0.490605	NA
PVR_5635	6.42636	-0.271675	0.644162	-0.42175	0.673208	NA
PXMP2_5641	2.69562	-0.613081	1.07636	-0.569587	0.568958	NA
PXN_5642	13.7216	0.537768	0.484137	1.11078	0.266665	NA
PYCR1_5644	3.10115	0.552121	0.72358	0.76304	0.445439	NA
PYGL_5647	4.12515	-1.43626	1.10636	-1.29818	0.194225	NA
RAB11FIP2_5656	33.1224	-0.335021	0.267603	-1.25193	0.210595	0.41507
RAB21_5663	147.807	0.246971	0.167247	1.47668	0.139761	0.339394
RAB27A_5667	7.23472	1.12647	0.596358	1.88891	0.0589035	NA
RAB31_5670	67.0718	-0.0760886	0.355898	-0.213793	0.830708	0.909801
RAB4A_5674	33.807	-1.16829	0.495016	-2.3601	0.0182699	0.159719
RAC2_5695	0.247652	-0.895121	4.56215	-0.196206	0.844449	NA
RAD21_5698	63.0195	0.379521	0.254674	1.49022	0.136166	0.337145
RAD51C_5708	13.748	-0.167025	0.420908	-0.396821	0.6915	NA
RAD9A_5709	28.9697	-0.0680174	0.368463	-0.184598	0.853545	0.91895
RAE1_5712	95.5113	-0.0573086	0.193301	-0.296473	0.766869	0.868912
RAI14_5716	25.5355	0.802008	0.403006	1.99006	0.0465838	0.211876
RALA_5719	40.7857	0.123371	0.295533	0.417452	0.676348	0.799986
RALGDS_5721	27.6002	0.153917	0.364595	0.422158	0.67291	0.796878
RAP1GAP_5729	0.483887	1.85359	1.98007	0.936121	0.349211	NA
RARA_5733	28.7426	0.0252777	0.369923	0.0683324	0.945521	0.972211
PLAAT4_5736	5.66542	-1.01481	0.602949	-1.68308	0.0923591	NA
RASA1_5742	35.8827	0.0360198	0.326636	0.110275	0.912191	0.953897
RASSF1_5747	38.3983	-0.600829	0.277373	-2.16614	0.0303004	0.187424
RB1_5752	20.7322	0.214224	0.412295	0.519589	0.60335	0.752561
RBFOX3_5755	3.88745	0.30433	0.629957	0.483096	0.629027	NA
RBKS_5758	2.7691	-0.344604	0.942688	-0.365555	0.714697	NA
RBM15B_5765	8.99196	-0.307612	0.485973	-0.632981	0.526746	NA
RBM34_5768	57.2689	-0.353138	0.252741	-1.39723	0.162345	0.36664
RBM6_5774	106.457	0.666656	0.24271	2.74672	0.00601952	0.11544
RBX1_5781	9.92632	-0.933597	0.506858	-1.84193	0.0654854	NA
RECQL_5786	141.3	0.351085	0.197028	1.78191	0.0747646	0.254873
REEP5_5789	65.8119	-0.439166	0.271787	-1.61584	0.106128	0.296947
REG1A_5790	0.0486718	-0.414241	4.56215	-0.0907994	0.927652	NA
RET_5800	0.314971	-1.33817	2.72835	-0.490468	0.623803	NA
RET_5801	0.233687	-1.65134	4.5466	-0.363204	0.716453	NA
RFC2_5805	18.4593	0.380142	0.350521	1.0845	0.278141	0.480672
RFC3_5808	82.2681	0.261731	0.25497	1.02652	0.304649	0.506119
RFC4_5811	29.8199	0.8241	0.344048	2.39531	0.0166065	0.154579
RFC5_5812	6.44327	-0.0483697	0.572269	-0.0845226	0.932641	NA
RFNG_5813	22.1055	0.114818	0.429226	0.267499	0.789085	0.885982
RFX5_5817	48.0055	0.463804	0.325083	1.42673	0.153659	0.354723
RGPD3_5823	3.81743	-0.0560643	0.77395	-0.0724391	0.942252	NA
RNASEH2A_5875	75.0411	-0.0524708	0.187965	-0.279152	0.780128	0.87837
RNF167_5885	168.636	0.143896	0.255997	0.562101	0.574047	0.734038
RNH1_5893	18.8203	0.552162	0.398574	1.38534	0.165947	0.370509
RNMT_5894	55.4064	0.340083	0.381516	0.891398	0.372716	0.566563
RNPS1_5895	249.91	0.267562	0.181744	1.47219	0.140968	0.340645
RPA2_5905	14.9915	-0.410708	0.432347	-0.949949	0.342138	0.542731
RPA3_5906	14.3727	-1.74644	0.848635	-2.05794	0.0395962	NA
RPAP3_5909	354.524	-0.451387	0.260385	-1.73354	0.0830002	0.268202
RPIA_5911	12.6734	0.634137	0.564252	1.12385	0.261075	NA
RPL11_5914	2005.7	-0.282328	0.129717	-2.17649	0.0295187	0.186149
RPL13A_5916	53.0943	0.681156	0.417004	1.63345	0.102374	0.291418
RPL22_5923	239.791	0.487939	0.287443	1.69752	0.0895986	0.275807
RPL27_5929	473.226	-0.711958	0.279793	-2.54459	0.0109407	0.135348
RPL36_5938	554.35	0.0294328	0.150165	0.196003	0.844608	0.914334
RPL36A_5939	2.49368	-2.1507	1.13071	-1.90209	0.0571596	NA
HNRNPH2_5940	141.663	0.536402	0.262552	2.04303	0.0410492	0.200855
RPL39L_5945	13.0579	0.231344	0.460923	0.501914	0.615728	NA
RPL6_5953	867.173	0.39689	0.187217	2.11995	0.0340103	0.190654
RPL7A_5954	2388.12	-0.69289	0.282571	-2.45209	0.0142028	0.150959
RPL9_5956	2277.7	0.253437	0.132667	1.91032	0.0560916	0.225639
RPN1_5965	1237.96	0.220743	0.14286	1.54517	0.122306	0.319491
RPS2_5983	5745.86	0.190297	0.17228	1.10458	0.269342	0.471305
RPS20_5987	52.9243	-0.402289	0.251478	-1.5997	0.109665	0.299598
RPS27A_5998	116.951	0.778884	0.37217	2.09282	0.0363655	0.193898
RPS27L_6001	54.4044	-0.386536	0.340059	-1.13667	0.255675	0.456244
RPS4Y1_6010	0.875774	-0.435588	1.76704	-0.246508	0.805289	NA
RPS5_6011	1205.85	-0.419362	0.187404	-2.23774	0.0252377	0.177295
RPS6KA1_6015	0.80721	1.79062	1.59481	1.12278	0.26153	NA
RPSA_6025	418.333	0.216898	0.130743	1.65897	0.0971225	0.285134
RRAGA_6028	153.165	0.709916	0.329721	2.15308	0.0313124	0.189136
RRM1_6031	43.5935	0.197572	0.2974	0.664331	0.506478	0.681425
RRM2_6034	19.4757	-0.189003	0.749782	-0.252077	0.800981	0.892652
RRP12_6035	41.108	-0.0255451	0.307885	-0.0829697	0.933876	0.965625
RRP1B_6038	60.1607	0.284649	0.22383	1.27172	0.203473	0.406327
RRP8_6039	6.59047	-0.428158	0.693316	-0.61755	0.536872	NA
RRS1_6040	17.6291	1.16199	0.495139	2.34679	0.0189357	0.159856
RSAD2_6043	0.203651	-0.895129	4.56215	-0.196208	0.844448	NA
RSU1_6052	61.1041	0.147803	0.293395	0.503767	0.614425	0.761067
RUNX1_6059	1.32145	0.738528	1.18278	0.624402	0.532363	NA
RUNX1_6060	2.71731	0.099101	0.968297	0.102346	0.918482	NA
RUVBL1_6065	106.359	0.142369	0.190709	0.746525	0.455351	0.6361
S100A4_6083	3.64814	0.120905	0.832046	0.145311	0.884465	NA
S100P_6092	1.37953	-1.44472	1.47266	-0.981032	0.326577	NA
SACM1L_6098	154.215	-0.0136554	0.175955	-0.0776074	0.93814	0.967657
SATB1_6106	223.196	-0.342763	0.21509	-1.59358	0.111031	0.301654
SCAND1_6116	22.7694	0.00819152	0.326366	0.0250992	0.979976	0.988013
SCARB1_6117	2.63213	0.906121	0.865528	1.0469	0.295146	NA
SCCPDH_6120	197.323	-0.666264	0.308047	-2.16286	0.0305516	0.188386
SCNN1G_6143	0.173704	-1.3111	4.55939	-0.287559	0.773684	NA
SCP2_6152	99.3447	-0.293795	0.242499	-1.21153	0.225692	0.429452
SCRN1_6155	184.483	-0.105622	0.170499	-0.619491	0.535593	0.705162
SCYL3_6157	37.3126	-0.395536	0.318472	-1.24198	0.214244	0.418488
SDC1_6160	19.9302	-0.359016	0.735349	-0.488226	0.62539	0.765801
CAVIN2_6177	0.12977	-0.414241	4.56215	-0.0907994	0.927652	NA
SENP6_6219	297.57	-0.12312	0.141584	-0.869594	0.384522	0.576431
SEPTIN5_6225	6.00199	0.335531	0.61062	0.549493	0.582667	NA
SERPINA1_6246	1.49697	0.109073	1.26202	0.0864274	0.931127	NA
SERPINE1_6253	8.66124	-1.55363	1.05288	-1.4756	0.140053	NA
SESN1_6261	16.7472	-0.116066	0.361614	-0.320965	0.748237	0.85519
SFN_6269	0.264839	-1.3312	3.79696	-0.350597	0.725891	NA
SGCB_6277	106.956	-0.25074	0.174066	-1.44049	0.14973	0.350279
SGK1_6282	1.30475	-0.682728	1.3056	-0.522924	0.601027	NA
SGK2_6283	2.31417	0.923315	1.21583	0.759409	0.447608	NA
SGK3_6285	0.334146	0.547553	3.65736	0.149713	0.880991	NA
SGO2_6289	24.5975	0.530263	0.29958	1.77002	0.0767236	0.256933
SH3BP5_6291	0.437372	-1.10211	2.97182	-0.370852	0.710748	NA
SHC1_6301	344.53	0.451182	0.265612	1.69865	0.0893853	0.275807
SHCBP1_6304	12.8676	0.242204	0.487318	0.497015	0.619179	NA
SIRT3_6320	6.70097	0.509209	0.682501	0.746092	0.455612	NA
SKIV2L_6323	5.12775	0.190465	0.65887	0.289079	0.772521	NA
SLC11A2_6335	97.2706	-0.376114	0.230962	-1.62847	0.103426	0.292717
SLC16A7_6342	0.953678	1.61332	1.81949	0.886689	0.375246	NA
SLC1A4_6371	16.9494	0.365241	0.53969	0.676761	0.498558	0.673995
SLC22A6_6384	0.16948	-0.895129	4.56215	-0.196208	0.844448	NA
SLC25A13_6394	130.611	0.496339	0.184156	2.69521	0.00703448	0.117585
SLC25A14_6397	6.79351	0.49627	0.645391	0.768945	0.441926	NA
SLC25A4_6406	136.504	0.216504	0.231439	0.935466	0.349548	0.548732
SLC25A46_6412	9.31485	-0.690433	0.56383	-1.22454	0.220748	NA
SLC27A2_6426	0.179617	1.02845	4.56215	0.225431	0.821644	NA
SLC27A3_6427	2.84685	0.570572	0.959059	0.594929	0.551891	NA
SLC2A2_6439	0.640435	-0.279119	1.97352	-0.141432	0.887529	NA
SLC2A3_6444	41.5342	0.246939	0.281072	0.878562	0.379639	0.571255
SLC2A6_6447	14.9714	-0.598812	0.495741	-1.20791	0.22708	0.429901
SLC35A1_6463	27.4993	0.776774	0.399762	1.94309	0.0520051	0.221896
SLC35A3_6466	49.0227	0.115665	0.234683	0.492855	0.622115	0.7643
SLC35A5_6470	516.733	0.45331	0.218773	2.07206	0.0382601	0.196061
SLC35B1_6471	56.0982	0.822258	0.378643	2.17159	0.0298863	0.186623
SLC35F2_6477	19.8081	0.227373	0.488171	0.465765	0.641384	0.773989
SLC37A4_6478	3.69976	0.247748	0.8347	0.296811	0.766611	NA
SLC5A6_6501	2.29397	0.873963	0.981885	0.890087	0.373419	NA
SLC6A19_6515	0.245311	-1.41611	4.55516	-0.310881	0.755891	NA
SLC6A3_6518	18.5017	-0.211529	0.39084	-0.541216	0.588358	0.744245
SLC6A8_6522	16.8497	0.0743694	0.395076	0.188241	0.850688	0.917378
SLCO2B1_6541	1.4945	0.909506	1.75582	0.517995	0.604462	NA
SLIT2_6545	40.4633	0.714224	0.230701	3.09589	0.00196226	0.089851
SLK_6551	381.074	0.140431	0.146701	0.957259	0.338437	0.539906
PRELID3B_6554	161.849	0.0653537	0.158966	0.411118	0.680986	0.803539
SMAD1_6558	18.1234	-0.463318	0.422734	-1.096	0.273078	0.475349
SMAD3_6562	71.869	-1.35727	0.511004	-2.65608	0.0079055	0.122442
SMAD4_6563	12.4225	0.0874882	0.392728	0.22277	0.823714	NA
SMAD5_6566	216.532	-0.330733	0.218646	-1.51264	0.130372	0.330892
SMAP1_6570	15.166	-0.404049	0.400549	-1.00874	0.313101	0.514942
SMARCA4_6573	211.811	-0.255561	0.143387	-1.78231	0.0746984	0.254873
SMARCC1_6575	232.441	0.0601359	0.12801	0.469776	0.638515	0.773851
SMARCD2_6579	1.40916	-0.154061	1.02861	-0.149776	0.880941	NA
SMC1A_6580	85.8829	0.147846	0.178485	0.828342	0.407477	0.59519
SMC3_6583	57.0095	-0.146256	0.293226	-0.498781	0.617934	0.762053
SMC4_6586	111.776	-0.11415	0.235925	-0.483841	0.628499	0.767385
SMIM19_6589	142.879	-0.126581	0.191922	-0.659545	0.509546	0.683681
SMNDC1_6595	587.82	-0.276589	0.182635	-1.51443	0.129916	0.330376
SNAI2_6603	49.0927	0.478928	0.296597	1.61474	0.106366	0.297192
SNAP25_6607	33.4979	-0.408584	0.291269	-1.40277	0.160685	0.364133
SNCA_6612	55.3072	-0.937852	0.517096	-1.81369	0.0697254	0.251822
SNHG8_6618	1096.99	-0.199335	0.14019	-1.42189	0.155057	0.355061
SNRPA_6627	66.2915	0.113147	0.235375	0.480712	0.630721	0.768191
SNRPG_6644	560.277	-1.04363	0.363033	-2.87474	0.00404354	0.108082
SNX13_6653	231.501	-1.01809	0.333792	-3.05007	0.00228786	0.0937547
SNX7_6656	42.8024	0.250065	0.296287	0.843994	0.398672	0.589173
SOCS1_6657	1.32843	-4.07268	1.73677	-2.34497	0.0190286	NA
SOCS2_6660	41.6849	0.273488	0.340763	0.802574	0.422221	0.606211
SOD2_6667	16.0952	0.640848	0.376585	1.70173	0.0888051	0.275807
SOD3_6668	0.0586425	0	4.56215	0	1	NA
SOX1_6677	0.253669	-1.27203	4.56012	-0.278947	0.780285	NA
SOX2_6683	5.79902	-1.11277	0.638747	-1.74211	0.0814883	NA
SOX4_6686	236.8	-1.50294	0.434509	-3.45892	0.000542336	0.0751848
SPAG4_6691	3.47527	-2.78281	1.33308	-2.0875	0.0368428	NA
SPAG7_6692	51.8651	0.429816	0.321324	1.33764	0.181013	0.377574
SPANXA2_6696	0.898814	-0.895138	1.94858	-0.459379	0.645962	NA
SPANXB1_6698	0.0906647	-0.895136	4.56215	-0.196209	0.844446	NA
SPC25_6704	34.9009	-0.388627	0.649713	-0.598151	0.549739	0.715067
SPDEF_6706	3.21051	-0.145481	0.885388	-0.164313	0.869485	NA
SPEN_6707	98.3515	0.651675	0.293149	2.22301	0.0262148	0.179309
SPP1_6720	14.5783	-0.243201	0.370318	-0.656736	0.511351	NA
SPR_6721	1.58686	-0.180793	1.5176	-0.11913	0.905172	NA
SPRED2_6724	39.3272	0.262779	0.276453	0.950538	0.341839	0.542731
SPTAN1_6727	124.623	1.00474	0.485713	2.0686	0.0385839	0.196296
SPTLC2_6732	21.455	0.837357	0.333485	2.51093	0.0120414	0.143225
SQOR_6737	0.463908	-0.414554	2.31469	-0.179097	0.857862	NA
SQSTM1_6740	10.9916	-0.21187	0.527921	-0.401329	0.688178	NA
SRM_6753	108.57	-0.163735	0.202812	-0.807325	0.419479	0.604556
SRSF7_6776	69.4486	-0.424764	0.298108	-1.42487	0.154195	0.354723
SSR1_6784	33.1817	-0.0284038	0.295408	-0.096151	0.923401	0.959498
ST3GAL5_6802	31.3866	0.294676	0.31999	0.920893	0.357106	0.554403
ST7_6809	152.615	-0.0579083	0.144861	-0.399751	0.68934	0.810964
STAMBP_6819	4.32073	-0.038615	0.648935	-0.0595052	0.95255	NA
STAP2_6820	8.10268	-0.141015	0.509144	-0.276964	0.781808	NA
STAT1_6824	6.63497	-0.0875761	0.640137	-0.136808	0.891182	NA
STAT3_6829	15.517	-0.483605	0.412541	-1.17226	0.241093	0.44127
STAT5B_6835	104.657	-0.336139	0.25929	-1.29638	0.194844	0.395927
STC1_6839	18.4168	-0.955935	0.534169	-1.78957	0.0735223	0.253717
STK10_6844	63.0137	-0.724451	0.377753	-1.91779	0.0551379	0.225013
STK25_6852	553.089	-0.0518044	0.142569	-0.363364	0.716333	0.831775
STOML2_6858	46.0252	0.163939	0.200238	0.818722	0.412945	0.600265
STRBP_6859	56.034	-0.379648	0.242667	-1.56448	0.117705	0.311422
STUB1_6861	52.6404	-0.367619	0.257537	-1.42744	0.153453	0.354691
STX1A_6864	24.9773	0.417126	0.352904	1.18198	0.237213	0.437249
STXBP1_6866	138.37	0.801859	0.425088	1.88634	0.0592498	0.233011
STXBP2_6867	3.19086	-0.738703	0.838798	-0.880669	0.378497	NA
SUCLA2_6870	141.631	-0.097597	0.178799	-0.545849	0.58517	0.741643
SULT1A1_6871	0.0406528	0	4.56215	0	1	NA
SULT1A1_6872	0.0934332	-0.895136	4.56215	-0.196209	0.844446	NA
SULT1A1_6874	0.593767	-2.16969	2.52107	-0.860622	0.389446	NA
SULT1A2_6875	0	NA	NA	NA	NA	NA
SULT1B1_6880	0.175816	1.02844	4.56215	0.225428	0.821646	NA
SUMO1_6890	116.871	-0.217293	0.216156	-1.00526	0.314772	0.517257
SUPV3L1_6897	60.4853	0.407688	0.388508	1.04937	0.294008	0.497688
SUZ12_6905	80.1193	-0.180001	0.176703	-1.01866	0.308362	0.510133
SYK_6907	0.317995	-1.69399	3.6164	-0.468419	0.639485	NA
SYN1_6908	2.32624	-0.0395358	1.17963	-0.0335154	0.973264	NA
SYNE2_6916	51.852	0.301893	0.223312	1.35189	0.176411	0.374935
SYNGR3_6917	10.1022	-0.284643	0.499952	-0.56934	0.569125	NA
SYP_6919	43.7898	0.851058	0.632609	1.34531	0.178524	0.376373
SYPL1_6922	19.9182	-0.0818946	0.396953	-0.206308	0.83655	0.911668
SYTL1_6923	0.755802	0.0924859	2.2714	0.0407176	0.967521	NA
TAF7_6938	250.333	-0.158975	0.114753	-1.38536	0.165943	0.370509
TALDO1_6942	66.3482	0.504045	0.232651	2.16653	0.0302704	0.187424
TAPBP_6944	3.63866	-0.41252	0.866205	-0.476239	0.633904	NA
TARBP1_6945	116.444	-0.0809901	0.181616	-0.445941	0.65564	0.783502
TRGC1_6949	0.336587	-0.895126	4.35686	-0.205452	0.837219	NA
TATDN2_6963	21.3371	-0.137874	0.310434	-0.444133	0.656947	0.783635
TBC1D10C_6964	1.31615	-0.748543	1.28273	-0.583553	0.559521	NA
TBC1D30_6965	1.8059	-1.25695	1.08071	-1.16308	0.244798	NA
TBC1D9B_6969	210.894	0.421809	0.203949	2.06821	0.0386204	0.196296
TBPL1_6978	35.9486	0.230429	0.318592	0.723276	0.469511	0.649457
TBX2_6983	18.1356	-0.110035	0.510731	-0.215447	0.829419	0.909653
TCEA2_6992	16.7767	0.297247	0.422024	0.704336	0.481223	0.660088
ELOC_6998	77.6376	0.353424	0.224753	1.5725	0.115834	0.309154
TCERG1_7000	40.1858	0.394513	0.363838	1.08431	0.278228	0.480672
TCF19_7001	4.21713	-0.374475	0.755551	-0.495632	0.620154	NA
TCFL5_7007	27.3707	0.472573	0.293345	1.61098	0.107185	0.298416
TCTA_7011	41.1199	0.402324	0.26549	1.5154	0.129671	0.330376
TERT_7028	1.01685	-2.06935	1.78244	-1.16097	0.245655	NA
TES_7031	227.413	0.358811	0.246869	1.45345	0.1461	0.345995
TESK1_7032	5.57381	-0.0738673	0.790866	-0.0934005	0.925585	NA
TFAM_7036	48.4533	-0.819668	0.400519	-2.04651	0.0407058	0.19978
TFAP2A_7039	1504.74	-0.228231	0.238752	-0.955932	0.339107	0.540537
TFDP1_7045	181.688	0.0813571	0.157256	0.517356	0.604907	0.753327
TFF1_7046	1.37648	-1.71182	1.7493	-0.978574	0.32779	NA
TGFB2_7058	0.322791	0.750251	3.60954	0.207853	0.835344	NA
TGFB3_7059	23.1895	1.10397	0.469957	2.34909	0.0188193	0.159856
TGFBR2_7065	65.117	-0.394285	0.322318	-1.22328	0.221225	0.424951
TH_7069	2.54531	0.857148	1.03462	0.828468	0.407405	NA
THAP11_7070	5.98378	0.532638	0.52162	1.02112	0.307196	NA
THBD_7074	0.144396	0.0666477	4.56215	0.0146088	0.988344	NA
TIAM1_7096	25.6766	0.210775	0.318377	0.662028	0.507954	0.682476
TIMELESS_7100	2.4663	-0.626951	0.974795	-0.643162	0.520119	NA
TIMM22_7102	24.2406	0.270651	0.361437	0.748818	0.453967	0.6361
TIMM9_7106	3.32995	-0.657189	0.93182	-0.705275	0.480639	NA
TIMP1_7107	18.9903	-0.551503	0.431526	-1.27803	0.201238	0.402682
TIMP2_7109	28.0913	0.68537	0.499041	1.37338	0.169636	0.370894
TIPARP_7116	70.1774	-0.0858755	0.242838	-0.353632	0.723614	0.836281
TJP1_7119	210.12	0.270075	0.19559	1.38083	0.167332	0.370688
TK1_7120	3.57027	-1.16232	0.950024	-1.22347	0.221153	NA
TLE1_7124	17.4024	-0.190973	0.399648	-0.477852	0.632756	0.769716
TLR4_7131	0.345753	-1.09624	3.58603	-0.305697	0.759836	NA
TM2D2_7135	7.65341	6.2651e-05	0.514504	0.00012177	0.999903	NA
TM9SF2_7142	462.322	0.135235	0.147854	0.914655	0.360373	0.555293
TM9SF3_7143	111.747	-0.668187	0.338815	-1.97213	0.0485945	0.214526
TMBIM6_7153	361.446	0.352223	0.174669	2.01652	0.0437457	0.206846
TMC7_7154	2.36927	1.05667	0.991045	1.06622	0.286326	NA
TMC7_7155	12.0885	-0.00439973	0.508529	-0.00865187	0.993097	NA
TMC7_7156	0.342197	0.547547	3.02583	0.180958	0.856401	NA
TMED10_7162	15.8305	-0.283642	0.386296	-0.734261	0.462789	0.64239
STIMATE_7172	6.67146	0.441707	0.756489	0.583891	0.559294	NA
TMEM128_7178	80.0754	-0.0300527	0.192395	-0.156203	0.875873	0.933284
TMEM14C_7183	99.0684	0.211741	0.258764	0.81828	0.413197	0.600265
RXYLT1_7211	43.9381	0.446167	0.326141	1.36802	0.171307	0.371795
TMEM50A_7213	11.5444	0.339305	0.442802	0.766269	0.443517	NA
TMEM97_7217	512.571	0.4229	0.160215	2.63958	0.00830092	0.124637
TMX1_7229	6.55938	0.297208	0.613308	0.484598	0.627961	NA
TNFAIP3_7232	3.9409	-1.11256	0.783131	-1.42066	0.155416	NA
TNFAIP8_7234	9.19705	-1.57225	0.685445	-2.29377	0.0218038	NA
TNFRSF10B_7241	50.747	-0.00162288	0.267981	-0.00605595	0.995168	0.997704
TNFRSF21_7250	129.943	0.31942	0.256708	1.24429	0.213392	0.418148
TNFSF10_7255	1.02922	-2.35993	1.82075	-1.29613	0.19493	NA
TNFSF10_7256	0.0987676	0	4.56215	0	1	NA
TNFSF13_7259	0	NA	NA	NA	NA	NA
TNFSF13_7260	1.15412	0.195656	1.37025	0.142789	0.886457	NA
TNIP1_7262	45.4093	-0.0890398	0.264944	-0.33607	0.736818	0.844947
TOMM34_7272	78.4745	0.858679	0.412426	2.08202	0.0373404	0.195342
TOMM70_7276	50.7686	-0.600292	0.29947	-2.00452	0.0450147	0.209009
TOP2A_7277	10.7818	0.0537175	0.516229	0.104057	0.917124	NA
TOPBP1_7280	46.3411	-0.165564	0.215094	-0.769729	0.44146	0.625101
TOR1A_7283	52.6659	-0.196168	0.25156	-0.779804	0.435506	0.620305
TP53_7287	45.4499	0.801965	0.403414	1.98794	0.0468181	0.211876
TP53BP1_7288	18.7602	0.435166	0.414942	1.04874	0.294298	0.49775
TP53I3_7290	34.274	-0.262978	0.268193	-0.980552	0.326814	0.529524
TPD52L2_7294	29.012	0.170309	0.277623	0.613454	0.539576	0.708127
TPM1_7295	7.10738	1.32949	0.489333	2.71694	0.0065889	NA
TPRKB_7298	6.22676	-0.725812	0.572844	-1.26703	0.205144	NA
TPX2_7308	123.689	0.161488	0.309052	0.522526	0.601304	0.752032
TRAF6_7314	4.77686	-1.60177	0.98329	-1.62899	0.103314	NA
TRAK2_7315	58.9749	-0.631631	0.271485	-2.32658	0.0199878	0.162415
TRAM1_7316	81.1477	0.199259	0.246842	0.807234	0.419531	0.604556
TRAM2_7319	118.773	-0.164557	0.162495	-1.01269	0.31121	0.513118
TRAP1_7320	5.85888	-0.108163	0.619239	-0.174671	0.861338	NA
TRAPPC3_7327	105.59	0.31664	0.34576	0.91578	0.359782	0.555293
TRIB1_7336	21.7439	-0.891762	0.366652	-2.43218	0.0150084	0.152203
TRIB3_7337	80.2511	0.23933	0.240097	0.996807	0.318858	0.520061
TRIM13_7340	111.008	0.143421	0.166836	0.859655	0.389979	0.581135
TRIM2_7343	43.4497	-0.332718	0.264193	-1.25937	0.207895	0.411471
TSC22D3_7366	68.7435	0.873463	0.284669	3.06834	0.0021525	0.0930333
TSEN2_7367	79.4332	-0.300087	0.219086	-1.36972	0.170773	0.371795
TSKU_7371	83.7412	-0.171912	0.200817	-0.856059	0.391965	0.583645
TSPAN3_7378	22.3779	-0.768532	0.362426	-2.12052	0.0339619	0.190654
TSPAN4_7379	0.498588	-0.246058	2.92409	-0.0841485	0.932938	NA
TSTA3_7382	10.7196	0.684126	0.483668	1.41445	0.157229	NA
TTK_7394	4.63547	0.139642	0.767863	0.181858	0.855694	NA
TTR_7397	3.12394	-2.55232	1.33479	-1.91215	0.0558572	NA
TUBA1A_7398	6064.11	0.0291684	0.191975	0.151938	0.879236	0.934296
TUBA1B_7399	134.648	0.526107	0.280436	1.87603	0.0606515	0.236241
TUBA1C_7400	2.79331	0.991357	0.990849	1.00051	0.317063	NA
TUBB3_7409	1034.08	0.500614	0.349854	1.43092	0.152452	0.353681
TUBB6_7410	11.2963	0.847687	0.541276	1.56609	0.117327	NA
TWF2_7415	280.984	0.309378	0.172547	1.79301	0.0729708	0.252946
TWIST1_7416	2.81501	0.368434	1.02644	0.358944	0.719637	NA
TXLNA_7419	352.937	-0.418086	0.161454	-2.58951	0.00961125	0.13408
TXLNGY_7420	0	NA	NA	NA	NA	NA
TXNDC9_7433	318.822	-1.55698	0.473803	-3.28613	0.00101574	0.0832485
TXNL4B_7437	505.795	-0.121128	0.137174	-0.883028	0.377221	0.571204
TXNRD1_7440	61.1414	0.523075	0.319518	1.63708	0.101614	0.290901
TYROBP_7448	0.224357	0.547543	4.56215	0.120019	0.904468	NA
UBA3_7456	76.2973	-0.0996075	0.181363	-0.549216	0.582857	0.740142
UBE2G1_7477	378.481	0.346925	0.245459	1.41337	0.157546	0.359087
UBE2L6_7483	550.104	0.491463	0.178832	2.74818	0.00599271	0.11544
UBE2Q2_7491	136.123	-0.451822	0.177066	-2.55171	0.0107195	0.135162
UBE2T_7492	38.9761	0.12333	0.246172	0.50099	0.616378	0.761365
UBE2V2_7495	168.582	-0.101441	0.132902	-0.763279	0.445297	0.628336
UBE3C_7502	9.74022	1.04479	0.526018	1.98623	0.0470077	NA
UBQLN2_7511	100.78	-0.152972	0.237616	-0.643778	0.519719	0.691202
UBR7_7515	103.137	-0.00348766	0.173431	-0.0201098	0.983956	0.989995
UCHL1_7516	437.044	0.508417	0.225555	2.25408	0.0241914	0.176894
UFM1_7522	262.67	-0.18148	0.126877	-1.43037	0.152611	0.353681
UGDH_7525	302.87	-0.037645	0.146154	-0.257571	0.796738	0.890783
UGT1A1_7531	0.0648309	0	4.56215	0	1	NA
UGT1A4_7535	0.107117	-0.414234	4.56215	-0.090798	0.927653	NA
UGT1A5_7536	0.292508	-0.895132	3.11124	-0.287709	0.773569	NA
UGT1A7_7542	0.129977	-0.414241	4.56215	-0.0907994	0.927652	NA
UGT1A9_7544	0.107314	-0.414234	4.56215	-0.090798	0.927653	NA
UGT2B7_7548	0.323457	-1.76902	4.34666	-0.406983	0.68402	NA
UNC50_7554	158.039	0.655711	0.254109	2.58043	0.00986766	0.134184
UQCRFS1_7566	273.547	-0.221028	0.161651	-1.36732	0.171526	0.371795
UQCRQ_7569	182.756	-1.04934	0.309389	-3.39164	0.000694767	0.0751848
USO1_7576	65.5768	0.116774	0.224351	0.520494	0.602719	0.752561
USP1_7579	5.62878	0.0358169	0.680854	0.0526059	0.958046	NA
USP14_7582	1225.9	0.148936	0.153895	0.967777	0.333156	0.536705
USP18_7584	6.34862	0.498573	0.532148	0.936908	0.348806	NA
USP22_7587	822.19	0.120569	0.155634	0.774695	0.43852	0.622793
USP6NL_7599	36.3681	-0.0530204	0.287155	-0.18464	0.853511	0.91895
USP7_7602	393.823	0.189044	0.16429	1.15067	0.249867	0.44745
USP9Y_7605	0.12729	-0.414234	4.56215	-0.090798	0.927653	NA
UTP14A_7606	50.068	0.0103705	0.201964	0.0513481	0.959048	0.979973
VAMP2_7615	175.964	0.149135	0.154767	0.963606	0.335243	0.537866
VAMP7_7620	172.953	-0.203407	0.120613	-1.68644	0.0917112	0.279251
VAPB_7621	48.0703	0.29682	0.278219	1.06686	0.286036	0.488396
VAT1_7625	26.476	-0.293762	0.359888	-0.816259	0.414352	0.601498
VAV3_7626	1.76716	0.499698	1.17581	0.424984	0.670849	NA
VBP1_7629	14.9537	-0.336787	0.470964	-0.715101	0.474547	0.655041
VEGFA_7645	0.326065	-2.26607	4.36267	-0.519422	0.603467	NA
VIM_7657	173.84	0.13892	0.20888	0.66507	0.506006	0.681255
SELENOS_7660	40.7616	-0.766878	0.329493	-2.32745	0.0199414	0.162415
VPS28_7671	46.4204	0.166732	0.268629	0.620679	0.534811	0.704603
VPS72_7688	379.689	0.0852198	0.131555	0.647787	0.517123	0.689709
VTN_7690	0.940359	-2.72571	1.93819	-1.40632	0.15963	NA
VWF_7691	0.281488	-0.414238	3.73604	-0.110876	0.911715	NA
WASF3_7695	17.8119	0.604861	0.446173	1.35566	0.175206	0.374796
WDR43_7707	326.73	0.874277	0.372084	2.34968	0.0187898	0.159856
TBC1D31_7713	5.60451	-0.449125	0.725462	-0.619088	0.535859	NA
WDR7_7716	8.19615	-0.915193	0.604925	-1.5129	0.130304	NA
WDTC1_7722	69.3805	0.301391	0.20673	1.4579	0.144868	0.344986
WFS1_7723	6.20904	0.806281	0.718075	1.12284	0.261507	NA
WIPF2_7724	11.2095	0.618439	0.50098	1.23446	0.217032	NA
WNT4_7736	0	NA	NA	NA	NA	NA
GET1_7746	21.5577	0.53386	0.454313	1.17509	0.239957	0.440294
XBP1_7759	23.3978	0.435307	0.41363	1.05241	0.292613	0.496487
XPC_7774	85.9714	0.330863	0.226638	1.45988	0.144324	0.344522
XPNPEP1_7775	187.761	-0.0711043	0.18258	-0.389442	0.69695	0.816392
XPO7_7779	29.6665	0.54554	0.472045	1.15569	0.247806	0.445789
XRCC1_7782	204.739	0.249512	0.211185	1.18149	0.237408	0.437249
XRCC5_7786	645.652	0.336632	0.197876	1.70122	0.088901	0.275807
XRN2_7788	147.999	0.214684	0.197088	1.08928	0.276029	0.478733
YIPF5_7795	15.7537	0.500399	0.407801	1.22707	0.219798	0.423449
YKT6_7796	55.7974	1.01323	0.426263	2.377	0.0174542	0.156769
YME1L1_7799	137.842	0.0861145	0.179084	0.480861	0.630615	0.768191
YTHDF1_7805	61.0868	0.445736	0.230731	1.93184	0.0533791	0.22256
ZDHHC6_7833	44.9335	-0.273167	0.247033	-1.10579	0.268818	0.47085
ZMIZ1_7853	44.5324	0.254634	0.28712	0.886856	0.375156	0.56876
ZMYM2_7861	5.11415	-1.65131	0.833705	-1.98069	0.0476255	NA
ZNF114_7862	0.834708	2.41724	1.70776	1.41545	0.156937	NA
ZNF131_7863	116.081	-0.0226763	0.193842	-0.116983	0.906873	0.951371
ZNF165_7867	3.24492	-1.06317	0.98443	-1.07999	0.280149	NA
ZNF274_7885	29.4828	0.554438	0.30606	1.81154	0.0700577	0.251822
ZNF318_7889	2.88688	-0.0190421	0.861132	-0.0221129	0.982358	NA
ZNF395_7894	0.715087	1.1029	1.70248	0.647816	0.517104	NA
ZNF451_7904	9.63317	0.418554	0.501411	0.834753	0.403857	NA
ZNF555_7905	0.910982	-1.10975	1.90702	-0.58193	0.560614	NA
ZNF586_7908	37.6748	-1.32564	0.62324	-2.12702	0.0334184	0.190654
EIF1_10459	1635.11	0.06323	0.136776	0.462289	0.643874	0.775651
CNKSR3_10480	46.5714	-1.20828	0.438177	-2.75753	0.00582406	0.11544
NHP2_10492	244.233	-0.428359	0.259748	-1.64913	0.0991206	0.286721
HSD3B2_10507	0.287553	-1.41148	4.50768	-0.313129	0.754183	NA
MAGEA2_10525	0	NA	NA	NA	NA	NA
STMN2_10543	393.09	0.307638	0.279572	1.10039	0.271163	0.472852
BRD3_10545	366.903	0.371236	0.220587	1.68295	0.0923851	0.279759
FBXO5_10555	111.033	0.155141	0.255263	0.607769	0.543341	0.711078
KRT7_10561	2.8124	1.45456	0.906405	1.60476	0.108547	NA
PHOX2B_10580	0.172613	-0.414241	4.56215	-0.0907994	0.927652	NA
TNFAIP8_10589	16.0949	-0.333997	0.460232	-0.725715	0.468014	0.647841
SCARA3_10615	4.01305	-0.290466	0.951983	-0.305117	0.760277	NA
SGK2_10628	11.5827	-1.73142	0.684374	-2.52993	0.0114086	NA
SLFN12_10631	4.51489	-0.445104	0.704112	-0.63215	0.527289	NA
GSTM1_10645	15.2231	0.450348	0.497242	0.905693	0.365098	0.558871
GDF9_10651	0.339859	-1.95591	3.53505	-0.55329	0.580065	NA
RNASE6_10652	0.179167	-0.895136	4.56215	-0.196209	0.844446	NA
ANP32E_10658	504.649	0.696912	0.312278	2.2317	0.0256348	0.178175
TIMMDC1_10676	99.3925	0.081739	0.191869	0.426014	0.670098	0.794025
SOS1_10682	11.722	0.456094	0.539702	0.845085	0.398064	NA
PSAT1_10692	19.7254	0.291165	0.358177	0.812908	0.416271	0.602505
IGSF6_10705	0.378204	-0.52741	3.04399	-0.173263	0.862445	NA
CEBPB_10745	54.9131	-1.18846	0.475917	-2.4972	0.0125177	0.143606
MS4A4A_10754	0.0823406	0	4.56215	0	1	NA
RANBP2_10755	1.64671	-0.702755	1.28581	-0.546547	0.58469	NA
GPR87_10766	0.81286	-0.71561	1.57423	-0.454579	0.649412	NA
MARCKS_10769	34.0912	0.428414	0.332917	1.28685	0.198147	0.398931
CYP1A1_10775	3.76872	-1.31023	0.951404	-1.37716	0.168464	NA
GPAT3_10783	6.96448	0.065921	0.588932	0.111933	0.910876	NA
CRIM1_10788	50.5005	0.298983	0.284201	1.05201	0.292794	0.496487
KRT19_10816	0.449928	-1.54614	2.9277	-0.528107	0.597425	NA
MMADHC_10852	220.722	0.19921	0.146913	1.35598	0.175106	0.374796
IGFBP1_10877	0.0684571	0	4.56215	0	1	NA
ASS1_10887	4.58837	-1.52991	0.898868	-1.70205	0.0887469	NA
SEMA6A_10899	308.025	0.407508	0.254718	1.59984	0.109634	0.299598
F2R_10901	2.39223	0.295068	0.848858	0.347606	0.728136	NA
CRABP2_10904	410.97	0.109449	0.222302	0.492345	0.622475	0.7643
EMG1_10916	18.894	-1.57423	0.472874	-3.32906	0.000871405	0.0779115
PSMA4_10918	320.087	0.135945	0.173134	0.785203	0.432335	0.616821
WDR3_10929	304.828	-0.242419	0.238342	-1.01711	0.309103	0.5105
HLA.DMB_10963	0.7269	1.7368	2.05222	0.846301	0.397385	NA
ORMDL3_10971	144.013	0.536857	0.325886	1.64738	0.0994803	0.287339
HES5_10979	7.46841	-4.06329	1.45365	-2.79524	0.00518611	NA
LCE1E_10980	0.642394	-3.09095	2.02776	-1.52432	0.127429	NA
TRPC6_10988	0.400247	1.02845	3.44126	0.29886	0.765047	NA
FCER1G_11058	2.66042	1.03045	0.812636	1.26804	0.204785	NA
F2RL2_11064	3.38516	-0.240296	1.00879	-0.238202	0.811724	NA
MPDZ_11090	36.8016	-0.00484389	0.287236	-0.0168638	0.986545	0.99102
FOXE3_11091	1.3457	-0.988509	1.27839	-0.773246	0.439377	NA
OLIG2_11096	30.8135	-0.0475754	0.323206	-0.147198	0.882976	0.935783
PRUNE2_11113	23.2427	-0.178778	0.440032	-0.406283	0.684534	0.806167
SEL1L_11119	94.831	0.514544	0.366303	1.40469	0.160112	0.363254
ISG20_11135	4.0684	0.164166	0.737536	0.222587	0.823857	NA
CCL14_11163	0.204364	-1.36478	4.55721	-0.299477	0.764576	NA
SYP_11176	32.4222	0.602531	0.591968	1.01784	0.308752	0.510349
TMEM185A_11192	146.363	0.562401	0.271182	2.07389	0.03809	0.196061
FZD2_11193	14.8909	-0.451862	0.452579	-0.998416	0.318078	0.520061
FASN_11197	681.693	-0.191654	0.189387	-1.01197	0.311553	0.513253
GPX2_11201	0.0893246	-0.414241	4.56215	-0.0907994	0.927652	NA
FMO5_11213	0.239725	-0.414229	4.56215	-0.0907969	0.927654	NA
JUNB_11226	4.27914	-3.45674	1.43132	-2.41507	0.0157322	NA
P2RX3_11227	821.965	0.256841	0.200065	1.28379	0.199217	0.400264
SCNN1B_11243	0.259393	2.51709	3.10001	0.811964	0.416812	NA
TCF19_11253	0.595063	0.174267	2.25678	0.0772194	0.938449	NA
SLC44A4_11273	0.0843796	-0.895136	4.56215	-0.196209	0.844446	NA
EDNRB_11280	3.0204	0.44004	0.961991	0.457426	0.647365	NA
PKIB_11293	8.7664	0.139015	0.567039	0.24516	0.806333	NA
ANKRD26_11298	9.59027	-0.520088	0.495439	-1.04975	0.293832	NA
COL16A1_11319	110.069	0.254624	0.284473	0.895072	0.370749	0.564445
RASSF5_11333	30.0591	-0.248219	0.430292	-0.576862	0.564032	0.725698
ASCL1_11345	7.65545	-1.34953	0.591963	-2.27975	0.0226226	NA
MRPL14_11352	168.83	-0.12861	0.17817	-0.72184	0.470393	0.65022
CLEC4A_11353	5.162	-0.297995	0.701151	-0.425008	0.670831	NA
CENPH_11358	64.483	-0.335224	0.340125	-0.985589	0.324335	0.526375
MZB1_11368	0.167151	1.87381	4.52877	0.413757	0.679052	NA
HERC5_11373	4.33625	0.147577	0.771803	0.191211	0.84836	NA
GAD2_11406	0	NA	NA	NA	NA	NA
TRAF3IP2_11425	3.69578	0.158498	0.928336	0.170733	0.864433	NA
TSPAN1_11441	1.96394	1.56118	0.943325	1.65497	0.0979302	NA
PLEKHA7_11450	14.7341	-1.51248	0.555542	-2.72254	0.00647824	0.1172
APOBEC3G_11453	0	NA	NA	NA	NA	NA
SLC2A14_11487	2.54833	0.181811	0.88924	0.204457	0.837997	NA
LRCH4_11541	49.0678	-0.00955529	0.251293	-0.0380245	0.969668	0.984178
MAPT_11555	226.201	0.324111	0.179558	1.80505	0.0710668	0.251822
ITK_11559	0.658487	-2.38454	1.98287	-1.20257	0.229144	NA
GGT5_11580	0.465064	-1.17585	3.49785	-0.336164	0.736747	NA
FABP1_11582	0.202152	1.97632	4.48881	0.440276	0.659737	NA
NTN4_11596	1.02965	0.209432	1.12404	0.18632	0.852194	NA
S100B_11600	44.0024	-0.887792	0.853164	-1.04059	0.298067	0.500304
ZBTB41_11607	163.715	-0.3834	0.153377	-2.49972	0.0124291	0.143606
LHX2_11628	0.624501	-1.39973	2.19779	-0.63688	0.524203	NA
PRKAA1_11642	40.4355	0.235839	0.25581	0.921929	0.356565	0.554
USH1C_11650	0.755794	-0.877717	2.1931	-0.400217	0.688997	NA
PUS1_11654	91.1261	-0.825877	0.301382	-2.7403	0.00613833	0.11544
GMFG_11656	0.0786183	0	4.56215	0	1	NA
PCDH8_11671	68.1356	-1.46534	0.46877	-3.12592	0.0017725	0.089851
SAMHD1_11680	7.20741	0.183253	0.559842	0.32733	0.743418	NA
AHSP_11700	2.48931	-1.12187	1.01573	-1.10449	0.269379	NA
KIF9_11747	0.616455	-0.388926	2.25292	-0.172632	0.862941	NA
ITGA5_11750	8.62639	0.653285	0.494754	1.32042	0.186693	NA
ISL1_11752	1799.08	0.31046	0.193976	1.6005	0.109487	0.299598
TNFRSF9_11760	4.57606	-1.43897	0.833507	-1.7264	0.0842749	NA
GUCY1B1_11762	10.273	0.89067	0.553971	1.60779	0.107881	NA
UEVLD_11769	1.19808	-1.98961	1.67983	-1.18441	0.236251	NA
IFI44_11793	0.316215	-0.895129	3.58939	-0.249382	0.803066	NA
KCNA1_11815	6.24812	-0.787521	0.833761	-0.944541	0.344893	NA
SULT1C2_11834	0.985353	-1.36116	1.85278	-0.734658	0.462548	NA
CNN3_11840	1658.83	-0.759437	0.337179	-2.25233	0.0243017	0.177042
CD69_11844	0.253542	0.0666535	3.24711	0.020527	0.983623	NA
CDA_11848	0	NA	NA	NA	NA	NA
CHMP4C_11853	1.07973	-0.38454	1.74763	-0.220035	0.825844	NA
NR4A3_11854	3.58182	-1.25155	0.984638	-1.27108	0.203702	NA
BIRC3_11879	1.00396	-0.789772	1.7538	-0.45032	0.65248	NA
CYP11A1_11890	0.761058	-1.4195	1.90801	-0.74397	0.456894	NA
CYP24A1_11891	0.242213	-1.42364	4.55486	-0.312554	0.75462	NA
CYP26A1_11892	0.805183	-0.852684	1.70863	-0.499045	0.617747	NA
RSL24D1_11903	758.264	-1.18327	0.386008	-3.06539	0.00217384	0.0930333
TCEAL9_11904	188.27	0.448739	0.285936	1.56937	0.116561	0.310672
HAUS1_11922	25.8752	0.190193	0.308122	0.617267	0.537059	0.70621
CST1_11926	0.585825	-1.71682	2.45799	-0.698466	0.484886	NA
SERPINE2_11933	6.42484	-2.14895	0.88573	-2.42619	0.0152585	NA
LILRA6_11957	3.17908	-1.51039	0.871014	-1.73406	0.0829078	NA
H2BC6_11972	21.9092	-1.91165	0.776669	-2.46135	0.0138417	0.150643
TOMM20_11983	82.6574	0.0882686	0.252742	0.349244	0.726906	0.837659
GATA6_11986	8.59517	-0.152934	0.557339	-0.274401	0.783777	NA
ANLN_12002	28.9698	-0.394187	0.34808	-1.13246	0.25744	0.457439
ASNS_12040	414.322	0.279149	0.238244	1.17169	0.24132	0.44127
HOXD8_12050	0.789579	0.17865	1.85158	0.0964854	0.923135	NA
NR1I2_12051	0.210228	-0.414241	4.56215	-0.0907994	0.927652	NA
MXRA5_12061	4.4021	-0.235232	0.784571	-0.299822	0.764313	NA
CYP2C9_12062	4.51662	-1.09589	0.7918	-1.38405	0.166345	NA
L1CAM_12063	511.129	0.568522	0.232997	2.44004	0.0146855	0.152033
ZNF185_12083	3.45017	-0.56726	0.837535	-0.677297	0.498218	NA
MS4A7_12103	0.229949	-1.98694	4.53651	-0.437989	0.661394	NA
NRXN1_12116	48.8856	-0.555388	0.327763	-1.69448	0.090174	0.277144
TM4SF1_12122	0	NA	NA	NA	NA	NA
GINS1_12127	4.5344	-0.651323	0.776052	-0.839278	0.401313	NA
SPOPL_12140	134.415	0.0212722	0.158859	0.133906	0.893477	0.942343
TYR_12159	0.0942682	1.76527	4.5381	0.388988	0.697285	NA
RGL4_12168	0.0823406	0	4.56215	0	1	NA
HSD11B2_12187	0.320698	-1.70338	2.69962	-0.630969	0.528061	NA
ATP1A1_12191	135.597	0.466559	0.210916	2.21206	0.0269627	0.179333
ALAS2_12215	0.164032	-0.414234	4.56215	-0.090798	0.927653	NA
CIT_12219	65.3109	-0.660657	0.328489	-2.0112	0.0443042	0.207987
PPARGC1A_12225	31.2374	1.01214	0.514653	1.96665	0.0492231	0.215266
ESR1_12234	0.823373	-0.690324	1.99805	-0.345499	0.729719	NA
GEN1_12237	236.911	-0.906757	0.352845	-2.56985	0.0101744	0.134184
PCOLCE_12241	0.218773	-1.85474	3.9582	-0.468582	0.639369	NA
KLRC2_12242	29.9021	-1.69722	0.673185	-2.52118	0.0116963	0.141145
SCOC_12252	405.49	-0.259269	0.153387	-1.69029	0.090972	0.27865
CD2_12308	0.397151	-2.16258	2.93146	-0.737713	0.460689	NA
CD9_12310	2.99883	-4.68384	1.37396	-3.40901	0.000651985	NA
ACTA1_12333	12.9163	0.680494	0.614478	1.10743	0.268106	NA
ADAM8_12335	20.5084	-0.537966	0.393399	-1.36748	0.171475	0.371795
TPPP3_12338	17.3419	-0.653046	0.374326	-1.74459	0.0810561	0.264846
LYAR_12352	76.1257	0.298001	0.20204	1.47496	0.140224	0.339679
CXCL12_12361	1.92039	-2.42731	1.33527	-1.81784	0.0690879	NA
MRPL37_12369	60.2634	0.26783	0.284561	0.941202	0.346601	0.547602
A2M_12371	11.3271	-0.320523	0.561438	-0.570896	0.56807	NA
RGPD1_12424	14.1639	-0.445366	0.47707	-0.933544	0.350539	NA
TUBA1A_12436	313.52	-2.97892	0.939628	-3.17032	0.00152271	0.089851
CDCA7_12449	4.71418	0.200276	0.71178	0.281373	0.778424	NA
SLC18A2_12450	2.58455	-0.346327	1.13558	-0.304977	0.760384	NA
REL_12463	24.4475	-1.03969	0.430129	-2.41715	0.0156424	0.15235
MAP1B_12472	1654.45	-0.0922065	0.10039	-0.918488	0.358364	0.555293
AMER1_12473	36.8844	-0.410678	0.427049	-0.961664	0.336218	0.538454
SCN3A_12485	12.0892	0.526106	0.483906	1.08721	0.276945	NA
RTN4IP1_12502	60.8973	0.259885	0.22388	1.16082	0.245715	0.443415
ARRDC4_12510	260.839	-0.250496	0.15371	-1.62967	0.103171	0.292418
E2F7_12550	13.1616	-0.0893294	0.58712	-0.152148	0.87907	NA
H3C2_12576	216.882	-0.492951	0.736888	-0.668964	0.503518	0.67837
VEGFA_12596	11.4567	-0.207152	0.482463	-0.429364	0.667658	NA
COL11A1_12599	5.44479	-1.13676	0.854291	-1.33064	0.183306	NA
APTX_12622	115.622	0.157656	0.190371	0.82815	0.407586	0.59519
KITLG_12641	22.1151	0.107642	0.348925	0.308496	0.757705	0.863003
MCM2_12650	7.37978	-1.1679	0.633103	-1.84473	0.0650775	NA
FOXJ1_12696	1.72116	-3.05887	1.54695	-1.97736	0.048001	NA
C1QB_12721	1.22036	-0.562265	1.45026	-0.387699	0.698239	NA
CYP11B1_12735	0.0406528	0	4.56215	0	1	NA
TTC17_12763	7.66363	0.676744	0.64397	1.05089	0.293307	NA
PSMB6_12772	306.788	0.654671	0.343652	1.90504	0.056775	0.227747
CCR1_12794	0.159475	-0.414229	4.56215	-0.0907969	0.927654	NA
CNN1_12800	17.2842	0.49646	0.375223	1.32311	0.1858	0.385108
HHIP_12808	52.7805	-0.603058	0.339577	-1.77591	0.0757478	0.255342
ADM_12873	8.14183	-2.10753	0.792203	-2.66034	0.00780629	NA
PHLDA1_12880	1038.36	0.308291	0.20426	1.50931	0.131221	0.332617
SMC2_12897	38.3357	0.420675	0.261888	1.60632	0.108204	0.299598
NANOG_12901	7.97236	-1.19978	0.622354	-1.92782	0.053878	NA
TPR_12910	667.06	0.162335	0.142134	1.14213	0.253401	0.453128
MTERF3_12919	106.125	-0.697425	0.259124	-2.69148	0.00711366	0.117585
GPR183_12920	0.43203	2.40193	2.46454	0.974596	0.329761	NA
SCGB1D2_12936	0.326701	1.04072	2.96698	0.350769	0.725762	NA
C1RL_12969	0.0786183	0	4.56215	0	1	NA
NCF2_12973	1.10452	-2.04105	1.5974	-1.27773	0.201343	NA
PIP_12975	0.817314	-0.414243	2.09755	-0.197489	0.843445	NA
SLPI_13018	3.09973	1.74548	0.744319	2.34506	0.0190238	NA
TRIP13_13050	10.7002	-0.51023	0.494302	-1.03222	0.301968	NA
DHX15_13052	560.509	0.303952	0.126196	2.40857	0.0160151	0.152921
FAM72B_13072	1.45777	-0.0947017	1.42272	-0.0665638	0.946929	NA
DDR2_13092	0.619128	0.0666542	2.13127	0.0312743	0.975051	NA
UQCRC1_13094	604.853	-0.233545	0.169023	-1.38174	0.167053	0.370688
SEMA5A_13118	6.79963	0.53487	0.574926	0.930327	0.352202	NA
PDHB_13121	267.399	-0.116426	0.139695	-0.833434	0.4046	0.59436
ELANE_13129	0.168759	-1.60977	4.54802	-0.353949	0.723377	NA
MTNR1A_13132	1.39346	-0.422556	1.80171	-0.234531	0.814573	NA
ENO2_13140	219.519	0.260338	0.219171	1.18783	0.234901	0.437099
CACNA2D4_13177	1.12625	2.69023	2.21473	1.2147	0.224481	NA
SULT1B1_13188	0.207759	-1.28769	4.55986	-0.282397	0.777639	NA
BTG2_13191	202.145	-0.0678202	0.150691	-0.450061	0.652667	0.780689
FPR1_13192	1.01024	-1.09478	1.58446	-0.690948	0.489598	NA
FGF7_13194	1.3568	-0.274866	1.62112	-0.169553	0.865361	NA
ATP5PF_13202	4.26677	-0.240289	0.796786	-0.301573	0.762978	NA
GNAI3_13219	22.2939	-0.39659	0.42983	-0.922667	0.356181	0.554
AKR1B1_13228	3.36592	0.610524	0.745048	0.819443	0.412534	NA
GCNT3_13241	0.474644	-1.10752	2.29216	-0.483179	0.628969	NA
HOXD4_13252	0.374397	-2.02859	3.0228	-0.671097	0.502159	NA
CDK13_13258	26.7523	-0.582872	0.380626	-1.53135	0.125683	0.324077
STC2_13264	3.86559	-0.229765	0.860532	-0.267004	0.789466	NA
DAAM1_13274	416.243	0.0960961	0.149235	0.643927	0.519623	0.691202
PLA2G2A_13291	0.164663	0.547549	4.56215	0.12002	0.904467	NA
COL6A3_13292	1.85229	-0.755913	0.991742	-0.762207	0.445936	NA
RRM2B_13340	113.023	0.212327	0.280499	0.756963	0.449072	0.632391
G0S2_13343	2.17717	-0.831832	1.22066	-0.681459	0.495581	NA
KCNJ15_13362	1.27469	-1.69132	1.34834	-1.25437	0.209708	NA
MAOB_13383	1.16251	-2.85284	2.25936	-1.26267	0.206707	NA
SRSF2_13425	379.684	0.256918	0.221607	1.15934	0.246318	0.444095
SFRP2_13438	17.104	-1.39288	0.627847	-2.2185	0.0265206	0.179309
ENG_13441	0.247911	-0.444707	3.87814	-0.11467	0.908706	NA
CACNA1A_13444	40.1906	-0.284606	0.241533	-1.17833	0.238665	0.438742
XRCC1_13455	2.26301	0.0685601	1.1251	0.0609368	0.95141	NA
MND1_13458	12.2211	-0.247621	0.548301	-0.451615	0.651546	NA
NCF4_13488	0.0623316	1.02844	4.56215	0.225428	0.821646	NA
MT1B_13496	0.395564	-2.25584	4.13287	-0.545829	0.585183	NA
SASH3_13505	0.392278	-2.75046	4.51585	-0.609069	0.542479	NA
HSPA2_13514	52.1479	-1.93615	0.691747	-2.79893	0.00512718	0.111234
CTTNBP2_13527	36.5786	-0.231892	0.255134	-0.908903	0.363402	0.55801
MOB1A_13529	61.9822	-0.0494938	0.240533	-0.205767	0.836973	0.911668
MAGEA6_13535	1.4417	-0.690746	1.37192	-0.503487	0.614622	NA
MAGEA3_13536	0.259413	0	4.56215	0	1	NA
HOXC11_13542	0.0843796	-0.895136	4.56215	-0.196209	0.844446	NA
BPIFA2_13545	0.189655	-0.414234	4.56215	-0.090798	0.927653	NA
ESRP1_13554	2.57189	-1.18619	0.962862	-1.23194	0.21797	NA
HAND2_13573	0.0888788	-0.414241	4.56215	-0.0907994	0.927652	NA
TUBB2B_13577	6650.77	0.165711	0.181157	0.914737	0.36033	0.555293
MYB_13607	8.60542	0.39828	0.434468	0.916707	0.359296	NA
OLR1_13618	0.217319	0.547543	4.56215	0.120019	0.904468	NA
PFKFB4_13625	59.4597	0.172121	0.248408	0.692896	0.488375	0.665259
GADD45G_13658	21.8795	-1.42032	0.500578	-2.83736	0.00454887	0.110988
FMO1_13664	0	NA	NA	NA	NA	NA
ZWILCH_13665	247.614	-0.17704	0.188753	-0.937945	0.348272	0.548116
FN1_13666	39.9728	-0.927944	0.493176	-1.88157	0.0598949	0.234688
DNAJB4_13682	196.445	0.184918	0.247952	0.745782	0.455799	0.6361
NRCAM_13710	324.072	0.0326602	0.159437	0.204847	0.837692	0.911668
SLC7A5_13711	294.144	0.353838	0.223305	1.58454	0.11307	0.304741
DPPA5_13721	2.01529	-0.60076	1.10258	-0.544865	0.585846	NA
KLK2_13727	0.804573	-1.87835	1.92069	-0.977958	0.328095	NA
KRT6A_13729	0.990907	1.34986	1.43962	0.937652	0.348424	NA
PTPRM_13744	6.2953	-0.266135	0.587674	-0.452863	0.650648	NA
FCGR3A_13772	0.0684571	0	4.56215	0	1	NA
STRBP_13783	154.802	-0.107012	0.14314	-0.747601	0.454701	0.6361
POLR2H_13796	53.0818	-0.403716	0.279234	-1.4458	0.148234	0.349612
PPM1B_13805	113.276	0.409028	0.221833	1.84385	0.0652044	0.243329
SCN2A_13807	0.821652	0.066656	2.00336	0.0332721	0.973458	NA
CREM_13826	32.8309	-0.417023	0.328419	-1.26979	0.20416	0.40646
CLEC7A_13828	0.206848	0.547549	4.56215	0.12002	0.904467	NA
TRAT1_13833	0.655139	-0.794004	2.03694	-0.389803	0.696682	NA
AMY2A_13847	20.1575	-0.119029	0.35337	-0.336841	0.736237	0.844947
BSCL2_13859	0.41885	-1.65767	3.38984	-0.489013	0.624833	NA
TREM1_13872	0.566201	0.624887	2.37183	0.263462	0.792194	NA
TIMP1_13877	39.5734	0.23471	0.272928	0.85997	0.389806	0.581135
WDR72_13887	4.86991	0.0284053	0.749932	0.0378771	0.969786	NA
PRR5_13913	2.0776	-0.0900812	1.15593	-0.0779294	0.937884	NA
CD52_13919	1.22835	-1.43378	1.7474	-0.82052	0.41192	NA
SLC1A3_13929	8.49475	-0.234453	0.546115	-0.429311	0.667697	NA
PF4_13958	0.0956089	0.547543	4.56215	0.120019	0.904468	NA
MUC3A_13976	5.82356	0.263002	0.700683	0.37535	0.7074	NA
ACHE_13991	103.185	0.103084	0.200679	0.513677	0.607478	0.754838
CD163_14001	0.0421898	-0.414241	4.56215	-0.0907994	0.927652	NA
AIFM2_14009	10.8765	0.498653	0.446621	1.1165	0.264207	NA
TMC5_14015	0.126569	-1.27204	4.56012	-0.278949	0.780284	NA
HSPA5_14023	539.014	0.413663	0.187033	2.21171	0.0269866	0.179333
FSTL3_14058	0.963515	-2.44915	1.62852	-1.50392	0.132603	NA
TUBB2A_14065	432.767	0.442162	0.282464	1.56537	0.117496	0.311422
TNFRSF1B_14069	4.29347	0.47378	0.90463	0.523728	0.600468	NA
PECAM1_14079	7.12977	0.261825	0.592263	0.442075	0.658435	NA
RIPK3_14085	0.166971	0	4.56215	0	1	NA
RAD54L_14089	21.6168	-0.789902	0.50398	-1.56733	0.117038	0.311422
PPP1R15A_14098	1080.59	-0.449959	0.233384	-1.92798	0.053858	0.22256
SLC7A11_14100	6.37207	-0.271659	0.633209	-0.429019	0.667909	NA
CIAO2A_14110	95.3071	-0.138353	0.268827	-0.514653	0.606795	0.754467
NSG1_14124	3.36036	0.842058	0.802622	1.04913	0.294117	NA
NDUFA4_14125	63.2259	-0.229643	0.239038	-0.960696	0.336705	0.538454
ZNF367_14143	40.6994	-1.08759	0.447533	-2.43019	0.0150911	0.152203
ATRX_14146	236.122	-0.780146	0.335846	-2.32293	0.020183	0.162415
SLC2A1_14159	64.6981	0.440074	0.27699	1.58877	0.112112	0.303334
ZWINT_14161	8.86195	-0.407626	0.547756	-0.744174	0.456771	NA
CD34_14176	0.214105	1.02844	4.56215	0.225428	0.821646	NA
MBP_14178	0.0648309	0	4.56215	0	1	NA
MSI2_14200	109.103	-0.353911	0.281044	-1.25927	0.207932	0.411471
GREB1_14205	245.474	-0.201959	0.173319	-1.16524	0.24392	0.442691
ANXA5_14212	202.75	0.523389	0.253655	2.06339	0.0390756	0.196684
C2CD5_14220	64.261	0.475664	0.209933	2.26579	0.0234642	0.174826
EIF3D_14221	28.9383	0.224126	0.400469	0.559658	0.575713	0.734737
EIF3A_14222	142.074	1.21278	0.675042	1.79661	0.0723983	0.252946
ATP1A2_14227	100.764	-3.81456	1.11903	-3.40881	0.00065246	0.0751848
RCSD1_14231	0.513072	-1.2816	2.55593	-0.501424	0.616073	NA
CENPK_14270	202.538	-0.82657	0.420945	-1.96361	0.0495757	0.215266
POLE3_14273	181.371	-0.751268	0.292273	-2.57043	0.0101571	0.134184
LMO1_14295	0.50843	-1.99376	3.29026	-0.605957	0.544543	NA
CHKA_14315	268.463	-0.0213562	0.110068	-0.194026	0.846155	0.915505
CCDC80_14320	3.18989	-1.17166	1.0045	-1.16641	0.243448	NA
CXCL8_14324	95.9936	-2.8064	0.885333	-3.16988	0.00152502	0.089851
BAK1_14344	0.717475	-0.786517	1.6759	-0.46931	0.638848	NA
ABCB10_14348	11.3872	0.589678	0.519698	1.13466	0.25652	NA
ATP6AP1_14351	67.7723	0.468184	0.258937	1.8081	0.0705906	0.251822
OTX2_14359	0.968221	-0.248045	1.53699	-0.161384	0.871791	NA
GIN1_14366	6.74461	-0.53213	0.52653	-1.01064	0.31219	NA
EPS15_14377	130.714	0.428064	0.168086	2.5467	0.0108747	0.135348
ATG4C_14397	27.5947	-0.158769	0.303926	-0.522393	0.601397	0.752032
CYP2B6_14401	0.176832	-1.45075	4.55381	-0.318578	0.750046	NA
PLAGL1_14406	2.18862	-0.87494	1.00896	-0.867171	0.385848	NA
JAML_14411	0.0993861	0.547543	4.56215	0.120019	0.904468	NA
VTN_14427	0.423963	0.0666531	2.30299	0.028942	0.976911	NA
CCL11_14453	0.562112	2.27117	1.80494	1.25831	0.20828	NA
LMO3_14482	2.86895	-1.71736	1.32318	-1.2979	0.194321	NA
PINK1_14500	156.038	-0.156913	0.196398	-0.798956	0.424316	0.607888
HDAC9_14516	2.9756	0.320139	0.772136	0.414615	0.678424	NA
PRKG1_14530	673.327	-0.224132	0.254165	-0.881837	0.377865	0.571255
PLPPR4_14532	0.159478	0.0666477	4.56215	0.0146088	0.988344	NA
H1.4_14544	1163.97	-0.537836	0.311428	-1.727	0.0841678	0.270078
PRKAB1_14557	52.4414	-0.167786	0.239111	-0.701706	0.482862	0.660953
MS4A1_14568	0.338597	-0.895129	3.5874	-0.24952	0.802958	NA
SRD5A1_14585	117.74	0.449206	0.248961	1.80432	0.071181	0.251822
SST_14586	25078.1	0.79185	0.440405	1.79801	0.0721761	0.252946
PRC1_14588	34.516	-0.309797	0.319003	-0.971143	0.331477	0.535001
EFNA1_14597	28.8635	-0.609003	0.452448	-1.34602	0.178297	0.37635
FMO3_14602	0.25183	-0.89513	3.79844	-0.235657	0.813699	NA
INSC_14616	13.4363	-0.565379	0.69591	-0.812432	0.416544	NA
ASTN2_14623	154.148	-0.0218382	0.261809	-0.0834125	0.933524	0.965625
VGLL1_14626	0.907104	-3.39534	1.87795	-1.808	0.0706062	NA
LEF1_14627	36.3569	0.339043	0.364829	0.929319	0.352724	0.551955
ELMOD1_14644	43.6791	0.116096	0.342249	0.339214	0.734448	0.844337
ARNT_14705	114.596	0.00871607	0.147154	0.059231	0.952768	0.977109
KIF23_14714	26.3018	-0.193601	0.521333	-0.371358	0.710371	0.826316
LRRFIP2_14725	29.242	0.340607	0.317541	1.07264	0.283432	0.485886
PIK3AP1_14739	0.424494	3.43606	2.70044	1.27241	0.203229	NA
PEG3_14757	0.288421	-0.89513	3.71482	-0.240962	0.809585	NA
SLCO1B1_14765	0.728157	-3.4245	2.65432	-1.29016	0.196995	NA
SLC38A1_14804	1074.19	0.444827	0.247531	1.79706	0.0723267	0.252946
CA9_14814	1.39419	2.20353	1.25425	1.75685	0.0789435	NA
NOD2_14820	0.717721	0.0666569	2.08915	0.0319063	0.974547	NA
TINAGL1_14822	1.40639	-1.57851	1.37591	-1.14725	0.25128	NA
PPA1_14828	121.77	0.299941	0.267524	1.12117	0.262214	0.462578
FAM83D_14832	18.0056	0.14762	0.375969	0.392639	0.694586	0.815186
ACTA2_14836	725.959	0.808661	0.385243	2.09909	0.0358087	0.193031
GALNT3_14859	30.158	-0.551587	0.406805	-1.3559	0.175131	0.374796
GOLGA2_14861	110.918	-0.455892	0.191115	-2.38544	0.0170587	0.155345
SBSPON_14886	0.345034	-1.39759	4.31701	-0.323739	0.746136	NA
LSS_14888	45.3522	0.483541	0.332185	1.45564	0.145493	0.345251
CARS1_14910	201.222	-0.317518	0.180121	-1.7628	0.0779337	0.259383
TNC_14940	3184.95	0.311602	0.187015	1.66619	0.0956753	0.284548
ID1_14943	125.05	-0.593241	0.498059	-1.1911	0.233612	0.43556
SLA_14953	0.13914	-1.36165	4.55733	-0.298782	0.765106	NA
IL23A_14962	1.94834	-1.77253	1.19177	-1.48731	0.136934	NA
LGALS1_14971	4.51643	-1.01858	0.89996	-1.1318	0.257716	NA
VSX1_15004	0.602447	-1.39714	2.12419	-0.657727	0.510714	NA
ITGB3_15012	1.08998	-0.935482	1.40205	-0.667223	0.50463	NA
CFL2_15015	43.4057	-1.25295	0.4455	-2.81246	0.00491637	0.111234
HSF2_15018	68.0768	-1.21156	0.373997	-3.23948	0.0011975	0.0844142
MSL2_15027	11.7415	0.631083	0.478096	1.31999	0.186838	NA
HSPB8_15039	5.68781	0.0186401	0.68033	0.0273987	0.978142	NA
CBWD5_15051	35.8257	-0.217138	0.306454	-0.708549	0.478604	0.657872
LHCGR_15074	0.490014	-1.37807	2.12886	-0.647329	0.517419	NA
GDF7_15077	1.70973	-0.78635	1.32241	-0.594635	0.552088	NA
SLC30A3_15096	0.377933	1.87227	3.41501	0.548248	0.583522	NA
HGF_15098	0.0484749	-0.414241	4.56215	-0.0907994	0.927652	NA
LRRC34_15131	6.97618	0.722197	0.575072	1.25584	0.209175	NA
CYP4B1_15139	0.208468	1.02844	4.56215	0.22543	0.821645	NA
CYP2C8_15146	39.7836	-0.56475	0.264018	-2.13906	0.0324312	0.189858
STIL_15150	2.16333	-0.205443	1.13712	-0.18067	0.856626	NA
EI24_15156	53.5605	0.490409	0.245915	1.99422	0.0461279	0.2115
TF_15172	8.47344	0.0135893	0.555903	0.0244454	0.980497	NA
UGT2A3_15183	0.778346	-2.78285	3.23382	-0.860543	0.38949	NA
PARP14_15187	1.12765	-1.41362	1.71768	-0.822981	0.410519	NA
DENND3_15196	9.58007	0.682853	0.564802	1.20901	0.226658	NA
ZNF555_15210	67.6713	-0.261507	0.271162	-0.964392	0.334849	0.537826
CMPK2_15212	0.733625	0.846282	2.04157	0.414525	0.67849	NA
IDH3A_15224	242.824	0.0671518	0.1108	0.606066	0.544471	0.711613
ABCA8_15229	0.127162	1.02844	4.56215	0.22543	0.821645	NA
AP3M1_15244	630.704	-0.156244	0.138252	-1.13014	0.258419	0.458764
SLC51A_15250	0.195903	0	4.56215	0	1	NA
C16orf72_15264	282.936	0.00295173	0.142472	0.0207179	0.983471	0.989995
DHRS2_15289	2.42904	-0.652615	1.14905	-0.567962	0.570061	NA
DPP10_15296	8.20442	1.33771	0.548821	2.43742	0.0147926	NA
CAV2_15304	4.44222	-0.688365	0.886579	-0.776428	0.437496	NA
CLDN1_15316	1.40763	-0.495661	1.39827	-0.35448	0.722979	NA
OLFML2A_15337	1.89879	-2.34971	1.56203	-1.50427	0.132513	NA
KCTD9_15339	13.5458	0.404494	0.364585	1.10946	0.26723	NA
BNC2_15341	0.434933	-0.813482	3.03162	-0.268333	0.788443	NA
ERO1B_15346	12.1704	-0.177775	0.493071	-0.360547	0.718438	NA
MAP1LC3B_15391	1346.07	-0.501527	0.171529	-2.92386	0.00345725	0.0994715
AR_15392	15.2522	-1.52694	0.539166	-2.83205	0.00462513	0.110988
HOXD10_15423	0.527059	0.0666542	2.13679	0.0311937	0.975115	NA
S100A16_15424	0.931118	-2.07466	1.73738	-1.19414	0.232425	NA
SEMA3A_15425	9.6266	-0.688292	0.582804	-1.181	0.237603	NA
HOXB1_15430	0.192112	0.547543	4.56215	0.120019	0.904468	NA
HOXB3_15432	0.216169	-0.895133	3.97726	-0.225063	0.821931	NA
C5orf49_15445	0.222204	0.0666544	4.56215	0.0146103	0.988343	NA
ONECUT1_15460	24.8231	-0.307874	0.308528	-0.99788	0.318338	0.520061
PTX3_15463	294.157	0.386395	0.316386	1.22128	0.221981	0.425572
AP1M2_15493	0.749902	1.00728	1.81248	0.555744	0.578386	NA
FBXO22_15494	9.39747	-1.13167	0.524898	-2.15598	0.031085	NA
PEX3_15508	113.482	-0.101649	0.202832	-0.50115	0.616265	0.761365
RARA_15510	13.194	-0.391496	0.430356	-0.909701	0.36298	NA
TRAF1_15516	13.2974	-0.854487	0.568399	-1.50332	0.132756	NA
BRD2_15535	124.026	0.581313	0.322521	1.8024	0.0714818	0.25198
PSCA_15536	1.95078	-2.57517	1.59425	-1.61528	0.10625	NA
CLU_15548	5.42305	-0.545425	0.670921	-0.812949	0.416247	NA
CAVIN3_15553	41.44	0.115282	0.331935	0.347304	0.728363	0.838811
CDH10_15582	9.47371	-0.0834305	0.444527	-0.187684	0.851125	NA
GSC_15588	0.250043	-1.27202	4.56012	-0.278946	0.780287	NA
JKAMP_15608	26.0199	0.397867	0.340665	1.16791	0.242842	0.441878
CRY1_15619	124.434	0.276445	0.169431	1.63161	0.102761	0.291676
IL2RG_15624	0.048226	-0.414241	4.56215	-0.0907994	0.927652	NA
TIMM23B_15627	26.9457	0.413536	0.307586	1.34446	0.178801	0.376555
WNT4_15630	1.94743	-4.47088	1.69053	-2.64466	0.00817719	NA
SOCS3_15641	2.65651	-3.14973	1.41648	-2.22363	0.0261732	NA
RMI1_15666	52.2926	0.458222	0.206696	2.21689	0.0266307	0.179309
PIK3R1_15690	133.706	-0.0584582	0.191774	-0.304829	0.760496	0.865681
TCF4_15698	27.6131	-0.287137	0.305447	-0.940056	0.347189	0.547651
YWHAB_15704	1176.73	-1.1055	0.429197	-2.57573	0.0100027	0.134184
MTNR1B_15721	0.120338	-0.414241	4.56215	-0.0907994	0.927652	NA
CXCL6_15723	0.290792	-1.31309	3.72726	-0.352295	0.724617	NA
APBA1_15724	22.7233	-0.564804	0.386801	-1.46019	0.144237	0.344522
TACC3_15729	48.3092	0.182459	0.387511	0.470848	0.637749	0.773851
CXCL5_15735	5.62697	-1.08152	0.766819	-1.4104	0.158423	NA
TOPORS_15752	48.6711	-0.47351	0.328112	-1.44313	0.148983	0.350279
CPS1_15784	7.79937	0.643675	0.636454	1.01135	0.311851	NA
TSLP_15791	0.195557	0	4.56215	0	1	NA
CASP1_15797	0.268229	-2.20984	3.72013	-0.594022	0.552497	NA
SEPHS2_15835	121.191	0.0650611	0.174302	0.373266	0.70895	0.825151
FCGR1A_15846	0.531457	-0.752161	2.21283	-0.33991	0.733924	NA
MMP9_15866	2.32021	-0.359236	1.6395	-0.219113	0.826562	NA
ABCC1_15868	55.1512	0.517156	0.252729	2.04629	0.040728	0.19978
SYT4_15874	456.185	0.741835	0.397859	1.86457	0.0622419	0.239537
HLA.DRB5_15922	0.239717	1.02845	3.87215	0.265602	0.790546	NA
EEF2K_15933	12.4515	-0.752222	0.506662	-1.48466	0.137633	NA
ARHGAP15_15992	0.362719	-1.41073	3.57415	-0.394705	0.693061	NA
CLDN2_15999	0.367401	-0.434734	2.3879	-0.182057	0.855538	NA
DLL1_16019	82.1187	-1.60142	0.490624	-3.26405	0.00109833	0.0844142
ADIRF_16033	0.291507	-1.31424	3.72452	-0.352862	0.724192	NA
LHX8_16034	0.0904158	-0.895136	4.56215	-0.196209	0.844446	NA
CHST13_16045	0	NA	NA	NA	NA	NA
RBFOX3_16067	7.10225	0.00281976	0.583713	0.00483073	0.996146	NA
EPHA4_16068	11.6479	-0.171473	0.395581	-0.433471	0.664673	NA
PODXL_16080	2.43403	-1.90696	1.12139	-1.70053	0.0890307	NA
ST3GAL1_16088	6.15599	-0.251433	0.834743	-0.30121	0.763254	NA
EGR3_16091	1.57004	-0.675445	1.22223	-0.552633	0.580515	NA
ATP5MD_16099	640.178	0.117567	0.236987	0.49609	0.619831	0.763768
MDK_16100	705.685	0.126538	0.165072	0.766563	0.443341	0.626474
C3AR1_16101	0.588256	-0.833214	2.45535	-0.339347	0.734348	NA
IRAK2_16105	2.70474	-0.383136	0.993451	-0.385662	0.699747	NA
CD3E_16113	0.237665	-2.02601	4.53547	-0.446703	0.65509	NA
ELOVL2_16117	1.31904	1.1377	1.27601	0.891605	0.372604	NA
AXL_16141	24.2166	-0.76791	0.536921	-1.43021	0.152656	0.353681
NDC80_16173	0.225962	0.54755	3.92688	0.139436	0.889105	NA
NR2F2_16181	0.651463	-2.27138	2.46081	-0.92302	0.355997	NA
SEC23A_16204	34.104	-0.26266	0.252848	-1.03881	0.298894	0.500788
HOXB13_16208	0.398396	-1.40471	3.00015	-0.468214	0.639631	NA
NTRK3_16217	17.3412	-1.61549	0.454254	-3.55637	0.000376019	0.0751848
AIF1_16224	0.81239	-1.2112	2.07793	-0.582886	0.55997	NA
GIMAP4_16236	0.66863	0.924354	2.36714	0.390494	0.696171	NA
RNF121_16240	173.839	0.251776	0.146984	1.71295	0.0867217	0.27461
CFAP221_16242	0.188246	0	4.56215	0	1	NA
GAS2_16298	126.425	-0.612991	0.260617	-2.35208	0.0186688	0.159856
CTPS1_16302	166.498	-0.228869	0.195722	-1.16936	0.242258	0.441632
CBWD3_16310	2.17268	-0.379225	1.10259	-0.343939	0.730892	NA
SYN1_16318	29.0306	-0.0837689	0.397012	-0.210998	0.832889	0.911668
SLC2A5_16347	0.229808	1.42191	4.49302	0.316471	0.751645	NA
TRIM16L_16350	62.9165	0.0890698	0.234131	0.380428	0.703628	0.820899
SLC15A3_16357	0.0648309	0	4.56215	0	1	NA
WIPI1_16368	22.9094	-0.510418	0.358054	-1.42553	0.154003	0.354723
DDIAS_16376	2.52227	0.307365	0.852888	0.360382	0.718562	NA
RPL7L1_16386	50.4256	-0.357944	0.318128	-1.12516	0.260522	0.460833
IL20_16401	1.14357	-2.00818	1.83495	-1.09441	0.273776	NA
PSMD8_16404	139.344	0.165682	0.178197	0.929772	0.352489	0.551955
MTF1_16424	5.08334	-0.427444	0.745314	-0.573509	0.5663	NA
AMPD3_16428	1.05492	0.508431	1.3475	0.377315	0.705939	NA
ZRANB2_16430	83.9583	-0.595543	0.288655	-2.06317	0.0390969	0.196684
[truncated: 2,043 more rows]
