# Supplementary material for: Transcriptomic-based evaluation of trichloroethylene glutathione and cysteine conjugates demonstrate phenotype-dependent stress responses in a panel of human in vitro models
Source: Arch Toxicol. 2022 Dec 28;97(2):523–45. doi: 10.1007/s00204-022-03436-6 (PMC9859926; doi:10.1007/s00204-022-03436-6)
Supplement: Supplementary file 10 — Supplementary file10 (TempSeq BCC42) (XLSX 8705 KB) [file 204_2022_3436_MOESM10_ESM.xlsx]

## Sheet: 12DCVC
0,28 µM 1,2-DCVC	baseMean	log2FoldChange	lfcSE	stat	pvalue	padj		0,91 µM 1,2-DCVC	baseMean	log2FoldChange	lfcSE	stat	pvalue	padj		2,9 µM 1,2-DCVC	baseMean	log2FoldChange	lfcSE	stat	pvalue	padj		9,3 µM 1,2-DCVC	baseMean	log2FoldChange	lfcSE	stat	pvalue	padj		29,8 µM 1,2-DCVC	baseMean	log2FoldChange	lfcSE	stat	pvalue	padj		62,5 µM 1,2-DCVC	baseMean	log2FoldChange	lfcSE	stat	pvalue	padj		125 µM 1,2-DCVC	baseMean
A2M_1	69.3264	-1.60971	0.598959	-2.68751	0.00719873	0.090042		A2M_1	69.3264	0.568048	0.558942	1.01629	0.309491	NA		A2M_1	69.3264	-0.120868	0.479438	-0.252104	0.800961	1		A2M_1	69.3264	-1.10983	0.586364	-1.89273	0.0583932	0.551932		A2M_1	69.3264	-1.20299	0.505666	-2.37903	0.0173585	0.0957116		A2M_1	69.3264	-0.170213	0.480137	-0.35451	0.722957	0.892694		A2M_1	69.3264
AARS1_3	1567.76	0.82795	0.460102	1.79949	0.0719408	0.198997		AARS1_3	1567.76	-0.916273	0.460637	-1.98914	0.0466854	0.182203		AARS1_3	1567.76	-0.271911	0.389377	-0.698324	0.484975	1		AARS1_3	1567.76	0.48539	0.460335	1.05443	0.291687	0.781706		AARS1_3	1567.76	1.57418	0.388787	4.04895	5.14479e-05	0.00286314		AARS1_3	1567.76	1.30287	0.38862	3.35257	0.000800658	0.0112138		AARS1_3	1567.76
AATF_4	18.9732	0.432364	0.505915	0.854618	0.392763	NA		AATF_4	18.9732	-0.155375	0.488345	-0.318167	0.750358	NA		AATF_4	18.9732	0.07403	0.428084	0.172933	0.862704	1		AATF_4	18.9732	-0.713042	0.578921	-1.23167	0.218071	0.735899		AATF_4	18.9732	0.681674	0.432524	1.57604	0.115017	0.259738		AATF_4	18.9732	0.199465	0.426539	0.467636	0.640045	0.858938		AATF_4	18.9732
ABCB1_12	5.64058	0.773021	0.787792	0.981251	0.326469	NA		ABCB1_12	5.64058	0.577043	0.737938	0.781967	0.434234	NA		ABCB1_12	5.64058	-0.400781	0.72779	-0.550683	0.581851	1		ABCB1_12	5.64058	0.392391	0.820659	0.478141	0.63255	0.987568		ABCB1_12	5.64058	-1.10611	0.901667	-1.22674	0.219919	NA		ABCB1_12	5.64058	0.397903	0.674057	0.59031	0.554983	0.81545		ABCB1_12	5.64058
ABCC2_22	9.73334	0.767484	0.847822	0.905241	0.365338	NA		ABCC2_22	9.73334	-1.67257	1.02666	-1.62913	0.103285	NA		ABCC2_22	9.73334	-0.286871	0.77413	-0.370572	0.710956	1		ABCC2_22	9.73334	-0.54394	1.01478	-0.536019	0.591945	0.97304		ABCC2_22	9.73334	1.48979	0.698299	2.13345	0.0328876	NA		ABCC2_22	9.73334	2.24643	0.646807	3.4731	0.000514478	0.00765473		ABCC2_22	9.73334
ABCC5_26	1015.99	1.20719	0.724048	1.66728	0.0954595	0.232046		ABCC5_26	1015.99	-2.14458	0.725894	-2.9544	0.00313274	0.080888		ABCC5_26	1015.99	-0.759936	0.612765	-1.24017	0.214911	1		ABCC5_26	1015.99	0.0409401	0.724635	0.0564975	0.954945	1		ABCC5_26	1015.99	0.703877	0.612341	1.14949	0.250356	0.408107		ABCC5_26	1015.99	-0.671815	0.612723	-1.09644	0.272886	0.597636		ABCC5_26	1015.99
ABCF1_35	327.825	-0.248811	0.272615	-0.912685	0.361408	0.506686		ABCF1_35	327.825	-0.223825	0.267357	-0.837178	0.402492	NA		ABCF1_35	327.825	-0.264187	0.228813	-1.1546	0.248255	1		ABCF1_35	327.825	-0.0517108	0.271403	-0.190532	0.848893	1		ABCF1_35	327.825	-0.375041	0.234326	-1.60051	0.109485	0.251197		ABCF1_35	327.825	-0.28906	0.229144	-1.26147	0.207138	0.516338		ABCF1_35	327.825
ABCF3_36	53.6272	1.15346	0.678249	1.70064	0.0890111	0.223132		ABCF3_36	53.6272	-0.785322	0.687537	-1.14223	0.25336	NA		ABCF3_36	53.6272	-0.65579	0.588963	-1.11347	0.265509	1		ABCF3_36	53.6272	0.459698	0.684935	0.671156	0.502121	0.931065		ABCF3_36	53.6272	1.00405	0.578501	1.73561	0.0826331	0.216821		ABCF3_36	53.6272	0.449916	0.576773	0.780057	0.435357	0.742252		ABCF3_36	53.6272
ABCG1_37	2.127	0.510484	1.14494	0.445861	0.655698	NA		ABCG1_37	2.127	-1.33801	1.2707	-1.05297	0.292353	NA		ABCG1_37	2.127	-1.2964	1.17846	-1.10009	0.271295	1		ABCG1_37	2.127	-3.25495	1.72546	-1.88642	0.0592382	0.556012		ABCG1_37	2.127	-0.40819	1.13231	-0.360494	0.718477	NA		ABCG1_37	2.127	0.951065	0.911468	1.04344	0.296743	0.620775		ABCG1_37	2.127
ABCC3_38	16.8647	0.526194	0.693122	0.759165	0.447754	NA		ABCC3_38	16.8647	-1.0621	0.716869	-1.48158	0.138451	NA		ABCC3_38	16.8647	-0.365281	0.60527	-0.603501	0.546175	1		ABCC3_38	16.8647	-0.113886	0.722124	-0.15771	0.874685	1		ABCC3_38	16.8647	1.11258	0.582609	1.90966	0.056177	0.174268		ABCC3_38	16.8647	0.111427	0.590832	0.188594	0.850411	0.948367		ABCC3_38	16.8647
ABCG2_39	1.30838	1.63943	1.63309	1.00388	0.315438	NA		ABCG2_39	1.30838	0.389578	1.66516	0.233959	0.815017	NA		ABCG2_39	1.30838	0.956377	1.43649	0.665775	0.505555	1		ABCG2_39	1.30838	1.93698	1.59388	1.21526	0.224268	0.738751		ABCG2_39	1.30838	1.47292	1.46354	1.00641	0.314218	NA		ABCG2_39	1.30838	0.417659	1.54173	0.270903	0.786466	0.923124		ABCG2_39	1.30838
ABCG2_40	0.192873	0	10.656	0	1	NA		ABCG2_40	0.192873	0	10.6822	0	1	NA		ABCG2_40	0.192873	0	9.02836	0	1	1		ABCG2_40	0.192873	0	10.6822	0	1	1		ABCG2_40	0.192873	0	9.02836	0	1	NA		ABCG2_40	0.192873	0	9.02836	0	1	NA		ABCG2_40	0.192873
ABCG2_41	0.558217	-0.491284	2.94755	-0.166675	0.867625	NA		ABCG2_41	0.558217	-0.180294	2.9215	-0.0617129	0.950791	NA		ABCG2_41	0.558217	-0.87552	2.49157	-0.351392	0.725294	1		ABCG2_41	0.558217	-0.488087	2.9481	-0.16556	0.868504	1		ABCG2_41	0.558217	1.15551	2.43866	0.473829	0.635622	NA		ABCG2_41	0.558217	2.73913	2.27155	1.20584	0.227878	NA		ABCG2_41	0.558217
ABHD6_45	129.36	0.889412	0.409093	2.17411	0.0296972	0.132932		ABHD6_45	129.36	-0.708613	0.413584	-1.71335	0.0866483	NA		ABHD6_45	129.36	-0.0356387	0.349982	-0.10183	0.918892	1		ABHD6_45	129.36	0.573261	0.411476	1.39318	0.163565	0.69405		ABHD6_45	129.36	0.804749	0.349643	2.30163	0.0213561	0.106248		ABHD6_45	129.36	0.531799	0.346556	1.53452	0.124901	0.39061		ABHD6_45	129.36
ABL1_46	6.9898	0.0909249	0.652104	0.139433	0.889108	NA		ABL1_46	6.9898	-0.120106	0.577433	-0.208	0.835229	NA		ABL1_46	6.9898	-0.180917	0.538529	-0.335947	0.736911	1		ABL1_46	6.9898	0.783687	0.58847	1.33174	0.182947	0.699857		ABL1_46	6.9898	-0.97727	0.696995	-1.40212	0.16088	NA		ABL1_46	6.9898	-0.0848111	0.540037	-0.157047	0.875208	0.957658		ABL1_46	6.9898
ACADL_49	0.543817	-1.25322	2.77505	-0.451604	0.651555	NA		ACADL_49	0.543817	0.652082	2.52196	0.258561	0.795974	NA		ACADL_49	0.543817	-0.0489	2.27922	-0.0214547	0.982883	1		ACADL_49	0.543817	-1.25005	2.77551	-0.450383	0.652434	0.995901		ACADL_49	0.543817	-0.968287	2.34202	-0.413441	0.679284	NA		ACADL_49	0.543817	-0.569272	2.34202	-0.243069	0.807952	NA		ACADL_49	0.543817
ACAT2_56	173.529	-0.659018	0.518813	-1.27024	0.203999	0.354739		ACAT2_56	173.529	0.803141	0.508809	1.57847	0.114457	NA		ACAT2_56	173.529	-0.216486	0.434353	-0.498409	0.618196	1		ACAT2_56	173.529	-0.492992	0.5176	-0.952458	0.340865	0.829753		ACAT2_56	173.529	-0.898438	0.444468	-2.02138	0.0432406	0.15339		ACAT2_56	173.529	-1.20864	0.440377	-2.74456	0.00605923	0.0536409		ACAT2_56	173.529
ACBD3_59	101.923	0.256172	0.241548	1.06054	0.288897	0.437679		ACBD3_59	101.923	0.0309208	0.228865	0.135105	0.892529	NA		ACBD3_59	101.923	0.252808	0.199324	1.26833	0.20468	1		ACBD3_59	101.923	0.0658903	0.245734	0.268137	0.788594	1		ACBD3_59	101.923	-0.197958	0.220019	-0.899728	0.368265	0.518082		ACBD3_59	101.923	0.589818	0.196204	3.00616	0.00264573	0.0284986		ACBD3_59	101.923
ACD_60	44.444	0.476334	0.311642	1.52847	0.126397	NA		ACD_60	44.444	0.121889	0.294847	0.413397	0.679316	NA		ACD_60	44.444	0.30481	0.259576	1.17426	0.24029	1		ACD_60	44.444	0.34887	0.315829	1.10462	0.269326	0.767583		ACD_60	44.444	0.388468	0.275102	1.41209	0.157924	0.312794		ACD_60	44.444	0.436855	0.258514	1.68987	0.0910528	0.332429		ACD_60	44.444
ACE_61	0.117496	0.231181	10.656	0.0216949	0.982691	NA		ACE_61	0.117496	-0.824261	10.6822	-0.0771623	0.938494	NA		ACE_61	0.117496	-0.152432	9.02836	-0.0168837	0.986529	1		ACE_61	0.117496	0.234977	10.6822	0.0219972	0.98245	1		ACE_61	0.117496	0.516718	9.02836	0.0572328	0.95436	NA		ACE_61	0.117496	2.25673	8.99502	0.250887	0.801902	NA		ACE_61	0.117496
ACHE_63	6.65274	1.28449	0.705811	1.81988	0.0687771	NA		ACHE_63	6.65274	-1.381	0.873809	-1.58044	0.114007	NA		ACHE_63	6.65274	0.290247	0.638447	0.454614	0.649387	1		ACHE_63	6.65274	-0.154916	0.849352	-0.182394	0.855274	1		ACHE_63	6.65274	0.783186	0.653158	1.19908	0.230498	NA		ACHE_63	6.65274	0.267795	0.647352	0.413677	0.679111	0.87329		ACHE_63	6.65274
ACLY_66	50.8976	-1.01396	0.53409	-1.89847	0.0576337	0.178572		ACLY_66	50.8976	0.681285	0.485859	1.40223	0.160847	NA		ACLY_66	50.8976	0.0976609	0.4218	0.231534	0.8169	1		ACLY_66	50.8976	-0.727391	0.524529	-1.38675	0.165517	0.69405		ACLY_66	50.8976	-0.512399	0.44747	-1.1451	0.252167	0.409369		ACLY_66	50.8976	-0.344827	0.428736	-0.804286	0.421232	0.732543		ACLY_66	50.8976
ACOT9_69	1.64222	0.248604	1.50803	0.164853	0.869059	NA		ACOT9_69	1.64222	1.03408	1.23919	0.834485	0.404008	NA		ACOT9_69	1.64222	-0.159979	1.27477	-0.125496	0.900131	1		ACOT9_69	1.64222	0.320114	1.49223	0.214521	0.830141	1		ACOT9_69	1.64222	-1.92456	1.52277	-1.26386	0.206282	NA		ACOT9_69	1.64222	0.168841	1.23686	0.136507	0.89142	0.96295		ACOT9_69	1.64222
ACSL1_75	7.87573	0.642349	0.659188	0.974454	0.329831	NA		ACSL1_75	7.87573	-0.093421	0.638554	-0.146301	0.883684	NA		ACSL1_75	7.87573	-0.754713	0.635432	-1.18772	0.234945	1		ACSL1_75	7.87573	-0.978863	0.850255	-1.15126	0.249626	0.75242		ACSL1_75	7.87573	-0.0269592	0.629244	-0.0428439	0.965826	NA		ACSL1_75	7.87573	0.333591	0.560247	0.595436	0.551552	0.813696		ACSL1_75	7.87573
ACTN2_90	18.7704	0.795607	0.714326	1.11379	0.265371	NA		ACTN2_90	18.7704	-2.34623	0.827528	-2.83523	0.00457924	NA		ACTN2_90	18.7704	-0.476057	0.631129	-0.754294	0.450673	1		ACTN2_90	18.7704	-0.167699	0.749439	-0.223766	0.822939	1		ACTN2_90	18.7704	1.05148	0.609129	1.7262	0.0843116	0.219246		ACTN2_90	18.7704	0.107885	0.614653	0.175522	0.86067	0.953746		ACTN2_90	18.7704
ADAM10_102	1819.16	0.258891	0.34148	0.758144	0.448365	0.586274		ADAM10_102	1819.16	-1.1566	0.34179	-3.38395	0.000714504	0.0501939		ADAM10_102	1819.16	-0.508663	0.288918	-1.76058	0.0783096	1		ADAM10_102	1819.16	-0.251028	0.341916	-0.73418	0.462839	0.908686		ADAM10_102	1819.16	-0.0198834	0.289194	-0.0687546	0.945185	0.96618		ADAM10_102	1819.16	-0.703904	0.28911	-2.43472	0.0149032	0.101		ADAM10_102	1819.16
ADAT1_113	3.73647	-0.00882259	0.95405	-0.00924752	0.992622	NA		ADAT1_113	3.73647	-0.236401	0.872014	-0.271098	0.786315	NA		ADAT1_113	3.73647	-0.84178	0.853569	-0.986188	0.324041	1		ADAT1_113	3.73647	-0.176449	0.976774	-0.180645	0.856646	1		ADAT1_113	3.73647	-0.921171	0.959141	-0.960412	0.336848	NA		ADAT1_113	3.73647	-0.119626	0.788239	-0.151764	0.879373	0.957683		ADAT1_113	3.73647
COQ8A_114	29.5272	-0.846922	0.49245	-1.71981	0.0854668	NA		COQ8A_114	29.5272	0.566778	0.4204	1.34819	0.177598	NA		COQ8A_114	29.5272	-0.259178	0.381686	-0.679035	0.497116	1		COQ8A_114	29.5272	-0.324048	0.467239	-0.693539	0.487972	0.925603		COQ8A_114	29.5272	-1.46934	0.465923	-3.15362	0.00161258	0.0296838		COQ8A_114	29.5272	-0.274597	0.383989	-0.715117	0.474536	0.774545		COQ8A_114	29.5272
ADH1A_126	1.16143	2.68883	2.19036	1.22757	0.219607	NA		ADH1A_126	1.16143	-0.225289	2.46323	-0.0914609	0.927126	NA		ADH1A_126	1.16143	-1.13794	2.13069	-0.534071	0.593292	1		ADH1A_126	1.16143	1.5593	2.32883	0.669565	0.503135	0.931065		ADH1A_126	1.16143	1.86919	1.98203	0.943069	0.345646	NA		ADH1A_126	1.16143	-0.0697321	2.13069	-0.0327275	0.973892	NA		ADH1A_126	1.16143
ADI1_135	68.2685	-2.37116	0.807781	-2.93539	0.00333126	0.0720619		ADI1_135	68.2685	0.620568	0.75289	0.824248	0.409799	NA		ADI1_135	68.2685	-0.285548	0.64288	-0.44417	0.65692	1		ADI1_135	68.2685	-0.847715	0.770226	-1.10061	0.271068	0.767583		ADI1_135	68.2685	-2.02943	0.683808	-2.96783	0.00299908	0.0391557		ADI1_135	68.2685	-0.999494	0.649143	-1.53971	0.12363	0.38857		ADI1_135	68.2685
ADM_140	10.372	1.21712	0.743031	1.63805	0.101411	NA		ADM_140	10.372	0.112054	0.747475	0.14991	0.880836	NA		ADM_140	10.372	0.375382	0.664052	0.565289	0.571877	1		ADM_140	10.372	1.41808	0.729258	1.94456	0.0518282	0.528229		ADM_140	10.372	1.64872	0.628658	2.6226	0.00872613	NA		ADM_140	10.372	2.51255	0.573464	4.38136	1.1794e-05	0.000327914		ADM_140	10.372
ADO_144	108.288	-0.902146	0.422974	-2.13287	0.0329358	0.140015		ADO_144	108.288	0.379231	0.399786	0.948585	0.342832	NA		ADO_144	108.288	-0.0454958	0.344042	-0.132239	0.894795	1		ADO_144	108.288	-0.864699	0.422456	-2.04684	0.0406739	0.514287		ADO_144	108.288	-0.773098	0.362107	-2.135	0.0327608	0.129154		ADO_144	108.288	0.228165	0.34252	0.666136	0.505324	0.792584		ADO_144	108.288
ADORA2A_146	2.44663	1.31953	0.906439	1.45573	0.145467	NA		ADORA2A_146	2.44663	0.905062	0.846458	1.06924	0.284964	NA		ADORA2A_146	2.44663	0.749126	0.791017	0.947041	0.343618	1		ADORA2A_146	2.44663	1.22244	0.918284	1.33123	0.183114	0.699857		ADORA2A_146	2.44663	1.07497	0.826385	1.30081	0.193323	NA		ADORA2A_146	2.44663	0.224692	0.864372	0.259949	0.794903	0.925675		ADORA2A_146	2.44663
ADRB2_151	3.36844	1.94918	1.46965	1.32629	0.184742	NA		ADRB2_151	3.36844	-2.94153	1.95942	-1.50122	0.133298	NA		ADRB2_151	3.36844	-1.47131	1.49129	-0.986603	0.323837	1		ADRB2_151	3.36844	0.780952	1.52765	0.511211	0.609204	0.978399		ADRB2_151	3.36844	1.47743	1.28067	1.15363	0.248651	NA		ADRB2_151	3.36844	1.63369	1.24881	1.3082	0.190807	0.492225		ADRB2_151	3.36844
ADSL_153	8.06245	-0.682572	0.746008	-0.914965	0.36021	NA		ADSL_153	8.06245	0.438694	0.570432	0.769055	0.441861	NA		ADSL_153	8.06245	0.457912	0.511661	0.894952	0.370813	1		ADSL_153	8.06245	0.148929	0.653177	0.228007	0.819641	1		ADSL_153	8.06245	-1.14924	0.708398	-1.62231	0.104737	NA		ADSL_153	8.06245	1.04872	0.491155	2.1352	0.0327444	0.169709		ADSL_153	8.06245
AFP_158	17.7784	-1.6605	0.943569	-1.75981	0.0784401	NA		AFP_158	17.7784	-0.299158	0.68194	-0.438687	0.660889	NA		AFP_158	17.7784	0.341747	0.579912	0.589309	0.555654	1		AFP_158	17.7784	-0.74933	0.803389	-0.932711	0.350969	0.83326		AFP_158	17.7784	0.342512	0.615729	0.55627	0.578026	0.696834		AFP_158	17.7784	1.29999	0.552068	2.35476	0.0185348	0.117288		AFP_158	17.7784
AGL_162	105.409	-0.732026	0.326183	-2.24422	0.0248184	0.120663		AGL_162	105.409	0.112393	0.302908	0.371046	0.710604	NA		AGL_162	105.409	-0.337096	0.265131	-1.27143	0.203575	1		AGL_162	105.409	-0.949091	0.331373	-2.86412	0.00418168	0.288179		AGL_162	105.409	-0.92571	0.286813	-3.22757	0.00124846	0.0253183		AGL_162	105.409	-0.643402	0.269524	-2.38718	0.016978	0.110288		AGL_162	105.409
GPAT3_164	0.00974949	0	10.656	0	1	NA		GPAT3_164	0.00974949	0	10.6822	0	1	NA		GPAT3_164	0.00974949	0	9.02836	0	1	1		GPAT3_164	0.00974949	0	10.6822	0	1	1		GPAT3_164	0.00974949	0	9.02836	0	1	NA		GPAT3_164	0.00974949	0	9.02836	0	1	NA		GPAT3_164	0.00974949
AIFM1_183	80.8907	-0.702917	0.305862	-2.29816	0.021553	0.117024		AIFM1_183	80.8907	-0.146797	0.273373	-0.536982	0.59128	NA		AIFM1_183	80.8907	-0.0689303	0.23871	-0.288762	0.772763	1		AIFM1_183	80.8907	-0.261807	0.293673	-0.891492	0.372666	0.850395		AIFM1_183	80.8907	-0.518958	0.261704	-1.98299	0.0473681	0.159153		AIFM1_183	80.8907	-0.351793	0.244163	-1.44081	0.149639	0.430012		AIFM1_183	80.8907
AKAP8_195	529.6	0.21733	0.500821	0.433947	0.664327	0.764618		AKAP8_195	529.6	-1.30573	0.501898	-2.60159	0.00927938	NA		AKAP8_195	529.6	-0.572923	0.424135	-1.3508	0.176759	1		AKAP8_195	529.6	0.258751	0.500774	0.516702	0.605364	0.977877		AKAP8_195	529.6	0.553307	0.423559	1.30633	0.191441	0.345228		AKAP8_195	529.6	-0.0493942	0.423295	-0.11669	0.907106	0.968414		AKAP8_195	529.6
AKAP8L_196	40.0812	0.305665	0.38416	0.795673	0.426222	NA		AKAP8L_196	40.0812	0.355333	0.363149	0.978478	0.327838	NA		AKAP8L_196	40.0812	0.0831225	0.322374	0.257845	0.796527	1		AKAP8L_196	40.0812	0.51046	0.379223	1.34607	0.178281	0.699857		AKAP8L_196	40.0812	0.383688	0.33218	1.15506	0.248066	0.405412		AKAP8L_196	40.0812	0.507143	0.316113	1.60431	0.108646	0.362488		AKAP8L_196	40.0812
AKR1B1_197	71.9779	-1.07807	0.630736	-1.70923	0.0874084	0.220036		AKR1B1_197	71.9779	1.02175	0.594702	1.71809	0.0857804	NA		AKR1B1_197	71.9779	0.258782	0.51008	0.507336	0.611919	1		AKR1B1_197	71.9779	-0.552189	0.618772	-0.892396	0.372181	0.850395		AKR1B1_197	71.9779	-0.964992	0.540003	-1.78701	0.0739356	0.205015		AKR1B1_197	71.9779	0.0402526	0.512176	0.0785915	0.937358	0.974074		AKR1B1_197	71.9779
AKR1C3_203	31.6773	-1.724	1.05557	-1.63323	0.10242	NA		AKR1C3_203	31.6773	0.851294	0.934098	0.911354	0.362109	NA		AKR1C3_203	31.6773	-0.103694	0.810668	-0.127912	0.898218	1		AKR1C3_203	31.6773	-1.37475	1.02906	-1.33593	0.181573	0.699857		AKR1C3_203	31.6773	0.297228	0.819323	0.362772	0.716775	0.806544		AKR1C3_203	31.6773	1.41969	0.792063	1.7924	0.0730686	0.290577		AKR1C3_203	31.6773
AKT1_210	217.087	0.218832	0.31777	0.68865	0.491043	0.623269		AKT1_210	217.087	-0.695685	0.317096	-2.19393	0.0282407	NA		AKT1_210	217.087	-0.199072	0.269153	-0.739623	0.459529	1		AKT1_210	217.087	-0.0398683	0.319604	-0.124743	0.900727	1		AKT1_210	217.087	-0.014034	0.273054	-0.0513963	0.95901	0.974202		AKT1_210	217.087	-0.44856	0.270882	-1.65592	0.0977371	0.339708		AKT1_210	217.087
ALB_217	4.96574	1.19206	0.862362	1.38232	0.166872	NA		ALB_217	4.96574	-0.0958068	0.877425	-0.109191	0.913051	NA		ALB_217	4.96574	0.576191	0.745517	0.772874	0.439597	1		ALB_217	4.96574	1.62158	0.841664	1.92664	0.0540248	0.540374		ALB_217	4.96574	0.638096	0.786673	0.811133	0.417289	NA		ALB_217	4.96574	0.711656	0.742423	0.958559	0.337781	0.663402		ALB_217	4.96574
ALDH2_225	1261.67	0.442721	0.335775	1.3185	0.187335	0.338192		ALDH2_225	1261.67	-0.552296	0.335746	-1.64498	0.0999733	0.260116		ALDH2_225	1261.67	-0.217431	0.28414	-0.765225	0.444137	1		ALDH2_225	1261.67	0.117692	0.336167	0.350101	0.726263	1		ALDH2_225	1261.67	0.628446	0.284104	2.21203	0.0269646	0.117322		ALDH2_225	1261.67	0.393601	0.28364	1.38768	0.165235	0.450932		ALDH2_225	1261.67
ALDH7A1_227	40.0871	0.716681	0.474733	1.50965	0.131133	NA		ALDH7A1_227	40.0871	-0.268017	0.474013	-0.565421	0.571788	NA		ALDH7A1_227	40.0871	-0.0946711	0.408921	-0.231514	0.816915	1		ALDH7A1_227	40.0871	0.201027	0.484657	0.414781	0.678303	1		ALDH7A1_227	40.0871	0.472805	0.412638	1.14581	0.251873	0.409369		ALDH7A1_227	40.0871	0.0290619	0.407823	0.0712609	0.94319	0.976771		ALDH7A1_227	40.0871
ALDH9A1_231	1379.61	-0.157204	0.277434	-0.566635	0.570962	0.689866		ALDH9A1_231	1379.61	-0.670614	0.276821	-2.42255	0.0154119	0.111045		ALDH9A1_231	1379.61	-0.255625	0.23425	-1.09125	0.275163	1		ALDH9A1_231	1379.61	-0.0749775	0.277339	-0.270346	0.786894	1		ALDH9A1_231	1379.61	-0.0871936	0.235046	-0.370964	0.710665	0.802179		ALDH9A1_231	1379.61	-0.19607	0.234228	-0.837091	0.402541	0.714649		ALDH9A1_231	1379.61
ALDOA_232	1248.09	-0.340856	0.220744	-1.54412	0.122558	0.266408		ALDOA_232	1248.09	-0.00523448	0.218532	-0.0239529	0.98089	0.98176		ALDOA_232	1248.09	0.123912	0.185332	0.668595	0.503754	1		ALDOA_232	1248.09	0.15657	0.219714	0.712607	0.476089	0.917182		ALDOA_232	1248.09	0.0981011	0.186651	0.525586	0.599176	0.710987		ALDOA_232	1248.09	0.408782	0.185063	2.20888	0.0271828	0.150922		ALDOA_232	1248.09
ALDOC_233	5.59819	0.14755	0.772483	0.191007	0.84852	NA		ALDOC_233	5.59819	0.931024	0.656694	1.41774	0.156266	NA		ALDOC_233	5.59819	0.0980695	0.627647	0.156249	0.875836	1		ALDOC_233	5.59819	0.372295	0.751107	0.495661	0.620133	0.983501		ALDOC_233	5.59819	-0.948713	0.804692	-1.17898	0.238407	NA		ALDOC_233	5.59819	-0.594177	0.69434	-0.855743	0.39214	0.707898		ALDOC_233	5.59819
ALG8_238	81.5866	-1.53249	0.592228	-2.58767	0.00966288	0.0952906		ALG8_238	81.5866	0.400064	0.557372	0.717769	0.4729	NA		ALG8_238	81.5866	0.0250491	0.476233	0.0525985	0.958052	1		ALG8_238	81.5866	-1.35967	0.588098	-2.31198	0.0207788	0.467876		ALG8_238	81.5866	-1.76096	0.516571	-3.40895	0.000652143	0.0171492		ALG8_238	81.5866	-0.593565	0.481409	-1.23297	0.217586	0.530192		ALG8_238	81.5866
AMDHD2_248	352.819	1.15656	0.738113	1.56692	0.117134	0.260691		AMDHD2_248	352.819	-2.01014	0.743537	-2.70348	0.00686181	NA		AMDHD2_248	352.819	-0.0491795	0.625025	-0.0786839	0.937284	1		AMDHD2_248	352.819	0.771516	0.738629	1.04452	0.296243	0.785967		AMDHD2_248	352.819	1.16419	0.624445	1.86436	0.062271	0.183783		AMDHD2_248	352.819	0.0549625	0.624916	0.0879519	0.929915	0.974074		AMDHD2_248	352.819
AMY2A_256	50.3873	0.200776	0.317757	0.631855	0.527482	0.652281		AMY2A_256	50.3873	-0.214715	0.303104	-0.708388	0.478704	NA		AMY2A_256	50.3873	-0.487373	0.27647	-1.76284	0.0779269	1		AMY2A_256	50.3873	-0.0357367	0.325177	-0.109899	0.912489	1		AMY2A_256	50.3873	0.201075	0.277343	0.725004	0.46845	0.602688		AMY2A_256	50.3873	-0.0598135	0.268163	-0.223049	0.823498	0.936656		AMY2A_256	50.3873
ANKRD10_277	1690.23	0.786786	0.500198	1.57295	0.115731	0.25913		ANKRD10_277	1690.23	-1.15991	0.500714	-2.31651	0.0205302	0.120187		ANKRD10_277	1690.23	-0.149783	0.423021	-0.354079	0.72328	1		ANKRD10_277	1690.23	0.317604	0.500429	0.634663	0.525648	0.943127		ANKRD10_277	1690.23	0.666	0.423019	1.5744	0.115396	0.260266		ANKRD10_277	1690.23	0.110392	0.422917	0.261026	0.794073	0.925675		ANKRD10_277	1690.23
ANKRD20A17P_283	19.9871	1.72751	1.00666	1.71607	0.0861494	NA		ANKRD20A17P_283	19.9871	-2.45094	1.12887	-2.17114	0.0299204	NA		ANKRD20A17P_283	19.9871	-0.603418	0.891444	-0.6769	0.49847	1		ANKRD20A17P_283	19.9871	0.620966	1.02597	0.60525	0.545013	0.951871		ANKRD20A17P_283	19.9871	1.58034	0.859727	1.83819	0.0660346	0.190157		ANKRD20A17P_283	19.9871	0.217169	0.870348	0.24952	0.802958	0.929224		ANKRD20A17P_283	19.9871
ANKRD36B_290	172.188	1.20694	0.742313	1.62592	0.103966	0.244987		ANKRD36B_290	172.188	-1.81143	0.750849	-2.41251	0.0158432	NA		ANKRD36B_290	172.188	-0.201159	0.630193	-0.319202	0.749573	1		ANKRD36B_290	172.188	0.348455	0.744709	0.467908	0.63985	0.991875		ANKRD36B_290	172.188	1.09584	0.628775	1.74282	0.0813647	0.214882		ANKRD36B_290	172.188	-0.183428	0.630262	-0.291034	0.771025	0.916653		ANKRD36B_290	172.188
ANO10_292	194.4	1.03301	0.396196	2.60731	0.00912564	0.0952906		ANO10_292	194.4	-0.497545	0.398372	-1.24894	0.211685	NA		ANO10_292	194.4	0.0249444	0.337674	0.0738713	0.941113	1		ANO10_292	194.4	0.38107	0.399242	0.954483	0.339839	0.829422		ANO10_292	194.4	0.47845	0.339482	1.40935	0.158731	0.313661		ANO10_292	194.4	0.211899	0.337032	0.628719	0.529533	0.801107		ANO10_292	194.4
ANXA2P2_305	2889.77	-1.74173	0.536374	-3.24723	0.00116533	0.0581092		ANXA2P2_305	2889.77	0.439709	0.534993	0.821897	0.411135	0.586442		ANXA2P2_305	2889.77	0.238136	0.452286	0.526516	0.59853	1		ANXA2P2_305	2889.77	-0.618992	0.535545	-1.15582	0.247756	0.750879		ANXA2P2_305	2889.77	-0.805634	0.45296	-1.7786	0.0753055	0.206702		ANXA2P2_305	2889.77	-0.405696	0.45244	-0.896685	0.369887	0.693512		ANXA2P2_305	2889.77
ANXA5_309	426.845	-2.60614	0.82749	-3.14946	0.00163573	0.0639572		ANXA5_309	426.845	0.613076	0.816366	0.750982	0.452664	NA		ANXA5_309	426.845	-0.0483535	0.69082	-0.0699943	0.944198	1		ANXA5_309	426.845	-1.36852	0.820796	-1.66731	0.0954519	0.61105		ANXA5_309	426.845	-2.03251	0.698503	-2.9098	0.00361655	0.0431472		ANXA5_309	426.845	-0.287085	0.691095	-0.415406	0.677844	0.873243		ANXA5_309	426.845
ANXA7_312	147.437	-0.124525	0.295866	-0.420885	0.673839	0.770281		ANXA7_312	147.437	0.0291576	0.284534	0.102475	0.91838	NA		ANXA7_312	147.437	-0.00203123	0.245669	-0.00826816	0.993403	1		ANXA7_312	147.437	-0.0971678	0.295637	-0.328673	0.742403	1		ANXA7_312	147.437	0.199287	0.251258	0.793157	0.427686	0.569666		ANXA7_312	147.437	0.489812	0.242546	2.01946	0.0434393	0.210445		ANXA7_312	147.437
AP2M1_322	54.2795	0.587006	0.343411	1.70934	0.0873879	0.220036		AP2M1_322	54.2795	-0.60745	0.346882	-1.75117	0.0799168	NA		AP2M1_322	54.2795	0.0831836	0.293546	0.283375	0.776889	1		AP2M1_322	54.2795	0.336815	0.349372	0.964061	0.335015	0.8284		AP2M1_322	54.2795	0.547037	0.299158	1.82859	0.0674611	0.192643		AP2M1_322	54.2795	0.179172	0.293076	0.611348	0.54097	0.806135		AP2M1_322	54.2795
APBB2_336	38.6483	0.294162	0.431528	0.681676	0.495444	NA		APBB2_336	38.6483	0.548632	0.406158	1.35078	0.176765	NA		APBB2_336	38.6483	0.0671835	0.362351	0.18541	0.852907	1		APBB2_336	38.6483	0.581454	0.424161	1.37083	0.170427	0.695044		APBB2_336	38.6483	0.509787	0.369451	1.37985	0.167633	0.322206		APBB2_336	38.6483	0.188723	0.361229	0.522447	0.601359	0.841176		APBB2_336	38.6483
APLN_345	1.38976	0.592695	1.30908	0.452758	0.650723	NA		APLN_345	1.38976	1.27165	1.10867	1.147	0.251381	NA		APLN_345	1.38976	0.136429	1.11826	0.122001	0.902898	1		APLN_345	1.38976	1.77392	1.15156	1.54045	0.123451	0.645127		APLN_345	1.38976	-1.25228	1.40486	-0.891386	0.372722	NA		APLN_345	1.38976	-1.74504	1.46637	-1.19004	0.234031	0.551269		APLN_345	1.38976
APOBEC3G_355	5.2096	-1.32995	1.04075	-1.27788	0.201293	NA		APOBEC3G_355	5.2096	-1.49159	0.920307	-1.62075	0.105072	NA		APOBEC3G_355	5.2096	-0.261699	0.736457	-0.355349	0.722328	1		APOBEC3G_355	5.2096	-1.07582	1.00061	-1.07517	0.2823	0.772749		APOBEC3G_355	5.2096	0.725228	0.723347	1.0026	0.316054	NA		APOBEC3G_355	5.2096	-1.05643	0.805123	-1.31214	0.189473	0.490589		APOBEC3G_355	5.2096
APOE_358	7.92561	1.44358	0.66814	2.16059	0.0307267	NA		APOE_358	7.92561	0.12673	0.67989	0.186397	0.852133	NA		APOE_358	7.92561	0.286952	0.599939	0.478301	0.632436	1		APOE_358	7.92561	0.996438	0.688546	1.44716	0.147852	0.676563		APOE_358	7.92561	0.282134	0.642443	0.439158	0.660547	NA		APOE_358	7.92561	0.865147	0.578586	1.49528	0.134842	0.406679		APOE_358	7.92561
APP_367	3681.05	-0.617817	0.254072	-2.43166	0.01503	0.104668		APP_367	3681.05	0.0838507	0.25333	0.330994	0.740649	0.829173		APP_367	3681.05	-0.158406	0.214366	-0.738953	0.459935	1		APP_367	3681.05	-0.434592	0.253955	-1.7113	0.0870266	0.593755		APP_367	3681.05	-0.662471	0.215115	-3.07961	0.00207269	0.0317167		APP_367	3681.05	-0.310701	0.214436	-1.44892	0.14736	0.4261		APP_367	3681.05
APPBP2_370	789.305	-0.268234	0.154169	-1.73987	0.0818823	0.213997		APPBP2_370	789.305	-0.0208905	0.149922	-0.139343	0.889179	NA		APPBP2_370	789.305	-0.0577564	0.128477	-0.449548	0.653036	1		APPBP2_370	789.305	-0.179198	0.153796	-1.16516	0.243953	0.747355		APPBP2_370	789.305	-0.175642	0.131857	-1.33207	0.182837	0.337057		APPBP2_370	789.305	0.235571	0.127844	1.84265	0.0653799	0.270586		APPBP2_370	789.305
AQP3_373	0.510089	2.72278	4.09696	0.664587	0.506315	NA		AQP3_373	0.510089	-0.12139	4.24654	-0.0285857	0.977195	NA		AQP3_373	0.510089	-1.13433	3.62188	-0.313188	0.754138	1		AQP3_373	0.510089	-0.746882	4.28585	-0.174267	0.861656	1		AQP3_373	0.510089	-0.465144	3.62188	-0.128426	0.897812	NA		AQP3_373	0.510089	-1.02792	3.62188	-0.283808	0.776558	NA		AQP3_373	0.510089
AQP9_378	0.377851	1.66141	10.6553	0.155923	0.876094	NA		AQP9_378	0.377851	-0.824144	10.6822	-0.0771514	0.938503	NA		AQP9_378	0.377851	-0.152362	9.02836	-0.016876	0.986536	1		AQP9_378	0.377851	0.235094	10.6822	0.0220081	0.982442	1		AQP9_378	0.377851	2.47061	9.00384	0.274395	0.783781	NA		AQP9_378	0.377851	-0.0459546	9.02836	-0.00509002	0.995939	NA		AQP9_378	0.377851
AREG_385	0.329893	-1.46503	5.46675	-0.26799	0.788707	NA		AREG_385	0.329893	-2.52119	5.4703	-0.460888	0.644879	NA		AREG_385	0.329893	-0.84975	4.61619	-0.18408	0.85395	1		AREG_385	0.329893	-1.46188	5.4703	-0.26724	0.789285	1		AREG_385	0.329893	-1.18013	4.6203	-0.255422	0.798397	NA		AREG_385	0.329893	-0.781116	4.6203	-0.169062	0.865748	NA		AREG_385	0.329893
ARFIP2_405	75.829	-0.212539	0.334877	-0.634678	0.525638	0.651311		ARFIP2_405	75.829	0.420808	0.309109	1.36136	0.173401	NA		ARFIP2_405	75.829	0.228957	0.270387	0.846774	0.397121	1		ARFIP2_405	75.829	-0.121538	0.332868	-0.365122	0.71502	1		ARFIP2_405	75.829	-0.166367	0.290027	-0.573628	0.566219	0.687984		ARFIP2_405	75.829	0.45549	0.268464	1.69665	0.0897629	0.328827		ARFIP2_405	75.829
ARHGAP1_411	40.8883	-0.27423	0.381577	-0.718675	0.472341	NA		ARHGAP1_411	40.8883	0.40776	0.337001	1.20997	0.226291	NA		ARHGAP1_411	40.8883	0.14356	0.301156	0.476696	0.633579	1		ARHGAP1_411	40.8883	0.1341	0.36665	0.365745	0.714556	1		ARHGAP1_411	40.8883	-0.418784	0.338839	-1.23594	0.216481	0.372422		ARHGAP1_411	40.8883	0.184777	0.301841	0.612166	0.540428	0.806057		ARHGAP1_411	40.8883
ARHGEF12_420	2821.46	0.152143	0.220359	0.690432	0.489923	0.623026		ARHGEF12_420	2821.46	-0.612991	0.220181	-2.78403	0.00536876	0.080888		ARHGEF12_420	2821.46	-0.267012	0.186317	-1.43311	0.151827	1		ARHGEF12_420	2821.46	-0.0601722	0.220542	-0.272838	0.784978	1		ARHGEF12_420	2821.46	0.0434607	0.186705	0.232778	0.815934	0.877948		ARHGEF12_420	2821.46	-0.124968	0.18625	-0.67097	0.502239	0.789706		ARHGEF12_420	2821.46
ARHGEF2_423	265.589	0.594058	0.314691	1.88775	0.05906	0.18053		ARHGEF2_423	265.589	0.20097	0.311904	0.644331	0.519361	NA		ARHGEF2_423	265.589	0.130155	0.266815	0.48781	0.625685	1		ARHGEF2_423	265.589	0.638912	0.31452	2.03139	0.0422156	0.514287		ARHGEF2_423	265.589	1.11786	0.265978	4.20285	2.63576e-05	0.0017047		ARHGEF2_423	265.589	1.39859	0.262822	5.32145	1.02946e-07	5.23253e-06		ARHGEF2_423	265.589
ARHGEF9_427	3.20937	1.69639	0.803405	2.1115	0.0347296	NA		ARHGEF9_427	3.20937	0.0703063	0.840188	0.0836792	0.933311	NA		ARHGEF9_427	3.20937	0.194131	0.752406	0.258014	0.796396	1		ARHGEF9_427	3.20937	-0.881381	1.1179	-0.788426	0.430447	0.888892		ARHGEF9_427	3.20937	0.0122966	0.837443	0.0146835	0.988285	NA		ARHGEF9_427	3.20937	-1.35304	0.96733	-1.39874	0.161892	0.448595		ARHGEF9_427	3.20937
ARID4B_430	373.548	-0.251127	0.21191	-1.18506	0.235994	0.38713		ARID4B_430	373.548	-0.524029	0.20733	-2.52752	0.0114872	NA		ARID4B_430	373.548	-0.283866	0.177388	-1.60025	0.109543	1		ARID4B_430	373.548	-0.3831	0.213065	-1.79804	0.072171	0.572263		ARID4B_430	373.548	-0.266739	0.182296	-1.46322	0.143409	0.29515		ARID4B_430	373.548	-0.41739	0.178385	-2.33982	0.0192929	0.12		ARID4B_430	373.548
ARPP19_466	213.462	-1.31524	0.564173	-2.33127	0.0197391	0.115367		ARPP19_466	213.462	0.922233	0.551558	1.67205	0.0945144	NA		ARPP19_466	213.462	-0.0470632	0.46898	-0.100352	0.920065	1		ARPP19_466	213.462	-1.06511	0.56206	-1.89501	0.058091	0.550364		ARPP19_466	213.462	-1.34647	0.48119	-2.79821	0.0051387	0.0541563		ARPP19_466	213.462	-0.260475	0.469708	-0.554547	0.579204	0.830433		ARPP19_466	213.462
ARSL_468	0.881889	-0.33396	1.8888	-0.176811	0.859657	NA		ARSL_468	0.881889	-0.555478	1.63605	-0.339523	0.734216	NA		ARSL_468	0.881889	0.0416218	1.39651	0.0298042	0.976223	1		ARSL_468	0.881889	-1.78023	1.89652	-0.938685	0.347892	0.83326		ARSL_468	0.881889	-0.462501	1.52049	-0.304178	0.760992	NA		ARSL_468	0.881889	-0.202957	1.47183	-0.137894	0.890324	NA		ARSL_468	0.881889
ASAH1_474	299.126	-1.32175	0.518313	-2.55011	0.010769	0.0969454		ASAH1_474	299.126	0.17365	0.509671	0.34071	0.733322	NA		ASAH1_474	299.126	0.0280493	0.43207	0.0649185	0.948239	1		ASAH1_474	299.126	-0.82331	0.515342	-1.5976	0.110132	0.626697		ASAH1_474	299.126	-1.38668	0.441651	-3.13978	0.00169077	0.0300162		ASAH1_474	299.126	-0.501368	0.433362	-1.15693	0.247303	0.56639		ASAH1_474	299.126
ASCC3_480	309.451	0.289904	0.254075	1.14102	0.253861	0.405168		ASCC3_480	309.451	-0.602604	0.253324	-2.37879	0.0173697	NA		ASCC3_480	309.451	-0.176223	0.215528	-0.817633	0.413567	1		ASCC3_480	309.451	0.387751	0.253595	1.52902	0.126261	0.652322		ASCC3_480	309.451	0.490123	0.216193	2.26707	0.0233861	0.110599		ASCC3_480	309.451	0.379156	0.213336	1.77727	0.0755231	0.296698		ASCC3_480	309.451
ASPM_487	5.72521	0.0217788	0.679893	0.0320327	0.974446	NA		ASPM_487	5.72521	-0.438012	0.626633	-0.698994	0.484556	NA		ASPM_487	5.72521	-0.825965	0.613999	-1.34522	0.178553	1		ASPM_487	5.72521	0.0989363	0.67226	0.14717	0.882998	1		ASPM_487	5.72521	-0.248507	0.620675	-0.400383	0.688875	NA		ASPM_487	5.72521	-0.511144	0.594749	-0.859427	0.390105	0.707017		ASPM_487	5.72521
ASPN_490	46.7655	-3.76945	1.06313	-3.54563	0.000391679	0.0516128		ASPN_490	46.7655	-0.991752	0.94111	-1.05381	0.291969	NA		ASPN_490	46.7655	0.383759	0.79246	0.484264	0.628199	1		ASPN_490	46.7655	-3.15632	1.01993	-3.09463	0.00197055	0.273259		ASPN_490	46.7655	-3.14347	0.879162	-3.57553	0.00034952	0.0108623		ASPN_490	46.7655	-0.695544	0.798442	-0.871126	0.383685	0.701068		ASPN_490	46.7655
ATF1_497	29.9895	0.345609	0.353523	0.977616	0.328265	NA		ATF1_497	29.9895	-0.431813	0.343605	-1.25671	0.208858	NA		ATF1_497	29.9895	-0.226887	0.305372	-0.742986	0.45749	1		ATF1_497	29.9895	0.299765	0.355616	0.842946	0.399258	0.869506		ATF1_497	29.9895	-0.0397581	0.324601	-0.122483	0.902516	0.938194		ATF1_497	29.9895	-0.064619	0.303139	-0.213166	0.831198	0.939729		ATF1_497	29.9895
ATF3_499	4.85505	1.32138	0.918187	1.43911	0.150118	NA		ATF3_499	4.85505	-0.323296	0.986999	-0.327554	0.743249	NA		ATF3_499	4.85505	0.67001	0.805797	0.831487	0.405699	1		ATF3_499	4.85505	-0.632437	1.25994	-0.501957	0.615698	0.981033		ATF3_499	4.85505	1.25758	0.815415	1.54225	0.123012	NA		ATF3_499	4.85505	2.01536	0.727141	2.77162	0.00557783	0.0502623		ATF3_499	4.85505
ATF5_501	247.473	1.04502	0.463021	2.25696	0.0240105	0.119804		ATF5_501	247.473	-0.570783	0.465341	-1.22659	0.219976	NA		ATF5_501	247.473	-0.293321	0.39536	-0.741909	0.458142	1		ATF5_501	247.473	0.886094	0.463606	1.91131	0.0559651	0.547696		ATF5_501	247.473	1.46323	0.391756	3.73507	0.000187664	0.00736198		ATF5_501	247.473	0.935926	0.391149	2.39276	0.0167222	0.109116		ATF5_501	247.473
ATF6_502	184.251	-0.948529	0.277088	-3.42321	0.000618864	0.0516128		ATF6_502	184.251	0.146359	0.256432	0.570751	0.568169	NA		ATF6_502	184.251	0.0016301	0.221142	0.00737128	0.994119	1		ATF6_502	184.251	-0.47032	0.269845	-1.74292	0.0813468	0.5881		ATF6_502	184.251	-0.878633	0.23878	-3.67968	0.000233531	0.00873187		ATF6_502	184.251	-0.110147	0.222218	-0.495671	0.620127	0.850811		ATF6_502	184.251
ATF6B_503	107.364	-0.453047	0.358548	-1.26356	0.206387	0.357002		ATF6B_503	107.364	0.680663	0.336835	2.02076	0.0433045	NA		ATF6B_503	107.364	0.0208615	0.293304	0.0711261	0.943297	1		ATF6B_503	107.364	-0.263248	0.355366	-0.740781	0.458826	0.907666		ATF6B_503	107.364	-0.388324	0.308597	-1.25835	0.208264	0.364044		ATF6B_503	107.364	-0.11526	0.295091	-0.390593	0.696098	0.878968		ATF6B_503	107.364
ATG3_504	157.79	-1.91548	0.56958	-3.36296	0.000771104	0.0539296		ATG3_504	157.79	0.540913	0.540665	1.00046	0.317088	NA		ATG3_504	157.79	-0.0577074	0.460673	-0.125268	0.900312	1		ATG3_504	157.79	-0.998934	0.554982	-1.79994	0.0718702	0.572263		ATG3_504	157.79	-1.10647	0.475157	-2.32864	0.0198781	0.101588		ATG3_504	157.79	-0.171586	0.461323	-0.371942	0.709936	0.886641		ATG3_504	157.79
ATIC_507	95.7635	0.161937	0.317043	0.510774	0.60951	0.7181		ATIC_507	95.7635	0.200035	0.303265	0.659604	0.509508	NA		ATIC_507	95.7635	0.208531	0.263218	0.792239	0.428221	1		ATIC_507	95.7635	0.501148	0.311752	1.60752	0.10794	0.62235		ATIC_507	95.7635	0.523511	0.268929	1.94665	0.0515762	0.167465		ATIC_507	95.7635	0.604779	0.259843	2.32748	0.0199396	0.121924		ATIC_507	95.7635
ATMIN_513	478.157	0.139658	0.198897	0.702164	0.482577	0.615984		ATMIN_513	478.157	-0.186296	0.196002	-0.950482	0.341867	NA		ATMIN_513	478.157	-0.198264	0.168206	-1.1787	0.238519	1		ATMIN_513	478.157	-0.144048	0.200585	-0.718137	0.472673	0.915937		ATMIN_513	478.157	0.33082	0.169383	1.95308	0.0508099	0.165877		ATMIN_513	478.157	-0.0324036	0.167735	-0.193183	0.846815	0.946047		ATMIN_513	478.157
ATP11B_517	388.205	0.498088	0.413423	1.20479	0.228285	0.378764		ATP11B_517	388.205	-0.969728	0.414766	-2.33801	0.0193866	NA		ATP11B_517	388.205	-0.0954839	0.35014	-0.272702	0.785082	1		ATP11B_517	388.205	0.258706	0.414142	0.624679	0.532182	0.944209		ATP11B_517	388.205	0.7273	0.350103	2.07739	0.0377659	0.142321		ATP11B_517	388.205	0.56226	0.348857	1.61172	0.107022	0.359815		ATP11B_517	388.205
ATP1B1_527	889.311	-0.341803	0.197892	-1.72722	0.0841287	0.217263		ATP1B1_527	889.311	-0.374511	0.19559	-1.91478	0.055521	NA		ATP1B1_527	889.311	-0.385985	0.166588	-2.317	0.0205036	1		ATP1B1_527	889.311	-0.191927	0.197475	-0.971904	0.331099	0.823868		ATP1B1_527	889.311	-0.456384	0.169077	-2.69926	0.00694937	0.0633181		ATP1B1_527	889.311	-0.839357	0.167845	-5.0008	5.70933e-07	2.35094e-05		ATP1B1_527	889.311
ATP2C1_533	1541.22	0.355123	0.260719	1.36209	0.17317	0.321427		ATP2C1_533	1541.22	-0.73719	0.260792	-2.82673	0.0047026	0.080888		ATP2C1_533	1541.22	-0.192455	0.220594	-0.872437	0.38297	1		ATP2C1_533	1541.22	0.0810854	0.261057	0.310604	0.756101	1		ATP2C1_533	1541.22	0.190661	0.221092	0.86236	0.38849	0.537611		ATP2C1_533	1541.22	0.0237971	0.220424	0.107961	0.914027	0.970579		ATP2C1_533	1541.22
ATP5F1C_537	355.953	-1.19361	0.469304	-2.54337	0.0109789	0.0973845		ATP5F1C_537	355.953	0.163191	0.462204	0.353072	0.724034	NA		ATP5F1C_537	355.953	-0.290347	0.39244	-0.739851	0.459391	1		ATP5F1C_537	355.953	-1.01669	0.468369	-2.1707	0.0299542	0.505837		ATP5F1C_537	355.953	-1.11498	0.398735	-2.79629	0.00516927	0.0541563		ATP5F1C_537	355.953	-0.546958	0.393134	-1.39128	0.164142	0.449455		ATP5F1C_537	355.953
DMAC2L_554	13.2748	-0.336886	0.507986	-0.66318	0.507215	NA		DMAC2L_554	13.2748	0.546659	0.384964	1.42002	0.155601	NA		DMAC2L_554	13.2748	0.46732	0.354658	1.31766	0.187616	1		DMAC2L_554	13.2748	0.374602	0.447462	0.837171	0.402496	0.869607		DMAC2L_554	13.2748	0.179636	0.40435	0.44426	0.656855	NA		DMAC2L_554	13.2748	0.530575	0.356321	1.48904	0.136478	0.408428		DMAC2L_554	13.2748
ATP6V0B_562	54.7083	0.686744	0.307856	2.23073	0.0256993	0.122352		ATP6V0B_562	54.7083	0.382185	0.294495	1.29777	0.194368	NA		ATP6V0B_562	54.7083	0.273271	0.261978	1.04311	0.296899	1		ATP6V0B_562	54.7083	0.575994	0.310674	1.85401	0.0637372	0.557769		ATP6V0B_562	54.7083	0.259904	0.278663	0.932682	0.350984	0.502335		ATP6V0B_562	54.7083	0.705337	0.255994	2.75529	0.00586402	0.0522621		ATP6V0B_562	54.7083
ATP6V1D_574	1023.65	-0.886743	0.389681	-2.27556	0.0228722	0.118495		ATP6V1D_574	1023.65	-0.0273168	0.387217	-0.0705465	0.943759	0.96435		ATP6V1D_574	1023.65	-0.226897	0.327958	-0.691848	0.489033	1		ATP6V1D_574	1023.65	-0.68122	0.389262	-1.75003	0.0801132	0.583868		ATP6V1D_574	1023.65	-0.67163	0.329879	-2.03599	0.0417513	0.15138		ATP6V1D_574	1023.65	-0.307425	0.328076	-0.937056	0.34873	0.670856		ATP6V1D_574	1023.65
AURKA_586	31.9412	-0.645721	0.392129	-1.64671	0.0996185	NA		AURKA_586	31.9412	-0.0138505	0.336413	-0.041171	0.96716	NA		AURKA_586	31.9412	0.0365865	0.297199	0.123104	0.902025	1		AURKA_586	31.9412	-0.420332	0.381307	-1.10235	0.270312	0.767583		AURKA_586	31.9412	-1.05235	0.362657	-2.90178	0.00371044	0.0431472		AURKA_586	31.9412	-1.8973	0.382004	-4.9667	6.81025e-07	2.73503e-05		AURKA_586	31.9412
AURKB_587	55.4484	-0.211488	0.397563	-0.53196	0.594754	0.707492		AURKB_587	55.4484	0.29533	0.374603	0.788382	0.430473	NA		AURKB_587	55.4484	0.344198	0.323039	1.0655	0.286649	1		AURKB_587	55.4484	0.361907	0.386419	0.936567	0.348981	0.83326		AURKB_587	55.4484	-1.07455	0.369463	-2.90842	0.00363255	0.0431472		AURKB_587	55.4484	-1.37244	0.357782	-3.83598	0.000125066	0.00233816		AURKB_587	55.4484
B2M_596	369.413	-2.31	0.750695	-3.07714	0.00208996	0.0653554		B2M_596	369.413	0.660771	0.740772	0.892003	0.372391	NA		B2M_596	369.413	-0.14526	0.627144	-0.231622	0.816832	1		B2M_596	369.413	-1.45593	0.746041	-1.95154	0.0509929	0.523683		B2M_596	369.413	-1.88658	0.634573	-2.97298	0.0029492	0.0391557		B2M_596	369.413	-0.712827	0.627948	-1.13517	0.256305	0.577795		B2M_596	369.413
B3GAT1_598	45.1628	0.21715	0.2903	0.748019	0.454449	NA		B3GAT1_598	45.1628	-0.0326616	0.270465	-0.120761	0.90388	NA		B3GAT1_598	45.1628	0.126407	0.239024	0.528846	0.596912	1		B3GAT1_598	45.1628	-0.107321	0.301735	-0.355679	0.722081	1		B3GAT1_598	45.1628	-0.225592	0.26783	-0.842298	0.399621	0.544382		B3GAT1_598	45.1628	-0.950886	0.273821	-3.47266	0.000515335	0.00765473		B3GAT1_598	45.1628
B4GAT1_602	6.40023	0.135468	0.73387	0.184594	0.853548	NA		B4GAT1_602	6.40023	-0.133516	0.683314	-0.195394	0.845084	NA		B4GAT1_602	6.40023	-0.232673	0.619484	-0.375591	0.707221	1		B4GAT1_602	6.40023	-0.604604	0.809462	-0.746921	0.455111	0.907076		B4GAT1_602	6.40023	-1.3288	0.796388	-1.66853	0.0952102	NA		B4GAT1_602	6.40023	-0.686179	0.660431	-1.03899	0.298811	0.622537		B4GAT1_602	6.40023
B4GALT1_603	1.27811	1.4701	1.41971	1.03549	0.300439	NA		B4GALT1_603	1.27811	-0.752948	1.59122	-0.47319	0.636078	NA		B4GALT1_603	1.27811	-1.74135	1.59635	-1.09083	0.275346	1		B4GALT1_603	1.27811	-0.892369	1.89222	-0.4716	0.637212	0.990674		B4GALT1_603	1.27811	-0.275557	1.45781	-0.189021	0.850077	NA		B4GALT1_603	1.27811	-0.752189	1.49162	-0.504276	0.614068	0.847502		B4GALT1_603	1.27811
B4GALT5_608	11.6168	-1.44849	0.734595	-1.97182	0.0486304	NA		B4GALT5_608	11.6168	0.385864	0.488582	0.789764	0.429666	NA		B4GALT5_608	11.6168	0.274501	0.442702	0.620058	0.53522	1		B4GALT5_608	11.6168	0.331993	0.541288	0.613339	0.539652	0.948145		B4GALT5_608	11.6168	-0.12134	0.502795	-0.241331	0.809299	NA		B4GALT5_608	11.6168	-0.0987995	0.465232	-0.212366	0.831821	0.93988		B4GALT5_608	11.6168
BAAT_614	18.6597	0.898376	0.614099	1.46292	0.14349	NA		BAAT_614	18.6597	-0.542362	0.629072	-0.862161	0.388599	NA		BAAT_614	18.6597	-0.046016	0.539252	-0.085333	0.931997	1		BAAT_614	18.6597	0.198319	0.64328	0.308293	0.757859	1		BAAT_614	18.6597	0.353486	0.553033	0.639176	0.522708	0.650802		BAAT_614	18.6597	0.61987	0.520661	1.19054	0.233833	0.551202		BAAT_614	18.6597
BACE2_618	3.61812	-0.983835	1.32855	-0.740535	0.458976	NA		BACE2_618	3.61812	-0.297545	1.01575	-0.29293	0.769576	NA		BACE2_618	3.61812	-0.250431	0.923681	-0.271123	0.786297	1		BACE2_618	3.61812	0.654939	1.0269	0.637783	0.523615	0.942216		BACE2_618	3.61812	0.197229	0.951814	0.207214	0.835843	NA		BACE2_618	3.61812	1.10218	0.817043	1.34899	0.177341	0.470989		BACE2_618	3.61812
BAD_619	21.5518	0.481184	0.549559	0.875582	0.381257	NA		BAD_619	21.5518	0.244128	0.526667	0.463534	0.642981	NA		BAD_619	21.5518	-0.519001	0.487872	-1.06381	0.287416	1		BAD_619	21.5518	-0.0789091	0.57448	-0.137357	0.890748	1		BAD_619	21.5518	0.497889	0.477317	1.0431	0.296902	0.450246		BAD_619	21.5518	-0.300749	0.482312	-0.623557	0.532918	0.802957		BAD_619	21.5518
BAG3_629	64.7436	-0.372886	0.469502	-0.794216	0.42707	0.568092		BAG3_629	64.7436	0.496948	0.435209	1.14186	0.253513	NA		BAG3_629	64.7436	0.221368	0.378798	0.584397	0.558953	1		BAG3_629	64.7436	-0.401837	0.47071	-0.853683	0.393281	0.866772		BAG3_629	64.7436	0.293612	0.390646	0.751605	0.452288	0.589502		BAG3_629	64.7436	0.765018	0.373031	2.05082	0.0402849	0.198857		BAG3_629	64.7436
BAK1_631	8.10103	1.22957	0.649357	1.89353	0.058288	NA		BAK1_631	8.10103	-0.490328	0.691247	-0.709339	0.478114	NA		BAK1_631	8.10103	0.188938	0.585189	0.322867	0.746796	1		BAK1_631	8.10103	0.383219	0.705551	0.543148	0.587028	0.972596		BAK1_631	8.10103	1.0153	0.579272	1.75272	0.0796494	NA		BAK1_631	8.10103	-0.633161	0.655867	-0.96538	0.334355	0.660841		BAK1_631	8.10103
BAMBI_634	35.4719	-1.06867	0.637208	-1.67711	0.09352	NA		BAMBI_634	35.4719	-0.0844877	0.581217	-0.145363	0.884424	NA		BAMBI_634	35.4719	-0.311624	0.50569	-0.616234	0.53774	1		BAMBI_634	35.4719	-1.02893	0.635693	-1.6186	0.105533	0.616397		BAMBI_634	35.4719	-1.10645	0.554916	-1.9939	0.0461631	0.157138		BAMBI_634	35.4719	0.573771	0.493072	1.16367	0.244559	0.564843		BAMBI_634	35.4719
BANF1_635	270.311	-0.947163	0.566886	-1.67082	0.0947576	0.23156		BANF1_635	270.311	0.584761	0.559599	1.04496	0.29604	NA		BANF1_635	270.311	0.14028	0.474579	0.295589	0.767544	1		BANF1_635	270.311	-0.821267	0.566233	-1.4504	0.146946	0.676563		BANF1_635	270.311	-1.23033	0.483866	-2.5427	0.0109999	0.0759619		BANF1_635	270.311	-0.487971	0.476158	-1.02481	0.305454	0.628888		BANF1_635	270.311
BBC3_640	28.5373	-0.167195	0.410747	-0.407051	0.683971	NA		BBC3_640	28.5373	0.920224	0.336283	2.73646	0.00621051	NA		BBC3_640	28.5373	0.545192	0.307046	1.7756	0.0757984	1		BBC3_640	28.5373	0.250171	0.388291	0.644288	0.519389	0.939927		BBC3_640	28.5373	0.564649	0.328071	1.72112	0.0852292	0.219729		BBC3_640	28.5373	0.885568	0.300899	2.94308	0.00324968	0.0333477		BBC3_640	28.5373
BCAT2_651	3.37003	0.952876	0.820866	1.16082	0.245716	NA		BCAT2_651	3.37003	0.705506	0.740056	0.953315	0.34043	NA		BCAT2_651	3.37003	0.131549	0.743098	0.177028	0.859486	1		BCAT2_651	3.37003	-0.864153	1.19103	-0.725553	0.468113	0.914253		BCAT2_651	3.37003	1.87585	0.648184	2.89401	0.00380353	NA		BCAT2_651	3.37003	0.868789	0.679742	1.27812	0.201209	0.506212		BCAT2_651	3.37003
BCL2_658	107.384	1.05728	0.655421	1.61313	0.106716	0.247039		BCL2_658	107.384	-0.955034	0.660274	-1.44642	0.148059	NA		BCL2_658	107.384	-0.219327	0.55797	-0.393081	0.69426	1		BCL2_658	107.384	0.759334	0.656621	1.15643	0.247506	0.750879		BCL2_658	107.384	1.05422	0.555836	1.89664	0.0578761	0.17643		BCL2_658	107.384	-0.0544667	0.557329	-0.097728	0.922148	0.973174		BCL2_658	107.384
BCL2L1_660	1.25161	0.777507	1.50495	0.516634	0.605412	NA		BCL2L1_660	1.25161	-2.20452	1.88888	-1.1671	0.243168	NA		BCL2L1_660	1.25161	-1.19147	1.49527	-0.79683	0.42555	1		BCL2L1_660	1.25161	-2.66187	1.95603	-1.36085	0.173561	0.699857		BCL2L1_660	1.25161	-1.32538	1.5647	-0.847048	0.396968	NA		BCL2L1_660	1.25161	-2.94289	1.63237	-1.80283	0.0714147	0.286828		BCL2L1_660	1.25161
BCL2L11_661	11.3031	2.12332	0.722334	2.93953	0.00328711	NA		BCL2L11_661	11.3031	-0.928931	0.826057	-1.12454	0.260786	NA		BCL2L11_661	11.3031	0.798886	0.643234	1.24198	0.214243	1		BCL2L11_661	11.3031	2.07853	0.723799	2.8717	0.00408269	0.288179		BCL2L11_661	11.3031	1.90286	0.631964	3.01102	0.00260371	NA		BCL2L11_661	11.3031	1.35802	0.627242	2.16506	0.030383	0.162559		BCL2L11_661	11.3031
BCL2L11_663	8.2564	1.45713	0.730868	1.9937	0.0461853	NA		BCL2L11_663	8.2564	-0.886345	0.791493	-1.11984	0.262783	NA		BCL2L11_663	8.2564	0.0255098	0.65767	0.0387882	0.969059	1		BCL2L11_663	8.2564	-0.025751	0.805112	-0.0319843	0.974485	1		BCL2L11_663	8.2564	-0.16902	0.712361	-0.237268	0.812449	NA		BCL2L11_663	8.2564	-0.826056	0.715681	-1.15422	0.248409	0.567078		BCL2L11_663	8.2564
BCL2L13_664	104.992	0.27764	0.297104	0.934487	0.350053	0.496424		BCL2L13_664	104.992	-0.0303567	0.288847	-0.105096	0.916299	NA		BCL2L13_664	104.992	0.0539257	0.250041	0.215668	0.829247	1		BCL2L13_664	104.992	0.236746	0.297851	0.794848	0.426702	0.885434		BCL2L13_664	104.992	0.750042	0.250892	2.9895	0.0027943	0.038304		BCL2L13_664	104.992	0.875299	0.243651	3.59244	0.000327602	0.00527569		BCL2L13_664	104.992
BCL2L2_665	56.3215	1.5296	0.656898	2.32852	0.0198844	0.115367		BCL2L2_665	56.3215	-1.06243	0.672476	-1.57988	0.114135	NA		BCL2L2_665	56.3215	-0.172474	0.56617	-0.304633	0.760646	1		BCL2L2_665	56.3215	0.814465	0.662175	1.22998	0.218703	0.736931		BCL2L2_665	56.3215	0.88792	0.563443	1.57588	0.115053	0.259738		BCL2L2_665	56.3215	0.647587	0.559245	1.15797	0.246878	0.566353		BCL2L2_665	56.3215
BCL3_668	2.76407	-0.0845859	1.16894	-0.0723613	0.942314	NA		BCL3_668	2.76407	1.24273	0.899583	1.38145	0.167139	NA		BCL3_668	2.76407	-0.404286	0.969742	-0.416901	0.676751	1		BCL3_668	2.76407	0.632698	1.04732	0.604109	0.545771	0.951871		BCL3_668	2.76407	-0.479368	1.0866	-0.441164	0.659094	NA		BCL3_668	2.76407	-0.0646325	0.937561	-0.0689369	0.94504	0.976771		BCL3_668	2.76407
BCL7B_670	71.1218	1.12193	0.545555	2.0565	0.0397344	0.152095		BCL7B_670	71.1218	-0.919712	0.555619	-1.65529	0.0978653	NA		BCL7B_670	71.1218	-0.27629	0.470402	-0.58735	0.556969	1		BCL7B_670	71.1218	0.528671	0.550744	0.959922	0.337095	0.829422		BCL7B_670	71.1218	0.908761	0.466517	1.94797	0.0514187	0.167408		BCL7B_670	71.1218	-0.0567619	0.468549	-0.121144	0.903577	0.966897		BCL7B_670	71.1218
BDH1_674	1.1933	0.819004	1.7697	0.462792	0.643514	NA		BDH1_674	1.1933	0.974448	1.59322	0.61162	0.540789	NA		BDH1_674	1.1933	1.38111	1.38771	0.995249	0.319615	1		BDH1_674	1.1933	-0.109582	2.00042	-0.0547795	0.956314	1		BDH1_674	1.1933	-1.31868	1.71325	-0.769694	0.441481	NA		BDH1_674	1.1933	-0.919662	1.71325	-0.536794	0.59141	NA		BDH1_674	1.1933
BDNF_679	0.818744	-1.12078	2.73591	-0.409657	0.682058	NA		BDNF_679	0.818744	-0.570981	2.68063	-0.213003	0.831325	NA		BDNF_679	0.818744	-0.558714	2.30513	-0.242379	0.808486	1		BDNF_679	0.818744	2.16871	2.44736	0.886145	0.37554	0.854866		BDNF_679	0.818744	1.67642	2.16492	0.774356	0.43872	NA		BDNF_679	0.818744	-1.39868	2.3099	-0.605513	0.544838	NA		BDNF_679	0.818744
BECN1_680	74.0881	-0.873988	0.500416	-1.74652	0.0807202	0.211616		BECN1_680	74.0881	0.496728	0.466844	1.06401	0.287322	NA		BECN1_680	74.0881	-0.0457246	0.404084	-0.113156	0.909907	1		BECN1_680	74.0881	-0.546248	0.492453	-1.10924	0.267327	0.767583		BECN1_680	74.0881	-0.536384	0.4241	-1.26476	0.205957	0.360669		BECN1_680	74.0881	-0.165852	0.405965	-0.408539	0.682878	0.874083		BECN1_680	74.0881
BHLHE40_689	35.7515	0.296812	0.388777	0.76345	0.445195	NA		BHLHE40_689	35.7515	0.543298	0.359042	1.51319	0.130232	NA		BHLHE40_689	35.7515	0.332587	0.319602	1.04063	0.298049	1		BHLHE40_689	35.7515	0.46371	0.383681	1.20858	0.226823	0.738751		BHLHE40_689	35.7515	0.35195	0.337666	1.0423	0.297272	0.45052		BHLHE40_689	35.7515	0.591001	0.315908	1.8708	0.0613725	0.259586		BHLHE40_689	35.7515
BID_696	49.481	0.498424	0.234756	2.12315	0.0337409	0.142427		BID_696	49.481	-0.0335467	0.22025	-0.152312	0.878941	NA		BID_696	49.481	0.204977	0.19638	1.04378	0.296587	1		BID_696	49.481	0.282612	0.242301	1.16637	0.243465	0.747355		BID_696	49.481	0.307507	0.211657	1.45285	0.146264	0.297489		BID_696	49.481	0.187673	0.199362	0.941369	0.346516	0.668971		BID_696	49.481
BIRC2_703	108.821	0.0529274	0.243469	0.217389	0.827906	0.88294		BIRC2_703	108.821	-0.0111352	0.227452	-0.0489562	0.960954	NA		BIRC2_703	108.821	-0.00148868	0.200894	-0.00741029	0.994087	1		BIRC2_703	108.821	0.317357	0.238272	1.33191	0.182891	0.699857		BIRC2_703	108.821	0.364657	0.206701	1.76418	0.0777025	0.210104		BIRC2_703	108.821	0.382729	0.196832	1.94445	0.0518415	0.235531		BIRC2_703	108.821
BIRC5_709	52.0705	-1.4674	0.607168	-2.41679	0.015658	0.106601		BIRC5_709	52.0705	0.379913	0.560395	0.677938	0.497811	NA		BIRC5_709	52.0705	0.135793	0.479934	0.282941	0.777222	1		BIRC5_709	52.0705	-0.620084	0.583819	-1.06212	0.288183	0.777725		BIRC5_709	52.0705	-1.06917	0.512371	-2.08671	0.0369142	0.139772		BIRC5_709	52.0705	-1.91232	0.516785	-3.70042	0.000215247	0.00374437		BIRC5_709	52.0705
BLMH_719	18.0993	-0.490159	0.737292	-0.664811	0.506172	NA		BLMH_719	18.0993	0.321476	0.682026	0.471355	0.637387	NA		BLMH_719	18.0993	-0.141865	0.59938	-0.236687	0.8129	1		BLMH_719	18.0993	-1.35617	0.796256	-1.70319	0.0885331	0.59941		BLMH_719	18.0993	-0.581929	0.644268	-0.90324	0.366399	0.516672		BLMH_719	18.0993	-0.00220811	0.597321	-0.00369668	0.99705	0.998816		BLMH_719	18.0993
BLNK_720	0.0375965	0	10.656	0	1	NA		BLNK_720	0.0375965	0	10.6822	0	1	NA		BLNK_720	0.0375965	0	9.02836	0	1	1		BLNK_720	0.0375965	0	10.6822	0	1	1		BLNK_720	0.0375965	0	9.02836	0	1	NA		BLNK_720	0.0375965	0	9.02836	0	1	NA		BLNK_720	0.0375965
BLVRA_731	59.741	-0.446899	0.618351	-0.722727	0.469847	0.602829		BLVRA_731	59.741	0.887256	0.592949	1.49634	0.134564	NA		BLVRA_731	59.741	0.494561	0.507638	0.974239	0.329938	1		BLVRA_731	59.741	0.112206	0.608526	0.18439	0.853708	1		BLVRA_731	59.741	-0.728135	0.53786	-1.35376	0.175812	0.330235		BLVRA_731	59.741	0.518899	0.507778	1.0219	0.306827	0.629289		BLVRA_731	59.741
BMP4_737	3.00763	2.77328	0.907613	3.05557	0.00224633	NA		BMP4_737	3.00763	0.778568	0.976917	0.796964	0.425472	NA		BMP4_737	3.00763	1.0141	0.875208	1.1587	0.246579	1		BMP4_737	3.00763	2.04886	0.957396	2.14003	0.0323523	0.507431		BMP4_737	3.00763	0.695148	0.993755	0.699517	0.484229	NA		BMP4_737	3.00763	0.0410195	1.01546	0.0403949	0.967778	0.987678		BMP4_737	3.00763
BNIP3L_746	186.914	-1.12509	0.389959	-2.88516	0.00391219	0.073532		BNIP3L_746	186.914	0.495452	0.371538	1.33352	0.182362	NA		BNIP3L_746	186.914	-0.279155	0.319441	-0.873886	0.38218	1		BNIP3L_746	186.914	-0.76912	0.385389	-1.99569	0.0459671	0.516185		BNIP3L_746	186.914	-0.397304	0.326206	-1.21796	0.223241	0.378607		BNIP3L_746	186.914	-0.053641	0.318505	-0.168415	0.866257	0.953746		BNIP3L_746	186.914
BRCA1_757	4.00366	2.42522	1.08149	2.24248	0.0249306	NA		BRCA1_757	4.00366	-2.16637	1.45616	-1.48773	0.136823	NA		BRCA1_757	4.00366	-0.720433	1.09496	-0.657953	0.510569	1		BRCA1_757	4.00366	1.24003	1.13386	1.09364	0.274114	0.767583		BRCA1_757	4.00366	-0.0392341	1.09755	-0.0357471	0.971484	NA		BRCA1_757	4.00366	1.41148	0.943324	1.49628	0.13458	0.406679		BRCA1_757	4.00366
BTK_795	1.86976	-0.93923	1.71274	-0.548377	0.583433	NA		BTK_795	1.86976	0.460615	1.1224	0.410385	0.681524	NA		BTK_795	1.86976	-0.406651	1.17593	-0.345813	0.729484	1		BTK_795	1.86976	2.09573	1.06488	1.96805	0.0490622	0.521583		BTK_795	1.86976	1.97431	0.949594	2.07911	0.037607	NA		BTK_795	1.86976	0.221449	1.08363	0.204358	0.838074	0.944975		BTK_795	1.86976
BTN3A2_796	2.66612	0.691182	1.11107	0.622088	0.533884	NA		BTN3A2_796	2.66612	0.276048	1.0427	0.264745	0.791206	NA		BTN3A2_796	2.66612	-1.63605	1.25329	-1.30541	0.191753	1		BTN3A2_796	2.66612	-1.60327	1.66094	-0.965277	0.334406	0.827999		BTN3A2_796	2.66612	0.960716	0.947816	1.01361	0.310769	NA		BTN3A2_796	2.66612	-0.36595	1.04092	-0.351566	0.725164	0.893207		BTN3A2_796	2.66612
BUB1B_800	29.5076	0.264314	0.407373	0.648824	0.516452	NA		BUB1B_800	29.5076	0.821252	0.37166	2.20969	0.0271269	NA		BUB1B_800	29.5076	0.319394	0.334372	0.955205	0.339474	1		BUB1B_800	29.5076	-0.0784024	0.421157	-0.186159	0.85232	1		BUB1B_800	29.5076	-0.0921556	0.368204	-0.250284	0.802368	0.871569		BUB1B_800	29.5076	-1.08782	0.386157	-2.81704	0.00484682	0.0450477		BUB1B_800	29.5076
BZW2_805	87.6372	0.00381486	0.34104	0.011186	0.991075	0.994896		BZW2_805	87.6372	0.194892	0.32632	0.597243	0.550345	NA		BZW2_805	87.6372	-0.0576485	0.284722	-0.202473	0.839547	1		BZW2_805	87.6372	-0.813989	0.360009	-2.26102	0.0237579	0.467876		BZW2_805	87.6372	-0.503634	0.304926	-1.65166	0.0986041	0.238103		BZW2_805	87.6372	-0.672683	0.294548	-2.28378	0.0223843	0.132153		BZW2_805	87.6372
TIGAR_823	164.433	-0.66184	0.325152	-2.03548	0.0418028	0.156254		TIGAR_823	164.433	0.0663707	0.308885	0.214872	0.829867	NA		TIGAR_823	164.433	0.0388935	0.265111	0.146706	0.883364	1		TIGAR_823	164.433	-0.160507	0.318598	-0.503793	0.614407	0.980473		TIGAR_823	164.433	-0.0843726	0.272855	-0.309222	0.757153	0.83689		TIGAR_823	164.433	0.677543	0.261993	2.58611	0.00970664	0.0750016		TIGAR_823	164.433
MCEMP1_855	0.709711	1.09478	4.48606	0.244042	0.807199	NA		MCEMP1_855	0.709711	-2.37203	4.59991	-0.515668	0.606086	NA		MCEMP1_855	0.709711	-1.70015	3.8851	-0.437608	0.66167	1		MCEMP1_855	0.709711	-1.31271	4.59991	-0.285377	0.775356	1		MCEMP1_855	0.709711	2.90597	3.74146	0.776694	0.437339	NA		MCEMP1_855	0.709711	-1.59374	3.8851	-0.410218	0.681646	NA		MCEMP1_855	0.709711
C1D_859	37.0857	-0.305052	0.328945	-0.927365	0.353737	NA		C1D_859	37.0857	-0.392352	0.294493	-1.3323	0.182763	NA		C1D_859	37.0857	-0.0972205	0.258511	-0.376079	0.706858	1		C1D_859	37.0857	0.0205695	0.315248	0.0652487	0.947976	1		C1D_859	37.0857	-0.305902	0.287692	-1.06329	0.287649	0.44165		C1D_859	37.0857	-0.145466	0.262344	-0.554486	0.579246	0.830433		C1D_859	37.0857
C1orf131_862	147.789	-0.535488	0.33304	-1.60788	0.107862	0.248136		C1orf131_862	147.789	0.0735562	0.319096	0.230515	0.817692	NA		C1orf131_862	147.789	-0.0863498	0.274444	-0.314636	0.753038	1		C1orf131_862	147.789	-0.443097	0.331935	-1.33489	0.181912	0.699857		C1orf131_862	147.789	-0.703325	0.289235	-2.43167	0.0150294	0.0894661		C1orf131_862	147.789	-0.137087	0.275134	-0.498255	0.618305	0.849027		C1orf131_862	147.789
C1QA_867	0.186704	1.93822	10.6541	0.181922	0.855644	NA		C1QA_867	0.186704	0	10.6822	0	1	NA		C1QA_867	0.186704	1.09113	9.0262	0.120885	0.903782	1		C1QA_867	0.186704	0	10.6822	0	1	1		C1QA_867	0.186704	0	9.02836	0	1	NA		C1QA_867	0.186704	0	9.02836	0	1	NA		C1QA_867	0.186704
C1R_871	11.6407	-0.351402	0.642091	-0.547279	0.584187	NA		C1R_871	11.6407	-0.0549057	0.568115	-0.0966454	0.923008	NA		C1R_871	11.6407	0.418344	0.488581	0.856244	0.391863	1		C1R_871	11.6407	0.220741	0.603499	0.365768	0.714538	1		C1R_871	11.6407	-0.28851	0.556972	-0.517998	0.60446	NA		C1R_871	11.6407	-0.177794	0.515308	-0.345024	0.730076	0.896542		C1R_871	11.6407
CFB_872	4.24348	-1.33809	1.3393	-0.999094	0.317749	NA		CFB_872	4.24348	0.744281	1.08523	0.685828	0.492821	NA		CFB_872	4.24348	0.359029	0.953342	0.3766	0.706471	1		CFB_872	4.24348	0.93944	1.11442	0.842984	0.399237	0.869506		CFB_872	4.24348	-0.472957	1.05938	-0.446447	0.655274	NA		CFB_872	4.24348	-0.43303	1.00037	-0.432868	0.665111	0.867622		CFB_872	4.24348
C2CD2_875	68.8606	0.435218	0.494263	0.88054	0.378567	0.522616		C2CD2_875	68.8606	-1.10934	0.501711	-2.21111	0.0270282	NA		C2CD2_875	68.8606	-0.333043	0.423032	-0.787276	0.43112	1		C2CD2_875	68.8606	0.581538	0.492705	1.1803	0.237882	0.744043		C2CD2_875	68.8606	0.746735	0.419641	1.77946	0.0751639	0.206702		C2CD2_875	68.8606	-0.0568637	0.420311	-0.135289	0.892383	0.963466		C2CD2_875	68.8606
C2CD2L_878	2.34424	0.606676	1.31069	0.462867	0.64346	NA		C2CD2L_878	2.34424	0.811401	1.14677	0.707551	0.479224	NA		C2CD2L_878	2.34424	-1.84488	1.45901	-1.26447	0.20606	1		C2CD2L_878	2.34424	0.647342	1.30406	0.496406	0.619608	0.983501		C2CD2L_878	2.34424	1.08383	1.08683	0.997241	0.318648	NA		C2CD2L_878	2.34424	1.81891	0.966331	1.88229	0.0597972	0.256285		C2CD2L_878	2.34424
C2CD5_880	876.78	0.964756	0.543965	1.77356	0.0761356	0.204873		C2CD5_880	876.78	-1.47319	0.545374	-2.70124	0.00690807	NA		C2CD5_880	876.78	-0.368754	0.460482	-0.800799	0.423248	1		C2CD5_880	876.78	0.0231543	0.544762	0.0425035	0.966097	1		C2CD5_880	876.78	0.641375	0.460305	1.39337	0.163508	0.317592		C2CD5_880	876.78	-0.297109	0.460449	-0.64526	0.518759	0.79719		C2CD5_880	876.78
C3_886	0.607306	0.674143	2.82208	0.238881	0.811198	NA		C3_886	0.607306	1.48323	2.54713	0.582314	0.560355	NA		C3_886	0.607306	-1.14407	2.38754	-0.479185	0.631807	1		C3_886	0.607306	0.782987	2.79277	0.280362	0.7792	1		C3_886	0.607306	0.386902	2.35555	0.164252	0.869533	NA		C3_886	0.607306	-0.0758641	2.38754	-0.0317751	0.974651	NA		C3_886	0.607306
C5_890	65.147	-0.0254053	0.334191	-0.0760204	0.939403	0.966647		C5_890	65.147	-0.640171	0.326135	-1.9629	0.0496573	NA		C5_890	65.147	0.080284	0.275611	0.291294	0.770826	1		C5_890	65.147	0.434632	0.325648	1.33467	0.181986	0.699857		C5_890	65.147	0.0558945	0.288358	0.193837	0.846303	0.899291		C5_890	65.147	-0.368044	0.28349	-1.29826	0.194198	0.497135		C5_890	65.147
C6orf62_903	1900.36	-0.867597	0.279488	-3.10424	0.00190769	0.0644876		C6orf62_903	1900.36	0.133294	0.277676	0.480034	0.631203	0.742126		C6orf62_903	1900.36	-0.141011	0.235184	-0.599578	0.548788	1		C6orf62_903	1900.36	-0.65649	0.279182	-2.35148	0.0186988	0.462995		C6orf62_903	1900.36	-0.577359	0.236475	-2.44153	0.0146253	0.0883799		C6orf62_903	1900.36	-0.136509	0.235205	-0.580384	0.561656	0.818945		C6orf62_903	1900.36
CA2_908	41.2509	-1.16131	0.781431	-1.48614	0.137243	NA		CA2_908	41.2509	1.29543	0.730891	1.7724	0.0763288	NA		CA2_908	41.2509	0.164639	0.629163	0.26168	0.793569	1		CA2_908	41.2509	-0.723253	0.767561	-0.942274	0.346052	0.83326		CA2_908	41.2509	-0.88628	0.664143	-1.33447	0.182049	0.336664		CA2_908	41.2509	0.454297	0.626883	0.724691	0.468642	0.769168		CA2_908	41.2509
CA9_915	0.63083	4.48578	2.93639	1.52765	0.126599	NA		CA9_915	0.63083	1.88851	3.03426	0.622395	0.533682	NA		CA9_915	0.63083	2.85415	2.55886	1.1154	0.264679	1		CA9_915	0.63083	0.235013	3.22647	0.0728389	0.941934	1		CA9_915	0.63083	1.70926	2.68558	0.636459	0.524477	NA		CA9_915	0.63083	-0.0460185	2.72688	-0.0168759	0.986536	NA		CA9_915	0.63083
CAB39_918	293.097	-0.723211	0.374991	-1.92861	0.0537792	0.171888		CAB39_918	293.097	0.537316	0.366726	1.46517	0.142874	NA		CAB39_918	293.097	0.00359236	0.312502	0.0114955	0.990828	1		CAB39_918	293.097	-0.610617	0.374302	-1.63135	0.102817	0.616397		CAB39_918	293.097	-0.460622	0.318107	-1.44801	0.147614	0.298752		CAB39_918	293.097	-0.0488214	0.312772	-0.156093	0.87596	0.957658		CAB39_918	293.097
CALM1_934	216.376	0.502345	0.262013	1.91725	0.0552059	0.174708		CALM1_934	216.376	0.551426	0.257112	2.14469	0.0319773	NA		CALM1_934	216.376	0.0751462	0.222174	0.338231	0.735189	1		CALM1_934	216.376	0.301042	0.26348	1.14256	0.253222	0.755429		CALM1_934	216.376	0.0576858	0.227855	0.253169	0.800137	0.869541		CALM1_934	216.376	0.221058	0.221657	0.997297	0.31862	0.645374		CALM1_934	216.376
CALM3_940	24.574	1.98779	0.730611	2.72073	0.00651386	NA		CALM3_940	24.574	-0.754401	0.764271	-0.987085	0.323601	NA		CALM3_940	24.574	0.300438	0.638119	0.470818	0.637771	1		CALM3_940	24.574	1.61365	0.735268	2.19464	0.0281894	0.497019		CALM3_940	24.574	1.42238	0.63197	2.2507	0.0244043	0.113052		CALM3_940	24.574	1.60918	0.620307	2.59417	0.00948192	0.073615		CALM3_940	24.574
CALR_943	1159.55	-0.524241	0.466292	-1.12428	0.260896	0.412825		CALR_943	1159.55	-0.514228	0.465236	-1.10531	0.269027	0.449979		CALR_943	1159.55	-0.66511	0.393891	-1.68856	0.0913035	1		CALR_943	1159.55	-0.782712	0.466723	-1.67704	0.0935351	0.606925		CALR_943	1159.55	-0.867693	0.395396	-2.19449	0.0282003	0.119651		CALR_943	1159.55	-0.514896	0.393778	-1.30758	0.191017	0.49232		CALR_943	1159.55
CALU_944	64.0373	0.5874	0.371195	1.58246	0.113545	0.256728		CALU_944	64.0373	-0.714806	0.375592	-1.90314	0.0570219	NA		CALU_944	64.0373	0.0356397	0.316958	0.112443	0.910472	1		CALU_944	64.0373	0.452852	0.373485	1.2125	0.22532	0.738751		CALU_944	64.0373	-0.0878661	0.332684	-0.264113	0.791693	0.861537		CALU_944	64.0373	0.117738	0.316648	0.371828	0.710021	0.886641		CALU_944	64.0373
CAMSAP2_955	319.791	0.189925	0.150468	1.26223	0.206864	0.357002		CAMSAP2_955	319.791	-0.127063	0.144784	-0.877608	0.380156	NA		CAMSAP2_955	319.791	-0.0949994	0.126744	-0.749537	0.453534	1		CAMSAP2_955	319.791	-0.00715837	0.152636	-0.0468982	0.962594	1		CAMSAP2_955	319.791	-0.0275751	0.132842	-0.207578	0.835558	0.891039		CAMSAP2_955	319.791	-0.132197	0.127566	-1.0363	0.300061	0.622537		CAMSAP2_955	319.791
CANT1_956	59.0419	-0.173574	0.251627	-0.689806	0.490316	0.623026		CANT1_956	59.0419	0.0165293	0.21866	0.0755936	0.939742	NA		CANT1_956	59.0419	-0.0964453	0.199988	-0.482256	0.629624	1		CANT1_956	59.0419	0.0729338	0.243206	0.299885	0.764265	1		CANT1_956	59.0419	-0.564635	0.233602	-2.41708	0.0156456	0.0902168		CANT1_956	59.0419	-0.492626	0.212822	-2.31474	0.0206273	0.124458		CANT1_956	59.0419
CAPN1_957	48.7117	-0.551012	0.364385	-1.51217	0.130491	0.277368		CAPN1_957	48.7117	0.408596	0.320547	1.27468	0.202422	NA		CAPN1_957	48.7117	0.0372415	0.285231	0.130566	0.896118	1		CAPN1_957	48.7117	-0.0300911	0.347533	-0.0865848	0.931002	1		CAPN1_957	48.7117	-0.406931	0.313153	-1.29947	0.193784	0.348142		CAPN1_957	48.7117	-0.111451	0.289211	-0.385362	0.699969	0.880261		CAPN1_957	48.7117
CASC3_973	27.1857	-0.317852	0.450107	-0.706169	0.480083	NA		CASC3_973	27.1857	0.640353	0.390175	1.64119	0.100757	NA		CASC3_973	27.1857	0.00658758	0.356197	0.0184942	0.985245	1		CASC3_973	27.1857	-0.753542	0.476021	-1.583	0.113421	0.631558		CASC3_973	27.1857	-0.63147	0.408676	-1.54516	0.122308	0.268271		CASC3_973	27.1857	0.162455	0.354117	0.458761	0.646406	0.861928		CASC3_973	27.1857
CASK_976	38.0202	0.498834	0.374651	1.33146	0.183036	NA		CASK_976	38.0202	0.371025	0.35564	1.04326	0.296828	NA		CASK_976	38.0202	0.0757963	0.318716	0.237818	0.812022	1		CASK_976	38.0202	-0.409505	0.408286	-1.00299	0.315868	0.810904		CASK_976	38.0202	0.518315	0.325888	1.59047	0.111729	0.254438		CASK_976	38.0202	0.173197	0.318209	0.544285	0.586245	0.833504		CASK_976	38.0202
CASP1_977	6.27081	0.301418	0.802208	0.375735	0.707114	NA		CASP1_977	6.27081	0.590908	0.720284	0.820381	0.411999	NA		CASP1_977	6.27081	0.668691	0.636639	1.05035	0.293559	1		CASP1_977	6.27081	-3.03662	1.54979	-1.95938	0.0500682	0.521583		CASP1_977	6.27081	-0.296628	0.757398	-0.391641	0.695323	NA		CASP1_977	6.27081	-0.574936	0.728029	-0.789716	0.429694	0.737613		CASP1_977	6.27081
CASP10_978	0.872804	2.4034	2.40766	0.998227	0.318169	NA		CASP10_978	0.872804	-2.38682	2.73026	-0.874208	0.382005	NA		CASP10_978	0.872804	1.37653	2.0937	0.657463	0.510883	1		CASP10_978	0.872804	1.85477	2.44944	0.757222	0.448917	0.901854		CASP10_978	0.872804	0.326417	2.24412	0.145454	0.884352	NA		CASP10_978	0.872804	-0.646716	2.3029	-0.280827	0.778843	NA		CASP10_978	0.872804
CASP10_979	0.587961	2.7457	4.47063	0.614164	0.539107	NA		CASP10_979	0.587961	-1.30519	4.62329	-0.282308	0.777707	NA		CASP10_979	0.587961	0.309603	3.90475	0.0792888	0.936803	1		CASP10_979	0.587961	-0.24587	4.62329	-0.0531808	0.957588	1		CASP10_979	0.587961	3.2414	3.78982	0.855292	0.392389	NA		CASP10_979	0.587961	1.29959	3.86633	0.336129	0.736773	NA		CASP10_979	0.587961
CASP2_982	136.341	-0.273217	0.196549	-1.39007	0.164509	0.311621		CASP2_982	136.341	-0.490347	0.183565	-2.67125	0.00755695	NA		CASP2_982	136.341	-0.129881	0.158873	-0.817512	0.413636	1		CASP2_982	136.341	-0.178821	0.194843	-0.917771	0.358739	0.835953		CASP2_982	136.341	-0.266173	0.171431	-1.55265	0.120506	0.26627		CASP2_982	136.341	-0.6039	0.166524	-3.6265	0.000287286	0.00479252		CASP2_982	136.341
CASP3_983	103.11	-0.920073	0.485113	-1.89662	0.0578785	0.178572		CASP3_983	103.11	0.437667	0.463474	0.944319	0.345007	NA		CASP3_983	103.11	-0.117709	0.397983	-0.295764	0.76741	1		CASP3_983	103.11	-0.751339	0.482405	-1.55749	0.119355	0.644519		CASP3_983	103.11	-1.23268	0.423241	-2.91247	0.00358579	0.0431195		CASP3_983	103.11	-0.0879613	0.398086	-0.22096	0.825123	0.937582		CASP3_983	103.11
CASP7_985	72.6417	-1.16527	0.56503	-2.06231	0.0391784	0.151171		CASP7_985	72.6417	0.123015	0.534019	0.230357	0.817814	NA		CASP7_985	72.6417	-0.387225	0.460221	-0.841388	0.40013	1		CASP7_985	72.6417	-1.19469	0.566094	-2.11042	0.0348223	0.508847		CASP7_985	72.6417	-1.09309	0.48499	-2.25384	0.024206	0.113052		CASP7_985	72.6417	-0.8729	0.466722	-1.87028	0.0614451	0.259586		CASP7_985	72.6417
CASP8_989	11.1266	-1.71859	0.884942	-1.94204	0.0521327	NA		CASP8_989	11.1266	0.131037	0.693558	0.188934	0.850144	NA		CASP8_989	11.1266	0.166562	0.603479	0.276003	0.782546	1		CASP8_989	11.1266	-1.22553	0.826363	-1.48304	0.138063	0.662572		CASP8_989	11.1266	-2.57897	0.893118	-2.88761	0.00388187	NA		CASP8_989	11.1266	-0.701217	0.639944	-1.09575	0.273189	0.597636		CASP8_989	11.1266
CASP9_992	47.2938	-0.125019	0.328555	-0.380512	0.703565	0.792478		CASP9_992	47.2938	0.19439	0.295147	0.65862	0.51014	NA		CASP9_992	47.2938	-0.543541	0.278426	-1.95219	0.0509156	1		CASP9_992	47.2938	-0.407073	0.339832	-1.19786	0.23097	0.739837		CASP9_992	47.2938	-0.256839	0.29149	-0.881124	0.378251	0.527479		CASP9_992	47.2938	0.397743	0.258922	1.53615	0.124502	0.39061		CASP9_992	47.2938
CAT_999	762.749	-0.818348	0.269568	-3.03578	0.00239918	0.068165		CAT_999	762.749	-0.0873031	0.265819	-0.328431	0.742586	NA		CAT_999	762.749	-0.0636866	0.225511	-0.28241	0.777629	1		CAT_999	762.749	-0.574265	0.268784	-2.13652	0.0326367	0.507431		CAT_999	762.749	-0.54642	0.228428	-2.39208	0.016753	0.093997		CAT_999	762.749	-0.682857	0.226697	-3.01221	0.00259356	0.0281229		CAT_999	762.749
CBLB_1005	8.92852	-0.774921	0.839026	-0.923595	0.355697	NA		CBLB_1005	8.92852	-0.872049	0.748413	-1.1652	0.243939	NA		CBLB_1005	8.92852	-0.482243	0.649898	-0.742028	0.458071	1		CBLB_1005	8.92852	-0.388141	0.796584	-0.487256	0.626077	0.986995		CBLB_1005	8.92852	-1.58936	0.83639	-1.90027	0.0573982	NA		CBLB_1005	8.92852	-0.706538	0.672962	-1.04989	0.293768	0.616776		CBLB_1005	8.92852
CBR1_1006	187.219	-0.768418	0.366292	-2.09783	0.0359202	0.146515		CBR1_1006	187.219	0.305025	0.351181	0.868569	0.385083	NA		CBR1_1006	187.219	0.144073	0.300229	0.479877	0.631315	1		CBR1_1006	187.219	-0.179353	0.359874	-0.498379	0.618217	0.983269		CBR1_1006	187.219	-0.191362	0.308044	-0.621216	0.534458	0.661644		CBR1_1006	187.219	0.490895	0.298932	1.64216	0.100556	0.344325		CBR1_1006	187.219
CBR3_1007	4.87993	-0.121857	0.980804	-0.124242	0.901124	NA		CBR3_1007	4.87993	0.679538	0.813271	0.835561	0.403402	NA		CBR3_1007	4.87993	0.614557	0.730561	0.841213	0.400229	1		CBR3_1007	4.87993	-0.877177	1.11778	-0.784751	0.4326	0.890802		CBR3_1007	4.87993	-1.57557	1.09005	-1.44542	0.14834	NA		CBR3_1007	4.87993	0.393756	0.751069	0.524261	0.600097	0.840704		CBR3_1007	4.87993
CBWD1_1009	1037.39	-0.0835548	0.148348	-0.563235	0.573275	0.691263		CBWD1_1009	1037.39	0.0132142	0.145516	0.0908096	0.927644	0.962465		CBWD1_1009	1037.39	-0.0470405	0.124463	-0.377948	0.705469	1		CBWD1_1009	1037.39	-0.181934	0.14876	-1.22301	0.221328	0.736994		CBWD1_1009	1037.39	0.0628062	0.126402	0.496877	0.619276	0.726435		CBWD1_1009	1037.39	0.172692	0.124088	1.39168	0.164018	0.449455		CBWD1_1009	1037.39
CCDC85B_1030	10.7229	2.19543	1.02804	2.13555	0.0327164	NA		CCDC85B_1030	10.7229	-0.197934	1.06894	-0.185168	0.853097	NA		CCDC85B_1030	10.7229	0.939618	0.891858	1.05355	0.292089	1		CCDC85B_1030	10.7229	2.32949	1.02591	2.27065	0.0231679	0.467876		CCDC85B_1030	10.7229	2.24989	0.879994	2.55671	0.0105667	NA		CCDC85B_1030	10.7229	2.03341	0.871264	2.33387	0.0196028	0.121368		CCDC85B_1030	10.7229
CCDC86_1031	5.11309	0.306262	0.885469	0.345875	0.729436	NA		CCDC86_1031	5.11309	0.549628	0.779728	0.704898	0.480874	NA		CCDC86_1031	5.11309	0.784748	0.686962	1.14235	0.25331	1		CCDC86_1031	5.11309	-0.970155	1.09967	-0.88222	0.377658	0.855655		CCDC86_1031	5.11309	-0.347586	0.853455	-0.40727	0.68381	NA		CCDC86_1031	5.11309	1.31109	0.665109	1.97124	0.0486969	0.227295		CCDC86_1031	5.11309
CCDC92_1033	172.568	1.24839	0.63455	1.96737	0.0491407	0.16697		CCDC92_1033	172.568	-0.800913	0.637872	-1.2556	0.20926	NA		CCDC92_1033	172.568	-0.192054	0.539571	-0.355938	0.721887	1		CCDC92_1033	172.568	0.924572	0.635403	1.4551	0.145642	0.675138		CCDC92_1033	172.568	1.20998	0.53767	2.25042	0.0244223	0.113052		CCDC92_1033	172.568	0.729883	0.536979	1.35924	0.17407	0.464902		CCDC92_1033	172.568
CCL2_1039	112.503	-0.973569	0.526717	-1.84837	0.0645485	0.187076		CCL2_1039	112.503	0.219729	0.509205	0.431514	0.666095	NA		CCL2_1039	112.503	0.169982	0.433378	0.392226	0.694891	1		CCL2_1039	112.503	0.562021	0.512221	1.09722	0.272544	0.767583		CCL2_1039	112.503	-0.669856	0.446792	-1.49926	0.133807	0.284118		CCL2_1039	112.503	-0.764106	0.439703	-1.73778	0.0822497	0.311808		CCL2_1039	112.503
CCL3_1043	0.152374	2.18597	10.6079	0.20607	0.836736	NA		CCL3_1043	0.152374	-1.30495	10.6822	-0.122162	0.902771	NA		CCL3_1043	0.152374	2.33171	8.9803	0.259648	0.795136	1		CCL3_1043	0.152374	-0.245715	10.6822	-0.0230023	0.981648	1		CCL3_1043	0.152374	0.0359467	9.02836	0.00398154	0.996823	NA		CCL3_1043	0.152374	-0.526796	9.02836	-0.058349	0.953471	NA		CCL3_1043	0.152374
CCL4_1045	0.422435	-0.248857	5.38507	-0.0462125	0.963141	NA		CCL4_1045	0.422435	-1.30523	5.38844	-0.242228	0.808603	NA		CCL4_1045	0.422435	0.309127	4.55182	0.0679128	0.945855	1		CCL4_1045	0.422435	-0.245916	5.38844	-0.0456377	0.963599	1		CCL4_1045	0.422435	0.0358385	4.55409	0.00786951	0.993721	NA		CCL4_1045	0.422435	-0.526932	4.55409	-0.115705	0.907886	NA		CCL4_1045	0.422435
CCNA2_1050	38.6801	-1.29223	0.626021	-2.06419	0.0389998	NA		CCNA2_1050	38.6801	0.708208	0.568869	1.24494	0.213154	NA		CCNA2_1050	38.6801	0.313359	0.489288	0.640438	0.521888	1		CCNA2_1050	38.6801	-2.70649	0.722631	-3.74533	0.000180157	0.090889		CCNA2_1050	38.6801	-1.27926	0.541854	-2.3609	0.0182307	0.0978163		CCNA2_1050	38.6801	-1.20335	0.516159	-2.33137	0.0197341	0.121475		CCNA2_1050	38.6801
CCNB1_1053	104.828	-1.21247	0.481248	-2.51943	0.0117546	0.0985992		CCNB1_1053	104.828	0.546071	0.457309	1.1941	0.23244	NA		CCNB1_1053	104.828	-0.150405	0.392355	-0.383338	0.701469	1		CCNB1_1053	104.828	-0.412835	0.469622	-0.879079	0.379359	0.856724		CCNB1_1053	104.828	-1.81175	0.427531	-4.23772	2.25802e-05	0.00154384		CCNB1_1053	104.828	-1.82452	0.411799	-4.43062	9.39625e-06	0.000270496		CCNB1_1053	104.828
CCNB2_1057	60.6764	-0.613208	0.48741	-1.2581	0.208357	0.358266		CCNB2_1057	60.6764	0.709485	0.459375	1.54446	0.122477	NA		CCNB2_1057	60.6764	0.003304	0.398218	0.00829697	0.99338	1		CCNB2_1057	60.6764	-0.661934	0.488827	-1.35413	0.175696	0.699857		CCNB2_1057	60.6764	-1.11687	0.434074	-2.57299	0.0100824	0.0731124		CCNB2_1057	60.6764	-1.35264	0.421526	-3.20891	0.00133237	0.016762		CCNB2_1057	60.6764
CCND1_1062	18.7338	1.28059	0.512412	2.49914	0.0124495	NA		CCND1_1062	18.7338	-0.227928	0.524512	-0.434552	0.663888	NA		CCND1_1062	18.7338	-0.0409124	0.458296	-0.0892707	0.928867	1		CCND1_1062	18.7338	0.587557	0.531871	1.1047	0.269291	0.767583		CCND1_1062	18.7338	-0.0944505	0.488975	-0.19316	0.846834	0.899455		CCND1_1062	18.7338	-0.279645	0.46935	-0.595814	0.551299	0.813696		CCND1_1062	18.7338
CCND2_1063	190.311	-0.496443	0.32518	-1.52667	0.126842	0.27119		CCND2_1063	190.311	-0.0507457	0.314546	-0.16133	0.871833	NA		CCND2_1063	190.311	0.0406732	0.268702	0.15137	0.879684	1		CCND2_1063	190.311	-0.330822	0.323521	-1.02257	0.306512	0.80063		CCND2_1063	190.311	-0.515585	0.279531	-1.84447	0.0651153	0.188808		CCND2_1063	190.311	-0.160482	0.270082	-0.594197	0.55238	0.814548		CCND2_1063	190.311
CCNE2_1073	62.8502	-0.189814	0.31414	-0.604234	0.545688	0.668522		CCNE2_1073	62.8502	-0.185403	0.294197	-0.630201	0.528563	NA		CCNE2_1073	62.8502	0.0955138	0.254343	0.375532	0.707265	1		CCNE2_1073	62.8502	-0.206664	0.314794	-0.656507	0.511498	0.937765		CCNE2_1073	62.8502	-1.33579	0.311101	-4.29374	1.75684e-05	0.00127398		CCNE2_1073	62.8502	-1.42377	0.29159	-4.8828	1.04592e-06	3.95627e-05		CCNE2_1073	62.8502
CCNF_1076	33.7622	0.504998	0.371066	1.36094	0.173532	NA		CCNF_1076	33.7622	0.25103	0.352178	0.712791	0.475975	NA		CCNF_1076	33.7622	0.638318	0.30413	2.09883	0.0358316	1		CCNF_1076	33.7622	1.0601	0.356942	2.96994	0.00297857	0.273259		CCNF_1076	33.7622	0.189746	0.333507	0.568943	0.569395	0.689905		CCNF_1076	33.7622	-0.504145	0.336144	-1.49979	0.133669	0.405892		CCNF_1076	33.7622
CCNG1_1079	692.231	-0.632977	0.338267	-1.87124	0.0613123	0.182748		CCNG1_1079	692.231	0.328113	0.334281	0.981548	0.326323	NA		CCNG1_1079	692.231	-0.00374184	0.283775	-0.0131859	0.989479	1		CCNG1_1079	692.231	-0.327195	0.337293	-0.970063	0.332015	0.825132		CCNG1_1079	692.231	-0.230857	0.286102	-0.806905	0.419721	0.562971		CCNG1_1079	692.231	0.22615	0.283495	0.79772	0.425033	0.734918		CCNG1_1079	692.231
CD320_1116	142.821	0.110685	0.313211	0.353389	0.723797	0.807379		CD320_1116	142.821	0.200734	0.305121	0.657882	0.510614	NA		CD320_1116	142.821	0.22812	0.261637	0.871896	0.383265	1		CD320_1116	142.821	0.0815075	0.313634	0.25988	0.794956	1		CD320_1116	142.821	0.00941806	0.270144	0.0348631	0.972189	0.979557		CD320_1116	142.821	0.073852	0.262968	0.28084	0.778833	0.920396		CD320_1116	142.821
CD3D_1127	0.742433	3.48263	3.74747	0.929329	0.352719	NA		CD3D_1127	0.742433	0.369581	3.92118	0.0942526	0.924909	NA		CD3D_1127	0.742433	-0.633323	3.34954	-0.189078	0.850032	1		CD3D_1127	0.742433	2.36024	3.81587	0.618533	0.536224	0.946305		CD3D_1127	0.742433	0.0358653	3.34954	0.0107075	0.991457	NA		CD3D_1127	0.742433	0.434879	3.34954	0.129832	0.896699	NA		CD3D_1127	0.742433
CD4_1128	0.938961	2.51098	2.29332	1.09491	0.273556	NA		CD4_1128	0.938961	-2.00209	2.61275	-0.766276	0.443512	NA		CD4_1128	0.938961	0.477909	2.11609	0.225846	0.821321	1		CD4_1128	0.938961	0.457943	2.59463	0.176497	0.859904	1		CD4_1128	0.938961	0.48572	2.15546	0.225344	0.821712	NA		CD4_1128	0.938961	1.45861	2.01964	0.722212	0.470164	NA		CD4_1128	0.938961
CD40_1129	0.323673	2.46329	7.19361	0.342428	0.732029	NA		CD40_1129	0.323673	-1.06467	7.27491	-0.146348	0.883647	NA		CD40_1129	0.323673	1.85859	6.10488	0.304443	0.76079	1		CD40_1129	0.323673	-0.00537436	7.27491	-0.000738753	0.999411	1		CD40_1129	0.323673	1.53724	6.13035	0.250758	0.802001	NA		CD40_1129	0.323673	-0.286423	6.14851	-0.0465842	0.962845	NA		CD40_1129	0.323673
CD44_1134	1974.18	-1.18856	0.415577	-2.86003	0.00423597	0.073532		CD44_1134	1974.18	0.218008	0.414074	0.526496	0.598543	0.713443		CD44_1134	1974.18	0.190758	0.350165	0.544765	0.585915	1		CD44_1134	1974.18	-0.301185	0.41474	-0.726201	0.467716	0.91414		CD44_1134	1974.18	-0.910908	0.351445	-2.5919	0.00954485	0.0711553		CD44_1134	1974.18	0.0545999	0.350223	0.1559	0.876112	0.957658		CD44_1134	1974.18
CD55_1141	8.47833	-0.0128541	0.943707	-0.0136209	0.989132	NA		CD55_1141	8.47833	-0.675112	0.906387	-0.744839	0.456369	NA		CD55_1141	8.47833	0.119376	0.759312	0.157216	0.875074	1		CD55_1141	8.47833	-0.164889	0.961666	-0.171461	0.863861	1		CD55_1141	8.47833	0.550513	0.77917	0.706538	0.479854	NA		CD55_1141	8.47833	1.88246	0.692248	2.71935	0.00654112	0.0568938		CD55_1141	8.47833
CD58_1144	316.042	-0.803813	0.219947	-3.65457	0.000257609	0.0516128		CD58_1144	316.042	-0.0987699	0.207303	-0.476452	0.633752	NA		CD58_1144	316.042	-0.184062	0.178662	-1.03022	0.302905	1		CD58_1144	316.042	-0.370287	0.215441	-1.71874	0.0856613	0.589916		CD58_1144	316.042	-0.259135	0.184511	-1.40444	0.160189	0.314988		CD58_1144	316.042	-0.490981	0.180788	-2.71578	0.00661205	0.0573574		CD58_1144	316.042
CD69_1145	0.25711	0.744195	10.6538	0.0698525	0.944311	NA		CD69_1145	0.25711	-1.77809	10.6819	-0.166459	0.867795	NA		CD69_1145	0.25711	-1.10631	9.02799	-0.122543	0.902469	1		CD69_1145	0.25711	-0.718857	10.6819	-0.067297	0.946345	1		CD69_1145	0.25711	-0.437164	9.02799	-0.0484232	0.961379	NA		CD69_1145	0.25711	-0.999907	9.02799	-0.110756	0.91181	NA		CD69_1145	0.25711
CD74_1146	7.58862	-2.75339	1.35807	-2.02743	0.0426181	NA		CD74_1146	7.58862	-0.722341	0.959212	-0.753057	0.451416	NA		CD74_1146	7.58862	0.495313	0.795527	0.622622	0.533533	1		CD74_1146	7.58862	0.744346	0.94251	0.789749	0.429675	0.888405		CD74_1146	7.58862	-0.379292	0.866827	-0.437564	0.661702	NA		CD74_1146	7.58862	-1.12247	0.8727	-1.2862	0.198373	0.502185		CD74_1146	7.58862
CD8A_1152	5.7259	0.374037	0.753459	0.496427	0.619593	NA		CD8A_1152	5.7259	-0.319677	0.725775	-0.440463	0.659602	NA		CD8A_1152	5.7259	-0.590448	0.683696	-0.863612	0.387801	1		CD8A_1152	5.7259	-0.833867	0.903484	-0.922946	0.356035	0.834366		CD8A_1152	5.7259	-0.162365	0.707085	-0.229625	0.818383	NA		CD8A_1152	5.7259	0.141557	0.633929	0.223301	0.823302	0.936656		CD8A_1152	5.7259
ADGRE5_1154	3.79196	0.855698	0.876673	0.976074	0.329028	NA		ADGRE5_1154	3.79196	0.0938076	0.852728	0.110009	0.912402	NA		ADGRE5_1154	3.79196	0.292787	0.758584	0.385965	0.699523	1		ADGRE5_1154	3.79196	1.21922	0.847109	1.43927	0.150074	0.677352		ADGRE5_1154	3.79196	0.990398	0.759471	1.30406	0.192212	NA		ADGRE5_1154	3.79196	0.485125	0.750928	0.646035	0.518257	0.797111		ADGRE5_1154	3.79196
CDA_1155	0.11322	0.972265	10.6542	0.0912569	0.927288	NA		CDA_1155	0.11322	-1.54787	10.6821	-0.144902	0.884788	NA		CDA_1155	0.11322	-0.876086	9.02833	-0.0970375	0.922697	1		CDA_1155	0.11322	-0.488629	10.6821	-0.0457426	0.963515	1		CDA_1155	0.11322	1.10121	9.01563	0.122145	0.902784	NA		CDA_1155	0.11322	-0.769678	9.02833	-0.0852515	0.932061	NA		CDA_1155	0.11322
CDC20_1157	47.072	-0.284558	0.490884	-0.579686	0.562126	0.683075		CDC20_1157	47.072	-0.333047	0.473777	-0.702962	0.482079	NA		CDC20_1157	47.072	-0.0672637	0.405926	-0.165704	0.86839	1		CDC20_1157	47.072	0.516438	0.476316	1.08423	0.278261	0.770533		CDC20_1157	47.072	-0.162268	0.420909	-0.385517	0.699854	0.792219		CDC20_1157	47.072	-1.7136	0.446402	-3.83869	0.000123692	0.00232583		CDC20_1157	47.072
CDC25A_1158	9.41682	0.934824	0.684469	1.36577	0.172013	NA		CDC25A_1158	9.41682	-0.635172	0.712955	-0.8909	0.372983	NA		CDC25A_1158	9.41682	-0.681577	0.647394	-1.0528	0.292432	1		CDC25A_1158	9.41682	-0.383804	0.777287	-0.493774	0.621466	0.98418		CDC25A_1158	9.41682	0.0839001	0.643092	0.130464	0.8962	NA		CDC25A_1158	9.41682	-1.05261	0.687782	-1.53044	0.125907	0.392078		CDC25A_1158	9.41682
CDC25B_1161	105.227	-0.847213	0.392994	-2.15579	0.0311	0.136064		CDC25B_1161	105.227	0.500698	0.372778	1.34315	0.179223	NA		CDC25B_1161	105.227	-0.128425	0.321477	-0.399485	0.689536	1		CDC25B_1161	105.227	-0.319909	0.385592	-0.829658	0.406732	0.869607		CDC25B_1161	105.227	-1.04263	0.3419	-3.04953	0.00229199	0.0338564		CDC25B_1161	105.227	-1.2751	0.333857	-3.8193	0.000133832	0.00244581		CDC25B_1161	105.227
CDC26_1162	154.98	-1.51582	0.56936	-2.66233	0.00776027	0.0906416		CDC26_1162	154.98	0.266294	0.552227	0.48222	0.62965	NA		CDC26_1162	154.98	-0.22174	0.469936	-0.471852	0.637033	1		CDC26_1162	154.98	-1.07768	0.564311	-1.90972	0.0561688	0.547696		CDC26_1162	154.98	-1.61504	0.488134	-3.3086	0.000937639	0.0215747		CDC26_1162	154.98	-1.07294	0.47447	-2.26134	0.0237382	0.136673		CDC26_1162	154.98
CDC6_1177	82.4434	-0.428233	0.394761	-1.08479	0.278015	0.42805		CDC6_1177	82.4434	-0.315582	0.37836	-0.834077	0.404237	NA		CDC6_1177	82.4434	0.0562848	0.323027	0.174241	0.861676	1		CDC6_1177	82.4434	-0.0255123	0.387717	-0.0658014	0.947536	1		CDC6_1177	82.4434	-0.506766	0.342597	-1.47919	0.139089	0.29069		CDC6_1177	82.4434	-0.480619	0.32991	-1.45682	0.145166	0.421975		CDC6_1177	82.4434
CDCA4_1183	15.2075	0.684793	0.768963	0.890541	0.373175	NA		CDCA4_1183	15.2075	-0.965723	0.794993	-1.21476	0.224459	NA		CDCA4_1183	15.2075	-0.109119	0.665586	-0.163944	0.869775	1		CDCA4_1183	15.2075	1.16868	0.754876	1.54817	0.121582	0.644519		CDCA4_1183	15.2075	0.791402	0.661013	1.19726	0.231207	0.387449		CDCA4_1183	15.2075	0.640831	0.645184	0.993253	0.320586	0.647744		CDCA4_1183	15.2075
CDCA5_1184	25.2392	-0.483423	0.426149	-1.1344	0.256628	NA		CDCA5_1184	25.2392	-0.39028	0.377691	-1.03333	0.301449	NA		CDCA5_1184	25.2392	0.210454	0.322037	0.65351	0.513428	1		CDCA5_1184	25.2392	-0.0861778	0.405717	-0.212408	0.831788	1		CDCA5_1184	25.2392	-0.902913	0.395509	-2.28291	0.0224355	0.108242		CDCA5_1184	25.2392	-1.10976	0.375612	-2.95454	0.00313133	0.0324657		CDCA5_1184	25.2392
CDCA8_1185	5.2937	0.239824	0.943604	0.254158	0.799373	NA		CDCA8_1185	5.2937	-0.565905	0.924881	-0.611868	0.540625	NA		CDCA8_1185	5.2937	-0.175834	0.801364	-0.219418	0.826324	1		CDCA8_1185	5.2937	-1.98245	1.32003	-1.50182	0.133143	0.656355		CDCA8_1185	5.2937	0.126235	0.833008	0.151541	0.879549	NA		CDCA8_1185	5.2937	-2.34689	1.11329	-2.10807	0.0350246	0.178024		CDCA8_1185	5.2937
CDH1_1186	17.2749	1.34657	0.706777	1.90522	0.056751	NA		CDH1_1186	17.2749	-1.46104	0.763575	-1.91343	0.0556936	NA		CDH1_1186	17.2749	-0.47853	0.633072	-0.755885	0.449718	1		CDH1_1186	17.2749	1.30416	0.707728	1.84275	0.0653658	0.557769		CDH1_1186	17.2749	0.281958	0.633213	0.445282	0.656116	0.754849		CDH1_1186	17.2749	-0.318294	0.629821	-0.505373	0.613297	0.847502		CDH1_1186	17.2749
CDH3_1191	1.06183	-2.38673	2.20347	-1.08317	0.278733	NA		CDH3_1191	1.06183	-0.784523	1.91829	-0.40897	0.682562	NA		CDH3_1191	1.06183	-1.79125	1.83701	-0.975093	0.329514	1		CDH3_1191	1.06183	-2.38356	2.20372	-1.08161	0.279426	0.770812		CDH3_1191	1.06183	0.244973	1.66587	0.147054	0.883089	NA		CDH3_1191	1.06183	-1.70279	1.84587	-0.922486	0.356275	NA		CDH3_1191	1.06183
CDH5_1192	0.888747	3.66843	2.02474	1.8118	0.0700164	NA		CDH5_1192	0.888747	-1.80735	2.43252	-0.742997	0.457484	NA		CDH5_1192	0.888747	1.08779	1.91539	0.567919	0.57009	1		CDH5_1192	0.888747	0.655139	2.41264	0.271545	0.785972	1		CDH5_1192	0.888747	0.402156	2.01665	0.199418	0.841936	NA		CDH5_1192	0.888747	2.40062	1.78705	1.34334	0.179162	NA		CDH5_1192	0.888747
CDK1_1196	362.29	-0.651459	0.367194	-1.77416	0.0760372	0.204873		CDK1_1196	362.29	0.345436	0.361306	0.956076	0.339034	NA		CDK1_1196	362.29	0.113612	0.306942	0.370142	0.711277	1		CDK1_1196	362.29	-0.270261	0.365445	-0.739538	0.45958	0.907666		CDK1_1196	362.29	-0.799192	0.313603	-2.54842	0.0108211	0.0759619		CDK1_1196	362.29	-1.38005	0.31255	-4.41546	1.00795e-05	0.00028266		CDK1_1196	362.29
CDK19_1201	307.692	0.465257	0.323116	1.43991	0.149894	0.297796		CDK19_1201	307.692	-0.494275	0.322875	-1.53085	0.125806	NA		CDK19_1201	307.692	-0.112859	0.27404	-0.411833	0.680462	1		CDK19_1201	307.692	0.216352	0.324171	0.667401	0.504516	0.93208		CDK19_1201	307.692	0.450959	0.274948	1.64016	0.100972	0.240423		CDK19_1201	307.692	0.27635	0.272944	1.01248	0.311309	0.635723		CDK19_1201	307.692
CDK2_1202	38.7187	-1.14738	0.48736	-2.35426	0.0185594	NA		CDK2_1202	38.7187	0.32444	0.413639	0.784356	0.432832	NA		CDK2_1202	38.7187	0.188768	0.361228	0.522572	0.601272	1		CDK2_1202	38.7187	-0.175267	0.445233	-0.393651	0.693839	1		CDK2_1202	38.7187	-0.079756	0.38377	-0.207822	0.835368	0.891039		CDK2_1202	38.7187	-0.656897	0.381186	-1.7233	0.0848349	0.317371		CDK2_1202	38.7187
CDK4_1203	2331.23	0.470543	0.317928	1.48003	0.138865	0.285834		CDK4_1203	2331.23	-0.561123	0.317932	-1.76491	0.0775781	0.22735		CDK4_1203	2331.23	-0.161393	0.268857	-0.600293	0.548311	1		CDK4_1203	2331.23	-0.0142894	0.31822	-0.0449042	0.964184	1		CDK4_1203	2331.23	0.333765	0.269032	1.24062	0.214747	0.370793		CDK4_1203	2331.23	-0.118403	0.268854	-0.440399	0.659648	0.866202		CDK4_1203	2331.23
CDK5_1206	210.297	-0.409614	0.365562	-1.12051	0.262498	0.413939		CDK5_1206	210.297	0.598023	0.356535	1.67732	0.0934801	NA		CDK5_1206	210.297	0.19132	0.304369	0.628579	0.529625	1		CDK5_1206	210.297	-0.466298	0.366139	-1.27355	0.202821	0.718543		CDK5_1206	210.297	-0.703659	0.31526	-2.232	0.0256152	0.115352		CDK5_1206	210.297	-0.306668	0.306677	-0.999972	0.317324	0.643952		CDK5_1206	210.297
CDK5R1_1209	1308.49	1.71033	0.780983	2.18997	0.0285267	0.129316		CDK5R1_1209	1308.49	-1.17845	0.781696	-1.50755	0.13167	0.293644		CDK5R1_1209	1308.49	-0.578069	0.66072	-0.874907	0.381624	1		CDK5R1_1209	1308.49	0.56588	0.781321	0.724261	0.468906	0.914253		CDK5R1_1209	1308.49	1.20485	0.660305	1.82469	0.0680477	0.194086		CDK5R1_1209	1308.49	-0.26671	0.660573	-0.403756	0.686392	0.876251		CDK5R1_1209	1308.49
CDK6_1213	846.499	-0.0652468	0.263035	-0.248054	0.804093	0.868082		CDK6_1213	846.499	-0.39738	0.261697	-1.51847	0.128895	NA		CDK6_1213	846.499	-0.101864	0.221823	-0.459213	0.646081	1		CDK6_1213	846.499	-0.114077	0.263189	-0.433441	0.664695	0.997258		CDK6_1213	846.499	0.0145591	0.223239	0.0652176	0.948001	0.968645		CDK6_1213	846.499	-0.485403	0.222616	-2.18045	0.0292243	0.157997		CDK6_1213	846.499
CDKN1A_1219	30.5295	0.161944	0.516799	0.313359	0.754008	NA		CDKN1A_1219	30.5295	0.694037	0.470387	1.47546	0.140089	NA		CDKN1A_1219	30.5295	-0.154753	0.435171	-0.355614	0.72213	1		CDKN1A_1219	30.5295	0.667247	0.496923	1.34276	0.179351	0.699857		CDKN1A_1219	30.5295	0.82485	0.427577	1.92913	0.0537153	0.16965		CDKN1A_1219	30.5295	1.93582	0.394214	4.91058	9.08071e-07	3.47524e-05		CDKN1A_1219	30.5295
CDKN1B_1222	486.116	0.00089591	0.225885	0.00396623	0.996835	0.999544		CDKN1B_1222	486.116	0.39914	0.221607	1.80112	0.0716843	NA		CDKN1B_1222	486.116	-0.0351006	0.189959	-0.184779	0.853402	1		CDKN1B_1222	486.116	0.187904	0.225114	0.834704	0.403884	0.869607		CDKN1B_1222	486.116	0.0321906	0.192836	0.166933	0.867423	0.914853		CDKN1B_1222	486.116	0.104799	0.18967	0.55253	0.580585	0.830433		CDKN1B_1222	486.116
CEBPA_1240	49.6461	2.21745	1.00878	2.19815	0.0279381	0.128223		CEBPA_1240	49.6461	-2.32152	1.06825	-2.1732	0.029765	NA		CEBPA_1240	49.6461	0.219082	0.863978	0.253574	0.799825	1		CEBPA_1240	49.6461	2.33963	1.00837	2.3202	0.0203301	0.467876		CEBPA_1240	49.6461	2.31527	0.85504	2.70779	0.00677324	0.063314		CEBPA_1240	49.6461	2.03137	0.853234	2.38078	0.0172758	0.111505		CEBPA_1240	49.6461
CEBPD_1242	46.8047	-1.55358	0.753342	-2.06225	0.0391838	0.151171		CEBPD_1242	46.8047	0.840262	0.703465	1.19446	0.232298	NA		CEBPD_1242	46.8047	0.161946	0.602047	0.268992	0.787936	1		CEBPD_1242	46.8047	-2.29411	0.788746	-2.90855	0.00363108	0.287638		CEBPD_1242	46.8047	-1.23963	0.638866	-1.94036	0.0523365	0.168562		CEBPD_1242	46.8047	-0.387377	0.607633	-0.637518	0.523788	0.800297		CEBPD_1242	46.8047
CEBPZ_1245	657.913	-0.390741	0.189291	-2.06424	0.0389954	0.151171		CEBPZ_1245	657.913	-0.252702	0.184744	-1.36785	0.17136	NA		CEBPZ_1245	657.913	-0.0312859	0.157451	-0.198703	0.842495	1		CEBPZ_1245	657.913	-0.194822	0.188318	-1.03454	0.300885	0.794746		CEBPZ_1245	657.913	-0.109136	0.160768	-0.678842	0.497238	0.629238		CEBPZ_1245	657.913	0.168202	0.15703	1.07115	0.284103	0.60922		CEBPZ_1245	657.913
CENPA_1247	6.90354	-1.34795	1.15134	-1.17076	0.241694	NA		CENPA_1247	6.90354	1.25206	0.923879	1.35522	0.175347	NA		CENPA_1247	6.90354	0.288217	0.822109	0.350583	0.725901	1		CENPA_1247	6.90354	-0.735927	1.07224	-0.686343	0.492497	0.926674		CENPA_1247	6.90354	-1.14351	0.978005	-1.16923	0.242312	NA		CENPA_1247	6.90354	-1.0462	0.904585	-1.15655	0.247455	0.56639		CENPA_1247	6.90354
CENPF_1252	29.5498	-0.259846	0.524574	-0.495347	0.620355	NA		CENPF_1252	29.5498	0.375633	0.485535	0.773647	0.439139	NA		CENPF_1252	29.5498	-0.0349665	0.428396	-0.081622	0.934947	1		CENPF_1252	29.5498	0.17136	0.510485	0.335681	0.737111	1		CENPF_1252	29.5498	-0.270952	0.456103	-0.594058	0.552473	0.677636		CENPF_1252	29.5498	-2.02253	0.514498	-3.93107	8.45703e-05	0.00174118		CENPF_1252	29.5498
CENPW_1256	737.407	0.350893	0.352518	0.995393	0.319545	0.466794		CENPW_1256	737.407	-0.363384	0.352106	-1.03203	0.302057	NA		CENPW_1256	737.407	-0.098363	0.298141	-0.329921	0.741459	1		CENPW_1256	737.407	0.212616	0.352754	0.602729	0.546689	0.952221		CENPW_1256	737.407	-0.0491295	0.299443	-0.16407	0.869676	0.916396		CENPW_1256	737.407	-0.64097	0.299075	-2.14317	0.0320992	0.168947		CENPW_1256	737.407
CEP57_1257	577.788	0.928777	0.523749	1.77332	0.076175	0.204873		CEP57_1257	577.788	-1.14262	0.525461	-2.17452	0.0296664	NA		CEP57_1257	577.788	-0.451358	0.444146	-1.01624	0.309515	1		CEP57_1257	577.788	0.040928	0.525145	0.0779366	0.937879	1		CEP57_1257	577.788	0.998709	0.443174	2.25354	0.0242252	0.113052		CEP57_1257	577.788	0.277795	0.443109	0.626923	0.53071	0.801107		CEP57_1257	577.788
CERK_1258	0.861704	1.36933	2.34386	0.58422	0.559073	NA		CERK_1258	0.861704	-3.42097	2.67415	-1.27927	0.200801	NA		CERK_1258	0.861704	-2.74907	2.24656	-1.22368	0.221072	1		CERK_1258	0.861704	-2.36163	2.67415	-0.883133	0.377164	0.855655		CERK_1258	0.861704	-2.07988	2.24656	-0.925808	0.354546	NA		CERK_1258	0.861704	0.43606	2.02863	0.214953	0.829804	NA		CERK_1258	0.861704
CES1_1259	1.52154	2.34538	1.28822	1.82063	0.0686627	NA		CES1_1259	1.52154	0.503639	1.40113	0.359452	0.719257	NA		CES1_1259	1.52154	1.46691	1.16453	1.25966	0.207791	1		CES1_1259	1.52154	1.03006	1.51087	0.681769	0.495385	0.927597		CES1_1259	1.52154	1.08038	1.30683	0.826717	0.408398	NA		CES1_1259	1.52154	1.0046	1.2413	0.809317	0.418333	0.729281		CES1_1259	1.52154
CETN3_1262	2.94501	-2.13048	1.5818	-1.34688	0.17802	NA		CETN3_1262	2.94501	0.474858	0.782285	0.607015	0.543841	NA		CETN3_1262	2.94501	0.459277	0.715992	0.641456	0.521227	1		CETN3_1262	2.94501	-2.14453	1.55309	-1.38082	0.167335	0.69418		CETN3_1262	2.94501	1.38423	0.698827	1.9808	0.0476141	NA		CETN3_1262	2.94501	-0.341901	0.814903	-0.41956	0.674807	0.872658		CETN3_1262	2.94501
CFH_1265	0.264377	-0.248794	10.656	-0.0233478	0.981373	NA		CFH_1265	0.264377	-1.30515	10.6822	-0.12218	0.902756	NA		CFH_1265	0.264377	1.43022	9.00276	0.158865	0.873775	1		CFH_1265	0.264377	-0.245913	10.6822	-0.0230209	0.981634	1		CFH_1265	0.264377	1.30527	9.01602	0.144772	0.884891	NA		CFH_1265	0.264377	-0.526915	9.02836	-0.0583622	0.95346	NA		CFH_1265	0.264377
CFH_1266	4.29761	-1.71651	1.19812	-1.43268	0.151951	NA		CFH_1266	4.29761	0.382398	0.716216	0.533915	0.593401	NA		CFH_1266	4.29761	-0.00917771	0.675868	-0.0135791	0.989166	1		CFH_1266	4.29761	-1.15025	1.04758	-1.09801	0.2722	0.767583		CFH_1266	4.29761	-3.87392	1.29637	-2.98827	0.00280559	NA		CFH_1266	4.29761	0.0464614	0.679754	0.0683503	0.945507	0.976771		CFH_1266	4.29761
CFLAR_1269	12.0159	-1.29532	0.909022	-1.42496	0.154168	NA		CFLAR_1269	12.0159	0.155072	0.735879	0.21073	0.833098	NA		CFLAR_1269	12.0159	0.408598	0.636012	0.642438	0.520589	1		CFLAR_1269	12.0159	-0.0463385	0.791368	-0.058555	0.953307	1		CFLAR_1269	12.0159	-0.708535	0.735423	-0.963439	0.335327	NA		CFLAR_1269	12.0159	0.167171	0.646353	0.258637	0.795915	0.925675		CFLAR_1269	12.0159
CFLAR_1270	3.70882	-0.286774	1.04048	-0.275618	0.782842	NA		CFLAR_1270	3.70882	-1.67527	1.09083	-1.53578	0.124592	NA		CFLAR_1270	3.70882	1.09271	0.758263	1.44107	0.149566	1		CFLAR_1270	3.70882	-1.05871	1.17296	-0.902595	0.366741	0.848617		CFLAR_1270	3.70882	-3.77743	1.37024	-2.75677	0.00583751	NA		CFLAR_1270	3.70882	-0.757617	0.89739	-0.844246	0.398532	0.712815		CFLAR_1270	3.70882
CGA_1272	0.466399	0.940063	5.26957	0.178395	0.858413	NA		CGA_1272	0.466399	-1.54787	5.27423	-0.293477	0.769157	NA		CGA_1272	0.466399	-0.875992	4.45756	-0.196518	0.844204	1		CGA_1272	0.466399	3.17896	5.11711	0.621242	0.53444	0.94481		CGA_1272	0.466399	1.03933	4.43244	0.234483	0.81461	NA		CGA_1272	0.466399	1.5144	4.39058	0.344921	0.730154	NA		CGA_1272	0.466399
CGRRF1_1278	19.8763	-1.80941	0.927229	-1.95141	0.0510078	NA		CGRRF1_1278	19.8763	0.740902	0.806085	0.919136	0.358024	NA		CGRRF1_1278	19.8763	-0.381816	0.706314	-0.540576	0.5888	1		CGRRF1_1278	19.8763	-1.21523	0.885088	-1.373	0.169752	0.694891		CGRRF1_1278	19.8763	-1.94856	0.817174	-2.38451	0.0171019	0.0947335		CGRRF1_1278	19.8763	-0.0589759	0.700738	-0.0841625	0.932927	0.974074		CGRRF1_1278	19.8763
CHAC1_1279	43.3732	0.906699	0.437112	2.0743	0.0380519	NA		CHAC1_1279	43.3732	0.274506	0.42693	0.642978	0.520238	NA		CHAC1_1279	43.3732	0.344502	0.375872	0.91654	0.359384	1		CHAC1_1279	43.3732	1.34278	0.426432	3.14888	0.00163898	0.244997		CHAC1_1279	43.3732	2.36665	0.353927	6.68684	2.2804e-11	5.457e-09		CHAC1_1279	43.3732	2.87076	0.343894	8.3478	6.95455e-17	1.41395e-14		CHAC1_1279	43.3732
CHEK1_1288	508.104	-0.00691485	0.238043	-0.0290488	0.976826	0.985371		CHEK1_1288	508.104	-0.539366	0.236374	-2.28183	0.0224991	NA		CHEK1_1288	508.104	-0.153978	0.200688	-0.767251	0.442933	1		CHEK1_1288	508.104	-0.311827	0.239449	-1.30227	0.192825	0.713327		CHEK1_1288	508.104	-0.315709	0.204461	-1.5441	0.122564	0.268339		CHEK1_1288	508.104	-0.748856	0.202958	-3.6897	0.000224519	0.00388489		CHEK1_1288	508.104
CHEK2_1289	12.2942	2.17071	0.624918	3.4736	0.000513535	NA		CHEK2_1289	12.2942	0.448764	0.64163	0.699413	0.484294	NA		CHEK2_1289	12.2942	0.553553	0.562293	0.984456	0.324891	1		CHEK2_1289	12.2942	0.300467	0.695156	0.432229	0.665575	0.997258		CHEK2_1289	12.2942	0.54314	0.593792	0.914697	0.360351	NA		CHEK2_1289	12.2942	0.619744	0.562427	1.10191	0.2705	0.597636		CHEK2_1289	12.2942
CHERP_1290	155.263	-0.177726	0.229405	-0.774728	0.4385	0.578428		CHERP_1290	155.263	-0.430908	0.219146	-1.96631	0.0492632	NA		CHERP_1290	155.263	-0.0800789	0.188603	-0.424589	0.671136	1		CHERP_1290	155.263	0.107311	0.225195	0.476527	0.633699	0.987568		CHERP_1290	155.263	0.0084938	0.196562	0.0432118	0.965533	0.977422		CHERP_1290	155.263	-0.205285	0.190626	-1.0769	0.281526	0.607701		CHERP_1290	155.263
CHIC2_1295	273.566	0.0681098	0.295124	0.230784	0.817483	0.876893		CHIC2_1295	273.566	-0.636923	0.29335	-2.17121	0.0299154	NA		CHIC2_1295	273.566	-0.308918	0.249751	-1.23691	0.216122	1		CHIC2_1295	273.566	-0.410154	0.298673	-1.37326	0.169673	0.694891		CHIC2_1295	273.566	0.000844927	0.252615	0.00334472	0.997331	0.99942		CHIC2_1295	273.566	-0.0622287	0.248794	-0.250121	0.802494	0.929224		CHIC2_1295	273.566
CHMP2B_1301	62.8476	-0.794392	0.446913	-1.77751	0.0754846	0.204807		CHMP2B_1301	62.8476	0.484343	0.408012	1.18708	0.235196	NA		CHMP2B_1301	62.8476	0.00353549	0.355948	0.0099326	0.992075	1		CHMP2B_1301	62.8476	-0.498222	0.438433	-1.13637	0.255801	0.757457		CHMP2B_1301	62.8476	-0.625002	0.382841	-1.63254	0.102567	0.243012		CHMP2B_1301	62.8476	0.0227582	0.356399	0.0638559	0.949085	0.977963		CHMP2B_1301	62.8476
CHMP4A_1304	2600.15	0.632879	0.525839	1.20356	0.22876	0.379211		CHMP4A_1304	2600.15	-1.3365	0.526185	-2.53998	0.011086	0.0973491		CHMP4A_1304	2600.15	-0.513766	0.444665	-1.1554	0.247926	1		CHMP4A_1304	2600.15	0.0286381	0.52604	0.0544409	0.956584	1		CHMP4A_1304	2600.15	0.569734	0.444573	1.28153	0.200008	0.355696		CHMP4A_1304	2600.15	-0.213794	0.444575	-0.480896	0.630591	0.854336		CHMP4A_1304	2600.15
CHMP6_1311	253.214	1.33334	0.543155	2.4548	0.0140962	0.104277		CHMP6_1311	253.214	-0.490128	0.54512	-0.899119	0.368589	NA		CHMP6_1311	253.214	0.161943	0.460982	0.351299	0.725364	1		CHMP6_1311	253.214	1.12241	0.543606	2.06476	0.0389461	0.514287		CHMP6_1311	253.214	1.22724	0.460353	2.66587	0.00767896	0.0651134		CHMP6_1311	253.214	0.554035	0.460136	1.20407	0.228564	0.541528		CHMP6_1311	253.214
CHN1_1312	397.531	-1.29074	0.44843	-2.87834	0.00399768	0.073532		CHN1_1312	397.531	-0.291479	0.442395	-0.658866	0.509982	NA		CHN1_1312	397.531	-0.192346	0.374807	-0.513188	0.60782	1		CHN1_1312	397.531	-1.00379	0.447055	-2.24534	0.0247461	0.467876		CHN1_1312	397.531	-1.37712	0.38191	-3.60589	0.000311087	0.0101977		CHN1_1312	397.531	-1.24091	0.377541	-3.28682	0.00101324	0.013665		CHN1_1312	397.531
CHRNA4_1328	16.8954	1.26325	0.518755	2.43515	0.0148857	NA		CHRNA4_1328	16.8954	-1.62262	0.602878	-2.69146	0.0071139	NA		CHRNA4_1328	16.8954	-0.624254	0.489715	-1.27473	0.202405	1		CHRNA4_1328	16.8954	0.580541	0.540088	1.0749	0.282418	0.772749		CHRNA4_1328	16.8954	0.41567	0.476124	0.87303	0.382646	0.53175		CHRNA4_1328	16.8954	0.638585	0.448021	1.42535	0.154057	0.437303		CHRNA4_1328	16.8954
CHUK_1342	42.2404	-0.789966	0.493327	-1.6013	0.10931	NA		CHUK_1342	42.2404	0.391281	0.448793	0.871854	0.383288	NA		CHUK_1342	42.2404	0.139876	0.389727	0.358907	0.719665	1		CHUK_1342	42.2404	-1.33658	0.518081	-2.57986	0.00988405	0.415542		CHUK_1342	42.2404	-1.06858	0.438935	-2.43448	0.0149131	0.0892176		CHUK_1342	42.2404	0.174488	0.389994	0.447411	0.654578	0.866202		CHUK_1342	42.2404
CIAPIN1_1343	42.7511	-0.284657	0.403145	-0.70609	0.480132	NA		CIAPIN1_1343	42.7511	-0.557017	0.381749	-1.45912	0.144533	NA		CIAPIN1_1343	42.7511	-0.120551	0.327851	-0.3677	0.713097	1		CIAPIN1_1343	42.7511	-0.2078	0.400779	-0.51849	0.604117	0.977877		CIAPIN1_1343	42.7511	-0.0992754	0.345487	-0.287349	0.773845	0.848757		CIAPIN1_1343	42.7511	-0.399203	0.335739	-1.18903	0.234429	0.551408		CIAPIN1_1343	42.7511
CIRBP_1351	36.5358	-0.293596	0.45224	-0.649204	0.516206	NA		CIRBP_1351	36.5358	0.694442	0.408691	1.69919	0.0892842	NA		CIRBP_1351	36.5358	0.14574	0.362773	0.40174	0.687876	1		CIRBP_1351	36.5358	-0.767369	0.473485	-1.62068	0.105085	0.616397		CIRBP_1351	36.5358	-0.760261	0.412271	-1.84408	0.0651716	0.188808		CIRBP_1351	36.5358	-0.158986	0.370496	-0.429117	0.667838	0.868991		CIRBP_1351	36.5358
CISD1_1354	46.1898	-0.233344	0.434617	-0.536895	0.59134	0.705251		CISD1_1354	46.1898	0.917339	0.398306	2.3031	0.0212731	NA		CISD1_1354	46.1898	0.0527374	0.354183	0.148899	0.881633	1		CISD1_1354	46.1898	-0.195038	0.433719	-0.449687	0.652936	0.995901		CISD1_1354	46.1898	0.0916929	0.368795	0.248629	0.803648	0.871574		CISD1_1354	46.1898	0.341318	0.350673	0.973323	0.330393	0.656509		CISD1_1354	46.1898
CKS1B_1362	96.5751	-0.845891	0.524332	-1.61327	0.106685	0.247039		CKS1B_1362	96.5751	0.623061	0.504476	1.23506	0.216807	NA		CKS1B_1362	96.5751	0.114332	0.431413	0.265018	0.790995	1		CKS1B_1362	96.5751	-0.435576	0.518591	-0.839921	0.400953	0.869607		CKS1B_1362	96.5751	-0.673993	0.446835	-1.50837	0.131459	0.280511		CKS1B_1362	96.5751	-0.437374	0.435509	-1.00428	0.315243	0.641329		CKS1B_1362	96.5751
CLPX_1399	58.6574	-0.383134	0.464585	-0.82468	0.409553	0.552762		CLPX_1399	58.6574	0.367939	0.4389	0.838322	0.40185	NA		CLPX_1399	58.6574	-0.315826	0.38539	-0.819498	0.412502	1		CLPX_1399	58.6574	-0.607254	0.470747	-1.28998	0.197058	0.717803		CLPX_1399	58.6574	-0.825196	0.413501	-1.99564	0.0459736	0.157132		CLPX_1399	58.6574	0.128447	0.380229	0.337814	0.735503	0.898307		CLPX_1399	58.6574
CLSTN1_1400	1206.84	0.234916	0.217393	1.0806	0.279873	0.429947		CLSTN1_1400	1206.84	-0.0815965	0.216501	-0.376888	0.706257	0.80984		CLSTN1_1400	1206.84	-0.0782118	0.183759	-0.425621	0.670384	1		CLSTN1_1400	1206.84	0.0729629	0.217689	0.33517	0.737496	1		CLSTN1_1400	1206.84	0.149572	0.184665	0.809966	0.41796	0.561582		CLSTN1_1400	1206.84	0.0114017	0.183695	0.0620684	0.950508	0.977963		CLSTN1_1400	1206.84
CLTB_1402	652.216	0.56752	0.444978	1.27539	0.202172	0.353187		CLTB_1402	652.216	-0.89564	0.445612	-2.00991	0.0444409	NA		CLTB_1402	652.216	-0.506294	0.377125	-1.34251	0.179432	1		CLTB_1402	652.216	-0.323524	0.446532	-0.724525	0.468743	0.914253		CLTB_1402	652.216	0.364052	0.377026	0.965587	0.334251	0.487127		CLTB_1402	652.216	-0.608136	0.377372	-1.6115	0.107071	0.359815		CLTB_1402	652.216
CLTC_1405	946.348	-1.02756	0.395961	-2.5951	0.00945635	0.0952906		CLTC_1405	946.348	0.501369	0.392594	1.27707	0.201579	NA		CLTC_1405	946.348	0.0186741	0.332587	0.0561481	0.955224	1		CLTC_1405	946.348	-0.639677	0.395037	-1.61928	0.105386	0.616397		CLTC_1405	946.348	-0.746349	0.335104	-2.22722	0.0259327	0.115533		CLTC_1405	946.348	-0.137485	0.33277	-0.413152	0.679495	0.87329		CLTC_1405	946.348
CLU_1406	59.3946	0.471282	0.929377	0.507094	0.612089	0.7204		CLU_1406	59.3946	-3.51405	1.00331	-3.50245	0.000460997	NA		CLU_1406	59.3946	-0.225126	0.788506	-0.28551	0.775253	1		CLU_1406	59.3946	0.432884	0.929811	0.465561	0.641529	0.991875		CLU_1406	59.3946	1.28574	0.783889	1.64021	0.100962	0.240423		CLU_1406	59.3946	0.140267	0.78609	0.178436	0.85838	0.953007		CLU_1406	59.3946
CNDP2_1408	8.42877	0.878454	0.630269	1.39378	0.163385	NA		CNDP2_1408	8.42877	-0.227945	0.634004	-0.359533	0.719197	NA		CNDP2_1408	8.42877	-0.36447	0.587423	-0.620456	0.534957	1		CNDP2_1408	8.42877	0.812325	0.634752	1.27975	0.200633	0.718543		CNDP2_1408	8.42877	0.7842	0.557958	1.40548	0.159878	NA		CNDP2_1408	8.42877	0.258777	0.552779	0.468138	0.639686	0.858878		CNDP2_1408	8.42877
CNOT4_1427	429.84	0.112733	0.203598	0.553704	0.579781	0.695964		CNOT4_1427	429.84	-0.295177	0.200927	-1.46908	0.141812	NA		CNOT4_1427	429.84	-0.189508	0.172026	-1.10162	0.270626	1		CNOT4_1427	429.84	-0.0946148	0.20484	-0.461897	0.644156	0.993066		CNOT4_1427	429.84	0.230706	0.173744	1.32785	0.184226	0.338338		CNOT4_1427	429.84	0.0673134	0.171216	0.393149	0.694209	0.878968		CNOT4_1427	429.84
CNPY3_1433	156.243	-0.269694	0.250263	-1.07764	0.281193	0.431616		CNPY3_1433	156.243	0.450195	0.235024	1.91553	0.055425	NA		CNPY3_1433	156.243	-0.117994	0.206468	-0.571486	0.56767	1		CNPY3_1433	156.243	-0.156624	0.248809	-0.629496	0.529024	0.944044		CNPY3_1433	156.243	-0.330105	0.217516	-1.51761	0.129113	0.277118		CNPY3_1433	156.243	-0.415055	0.209862	-1.97775	0.0479564	0.22513		CNPY3_1433	156.243
COASY_1438	47.7112	-0.613434	0.447606	-1.37048	0.170538	0.318671		COASY_1438	47.7112	0.628358	0.407559	1.54176	0.123131	NA		COASY_1438	47.7112	0.175541	0.356012	0.493075	0.62196	1		COASY_1438	47.7112	-1.19961	0.471508	-2.5442	0.0109528	0.416105		COASY_1438	47.7112	-0.587178	0.387877	-1.51383	0.13007	0.278248		COASY_1438	47.7112	0.312692	0.354975	0.880883	0.378381	0.69709		COASY_1438	47.7112
COG2_1441	140.436	-0.0267273	0.29202	-0.0915255	0.927075	0.956095		COG2_1441	140.436	-0.55333	0.286918	-1.92853	0.053789	NA		COG2_1441	140.436	-0.181436	0.245222	-0.739886	0.459369	1		COG2_1441	140.436	-0.255783	0.295104	-0.866756	0.386076	0.861099		COG2_1441	140.436	0.243523	0.24853	0.979851	0.327159	0.480302		COG2_1441	140.436	-0.210002	0.245944	-0.853862	0.393182	0.708334		COG2_1441	140.436
COL12A1_1461	69.7306	-0.0323608	0.735513	-0.0439976	0.964906	0.980263		COL12A1_1461	69.7306	0.287934	0.724643	0.397346	0.691113	NA		COL12A1_1461	69.7306	0.622103	0.614622	1.01217	0.311456	1		COL12A1_1461	69.7306	-0.695444	0.746068	-0.932145	0.351261	0.83326		COL12A1_1461	69.7306	-0.364791	0.63218	-0.577036	0.563915	0.687092		COL12A1_1461	69.7306	2.10191	0.609908	3.44627	0.000568381	0.00832858		COL12A1_1461	69.7306
COL1A1_1466	1771.13	-0.713546	0.883405	-0.807722	0.419251	0.560655		COL1A1_1466	1771.13	0.831737	0.882744	0.942218	0.346081	0.54093		COL1A1_1466	1771.13	0.694512	0.74616	0.930782	0.351966	1		COL1A1_1466	1771.13	-1.01166	0.883617	-1.14491	0.252248	0.755263		COL1A1_1466	1771.13	-1.4134	0.747475	-1.8909	0.0586375	0.177395		COL1A1_1466	1771.13	1.71658	0.746061	2.30086	0.0213993	0.127261		COL1A1_1466	1771.13
COL4A1_1472	1262.53	-0.214938	0.291041	-0.738513	0.460203	0.597428		COL4A1_1472	1262.53	-0.21291	0.289886	-0.734459	0.462669	0.613383		COL4A1_1472	1262.53	0.0126916	0.245403	0.0517172	0.958754	1		COL4A1_1472	1262.53	0.147052	0.290556	0.506108	0.612781	0.980036		COL4A1_1472	1262.53	-0.132713	0.246581	-0.538214	0.590429	0.70693		COL4A1_1472	1262.53	0.456239	0.245093	1.86149	0.0626744	0.262393		COL4A1_1472	1262.53
COL4A2_1473	237.744	-0.634444	0.304033	-2.08676	0.03691	0.147821		COL4A2_1473	237.744	0.316952	0.292861	1.08226	0.279137	NA		COL4A2_1473	237.744	0.356201	0.249615	1.427	0.15358	1		COL4A2_1473	237.744	-0.278512	0.300899	-0.925599	0.354654	0.833556		COL4A2_1473	237.744	-0.544564	0.260054	-2.09404	0.0362563	0.137716		COL4A2_1473	237.744	0.292938	0.24999	1.1718	0.241277	0.561427		COL4A2_1473	237.744
CERT1_1476	240.852	-0.0731829	0.19468	-0.375914	0.70698	0.795228		CERT1_1476	240.852	0.178633	0.184052	0.97056	0.331767	NA		CERT1_1476	240.852	-0.0617299	0.161417	-0.382425	0.702146	1		CERT1_1476	240.852	-0.129075	0.19549	-0.660262	0.509085	0.937358		CERT1_1476	240.852	0.0313684	0.167614	0.187146	0.851546	0.901659		CERT1_1476	240.852	0.224487	0.159797	1.40483	0.160073	0.446968		CERT1_1476	240.852
COL5A1_1480	311.18	-0.272664	0.498233	-0.547262	0.584199	0.698993		COL5A1_1480	311.18	-0.083115	0.494792	-0.16798	0.866599	NA		COL5A1_1480	311.18	0.217286	0.41899	0.518595	0.604044	1		COL5A1_1480	311.18	-0.290015	0.498365	-0.581932	0.560613	0.959963		COL5A1_1480	311.18	-0.283664	0.423086	-0.670464	0.502562	0.634299		COL5A1_1480	311.18	0.794252	0.418112	1.89962	0.0574835	0.252013		COL5A1_1480	311.18
COL5A2_1483	320.599	-0.914374	0.467814	-1.95457	0.050634	0.16938		COL5A2_1483	320.599	-0.0270334	0.461112	-0.0586265	0.95325	NA		COL5A2_1483	320.599	0.136863	0.390739	0.350267	0.726139	1		COL5A2_1483	320.599	-0.661711	0.466427	-1.41868	0.155992	0.684329		COL5A2_1483	320.599	-0.934666	0.398253	-2.34691	0.0189297	0.0993597		COL5A2_1483	320.599	-0.156924	0.391483	-0.400845	0.688534	0.876634		COL5A2_1483	320.599
COPB2_1491	114.57	-0.720536	0.457967	-1.57334	0.115641	0.25913		COPB2_1491	114.57	0.489563	0.437752	1.11836	0.263414	NA		COPB2_1491	114.57	0.100679	0.37549	0.268128	0.788601	1		COPB2_1491	114.57	-0.307236	0.45183	-0.679982	0.496516	0.927597		COPB2_1491	114.57	-0.350611	0.387819	-0.90406	0.365964	0.516363		COPB2_1491	114.57	-0.148193	0.377612	-0.392446	0.694728	0.878968		COPB2_1491	114.57
COPS5_1497	713.3	0.0722319	0.253569	0.284861	0.775751	0.846037		COPS5_1497	713.3	-0.541254	0.252635	-2.14244	0.0321584	NA		COPS5_1497	713.3	-0.506333	0.214934	-2.35576	0.018485	1		COPS5_1497	713.3	-0.330064	0.254817	-1.2953	0.195218	0.717388		COPS5_1497	713.3	-0.108284	0.216091	-0.501104	0.616298	0.724362		COPS5_1497	713.3	-0.333985	0.21462	-1.55617	0.119668	0.381455		COPS5_1497	713.3
COPS7A_1498	16.2398	0.472566	0.416396	1.1349	0.256419	NA		COPS7A_1498	16.2398	0.363606	0.374597	0.97066	0.331718	NA		COPS7A_1498	16.2398	0.408771	0.339196	1.20512	0.228158	1		COPS7A_1498	16.2398	0.108713	0.439818	0.247177	0.804771	1		COPS7A_1498	16.2398	-0.0518745	0.394749	-0.131411	0.89545	0.932621		COPS7A_1498	16.2398	-0.47808	0.388534	-1.23047	0.218521	0.532028		COPS7A_1498	16.2398
COPZ1_1499	326.345	-0.562334	0.359793	-1.56294	0.118067	0.261283		COPZ1_1499	326.345	0.445857	0.353286	1.26203	0.206938	NA		COPZ1_1499	326.345	0.1093	0.300574	0.36364	0.716127	1		COPZ1_1499	326.345	-0.300413	0.358438	-0.838117	0.401965	0.869607		COPZ1_1499	326.345	-0.66759	0.307364	-2.17199	0.0298567	0.122973		COPZ1_1499	326.345	-0.0264362	0.301028	-0.0878198	0.93002	0.974074		COPZ1_1499	326.345
COQ5_1506	69.6277	-0.529646	0.457876	-1.15674	0.247377	0.397899		COQ5_1506	69.6277	0.873866	0.430287	2.03089	0.0422659	NA		COQ5_1506	69.6277	0.060547	0.37397	0.161903	0.871382	1		COQ5_1506	69.6277	-0.0950195	0.449443	-0.211416	0.832562	1		COQ5_1506	69.6277	-0.376586	0.391923	-0.960867	0.336619	0.489068		COQ5_1506	69.6277	0.0632156	0.374452	0.168822	0.865937	0.953746		COQ5_1506	69.6277
CORO1A_1507	15.8971	1.66412	0.478124	3.48053	0.00050043	NA		CORO1A_1507	15.8971	0.817203	0.473666	1.72527	0.0844784	NA		CORO1A_1507	15.8971	0.178206	0.439586	0.405396	0.685187	1		CORO1A_1507	15.8971	0.0995086	0.545085	0.182556	0.855146	1		CORO1A_1507	15.8971	0.712315	0.447183	1.59289	0.111184	0.25412		CORO1A_1507	15.8971	-0.438867	0.47401	-0.925861	0.354518	0.675519		CORO1A_1507	15.8971
COX6B1_1519	80.3698	-1.85338	0.818375	-2.2647	0.023531	0.119804		COX6B1_1519	80.3698	1.16109	0.782252	1.48429	0.137732	NA		COX6B1_1519	80.3698	0.316327	0.665239	0.475509	0.634424	1		COX6B1_1519	80.3698	-0.74189	0.798078	-0.929595	0.352581	0.83326		COX6B1_1519	80.3698	-1.37754	0.690317	-1.99552	0.045986	0.157132		COX6B1_1519	80.3698	-0.462786	0.669533	-0.691208	0.489435	0.782736		COX6B1_1519	80.3698
COX6C_1522	0.76418	0.0210915	2.69018	0.00784016	0.993745	NA		COX6C_1522	0.76418	-2.4941	2.69715	-0.924714	0.355115	NA		COX6C_1522	0.76418	-1.8222	2.27364	-0.801447	0.422873	1		COX6C_1522	0.76418	-1.43476	2.69715	-0.531954	0.594758	0.97327		COX6C_1522	0.76418	0.610297	2.18194	0.279704	0.779704	NA		COX6C_1522	0.76418	-0.753992	2.27364	-0.331624	0.740173	NA		COX6C_1522	0.76418
CPNE3_1532	650.206	-0.232864	0.129396	-1.79963	0.0719192	0.198997		CPNE3_1532	650.206	-0.208449	0.124029	-1.68065	0.0928317	NA		CPNE3_1532	650.206	-0.0163138	0.106694	-0.152903	0.878475	1		CPNE3_1532	650.206	-0.030918	0.12813	-0.241301	0.809321	1		CPNE3_1532	650.206	-0.0934618	0.110979	-0.84216	0.399698	0.544382		CPNE3_1532	650.206	0.0897149	0.106499	0.842398	0.399565	0.712815		CPNE3_1532	650.206
CPSF4_1539	154.575	0.339468	0.20813	1.63104	0.102881	0.243666		CPSF4_1539	154.575	0.111659	0.199844	0.558729	0.576346	NA		CPSF4_1539	154.575	0.051725	0.175478	0.294765	0.768173	1		CPSF4_1539	154.575	0.308848	0.208662	1.48014	0.138837	0.663917		CPSF4_1539	154.575	0.230806	0.182132	1.26725	0.205067	0.360034		CPSF4_1539	154.575	0.491497	0.172133	2.85534	0.00429913	0.0419972		CPSF4_1539	154.575
CREBBP_1553	33.711	1.19457	0.84919	1.40672	0.159511	NA		CREBBP_1553	33.711	-1.3698	0.874653	-1.56611	0.117323	NA		CREBBP_1553	33.711	-0.23104	0.730979	-0.316069	0.75195	1		CREBBP_1553	33.711	1.4868	0.846802	1.75579	0.0791251	0.581388		CREBBP_1553	33.711	1.33487	0.72146	1.85023	0.0642805	0.186906		CREBBP_1553	33.711	0.635931	0.72088	0.88216	0.37769	0.69709		CREBBP_1553	33.711
CREG1_1558	124.175	-0.170606	0.336584	-0.506875	0.612242	0.7204		CREG1_1558	124.175	0.17037	0.321287	0.530273	0.595922	NA		CREG1_1558	124.175	0.238614	0.276424	0.863219	0.388017	1		CREG1_1558	124.175	-0.133716	0.33614	-0.397797	0.69078	1		CREG1_1558	124.175	-0.43143	0.295449	-1.46026	0.14422	0.29547		CREG1_1558	124.175	0.103743	0.278086	0.373062	0.709102	0.886514		CREG1_1558	124.175
CRELD2_1561	119.061	-0.487975	0.472083	-1.03366	0.301294	0.449383		CRELD2_1561	119.061	0.0897503	0.460144	0.195048	0.845355	NA		CRELD2_1561	119.061	-0.151803	0.39363	-0.38565	0.699756	1		CRELD2_1561	119.061	-0.622726	0.473961	-1.31388	0.188888	0.705228		CRELD2_1561	119.061	-0.635946	0.406045	-1.5662	0.117303	0.262652		CRELD2_1561	119.061	-0.636713	0.397635	-1.60125	0.109322	0.363997		CRELD2_1561	119.061
CRK_1571	66.477	0.624599	0.257893	2.42193	0.0154382	0.105887		CRK_1571	66.477	-0.142674	0.252658	-0.564693	0.572283	NA		CRK_1571	66.477	0.0566263	0.222123	0.254932	0.798775	1		CRK_1571	66.477	-0.128608	0.277983	-0.462645	0.643619	0.993066		CRK_1571	66.477	0.949431	0.219476	4.3259	1.51911e-05	0.00117265		CRK_1571	66.477	0.156234	0.221794	0.704409	0.481178	0.776811		CRK_1571	66.477
CRTAP_1578	8.09131	0.0900967	0.950552	0.0947836	0.924487	NA		CRTAP_1578	8.09131	-1.1997	0.965252	-1.24288	0.213911	NA		CRTAP_1578	8.09131	-0.00756907	0.793935	-0.00953361	0.992393	1		CRTAP_1578	8.09131	-2.72813	1.34043	-2.03526	0.0418246	0.514287		CRTAP_1578	8.09131	-0.285182	0.845025	-0.337484	0.735752	NA		CRTAP_1578	8.09131	-1.72537	0.912408	-1.89101	0.0586227	0.254613		CRTAP_1578	8.09131
CRYAB_1582	55.4247	-0.848175	0.770273	-1.10113	0.270838	0.421676		CRYAB_1582	55.4247	0.382239	0.721806	0.529559	0.596418	NA		CRYAB_1582	55.4247	0.70102	0.614297	1.14117	0.253798	1		CRYAB_1582	55.4247	-0.84844	0.770712	-1.10085	0.270961	0.767583		CRYAB_1582	55.4247	0.0899999	0.636078	0.141492	0.887481	0.929237		CRYAB_1582	55.4247	2.41131	0.604694	3.98765	6.67315e-05	0.00145376		CRYAB_1582	55.4247
CRYZ_1586	73.8868	-1.45665	0.649801	-2.24168	0.024982	0.120976		CRYZ_1586	73.8868	0.398982	0.616035	0.647662	0.517204	NA		CRYZ_1586	73.8868	-0.173853	0.527301	-0.329703	0.741624	1		CRYZ_1586	73.8868	-0.819768	0.636286	-1.28836	0.197619	0.718543		CRYZ_1586	73.8868	-1.08986	0.549942	-1.98177	0.0475052	0.159153		CRYZ_1586	73.8868	-0.967717	0.535497	-1.80714	0.070741	0.286181		CRYZ_1586	73.8868
CSF1_1590	6.12395	-0.155542	1.16531	-0.133478	0.893816	NA		CSF1_1590	6.12395	-2.50225	1.29114	-1.93801	0.0526223	NA		CSF1_1590	6.12395	-0.756288	0.998331	-0.757552	0.448719	1		CSF1_1590	6.12395	-3.42145	1.75545	-1.94904	0.051291	0.525407		CSF1_1590	6.12395	-0.66831	1.04435	-0.639927	0.52222	NA		CSF1_1590	6.12395	-0.64521	0.995804	-0.647929	0.517031	0.796355		CSF1_1590	6.12395
CSF3_1592	0.996676	2.2284	2.63409	0.845984	0.397562	NA		CSF3_1592	0.996676	-0.664074	2.86321	-0.231933	0.81659	NA		CSF3_1592	0.996676	-0.624376	2.45453	-0.254377	0.799204	1		CSF3_1592	0.996676	-1.22569	2.91661	-0.420245	0.674307	0.99945		CSF3_1592	0.996676	1.09744	2.35708	0.465595	0.641505	NA		CSF3_1592	0.996676	0.404652	2.38556	0.169625	0.865305	NA		CSF3_1592	0.996676
CSNK1D_1599	1002.41	0.164548	0.161782	1.0171	0.309107	0.456859		CSNK1D_1599	1002.41	-0.156166	0.160233	-0.974619	0.329749	NA		CSNK1D_1599	1002.41	-0.069912	0.136584	-0.51186	0.608749	1		CSNK1D_1599	1002.41	0.106393	0.161982	0.656818	0.511298	0.937765		CSNK1D_1599	1002.41	0.0820695	0.138257	0.593601	0.552779	0.677656		CSNK1D_1599	1002.41	0.172345	0.136194	1.26544	0.205712	0.51436		CSNK1D_1599	1002.41
CSNK1E_1602	9.05898	0.749066	0.600108	1.24822	0.211951	NA		CSNK1E_1602	9.05898	-0.366976	0.604233	-0.607342	0.543624	NA		CSNK1E_1602	9.05898	-0.457746	0.556226	-0.822951	0.410536	1		CSNK1E_1602	9.05898	-0.445944	0.698632	-0.638309	0.523272	0.942216		CSNK1E_1602	9.05898	0.206033	0.557856	0.36933	0.711881	NA		CSNK1E_1602	9.05898	0.587287	0.503823	1.16566	0.243751	0.564744		CSNK1E_1602	9.05898
CSNK2A2_1609	128.484	-0.0473928	0.206738	-0.229241	0.818681	0.877668		CSNK2A2_1609	128.484	-0.162363	0.19179	-0.846567	0.397237	NA		CSNK2A2_1609	128.484	-0.0346133	0.168912	-0.20492	0.837635	1		CSNK2A2_1609	128.484	-0.0894651	0.207781	-0.430574	0.666778	0.997258		CSNK2A2_1609	128.484	-0.195072	0.18349	-1.06312	0.287728	0.44165		CSNK2A2_1609	128.484	0.501459	0.163585	3.06544	0.0021735	0.0246356		CSNK2A2_1609	128.484
CST6_1613	0.490355	1.00252	4.05356	0.247318	0.804662	NA		CST6_1613	0.490355	-2.46497	4.17858	-0.589905	0.555254	NA		CST6_1613	0.490355	-1.79309	3.52804	-0.508238	0.611286	1		CST6_1613	0.490355	-1.40564	4.17858	-0.336392	0.736575	1		CST6_1613	0.490355	-0.271665	3.50755	-0.0774515	0.938264	NA		CST6_1613	0.490355	-1.68667	3.52804	-0.478076	0.632596	NA		CST6_1613	0.490355
CT45A6_1618	1.47939	1.42718	2.30716	0.618589	0.536187	NA		CT45A6_1618	1.47939	-2.64724	2.58982	-1.02217	0.3067	NA		CT45A6_1618	1.47939	1.43102	1.93541	0.739388	0.459671	1		CT45A6_1618	1.47939	-1.5879	2.58982	-0.613133	0.539788	0.948145		CT45A6_1618	1.47939	2.03827	1.94747	1.04662	0.295273	NA		CT45A6_1618	1.47939	2.57834	1.88323	1.36911	0.170965	0.460239		CT45A6_1618	1.47939
CTHRC1_1625	0.786379	0.942303	3.07453	0.306487	0.759234	NA		CTHRC1_1625	0.786379	-1.54747	3.07796	-0.502758	0.615134	NA		CTHRC1_1625	0.786379	1.41029	2.48857	0.566709	0.570912	1		CTHRC1_1625	0.786379	1.80578	2.9244	0.617486	0.536914	0.947109		CTHRC1_1625	0.786379	-0.206382	2.60132	-0.0793372	0.936764	NA		CTHRC1_1625	0.786379	-0.769158	2.60132	-0.295679	0.767475	NA		CTHRC1_1625	0.786379
CTNNAL1_1630	74.9132	-1.75638	0.501181	-3.50447	0.000457511	0.0516128		CTNNAL1_1630	74.9132	-0.145929	0.446768	-0.326632	0.743946	NA		CTNNAL1_1630	74.9132	0.0958167	0.381365	0.251247	0.801623	1		CTNNAL1_1630	74.9132	-0.529023	0.46495	-1.1378	0.255202	0.756237		CTNNAL1_1630	74.9132	-1.23176	0.41728	-2.95187	0.00315856	0.0404194		CTNNAL1_1630	74.9132	0.290228	0.380188	0.76338	0.445237	0.75078		CTNNAL1_1630	74.9132
CTNNB1_1633	1824.87	-0.58577	0.200083	-2.92764	0.00341543	0.0720619		CTNNB1_1633	1824.87	0.0739694	0.198182	0.37324	0.70897	0.80984		CTNNB1_1633	1824.87	-0.183203	0.168207	-1.08915	0.276087	1		CTNNB1_1633	1824.87	-0.287164	0.199589	-1.43877	0.150214	0.677352		CTNNB1_1633	1824.87	-0.498907	0.169785	-2.93846	0.00329851	0.0417546		CTNNB1_1633	1824.87	-0.373874	0.16844	-2.21962	0.0264442	0.148243		CTNNB1_1633	1824.87
CTPS1_1637	6.76525	-0.0709553	0.868516	-0.0816972	0.934887	NA		CTPS1_1637	6.76525	-1.74968	0.932314	-1.87671	0.060558	NA		CTPS1_1637	6.76525	-0.711955	0.75249	-0.946132	0.344081	1		CTPS1_1637	6.76525	-0.669115	0.929373	-0.719964	0.471547	0.915018		CTPS1_1637	6.76525	0.376529	0.728068	0.517162	0.605043	NA		CTPS1_1637	6.76525	-0.356181	0.7334	-0.485657	0.62721	0.852432		CTPS1_1637	6.76525
CTSD_1642	113.154	-0.370719	0.373537	-0.992456	0.320975	0.467402		CTSD_1642	113.154	0.564668	0.354966	1.59077	0.111662	NA		CTSD_1642	113.154	0.229072	0.306098	0.748361	0.454243	1		CTSD_1642	113.154	-0.00280005	0.368164	-0.00760543	0.993932	1		CTSD_1642	113.154	-0.334191	0.32144	-1.03967	0.298494	0.451229		CTSD_1642	113.154	0.479364	0.304706	1.5732	0.115672	0.375907		CTSD_1642	113.154
CTSG_1643	0.492959	3.64032	5.14676	0.707303	0.479378	NA		CTSG_1643	0.492959	1.91179	5.18196	0.368932	0.712179	NA		CTSG_1643	0.492959	-0.152407	4.47753	-0.0340383	0.972847	1		CTSG_1643	0.492959	2.50972	5.21181	0.481544	0.63013	0.987029		CTSG_1643	0.492959	2.96481	4.41081	0.672169	0.501476	NA		CTSG_1643	0.492959	0.915787	4.47753	0.204529	0.83794	NA		CTSG_1643	0.492959
CTSL_1645	491.112	-0.0197634	0.240558	-0.0821567	0.934522	0.962161		CTSL_1645	491.112	-0.405493	0.237745	-1.70558	0.0880863	NA		CTSL_1645	491.112	-0.185909	0.20269	-0.91721	0.359033	1		CTSL_1645	491.112	-0.00386663	0.240538	-0.0160749	0.987175	1		CTSL_1645	491.112	0.208922	0.20446	1.02182	0.306864	0.458954		CTSL_1645	491.112	0.647027	0.200299	3.2303	0.00123659	0.0158371		CTSL_1645	491.112
CTSL_1647	37.216	1.75233	0.481017	3.64296	0.000269521	NA		CTSL_1647	37.216	-0.231755	0.499785	-0.46371	0.642856	NA		CTSL_1647	37.216	-0.0980484	0.43739	-0.224167	0.822627	1		CTSL_1647	37.216	1.94689	0.478566	4.06816	4.73853e-05	0.0382494		CTSL_1647	37.216	1.15978	0.425039	2.72864	0.00635952	0.0603902		CTSL_1647	37.216	1.60763	0.407142	3.94858	7.86167e-05	0.00162892		CTSL_1647	37.216
CTTN_1650	317.745	0.379029	0.249687	1.51801	0.129011	0.275493		CTTN_1650	317.745	-0.0859859	0.247064	-0.348031	0.727817	NA		CTTN_1650	317.745	0.0706927	0.211089	0.334896	0.737703	1		CTTN_1650	317.745	0.208748	0.250774	0.832415	0.405175	0.869607		CTTN_1650	317.745	0.338945	0.213835	1.58507	0.11295	0.256684		CTTN_1650	317.745	0.394578	0.209961	1.8793	0.060204	0.256536		CTTN_1650	317.745
CXCL12_1666	0.640615	-0.603015	4.58993	-0.131378	0.895477	NA		CXCL12_1666	0.640615	-3.09135	4.59382	-0.672937	0.500987	NA		CXCL12_1666	0.640615	-2.41946	3.87594	-0.624226	0.532479	1		CXCL12_1666	0.640615	-2.03203	4.59382	-0.442339	0.658244	0.996276		CXCL12_1666	0.640615	0.891431	3.78734	0.235371	0.813921	NA		CXCL12_1666	0.640615	0.753246	3.75472	0.200613	0.841001	NA		CXCL12_1666	0.640615
CXCL12_1667	8.80949	0.61125	0.746628	0.818681	0.412969	NA		CXCL12_1667	8.80949	-0.354489	0.740892	-0.478463	0.632321	NA		CXCL12_1667	8.80949	0.258474	0.631774	0.409124	0.682449	1		CXCL12_1667	8.80949	0.00750517	0.800966	0.00937015	0.992524	1		CXCL12_1667	8.80949	0.0065849	0.701017	0.00939336	0.992505	NA		CXCL12_1667	8.80949	1.46486	0.584642	2.50558	0.0122252	0.0883749		CXCL12_1667	8.80949
CXCL12_1668	0.406003	-0.00821053	6.41819	-0.00127926	0.998979	NA		CXCL12_1668	0.406003	0.653993	6.39672	0.102239	0.918567	NA		CXCL12_1668	0.406003	-0.392894	5.42924	-0.0723662	0.94231	1		CXCL12_1668	0.406003	-0.00546778	6.42389	-0.000851163	0.999321	1		CXCL12_1668	0.406003	2.33318	5.38485	0.433287	0.664807	NA		CXCL12_1668	0.406003	3.01385	5.33695	0.564715	0.572268	NA		CXCL12_1668	0.406003
CXCL12_1669	2.97002	-0.659516	1.35376	-0.487173	0.626135	NA		CXCL12_1669	2.97002	0.857784	0.988209	0.868019	0.385384	NA		CXCL12_1669	2.97002	0.605948	0.904705	0.669774	0.503002	1		CXCL12_1669	2.97002	0.634449	1.10608	0.573599	0.566239	0.961365		CXCL12_1669	2.97002	0.978214	0.935075	1.04613	0.295499	NA		CXCL12_1669	2.97002	1.1932	0.868193	1.37435	0.169333	0.459034		CXCL12_1669	2.97002
CXCL2_1672	0.451732	1.70087	5.34684	0.318108	0.750403	NA		CXCL2_1672	0.451732	-0.824305	5.35407	-0.153959	0.877642	NA		CXCL2_1672	0.451732	-0.15243	4.52505	-0.0336859	0.973128	1		CXCL2_1672	0.451732	3.21472	5.22562	0.615185	0.538433	0.948145		CXCL2_1672	0.451732	2.49206	4.47432	0.556968	0.577549	NA		CXCL2_1672	0.451732	-0.0460172	4.52505	-0.0101694	0.991886	NA		CXCL2_1672	0.451732
CYB561_1683	19.4273	0.052443	0.517473	0.101344	0.919277	NA		CYB561_1683	19.4273	0.572814	0.470705	1.21693	0.223632	NA		CYB561_1683	19.4273	-0.491527	0.444065	-1.10688	0.268346	1		CYB561_1683	19.4273	-0.228399	0.532203	-0.429157	0.667809	0.997258		CYB561_1683	19.4273	-0.133524	0.459837	-0.290372	0.771532	0.847304		CYB561_1683	19.4273	-0.67893	0.456264	-1.48802	0.136746	0.408479		CYB561_1683	19.4273
CYCS_1692	542.876	0.673966	0.420188	1.60396	0.108722	0.248874		CYCS_1692	542.876	-0.850041	0.421201	-2.01814	0.043577	NA		CYCS_1692	542.876	-0.280375	0.356309	-0.786887	0.431348	1		CYCS_1692	542.876	0.249187	0.421059	0.591809	0.553978	0.957364		CYCS_1692	542.876	0.395781	0.356604	1.10986	0.267059	0.423506		CYCS_1692	542.876	-0.207723	0.356236	-0.583105	0.559822	0.818212		CYCS_1692	542.876
CYP11A1_1693	0.247769	0	10.656	0	1	NA		CYP11A1_1693	0.247769	0	10.6822	0	1	NA		CYP11A1_1693	0.247769	1.62656	9.01415	0.180445	0.856803	1		CYP11A1_1693	0.247769	4.32653	10.603	0.408049	0.683238	1		CYP11A1_1693	0.247769	0	9.02836	0	1	NA		CYP11A1_1693	0.247769	1.15615	9.02836	0.128058	0.898103	NA		CYP11A1_1693	0.247769
CYP1A1_1698	0.43494	2.70395	6.79418	0.39798	0.690645	NA		CYP1A1_1698	0.43494	-0.824235	6.8785	-0.119828	0.90462	NA		CYP1A1_1698	0.43494	0.848902	5.81016	0.146107	0.883837	1		CYP1A1_1698	0.43494	0.235063	6.8785	0.0341736	0.972739	1		CYP1A1_1698	0.43494	0.516781	5.81347	0.0888939	0.929166	NA		CYP1A1_1698	0.43494	3.64644	5.71919	0.637581	0.523747	NA		CYP1A1_1698	0.43494
CYP1A2_1699	0.632794	-0.764267	3.90448	-0.195741	0.844813	NA		CYP1A2_1699	0.632794	0.90468	3.74775	0.241393	0.809251	NA		CYP1A2_1699	0.632794	-0.15348	3.29497	-0.0465799	0.962848	1		CYP1A2_1699	0.632794	-0.761247	3.90576	-0.194903	0.845469	1		CYP1A2_1699	0.632794	-0.47949	3.30055	-0.145276	0.884493	NA		CYP1A2_1699	0.632794	1.763	3.17165	0.555861	0.578306	NA		CYP1A2_1699	0.632794
CYP26B1_1706	1.15707	0.108679	2.24481	0.0484132	0.961387	NA		CYP26B1_1706	1.15707	-2.04102	2.43657	-0.837662	0.402221	NA		CYP26B1_1706	1.15707	-1.75917	2.06438	-0.852155	0.394128	1		CYP26B1_1706	1.15707	-2.35566	2.46956	-0.953877	0.340146	0.829422		CYP26B1_1706	1.15707	1.43413	1.81266	0.791177	0.428841	NA		CYP26B1_1706	1.15707	0.919267	1.79877	0.511054	0.609313	NA		CYP26B1_1706	1.15707
CYP2B6_1710	0.236199	2.15432	10.609	0.203067	0.839083	NA		CYP2B6_1710	0.236199	-1.30496	10.6822	-0.122162	0.902771	NA		CYP2B6_1710	0.236199	-0.633205	9.02836	-0.0701352	0.944086	1		CYP2B6_1710	0.236199	2.37193	10.6281	0.223176	0.823399	1		CYP2B6_1710	0.236199	0.0359452	9.02836	0.00398137	0.996823	NA		CYP2B6_1710	0.236199	-0.526797	9.02836	-0.0583492	0.95347	NA		CYP2B6_1710	0.236199
CYP2C19_1714	0.677854	2.40625	2.73024	0.881331	0.378139	NA		CYP2C19_1714	0.677854	-1.06479	2.91151	-0.365717	0.714577	NA		CYP2C19_1714	0.677854	2.20454	2.30736	0.95544	0.339355	1		CYP2C19_1714	0.677854	1.53797	2.87924	0.534157	0.593233	0.97304		CYP2C19_1714	0.677854	2.59587	2.3377	1.11044	0.266811	NA		CYP2C19_1714	0.677854	-0.286478	2.46068	-0.116422	0.907318	NA		CYP2C19_1714	0.677854
CYP2C9_1720	0.93795	1.21243	3.00738	0.403152	0.686836	NA		CYP2C9_1720	0.93795	0.06113	2.98819	0.0204572	0.983679	NA		CYP2C9_1720	0.93795	-0.633344	2.54739	-0.248625	0.803651	1		CYP2C9_1720	0.93795	2.04934	2.8569	0.717329	0.473171	0.915937		CYP2C9_1720	0.93795	3.17837	2.36508	1.34387	0.17899	NA		CYP2C9_1720	0.93795	0.434862	2.54739	0.170709	0.864453	NA		CYP2C9_1720	0.93795
CYP2E1_1722	30.3268	0.934438	0.734746	1.27178	0.20345	NA		CYP2E1_1722	30.3268	-1.32538	0.757843	-1.74889	0.0803104	NA		CYP2E1_1722	30.3268	0.0634338	0.628163	0.100983	0.919564	1		CYP2E1_1722	30.3268	0.677645	0.73833	0.917807	0.35872	0.835953		CYP2E1_1722	30.3268	0.461734	0.634388	0.727842	0.46671	0.601096		CYP2E1_1722	30.3268	0.224195	0.626629	0.357779	0.720509	0.891595		CYP2E1_1722	30.3268
CYP4F3_1739	0.325805	-0.778243	9.17501	-0.0848221	0.932403	NA		CYP4F3_1739	0.325805	0.908777	9.12522	0.0995897	0.92067	NA		CYP4F3_1739	0.325805	0.638683	7.7446	0.0824681	0.934274	1		CYP4F3_1739	0.325805	2.42709	9.11184	0.266367	0.789956	1		CYP4F3_1739	0.325805	0.772912	7.75403	0.0996787	0.920599	NA		CYP4F3_1739	0.325805	-0.0949548	7.76838	-0.0122232	0.990248	NA		CYP4F3_1739	0.325805
CYTH1_1748	4.48015	1.15348	1.02365	1.12683	0.259814	NA		CYTH1_1748	4.48015	-0.917967	1.12464	-0.816229	0.414369	NA		CYTH1_1748	4.48015	-0.88103	1.02654	-0.858255	0.390752	1		CYTH1_1748	4.48015	1.09724	1.02839	1.06695	0.285994	0.77572		CYTH1_1748	4.48015	-0.159508	1.02045	-0.156311	0.875788	NA		CYTH1_1748	4.48015	-1.12341	1.08304	-1.03727	0.299608	0.622537		CYTH1_1748	4.48015
DAD1_1749	347.45	-2.06791	0.824044	-2.50946	0.0120916	0.0997772		DAD1_1749	347.45	0.765088	0.81552	0.93816	0.348162	NA		DAD1_1749	347.45	0.0109887	0.690218	0.0159206	0.987298	1		DAD1_1749	347.45	-1.75618	0.822351	-2.13556	0.0327153	0.507431		DAD1_1749	347.45	-1.99173	0.698666	-2.85077	0.0043614	0.0478753		DAD1_1749	347.45	-0.841514	0.691428	-1.21707	0.223578	0.53715		DAD1_1749	347.45
DAG1_1750	215.514	-0.341354	0.282248	-1.20941	0.226504	0.376826		DAG1_1750	215.514	0.437262	0.272379	1.60535	0.108418	NA		DAG1_1750	215.514	0.34308	0.23291	1.47301	0.140747	1		DAG1_1750	215.514	0.0345538	0.279203	0.123759	0.901506	1		DAG1_1750	215.514	-0.296827	0.241912	-1.22701	0.219821	0.374666		DAG1_1750	215.514	-0.397385	0.236904	-1.67741	0.0934619	0.334836		DAG1_1750	215.514
DAPK1_1752	34.4596	0.183863	0.372203	0.493985	0.621316	NA		DAPK1_1752	34.4596	-0.344119	0.35641	-0.965513	0.334288	NA		DAPK1_1752	34.4596	0.246599	0.30407	0.810994	0.417369	1		DAPK1_1752	34.4596	-0.660865	0.411574	-1.6057	0.10834	0.623314		DAPK1_1752	34.4596	-0.361363	0.345474	-1.04599	0.295565	0.449071		DAPK1_1752	34.4596	-0.139568	0.315778	-0.441982	0.658502	0.866202		DAPK1_1752	34.4596
DAXX_1756	777.415	0.155069	0.233318	0.664626	0.50629	0.636745		DAXX_1756	777.415	-0.534368	0.232572	-2.29765	0.0215819	NA		DAXX_1756	777.415	-0.171317	0.197246	-0.868543	0.385097	1		DAXX_1756	777.415	-0.0353189	0.23386	-0.151026	0.879955	1		DAXX_1756	777.415	0.0667469	0.198624	0.336046	0.736836	0.819991		DAXX_1756	777.415	-0.28305	0.19757	-1.43266	0.151956	0.433565		DAXX_1756	777.415
DBH_1758	0.410482	1.45157	5.26674	0.275611	0.782847	NA		DBH_1758	0.410482	-2.01421	5.36543	-0.375405	0.707359	NA		DBH_1758	0.410482	-1.34234	4.5338	-0.296075	0.767173	1		DBH_1758	0.410482	-0.954895	5.36543	-0.177972	0.858745	1		DBH_1758	0.410482	0.574072	4.50911	0.127314	0.898692	NA		DBH_1758	0.410482	-0.274149	4.5338	-0.0604678	0.951783	NA		DBH_1758	0.410482
DCK_1776	880.883	0.429129	0.390356	1.09933	0.271625	0.421842		DCK_1776	880.883	-0.736555	0.390527	-1.88605	0.0592878	NA		DCK_1776	880.883	-0.25361	0.330339	-0.767725	0.44265	1		DCK_1776	880.883	0.151529	0.390728	0.387813	0.698154	1		DCK_1776	880.883	0.189886	0.330839	0.573954	0.565999	0.687984		DCK_1776	880.883	-0.249263	0.330379	-0.754475	0.450564	0.755789		DCK_1776	880.883
DCN_1779	0.771053	-1.87201	3.28897	-0.569179	0.569235	NA		DCN_1779	0.771053	1.54167	3.0003	0.513839	0.607365	NA		DCN_1779	0.771053	-0.563091	2.7113	-0.207683	0.835476	1		DCN_1779	0.771053	-1.86899	3.28976	-0.568122	0.569952	0.963285		DCN_1779	0.771053	0.877762	2.65834	0.330192	0.741255	NA		DCN_1779	0.771053	-2.15	2.7722	-0.775558	0.43801	NA		DCN_1779	0.771053
DCTD_1785	629.755	-0.697692	0.211257	-3.30257	0.000958022	0.0539296		DCTD_1785	629.755	-0.0309922	0.205381	-0.150901	0.880054	NA		DCTD_1785	629.755	-0.0843856	0.175192	-0.481675	0.630037	1		DCTD_1785	629.755	-0.270008	0.209148	-1.29099	0.196708	0.717388		DCTD_1785	629.755	-0.417507	0.179338	-2.32804	0.01991	0.101588		DCTD_1785	629.755	-0.0168408	0.175131	-0.0961611	0.923393	0.973174		DCTD_1785	629.755
DCTN6_1789	1287.08	-0.503031	0.284787	-1.76634	0.0773388	0.2062		DCTN6_1789	1287.08	0.103355	0.283029	0.365175	0.714981	0.811262		DCTN6_1789	1287.08	-0.1936	0.239939	-0.806872	0.41974	1		DCTN6_1789	1287.08	-0.357379	0.284561	-1.2559	0.209153	0.726455		DCTN6_1789	1287.08	-0.538518	0.241595	-2.22901	0.0258134	0.115533		DCTN6_1789	1287.08	-0.294806	0.240076	-1.22797	0.219459	0.532645		DCTN6_1789	1287.08
DCUN1D4_1795	92.5165	-0.441198	0.394491	-1.1184	0.263396	0.414294		DCUN1D4_1795	92.5165	0.527738	0.372131	1.41815	0.156146	NA		DCUN1D4_1795	92.5165	0.0515955	0.322852	0.159812	0.873029	1		DCUN1D4_1795	92.5165	-0.780989	0.402356	-1.94104	0.0522536	0.529888		DCUN1D4_1795	92.5165	-0.192237	0.336085	-0.571988	0.56733	0.688162		DCUN1D4_1795	92.5165	0.0133395	0.323721	0.0412068	0.967131	0.987678		DCUN1D4_1795	92.5165
DCX_1796	599.638	0.647295	0.283642	2.28209	0.0224841	0.118402		DCX_1796	599.638	0.0385909	0.282849	0.136436	0.891476	NA		DCX_1796	599.638	-0.222636	0.241002	-0.923793	0.355594	1		DCX_1796	599.638	-0.157341	0.286037	-0.550072	0.58227	0.971456		DCX_1796	599.638	0.250929	0.241949	1.03712	0.299682	0.451834		DCX_1796	599.638	-0.45269	0.241768	-1.87241	0.0611492	0.259346		DCX_1796	599.638
DDB2_1798	19.2589	-0.128814	0.456022	-0.282473	0.777581	NA		DDB2_1798	19.2589	-0.902308	0.440445	-2.04863	0.0404985	NA		DDB2_1798	19.2589	-0.0484529	0.365007	-0.132745	0.894395	1		DDB2_1798	19.2589	-0.482319	0.480088	-1.00465	0.315067	0.809618		DDB2_1798	19.2589	0.0982804	0.387923	0.253351	0.799997	0.869541		DDB2_1798	19.2589	0.582121	0.347899	1.67325	0.0942784	0.335375		DDB2_1798	19.2589
DDIT3_1800	850.869	0.93691	0.345993	2.70789	0.00677133	0.0886956		DDIT3_1800	850.869	-0.483125	0.346712	-1.39345	0.163484	NA		DDIT3_1800	850.869	0.0539658	0.293411	0.183926	0.854072	1		DDIT3_1800	850.869	0.800988	0.346243	2.31337	0.0207024	0.467876		DDIT3_1800	850.869	1.73085	0.292177	5.92399	3.1422e-09	4.69955e-07		DDIT3_1800	850.869	2.25572	0.29128	7.74418	9.62023e-15	1.35514e-12		DDIT3_1800	850.869
DDIT4_1803	23.6857	2.04005	1.39005	1.46761	0.142211	NA		DDIT4_1803	23.6857	-2.66742	1.47287	-1.81103	0.0701358	NA		DDIT4_1803	23.6857	-0.990279	1.2077	-0.81997	0.412233	1		DDIT4_1803	23.6857	0.49305	1.40415	0.351138	0.725485	1		DDIT4_1803	23.6857	1.31405	1.18358	1.11023	0.266899	0.423506		DDIT4_1803	23.6857	0.899269	1.18063	0.761683	0.446249	0.75176		DDIT4_1803	23.6857
DDR1_1804	246.511	0.348827	0.458657	0.760541	0.446931	0.584814		DDR1_1804	246.511	-0.527573	0.458201	-1.1514	0.249568	NA		DDR1_1804	246.511	-0.289154	0.38866	-0.743978	0.45689	1		DDR1_1804	246.511	0.0664488	0.459716	0.144543	0.885072	1		DDR1_1804	246.511	0.270401	0.389528	0.694176	0.487572	0.620617		DDR1_1804	246.511	-0.0472251	0.388045	-0.1217	0.903137	0.966897		DDR1_1804	246.511
DDX42_1819	15.4954	0.565344	0.596634	0.947556	0.343355	NA		DDX42_1819	15.4954	-0.704466	0.60524	-1.16394	0.244446	NA		DDX42_1819	15.4954	-0.846088	0.545414	-1.55128	0.120835	1		DDX42_1819	15.4954	-0.108424	0.625972	-0.173209	0.862487	1		DDX42_1819	15.4954	-0.476717	0.564475	-0.844532	0.398372	0.544112		DDX42_1819	15.4954	-1.3162	0.579394	-2.27168	0.0231059	0.13422		DDX42_1819	15.4954
DEFB4A_1838	0.624747	1.32274	2.38608	0.554356	0.579335	NA		DEFB4A_1838	0.624747	-0.829396	2.56773	-0.323007	0.74669	NA		DEFB4A_1838	0.624747	-1.52962	2.19329	-0.697409	0.485547	1		DEFB4A_1838	0.624747	-1.14219	2.59876	-0.439512	0.660291	0.99696		DEFB4A_1838	0.624747	1.46569	2.05105	0.714607	0.474852	NA		DEFB4A_1838	0.624747	-1.42321	2.19329	-0.648891	0.516409	NA		DEFB4A_1838	0.624747
DEK_1841	1219.39	-0.372556	0.225018	-1.65568	0.0977876	0.235226		DEK_1841	1219.39	-0.00937531	0.223048	-0.0420326	0.966473	0.980429		DEK_1841	1219.39	-0.241535	0.18948	-1.27473	0.202406	1		DEK_1841	1219.39	-0.40489	0.225119	-1.79856	0.0720887	0.572263		DEK_1841	1219.39	-0.452644	0.191385	-2.36509	0.0180257	0.0977487		DEK_1841	1219.39	-0.393012	0.189746	-2.07125	0.0383355	0.19215		DEK_1841	1219.39
DEPDC1B_1847	238.852	-0.0119579	0.346458	-0.0345148	0.972467	0.983124		DEPDC1B_1847	238.852	-0.764311	0.345154	-2.2144	0.0268011	NA		DEPDC1B_1847	238.852	-0.329167	0.292838	-1.12406	0.260988	1		DEPDC1B_1847	238.852	-0.109834	0.347057	-0.316474	0.751643	1		DEPDC1B_1847	238.852	-0.305855	0.297038	-1.02969	0.303158	0.454831		DEPDC1B_1847	238.852	-1.40681	0.299836	-4.69193	2.70641e-06	9.34297e-05		DEPDC1B_1847	238.852
DERA_1848	2.94496	1.02596	0.950829	1.07901	0.280582	NA		DERA_1848	2.94496	0.497865	0.902519	0.55164	0.581195	NA		DERA_1848	2.94496	-0.575163	0.952765	-0.603677	0.546058	1		DERA_1848	2.94496	-0.12176	1.12556	-0.108177	0.913855	1		DERA_1848	2.94496	1.12319	0.828393	1.35586	0.175143	NA		DERA_1848	2.94496	0.6494	0.817038	0.794822	0.426717	0.736008		DERA_1848	2.94496
DES_1849	0.882038	1.37441	2.46583	0.557384	0.577265	NA		DES_1849	0.882038	-2.73738	2.73545	-1.00071	0.316968	NA		DES_1849	0.882038	-1.07846	2.29614	-0.469684	0.638581	1		DES_1849	0.882038	-1.67805	2.73545	-0.613445	0.539582	0.948145		DES_1849	0.882038	2.13213	2.0727	1.02868	0.303632	NA		DES_1849	0.882038	0.244388	2.17981	0.112114	0.910733	NA		DES_1849	0.882038
DFFA_1850	11.4275	0.683399	0.517815	1.31977	0.18691	NA		DFFA_1850	11.4275	0.4923	0.47907	1.02762	0.30413	NA		DFFA_1850	11.4275	0.263702	0.44103	0.597924	0.54989	1		DFFA_1850	11.4275	-0.312731	0.595615	-0.525056	0.599545	0.976104		DFFA_1850	11.4275	0.578677	0.460076	1.25779	0.208469	NA		DFFA_1850	11.4275	0.411553	0.438565	0.938408	0.348035	0.669916		DFFA_1850	11.4275
DFFB_1853	280.578	0.63582	0.637979	0.996615	0.318951	0.466649		DFFB_1853	280.578	-1.3724	0.641014	-2.14098	0.0322755	NA		DFFB_1853	280.578	-0.897276	0.542616	-1.65361	0.0982067	1		DFFB_1853	280.578	0.082812	0.639479	0.129499	0.896963	1		DFFB_1853	280.578	0.763051	0.540024	1.41299	0.157657	0.312572		DFFB_1853	280.578	-0.503005	0.541345	-0.929176	0.352798	0.674296		DFFB_1853	280.578
DHDDS_1856	199.883	0.593141	0.364983	1.62512	0.104137	0.245067		DHDDS_1856	199.883	-0.44122	0.365021	-1.20875	0.226758	NA		DHDDS_1856	199.883	-0.00619947	0.309995	-0.0199986	0.984044	1		DHDDS_1856	199.883	0.504387	0.365548	1.37981	0.167645	0.69418		DHDDS_1856	199.883	0.531027	0.311469	1.70491	0.0882105	0.224085		DHDDS_1856	199.883	0.4384	0.308164	1.42262	0.154847	0.439159		DHDDS_1856	199.883
DHRS2_1857	6.22311	1.72985	0.799488	2.1637	0.0304875	NA		DHRS2_1857	6.22311	1.68633	0.723494	2.33082	0.0197631	NA		DHRS2_1857	6.22311	1.1824	0.70009	1.68892	0.0912341	1		DHRS2_1857	6.22311	0.926929	0.901096	1.02867	0.303635	0.798297		DHRS2_1857	6.22311	2.05746	0.685485	3.00146	0.00268689	NA		DHRS2_1857	6.22311	3.43809	0.597542	5.75373	8.72976e-09	5.67958e-07		DHRS2_1857	6.22311
DHRS7_1861	147.345	-1.87292	0.56896	-3.29184	0.000995341	0.0539296		DHRS7_1861	147.345	0.563223	0.541933	1.03928	0.298672	NA		DHRS7_1861	147.345	-0.0135209	0.461474	-0.0292994	0.976626	1		DHRS7_1861	147.345	-1.01953	0.555995	-1.8337	0.0666985	0.559657		DHRS7_1861	147.345	-1.02267	0.474561	-2.15498	0.0311637	0.125158		DHRS7_1861	147.345	-0.20195	0.462399	-0.436743	0.662298	0.866635		DHRS7_1861	147.345
DLAT_1875	576.655	-0.274891	0.13831	-1.9875	0.0468675	0.163966		DLAT_1875	576.655	-0.038254	0.131574	-0.290742	0.771248	NA		DLAT_1875	576.655	-0.0161001	0.113737	-0.141555	0.887431	1		DLAT_1875	576.655	-0.182283	0.137684	-1.32392	0.185529	0.701774		DLAT_1875	576.655	-0.31621	0.119986	-2.63538	0.00840426	0.0679032		DLAT_1875	576.655	-0.0354735	0.114065	-0.310993	0.755806	0.908587		DLAT_1875	576.655
DLD_1877	3.33085	-2.11118	1.63928	-1.28787	0.197789	NA		DLD_1877	3.33085	-0.437856	0.973195	-0.449916	0.652771	NA		DLD_1877	3.33085	-0.243121	0.871495	-0.27897	0.780268	1		DLD_1877	3.33085	-1.17171	1.30941	-0.894837	0.370874	0.850395		DLD_1877	3.33085	0.65797	0.8498	0.774264	0.438775	NA		DLD_1877	3.33085	0.401333	0.81839	0.490393	0.623856	0.852432		DLD_1877	3.33085
DLG4_1880	189.488	0.49216	0.29146	1.6886	0.0912952	0.226055		DLG4_1880	189.488	-0.417371	0.290727	-1.43561	0.151113	NA		DLG4_1880	189.488	-0.239772	0.248914	-0.963272	0.335411	1		DLG4_1880	189.488	-0.188625	0.297095	-0.634899	0.525494	0.943127		DLG4_1880	189.488	0.540502	0.248987	2.17081	0.0299456	0.12306		DLG4_1880	189.488	-0.255578	0.249367	-1.0249	0.305408	0.628888		DLG4_1880	189.488
DLGAP5_1882	84.9754	-1.53035	0.640667	-2.38868	0.016909	0.109474		DLGAP5_1882	84.9754	0.0099177	0.614845	0.0161304	0.98713	NA		DLGAP5_1882	84.9754	-0.160173	0.523525	-0.30595	0.759643	1		DLGAP5_1882	84.9754	-1.01246	0.631605	-1.603	0.108935	0.625271		DLGAP5_1882	84.9754	-2.16002	0.566139	-3.81535	0.000135992	0.00614016		DLGAP5_1882	84.9754	-3.35295	0.5854	-5.72763	1.01843e-08	6.49601e-07		DLGAP5_1882	84.9754
DMTF1_1887	45.978	0.230658	0.441542	0.522391	0.601398	0.712182		DMTF1_1887	45.978	-0.775275	0.440776	-1.75889	0.0785967	NA		DMTF1_1887	45.978	0.0745531	0.369855	0.201574	0.84025	1		DMTF1_1887	45.978	0.198938	0.442616	0.449459	0.653101	0.995901		DMTF1_1887	45.978	0.254615	0.382094	0.666367	0.505177	0.635975		DMTF1_1887	45.978	0.0960354	0.370606	0.259131	0.795534	0.925675		DMTF1_1887	45.978
DNAJA3_1895	12.4526	0.630212	0.514214	1.22558	0.220356	NA		DNAJA3_1895	12.4526	0.740196	0.463302	1.59765	0.11012	NA		DNAJA3_1895	12.4526	-0.0056862	0.448691	-0.0126729	0.989889	1		DNAJA3_1895	12.4526	1.10135	0.489369	2.25054	0.0244146	0.467876		DNAJA3_1895	12.4526	0.609407	0.452708	1.34614	0.178258	NA		DNAJA3_1895	12.4526	0.525092	0.427718	1.22766	0.219575	0.532645		DNAJA3_1895	12.4526
DNAJB14_1905	248.68	-0.644304	0.220065	-2.92779	0.00341384	0.0720619		DNAJB14_1905	248.68	0.0651279	0.204588	0.318336	0.75023	NA		DNAJB14_1905	248.68	-0.216455	0.178493	-1.21268	0.225252	1		DNAJB14_1905	248.68	-0.14179	0.213814	-0.663147	0.507237	0.93608		DNAJB14_1905	248.68	0.065012	0.182551	0.35613	0.721743	0.808582		DNAJB14_1905	248.68	0.172265	0.176333	0.976935	0.328601	0.65524		DNAJB14_1905	248.68
DNAJB2_1906	4.76627	-0.326427	1.4279	-0.228606	0.819175	NA		DNAJB2_1906	4.76627	-3.1727	1.66733	-1.90287	0.0570579	NA		DNAJB2_1906	4.76627	-0.785106	1.21304	-0.647222	0.517488	1		DNAJB2_1906	4.76627	-0.456316	1.43861	-0.317191	0.751099	1		DNAJB2_1906	4.76627	-1.18094	1.31203	-0.900084	0.368076	NA		DNAJB2_1906	4.76627	-2.76631	1.46492	-1.88838	0.0589755	0.25478		DNAJB2_1906	4.76627
DNAJB6_1912	450.936	-0.166862	0.322454	-0.517477	0.604823	0.71532		DNAJB6_1912	450.936	0.0224514	0.319347	0.0703038	0.943952	NA		DNAJB6_1912	450.936	-0.222837	0.271803	-0.819846	0.412304	1		DNAJB6_1912	450.936	-0.514002	0.32399	-1.58647	0.112632	0.631161		DNAJB6_1912	450.936	-0.888199	0.278082	-3.19402	0.00140307	0.0270769		DNAJB6_1912	450.936	-0.358998	0.27228	-1.31849	0.187341	0.489494		DNAJB6_1912	450.936
DNM1_1924	241.73	0.531089	0.411601	1.2903	0.196946	0.34872		DNM1_1924	241.73	-0.737886	0.412613	-1.78832	0.073724	NA		DNM1_1924	241.73	0.0557232	0.348521	0.159885	0.872972	1		DNM1_1924	241.73	0.551236	0.411576	1.33933	0.180463	0.699857		DNM1_1924	241.73	0.452254	0.350131	1.29167	0.19647	0.351648		DNM1_1924	241.73	0.0151565	0.348809	0.0434521	0.965341	0.986881		DNM1_1924	241.73
DNM1L_1927	229.359	-0.617951	0.313215	-1.97293	0.0485037	0.166028		DNM1L_1927	229.359	0.251894	0.301363	0.835847	0.403241	NA		DNM1L_1927	229.359	0.0113383	0.258275	0.0439002	0.964984	1		DNM1L_1927	229.359	-0.384632	0.310943	-1.23698	0.216093	0.73482		DNM1L_1927	229.359	-0.244323	0.265239	-0.921145	0.356975	0.508477		DNM1L_1927	229.359	0.106902	0.258042	0.414283	0.678667	0.87329		DNM1L_1927	229.359
DNMT1_1928	6.04678	-0.75149	0.828266	-0.907304	0.364246	NA		DNMT1_1928	6.04678	-0.493422	0.69308	-0.711926	0.47651	NA		DNMT1_1928	6.04678	-0.257972	0.614014	-0.420141	0.674382	1		DNMT1_1928	6.04678	-0.428012	0.785642	-0.544792	0.585896	0.972594		DNMT1_1928	6.04678	-0.28985	0.67248	-0.431017	0.666456	NA		DNMT1_1928	6.04678	-0.242654	0.619946	-0.391412	0.695493	0.878968		DNMT1_1928	6.04678
DNMT3A_1932	21.4127	0.928403	0.451016	2.05847	0.0395449	NA		DNMT3A_1932	21.4127	0.144079	0.443816	0.324638	0.745455	NA		DNMT3A_1932	21.4127	0.395214	0.387317	1.02039	0.307545	1		DNMT3A_1932	21.4127	0.908006	0.451929	2.00918	0.044518	0.514563		DNMT3A_1932	21.4127	0.690732	0.400572	1.72437	0.084642	0.219446		DNMT3A_1932	21.4127	0.158166	0.396652	0.398754	0.690075	0.877223		DNMT3A_1932	21.4127
DNTTIP2_1936	712.157	0.0531508	0.332944	0.159639	0.873165	0.915856		DNTTIP2_1936	712.157	-0.888207	0.332712	-2.6696	0.00759424	NA		DNTTIP2_1936	712.157	-0.172696	0.281222	-0.614092	0.539155	1		DNTTIP2_1936	712.157	0.00170525	0.333131	0.00511887	0.995916	1		DNTTIP2_1936	712.157	0.431335	0.281687	1.53125	0.125707	0.272232		DNTTIP2_1936	712.157	0.646796	0.279923	2.31063	0.0208536	0.124929		DNTTIP2_1936	712.157
DPM2_1947	173.305	-0.240881	0.22413	-1.07474	0.282492	0.433248		DPM2_1947	173.305	0.293148	0.208526	1.40581	0.15978	NA		DPM2_1947	173.305	0.303077	0.180747	1.6768	0.0935811	1		DPM2_1947	173.305	-0.0111691	0.220885	-0.050565	0.959672	1		DPM2_1947	173.305	-0.107882	0.192711	-0.55981	0.575609	0.695322		DPM2_1947	173.305	0.325922	0.180998	1.80069	0.0717513	0.287094		DPM2_1947	173.305
DRAP1_1957	103.416	-1.93396	0.763767	-2.53214	0.0113369	0.0984564		DRAP1_1957	103.416	1.19853	0.728801	1.64453	0.100068	NA		DRAP1_1957	103.416	0.383772	0.619512	0.619475	0.535604	1		DRAP1_1957	103.416	-1.09365	0.747803	-1.46248	0.14361	0.673277		DRAP1_1957	103.416	-1.30675	0.641358	-2.03747	0.0416031	0.151301		DRAP1_1957	103.416	0.104161	0.620724	0.167806	0.866736	0.953746		DRAP1_1957	103.416
DRD2_1959	0.480677	2.19257	4.79117	0.457628	0.64722	NA		DRD2_1959	0.480677	-1.30519	4.90076	-0.266325	0.789989	NA		DRD2_1959	0.480677	-0.633321	4.14193	-0.152905	0.878473	1		DRD2_1959	0.480677	-0.245874	4.90076	-0.0501706	0.959986	1		DRD2_1959	0.480677	1.27704	4.11488	0.310347	0.756297	NA		DRD2_1959	0.480677	0.434876	4.14193	0.104994	0.916381	NA		DRD2_1959	0.480677
DSG2_1967	11.9196	-1.77888	0.827771	-2.149	0.0316348	NA		DSG2_1967	11.9196	0.16702	0.565631	0.295281	0.767779	NA		DSG2_1967	11.9196	-0.539437	0.535519	-1.00732	0.313783	1		DSG2_1967	11.9196	-1.27428	0.749779	-1.69955	0.0892161	0.59941		DSG2_1967	11.9196	-1.00313	0.6231	-1.6099	0.10742	NA		DSG2_1967	11.9196	-0.835011	0.56107	-1.48825	0.136686	0.408479		DSG2_1967	11.9196
DUSP1_1978	31.6864	0.349639	0.401454	0.870934	0.38379	NA		DUSP1_1978	31.6864	0.402172	0.369688	1.08787	0.276653	NA		DUSP1_1978	31.6864	0.184082	0.333721	0.551605	0.581219	1		DUSP1_1978	31.6864	0.590505	0.392764	1.50346	0.132721	0.656355		DUSP1_1978	31.6864	0.323192	0.352156	0.917754	0.358748	0.509486		DUSP1_1978	31.6864	1.13846	0.314813	3.61629	0.000298856	0.00493492		DUSP1_1978	31.6864
DUSP11_1981	74.1944	-0.552598	0.449929	-1.22819	0.219375	0.370648		DUSP11_1981	74.1944	0.545649	0.424774	1.28456	0.198945	NA		DUSP11_1981	74.1944	-0.141968	0.369519	-0.384197	0.700833	1		DUSP11_1981	74.1944	-0.544795	0.449989	-1.21069	0.226016	0.738751		DUSP11_1981	74.1944	-0.000710063	0.37796	-0.00187867	0.998501	0.999798		DUSP11_1981	74.1944	-0.0341163	0.368917	-0.0924769	0.926319	0.974074		DUSP11_1981	74.1944
DUSP22_1986	403.611	0.294947	0.25739	1.14592	0.25183	0.402622		DUSP22_1986	403.611	-0.26616	0.255772	-1.04062	0.298054	NA		DUSP22_1986	403.611	-0.0622374	0.217741	-0.285833	0.775006	1		DUSP22_1986	403.611	0.220769	0.257753	0.856516	0.391713	0.865281		DUSP22_1986	403.611	0.372078	0.219111	1.69813	0.0894833	0.22619		DUSP22_1986	403.611	-0.182079	0.218319	-0.834006	0.404278	0.715943		DUSP22_1986	403.611
DUSP3_1987	844.831	-0.437955	0.256642	-1.70648	0.087918	0.220993		DUSP3_1987	844.831	-0.237934	0.25375	-0.937673	0.348412	NA		DUSP3_1987	844.831	-0.073146	0.215342	-0.339674	0.734102	1		DUSP3_1987	844.831	-0.278659	0.256157	-1.08784	0.276664	0.769019		DUSP3_1987	844.831	-0.0487981	0.217148	-0.224722	0.822195	0.883085		DUSP3_1987	844.831	0.0777915	0.215152	0.361565	0.717677	0.890561		DUSP3_1987	844.831
DUSP4_1990	9.07828	2.68104	1.10205	2.43278	0.0149836	NA		DUSP4_1990	9.07828	-2.08725	1.28991	-1.61813	0.105634	NA		DUSP4_1990	9.07828	-0.0497321	0.990354	-0.0502165	0.95995	1		DUSP4_1990	9.07828	1.11289	1.13482	0.980673	0.326754	0.822695		DUSP4_1990	9.07828	-0.444148	1.06347	-0.41764	0.67621	NA		DUSP4_1990	9.07828	1.0707	0.955392	1.12069	0.262419	0.58618		DUSP4_1990	9.07828
DUSP6_1993	30.3403	1.80159	0.719352	2.50446	0.0122638	NA		DUSP6_1993	30.3403	-0.409136	0.73794	-0.55443	0.579285	NA		DUSP6_1993	30.3403	-0.49402	0.642943	-0.768373	0.442265	1		DUSP6_1993	30.3403	1.45302	0.723577	2.0081	0.0446322	0.514563		DUSP6_1993	30.3403	2.09774	0.611199	3.43217	0.000598766	0.0163788		DUSP6_1993	30.3403	1.51498	0.60965	2.48499	0.0129554	0.0912206		DUSP6_1993	30.3403
DYNLL1_1997	1648.64	-2.0111	0.692663	-2.90343	0.00369099	0.0732245		DYNLL1_1997	1648.64	0.467114	0.690636	0.676354	0.498816	0.631384		DYNLL1_1997	1648.64	-0.0342785	0.583921	-0.058704	0.953188	1		DYNLL1_1997	1648.64	-1.40963	0.691925	-2.03726	0.0416244	0.514287		DYNLL1_1997	1648.64	-1.86793	0.585865	-3.18833	0.00143095	0.0273941		DYNLL1_1997	1648.64	-1.05296	0.58432	-1.80202	0.0715423	0.286828		DYNLL1_1997	1648.64
DYNLT3_2000	283.504	-0.497738	0.445493	-1.11727	0.263877	0.414343		DYNLT3_2000	283.504	0.355133	0.438581	0.809731	0.418095	NA		DYNLT3_2000	283.504	0.272942	0.372398	0.73293	0.463601	1		DYNLT3_2000	283.504	-0.31159	0.444427	-0.701103	0.483239	0.922695		DYNLT3_2000	283.504	-0.275665	0.37793	-0.729408	0.465752	0.600186		DYNLT3_2000	283.504	0.380243	0.372229	1.02153	0.307003	0.629289		DYNLT3_2000	283.504
DYRK3_2006	283.986	-0.230545	0.248833	-0.926503	0.354185	0.501077		DYRK3_2006	283.986	-0.39552	0.242455	-1.63131	0.102825	NA		DYRK3_2006	283.986	-0.0356641	0.20681	-0.172449	0.863085	1		DYRK3_2006	283.986	-0.0170399	0.247001	-0.0689874	0.945	1		DYRK3_2006	283.986	0.0699721	0.211414	0.330972	0.740665	0.821869		DYRK3_2006	283.986	0.489404	0.204565	2.39241	0.0167381	0.109116		DYRK3_2006	283.986
E2F1_2008	3.57612	-0.438665	1.23752	-0.354471	0.722986	NA		E2F1_2008	3.57612	-4.93738	1.75857	-2.80761	0.00499104	NA		E2F1_2008	3.57612	-0.282189	0.99035	-0.284939	0.775691	1		E2F1_2008	3.57612	0.504506	1.13291	0.445317	0.65609	0.996276		E2F1_2008	3.57612	0.71844	0.970652	0.740162	0.459202	NA		E2F1_2008	3.57612	-1.3743	1.13262	-1.21338	0.224986	0.53775		E2F1_2008	3.57612
E2F2_2009	0.611424	-1.765	2.7396	-0.644253	0.519411	NA		E2F2_2009	0.611424	-2.82111	2.74006	-1.02958	0.303208	NA		E2F2_2009	0.611424	-2.14921	2.30684	-0.931668	0.351508	1		E2F2_2009	0.611424	-1.76177	2.74006	-0.642968	0.520245	0.940308		E2F2_2009	0.611424	-0.319239	2.25802	-0.14138	0.88757	NA		E2F2_2009	0.611424	-2.04279	2.30684	-0.885538	0.375867	NA		E2F2_2009	0.611424
EBNA1BP2_2014	988.41	-0.284259	0.18133	-1.56763	0.116967	0.260691		EBNA1BP2_2014	988.41	-0.065335	0.17838	-0.36627	0.714164	NA		EBNA1BP2_2014	988.41	-0.171995	0.152178	-1.13022	0.258385	1		EBNA1BP2_2014	988.41	-0.113561	0.180804	-0.628087	0.529947	0.944044		EBNA1BP2_2014	988.41	-0.101972	0.154139	-0.661559	0.508254	0.638452		EBNA1BP2_2014	988.41	0.0165353	0.151885	0.108868	0.913307	0.970579		EBNA1BP2_2014	988.41
EBP_2015	132.456	-0.84083	0.463193	-1.81529	0.0694791	0.195041		EBP_2015	132.456	0.709635	0.446672	1.58872	0.112125	NA		EBP_2015	132.456	-0.0944895	0.382884	-0.246784	0.805076	1		EBP_2015	132.456	-0.68981	0.4614	-1.49504	0.134905	0.65758		EBP_2015	132.456	-0.873844	0.397339	-2.19924	0.0278609	0.118632		EBP_2015	132.456	-0.598574	0.386404	-1.54909	0.121361	0.38591		EBP_2015	132.456
ECD_2021	543.455	0.449658	0.369336	1.21748	0.223422	0.37406		ECD_2021	543.455	-0.836228	0.369901	-2.26068	0.0237791	NA		ECD_2021	543.455	-0.203248	0.312819	-0.649731	0.515866	1		ECD_2021	543.455	0.179618	0.369957	0.485511	0.627314	0.986995		ECD_2021	543.455	0.558458	0.312915	1.7847	0.0743106	0.205555		ECD_2021	543.455	0.160872	0.312229	0.515239	0.606386	0.844027		ECD_2021	543.455
ECH1_2022	95.8751	-0.73342	0.529533	-1.38503	0.166042	0.31356		ECH1_2022	95.8751	1.00949	0.507896	1.98759	0.0468566	NA		ECH1_2022	95.8751	0.49942	0.433814	1.15123	0.249637	1		ECH1_2022	95.8751	-0.338779	0.523717	-0.646874	0.517713	0.938971		ECH1_2022	95.8751	-0.763035	0.454861	-1.67751	0.0934423	0.23285		ECH1_2022	95.8751	0.103056	0.436308	0.236199	0.813278	0.932322		ECH1_2022	95.8751
ECSCR_2024	0.237018	1.45742	10.6541	0.136794	0.891194	NA		ECSCR_2024	0.237018	-1.06459	10.6822	-0.0996601	0.920614	NA		ECSCR_2024	0.237018	-0.392806	9.02836	-0.043508	0.965297	1		ECSCR_2024	0.237018	2.6123	10.6281	0.245792	0.805843	1		ECSCR_2024	0.237018	0.276345	9.02836	0.0306085	0.975582	NA		ECSCR_2024	0.237018	-0.286398	9.02836	-0.031722	0.974694	NA		ECSCR_2024	0.237018
EDEM1_2027	30.5155	-0.460748	0.484217	-0.951531	0.341335	NA		EDEM1_2027	30.5155	0.698469	0.417721	1.67209	0.0945058	NA		EDEM1_2027	30.5155	0.44263	0.369448	1.19808	0.230884	1		EDEM1_2027	30.5155	0.203751	0.45431	0.448484	0.653804	0.996132		EDEM1_2027	30.5155	-0.307235	0.415709	-0.739063	0.459868	0.594846		EDEM1_2027	30.5155	0.559295	0.368439	1.51801	0.129011	0.39665		EDEM1_2027	30.5155
EDN1_2029	10.0583	0.983425	0.748657	1.31359	0.188986	NA		EDN1_2029	10.0583	0.298322	0.732735	0.407135	0.683909	NA		EDN1_2029	10.0583	0.280571	0.650862	0.431076	0.666413	1		EDN1_2029	10.0583	0.165636	0.802926	0.20629	0.836564	1		EDN1_2029	10.0583	0.613635	0.67228	0.912767	0.361365	NA		EDN1_2029	10.0583	0.215322	0.65824	0.327118	0.743579	0.901947		EDN1_2029	10.0583
EED_2035	78.9243	-0.246729	0.382935	-0.64431	0.519374	0.646153		EED_2035	78.9243	0.116	0.364903	0.317892	0.750567	NA		EED_2035	78.9243	0.226496	0.313586	0.722276	0.470125	1		EED_2035	78.9243	-0.346648	0.385183	-0.899958	0.368143	0.848617		EED_2035	78.9243	-0.705291	0.341039	-2.06806	0.0386341	0.144681		EED_2035	78.9243	-0.483903	0.32282	-1.49899	0.133877	0.405892		EED_2035	78.9243
EEF2_2042	2697.79	0.0905434	0.220998	0.409703	0.682024	0.77675		EEF2_2042	2697.79	0.266205	0.220332	1.2082	0.226969	0.415477		EEF2_2042	2697.79	-0.00626534	0.186656	-0.0335663	0.973223	1		EEF2_2042	2697.79	0.18122	0.220937	0.820237	0.412081	0.873508		EEF2_2042	2697.79	0.239765	0.187048	1.28184	0.1999	0.355696		EEF2_2042	2697.79	0.435983	0.186454	2.33828	0.0193726	0.120265		EEF2_2042	2697.79
EFNA1_2049	11.9409	-0.133374	0.631248	-0.211287	0.832664	NA		EFNA1_2049	11.9409	-0.359362	0.590657	-0.608411	0.542915	NA		EFNA1_2049	11.9409	-0.237933	0.520716	-0.456934	0.647719	1		EFNA1_2049	11.9409	0.0664006	0.619761	0.107139	0.914679	1		EFNA1_2049	11.9409	-0.290482	0.560391	-0.518355	0.60421	NA		EFNA1_2049	11.9409	-1.44728	0.602845	-2.40076	0.0163612	0.107845		EFNA1_2049	11.9409
EGF_2055	518.476	0.157463	0.577855	0.272495	0.785242	0.853222		EGF_2055	518.476	-1.78227	0.580364	-3.07094	0.00213383	NA		EGF_2055	518.476	-0.555224	0.489146	-1.13509	0.256338	1		EGF_2055	518.476	0.0750005	0.578055	0.129746	0.896767	1		EGF_2055	518.476	0.983939	0.487947	2.01649	0.0437489	0.154184		EGF_2055	518.476	-0.257297	0.488645	-0.526551	0.598505	0.839016		EGF_2055	518.476
EGFR_2063	32.6358	1.02715	0.412783	2.48835	0.0128339	NA		EGFR_2063	32.6358	0.519005	0.401828	1.29161	0.196492	NA		EGFR_2063	32.6358	0.533574	0.353279	1.51035	0.130955	1		EGFR_2063	32.6358	0.821532	0.418426	1.96339	0.0496014	0.521583		EGFR_2063	32.6358	0.8344	0.363874	2.2931	0.0218422	0.107179		EGFR_2063	32.6358	0.657287	0.352142	1.86654	0.0619657	0.260606		EGFR_2063	32.6358
EGR1_2068	175.801	0.420921	0.333603	1.26174	0.207042	0.357002		EGR1_2068	175.801	-0.253505	0.331199	-0.765417	0.444023	NA		EGR1_2068	175.801	0.26427	0.281178	0.939868	0.347286	1		EGR1_2068	175.801	0.966578	0.330182	2.92741	0.00341799	0.287638		EGR1_2068	175.801	0.862173	0.28233	3.05378	0.00225977	0.0335878		EGR1_2068	175.801	1.0422	0.278	3.74892	0.000177597	0.00315695		EGR1_2068	175.801
EIF1_2074	3160.9	0.287245	0.376126	0.763694	0.44505	0.583367		EIF1_2074	3160.9	-0.671268	0.3761	-1.78481	0.0742917	0.222085		EIF1_2074	3160.9	-0.29121	0.317994	-0.915773	0.359786	1		EIF1_2074	3160.9	0.0923443	0.37622	0.245453	0.806106	1		EIF1_2074	3160.9	0.81487	0.317886	2.5634	0.0103652	0.073821		EIF1_2074	3160.9	0.832785	0.317684	2.62143	0.00875626	0.0699856		EIF1_2074	3160.9
EIF1AY_2080	22.6945	-0.092035	0.464912	-0.197962	0.843075	NA		EIF1AY_2080	22.6945	0.40673	0.41288	0.985104	0.324573	NA		EIF1AY_2080	22.6945	-0.344197	0.387476	-0.888306	0.374376	1		EIF1AY_2080	22.6945	-0.0191878	0.46152	-0.0415753	0.966837	1		EIF1AY_2080	22.6945	0.449535	0.38493	1.16783	0.242874	0.400274		EIF1AY_2080	22.6945	0.368034	0.367545	1.00133	0.316667	0.64302		EIF1AY_2080	22.6945
EIF2S1_2085	1203.84	0.113902	0.15724	0.724385	0.468829	0.602361		EIF2S1_2085	1203.84	-0.355823	0.156022	-2.2806	0.0225721	0.125406		EIF2S1_2085	1203.84	-0.155936	0.132819	-1.17405	0.240375	1		EIF2S1_2085	1203.84	0.113098	0.157276	0.719108	0.472075	0.915566		EIF2S1_2085	1203.84	0.159203	0.133973	1.18832	0.234708	0.391125		EIF2S1_2085	1203.84	0.189161	0.13226	1.43022	0.152654	0.434835		EIF2S1_2085	1203.84
EIF2S2_2088	82.5973	-1.54603	0.807095	-1.91554	0.0554232	0.175096		EIF2S2_2088	82.5973	0.598908	0.773806	0.773976	0.438945	NA		EIF2S2_2088	82.5973	-0.201256	0.660692	-0.304614	0.760661	1		EIF2S2_2088	82.5973	-1.04518	0.796496	-1.31223	0.189444	0.705998		EIF2S2_2088	82.5973	-0.729692	0.674887	-1.08121	0.279605	0.436858		EIF2S2_2088	82.5973	0.700587	0.656325	1.06744	0.285774	0.611823		EIF2S2_2088	82.5973
EIF3C_2092	15.3207	1.40823	0.907413	1.55192	0.120681	NA		EIF3C_2092	15.3207	-1.45162	0.961592	-1.5096	0.131146	NA		EIF3C_2092	15.3207	-0.795462	0.813473	-0.977859	0.328144	1		EIF3C_2092	15.3207	0.993534	0.914955	1.08588	0.277531	0.770256		EIF3C_2092	15.3207	1.19697	0.779033	1.53648	0.124421	0.27038		EIF3C_2092	15.3207	-0.614327	0.808755	-0.759595	0.447496	0.752097		EIF3C_2092	15.3207
EIF3D_2093	134.603	-0.0110333	0.266069	-0.041468	0.966923	0.980325		EIF3D_2093	134.603	0.0571138	0.254345	0.224552	0.822327	NA		EIF3D_2093	134.603	0.0241865	0.220911	0.109485	0.912818	1		EIF3D_2093	134.603	0.0767576	0.264939	0.289718	0.772032	1		EIF3D_2093	134.603	-0.20449	0.233291	-0.876546	0.380734	0.529707		EIF3D_2093	134.603	0.229541	0.219601	1.04526	0.295902	0.620135		EIF3D_2093	134.603
EIF3E_2094	6367.78	0.258619	0.318009	0.813244	0.416078	0.557485		EIF3E_2094	6367.78	-0.586224	0.317974	-1.84362	0.0652388	0.205979		EIF3E_2094	6367.78	-0.386696	0.268834	-1.43842	0.150315	1		EIF3E_2094	6367.78	-0.317501	0.318159	-0.99793	0.318313	0.813109		EIF3E_2094	6367.78	0.0980148	0.268912	0.364486	0.715495	0.806111		EIF3E_2094	6367.78	-0.282381	0.26882	-1.05044	0.293514	0.616776		EIF3E_2094	6367.78
EIF4EBP1_2107	0.285582	0.231845	5.42976	0.042699	0.965942	NA		EIF4EBP1_2107	0.285582	-0.824334	5.43321	-0.151721	0.879407	NA		EIF4EBP1_2107	0.285582	0.789993	4.58968	0.172124	0.86334	1		EIF4EBP1_2107	0.285582	0.23498	5.43321	0.0432489	0.965503	1		EIF4EBP1_2107	0.285582	0.516735	4.59194	0.112531	0.910402	NA		EIF4EBP1_2107	0.285582	2.60632	4.50718	0.578259	0.56309	NA		EIF4EBP1_2107	0.285582
ELAC2_2114	29.2875	0.524903	0.492787	1.06517	0.286798	NA		ELAC2_2114	29.2875	-0.92971	0.504648	-1.84229	0.0654321	NA		ELAC2_2114	29.2875	-0.0890576	0.422945	-0.210565	0.833227	1		ELAC2_2114	29.2875	-0.107521	0.512446	-0.209819	0.833809	1		ELAC2_2114	29.2875	0.229638	0.434338	0.528707	0.597009	0.710413		ELAC2_2114	29.2875	-0.469331	0.435004	-1.07891	0.280627	0.606729		ELAC2_2114	29.2875
ELAVL1_2115	210.483	1.1045	0.585407	1.88672	0.0591982	0.18053		ELAVL1_2115	210.483	-1.49785	0.591623	-2.53176	0.0113491	NA		ELAVL1_2115	210.483	-0.303518	0.497815	-0.609701	0.54206	1		ELAVL1_2115	210.483	0.216371	0.588141	0.367889	0.712956	1		ELAVL1_2115	210.483	0.595963	0.497484	1.19795	0.230936	0.387266		ELAVL1_2115	210.483	-0.370461	0.498227	-0.74356	0.457143	0.760695		ELAVL1_2115	210.483
ELMOD1_2126	3.78128	-0.385912	0.765769	-0.503953	0.614295	NA		ELMOD1_2126	3.78128	0.195137	0.593506	0.328787	0.742317	NA		ELMOD1_2126	3.78128	-0.0669044	0.566843	-0.11803	0.906044	1		ELMOD1_2126	3.78128	-4.41379	1.52374	-2.89668	0.0037713	0.288179		ELMOD1_2126	3.78128	-0.374048	0.664041	-0.56329	0.573237	NA		ELMOD1_2126	3.78128	-0.559103	0.627379	-0.891172	0.372837	0.696234		ELMOD1_2126	3.78128
ELOVL6_2134	20.461	0.348855	0.391555	0.890947	0.372957	NA		ELOVL6_2134	20.461	0.0188346	0.360643	0.0522249	0.958349	NA		ELOVL6_2134	20.461	0.333238	0.317477	1.04964	0.293883	1		ELOVL6_2134	20.461	-0.130152	0.420586	-0.309455	0.756975	1		ELOVL6_2134	20.461	0.23941	0.348564	0.686846	0.49218	0.625484		ELOVL6_2134	20.461	-0.0664179	0.336613	-0.197313	0.843583	0.945615		ELOVL6_2134	20.461
EML3_2142	2.10713	2.22862	1.56291	1.42594	0.153886	NA		EML3_2142	2.10713	-4.19534	2.09458	-2.00295	0.0451825	NA		EML3_2142	2.10713	-2.54551	1.7392	-1.46361	0.143302	1		EML3_2142	2.10713	0.606345	1.65248	0.366931	0.713671	1		EML3_2142	2.10713	-0.353073	1.54022	-0.229234	0.818687	NA		EML3_2142	2.10713	-1.30614	1.59593	-0.818419	0.413118	0.723228		EML3_2142	2.10713
ENG_2149	2.07865	0.943837	1.16959	0.806978	0.419679	NA		ENG_2149	2.07865	-0.091538	1.16685	-0.0784487	0.937471	NA		ENG_2149	2.07865	1.33393	0.919625	1.45052	0.146914	1		ENG_2149	2.07865	-2.47763	1.70955	-1.44929	0.147257	0.676563		ENG_2149	2.07865	0.395064	1.11366	0.354743	0.722782	NA		ENG_2149	2.07865	0.426213	1.02479	0.415901	0.677482	0.873243		ENG_2149	2.07865
ENO2_2153	131.883	0.194077	0.269191	0.720965	0.470931	0.6038		ENO2_2153	131.883	0.526001	0.256801	2.04828	0.0405325	NA		ENO2_2153	131.883	0.341379	0.223095	1.5302	0.125967	1		ENO2_2153	131.883	0.0278657	0.271752	0.102541	0.918327	1		ENO2_2153	131.883	0.0572201	0.234719	0.243781	0.8074	0.873862		ENO2_2153	131.883	0.198124	0.224798	0.881341	0.378133	0.69709		ENO2_2153	131.883
ENOPH1_2156	990.898	0.0131571	0.189822	0.0693126	0.944741	0.969288		ENOPH1_2156	990.898	0.00375041	0.187829	0.0199672	0.98407	NA		ENOPH1_2156	990.898	-0.00612232	0.159858	-0.0382984	0.96945	1		ENOPH1_2156	990.898	0.230926	0.189303	1.21988	0.222511	0.736994		ENOPH1_2156	990.898	0.117271	0.161385	0.726656	0.467437	0.601709		ENOPH1_2156	990.898	0.370468	0.159321	2.32529	0.0200563	0.122407		ENOPH1_2156	990.898
ENOSF1_2157	3.60396	0.245533	1.241	0.19785	0.843162	NA		ENOSF1_2157	3.60396	-2.47642	1.4773	-1.67632	0.0936753	NA		ENOSF1_2157	3.60396	-0.285101	1.06187	-0.268489	0.788323	1		ENOSF1_2157	3.60396	-4.01221	1.82385	-2.19986	0.0278171	0.497019		ENOSF1_2157	3.60396	0.225842	1.07973	0.209166	0.834319	NA		ENOSF1_2157	3.60396	-1.24325	1.16595	-1.0663	0.286288	0.611823		ENOSF1_2157	3.60396
EOMES_2164	0.441394	-0.491544	4.23765	-0.115994	0.907657	NA		EOMES_2164	0.441394	1.92318	4.05107	0.474734	0.634977	NA		EOMES_2164	0.441394	-0.875887	3.58285	-0.244467	0.806869	1		EOMES_2164	0.441394	2.11951	4.10176	0.516733	0.605343	0.977877		EOMES_2164	0.441394	1.12364	3.54892	0.316614	0.751536	NA		EOMES_2164	0.441394	-0.769473	3.58285	-0.214766	0.82995	NA		EOMES_2164	0.441394
EP300_2167	1012.84	0.615044	0.409216	1.50298	0.132844	0.280432		EP300_2167	1012.84	-0.767262	0.409545	-1.87345	0.0610062	NA		EP300_2167	1012.84	-0.161973	0.346244	-0.467801	0.639927	1		EP300_2167	1012.84	0.357897	0.409458	0.874074	0.382078	0.857826		EP300_2167	1012.84	0.422453	0.346465	1.21932	0.222721	0.377994		EP300_2167	1012.84	0.0363967	0.346106	0.105161	0.916248	0.971815		EP300_2167	1012.84
EPB41L2_2175	85.0131	-0.254139	0.264444	-0.961031	0.336537	0.481326		EPB41L2_2175	85.0131	-0.397791	0.248764	-1.59907	0.109806	NA		EPB41L2_2175	85.0131	-0.231989	0.217069	-1.06873	0.28519	1		EPB41L2_2175	85.0131	-0.500819	0.270716	-1.84998	0.0643163	0.557769		EPB41L2_2175	85.0131	-0.752496	0.242258	-3.10617	0.00189528	0.0307728		EPB41L2_2175	85.0131	-0.166803	0.217167	-0.768087	0.442436	0.748048		EPB41L2_2175	85.0131
EPHA3_2188	139.756	0.294322	0.479008	0.614442	0.538923	0.661113		EPHA3_2188	139.756	-0.725851	0.478969	-1.51545	0.12966	NA		EPHA3_2188	139.756	-0.193077	0.40584	-0.475748	0.634254	1		EPHA3_2188	139.756	0.455158	0.478158	0.9519	0.341148	0.829942		EPHA3_2188	139.756	0.374561	0.407217	0.919806	0.357674	0.508919		EPHA3_2188	139.756	-0.0408422	0.40526	-0.10078	0.919725	0.972648		EPHA3_2188	139.756
EPHB2_2194	450.157	0.0884284	0.247482	0.357312	0.720859	0.806051		EPHB2_2194	450.157	0.268794	0.243894	1.1021	0.27042	NA		EPHB2_2194	450.157	0.0960099	0.208177	0.461193	0.64466	1		EPHB2_2194	450.157	0.119493	0.247403	0.482989	0.629104	0.987029		EPHB2_2194	450.157	0.126044	0.210975	0.597433	0.550218	0.675563		EPHB2_2194	450.157	-0.201917	0.209255	-0.964932	0.334579	0.660841		EPHB2_2194	450.157
EPN2_2197	3.54301	1.31108	0.961861	1.36307	0.17286	NA		EPN2_2197	3.54301	-0.183572	1.00014	-0.183547	0.854369	NA		EPN2_2197	3.54301	-0.358414	0.930673	-0.385113	0.700154	1		EPN2_2197	3.54301	-3.46946	1.67367	-2.07296	0.0381756	0.514287		EPN2_2197	3.54301	0.67033	0.894728	0.749199	0.453737	NA		EPN2_2197	3.54301	-0.709072	0.99421	-0.713202	0.475721	0.774922		EPN2_2197	3.54301
EPRS1_2200	5.75997	1.43343	0.818497	1.75129	0.0798951	NA		EPRS1_2200	5.75997	-0.37913	0.872237	-0.434663	0.663807	NA		EPRS1_2200	5.75997	0.353247	0.735719	0.480139	0.631129	1		EPRS1_2200	5.75997	-0.337379	0.99163	-0.340226	0.733686	1		EPRS1_2200	5.75997	2.27987	0.681039	3.34764	0.000815035	NA		EPRS1_2200	5.75997	0.889912	0.709419	1.25442	0.209688	0.520302		EPRS1_2200	5.75997
ERBB3_2206	1.58685	1.99123	1.41516	1.40706	0.159408	NA		ERBB3_2206	1.58685	-1.30898	1.84695	-0.708725	0.478495	NA		ERBB3_2206	1.58685	1.05203	1.26822	0.829539	0.4068	1		ERBB3_2206	1.58685	1.6294	1.45789	1.11765	0.263719	0.766802		ERBB3_2206	1.58685	1.17736	1.34283	0.876776	0.380608	NA		ERBB3_2206	1.58685	0.198024	1.41021	0.140422	0.888327	0.96196		ERBB3_2206	1.58685
ERO1A_2227	230.906	0.106374	0.240361	0.442559	0.658085	0.759987		ERO1A_2227	230.906	0.653051	0.231154	2.82518	0.00472541	NA		ERO1A_2227	230.906	0.136082	0.200794	0.677721	0.497949	1		ERO1A_2227	230.906	0.100636	0.24052	0.418408	0.675649	0.999721		ERO1A_2227	230.906	0.0692528	0.207333	0.334017	0.738366	0.820674		ERO1A_2227	230.906	0.637638	0.198472	3.21274	0.00131477	0.0167383		ERO1A_2227	230.906
ERO1B_2228	7.22874	1.84785	1.06639	1.73281	0.0831299	NA		ERO1B_2228	7.22874	-1.80466	1.30185	-1.38623	0.165676	NA		ERO1B_2228	7.22874	-0.0602747	0.982553	-0.061345	0.951084	1		ERO1B_2228	7.22874	1.28401	1.09137	1.17651	0.239391	0.744363		ERO1B_2228	7.22874	1.91191	0.919139	2.08011	0.0375156	NA		ERO1B_2228	7.22874	1.82153	0.900281	2.02329	0.0430429	0.208983		ERO1B_2228	7.22874
ESR1_2235	0.247053	0.232165	10.656	0.0217873	0.982618	NA		ESR1_2235	0.247053	2.49206	10.6117	0.23484	0.814333	NA		ESR1_2235	0.247053	-0.152432	9.02836	-0.0168837	0.986529	1		ESR1_2235	0.247053	1.84765	10.6717	0.173135	0.862545	1		ESR1_2235	0.247053	0.516718	9.02836	0.0572328	0.95436	NA		ESR1_2235	0.247053	-0.0460245	9.02836	-0.00509777	0.995933	NA		ESR1_2235	0.247053
ESR2_2237	0.446595	2.43333	4.24825	0.572786	0.56679	NA		ESR2_2237	0.446595	-1.06476	4.37051	-0.243623	0.807523	NA		ESR2_2237	0.446595	2.17449	3.59685	0.604553	0.545476	1		ESR2_2237	0.446595	2.27363	4.26535	0.533047	0.594001	0.97304		ESR2_2237	0.446595	0.276308	3.69378	0.0748037	0.940371	NA		ESR2_2237	0.446595	-0.286465	3.69378	-0.0775534	0.938183	NA		ESR2_2237	0.446595
ETFA_2244	888.455	-0.372795	0.156619	-2.38027	0.0172999	0.109701		ETFA_2244	888.455	0.039486	0.152362	0.259159	0.795513	NA		ETFA_2244	888.455	-0.0232962	0.130318	-0.178764	0.858123	1		ETFA_2244	888.455	-0.0364395	0.155274	-0.234678	0.814459	1		ETFA_2244	888.455	-0.221012	0.133565	-1.65471	0.0979836	0.237728		ETFA_2244	888.455	0.089821	0.13016	0.69008	0.490144	0.782736		ETFA_2244	888.455
ETFB_2245	35.5432	-1.40113	0.635606	-2.20441	0.0274958	NA		ETFB_2245	35.5432	0.979624	0.560124	1.74894	0.0803012	NA		ETFB_2245	35.5432	0.255555	0.485704	0.526155	0.598781	1		ETFB_2245	35.5432	-0.161294	0.588951	-0.273867	0.784187	1		ETFB_2245	35.5432	-0.937065	0.53167	-1.76249	0.077986	0.210497		ETFB_2245	35.5432	-0.173639	0.492571	-0.352516	0.724451	0.893207		ETFB_2245	35.5432
ETS1_2248	204.492	-0.85164	0.517559	-1.64549	0.0998682	0.237885		ETS1_2248	204.492	-0.236637	0.508732	-0.465152	0.641823	NA		ETS1_2248	204.492	-0.0485048	0.43159	-0.112386	0.910517	1		ETS1_2248	204.492	-0.42255	0.514322	-0.821567	0.411323	0.873508		ETS1_2248	204.492	-0.417677	0.437574	-0.95453	0.339815	0.49173		ETS1_2248	204.492	-0.00404389	0.431573	-0.00937012	0.992524	0.995584		ETS1_2248	204.492
ETV1_2251	4.80834	0.902716	0.938005	0.962378	0.33586	NA		ETV1_2251	4.80834	-0.324773	0.95294	-0.340812	0.733245	NA		ETV1_2251	4.80834	0.283568	0.812868	0.348849	0.727203	1		ETV1_2251	4.80834	1.41248	0.905034	1.56069	0.118596	0.644519		ETV1_2251	4.80834	0.901968	0.820577	1.09919	0.271687	NA		ETV1_2251	4.80834	-0.470866	0.888827	-0.529761	0.596277	0.837892		ETV1_2251	4.80834
EVL_2255	2115.94	0.798043	0.338834	2.35526	0.0185098	0.113457		EVL_2255	2115.94	-0.390065	0.338908	-1.15095	0.249754	0.43182		EVL_2255	2115.94	-0.174189	0.286678	-0.607612	0.543445	1		EVL_2255	2115.94	0.272996	0.339112	0.805034	0.4208	0.880839		EVL_2255	2115.94	0.288863	0.286892	1.00687	0.313996	0.466125		EVL_2255	2115.94	-0.26587	0.286751	-0.927181	0.353832	0.674869		EVL_2255	2115.94
EXOSC4_2269	30.4141	0.20795	0.384225	0.541219	0.588357	NA		EXOSC4_2269	30.4141	0.6249	0.349405	1.78847	0.0737001	NA		EXOSC4_2269	30.4141	0.269013	0.314201	0.856181	0.391898	1		EXOSC4_2269	30.4141	0.0558717	0.390279	0.143158	0.886165	1		EXOSC4_2269	30.4141	-0.327268	0.355828	-0.919735	0.357711	0.508919		EXOSC4_2269	30.4141	0.116188	0.319649	0.363487	0.716241	0.890307		EXOSC4_2269	30.4141
EXT1_2278	291.933	-0.237274	0.192085	-1.23525	0.216737	0.367536		EXT1_2278	291.933	-0.524752	0.186121	-2.81941	0.00481115	NA		EXT1_2278	291.933	-0.144594	0.159235	-0.908049	0.363852	1		EXT1_2278	291.933	-0.241984	0.192236	-1.25878	0.208108	0.72549		EXT1_2278	291.933	-0.280936	0.166467	-1.68764	0.091481	0.229711		EXT1_2278	291.933	-0.287566	0.16054	-1.79125	0.0732539	0.290959		EXT1_2278	291.933
EXTL1_2279	21.1019	1.94631	1.06188	1.83289	0.0668187	NA		EXTL1_2279	21.1019	-2.64059	1.1664	-2.26387	0.0235819	NA		EXTL1_2279	21.1019	-0.421631	0.924109	-0.456257	0.648205	1		EXTL1_2279	21.1019	0.456289	1.08052	0.422287	0.672816	0.9993		EXTL1_2279	21.1019	0.788291	0.915947	0.860629	0.389442	0.538069		EXTL1_2279	21.1019	-1.70708	0.972621	-1.75513	0.0792366	0.305278		EXTL1_2279	21.1019
EZH2_2282	131.066	0.509593	0.207433	2.45667	0.0140233	0.104277		EZH2_2282	131.066	0.132655	0.199872	0.663699	0.506883	NA		EZH2_2282	131.066	-0.0305667	0.177823	-0.171894	0.863521	1		EZH2_2282	131.066	0.203992	0.212305	0.960845	0.33663	0.828944		EZH2_2282	131.066	0.0520336	0.187359	0.277721	0.781227	0.852863		EZH2_2282	131.066	0.287473	0.174994	1.64275	0.100434	0.344325		EZH2_2282	131.066
F2_2286	1.29099	0.818759	1.5063	0.543556	0.586747	NA		F2_2286	1.29099	-1.87992	1.86627	-1.00732	0.313783	NA		F2_2286	1.29099	-2.59998	1.59911	-1.62589	0.103973	1		F2_2286	1.29099	0.134877	1.64037	0.0822233	0.934469	1		F2_2286	1.29099	-0.88779	1.53034	-0.580127	0.561829	NA		F2_2286	1.29099	-2.49357	1.59911	-1.55935	0.118915	0.380363		F2_2286	1.29099
F3_2289	47.6135	-0.273883	0.38631	-0.708973	0.478341	0.6116		F3_2289	47.6135	0.474971	0.350475	1.35522	0.175348	NA		F3_2289	47.6135	0.200215	0.308902	0.64815	0.516888	1		F3_2289	47.6135	0.0213794	0.377524	0.0566306	0.954839	1		F3_2289	47.6135	-0.560137	0.345917	-1.61928	0.105386	0.245211		F3_2289	47.6135	0.0744952	0.312122	0.238673	0.811359	0.931527		F3_2289	47.6135
F9_2297	0.098367	0	10.656	0	1	NA		F9_2297	0.098367	0	10.6822	0	1	NA		F9_2297	0.098367	0	9.02836	0	1	1		F9_2297	0.098367	0	10.6822	0	1	1		F9_2297	0.098367	0	9.02836	0	1	NA		F9_2297	0.098367	0	9.02836	0	1	NA		F9_2297	0.098367
FABP1_2298	0.991137	2.66595	2.66498	1.00036	0.317135	NA		FABP1_2298	0.991137	1.5768	2.6687	0.590847	0.554623	NA		FABP1_2298	0.991137	-1.47645	2.50012	-0.59055	0.554822	1		FABP1_2298	0.991137	-1.089	2.96096	-0.367787	0.713032	1		FABP1_2298	0.991137	2.58661	2.29741	1.12588	0.260215	NA		FABP1_2298	0.991137	-1.37003	2.50012	-0.547986	0.583701	NA		FABP1_2298	0.991137
FAH_2303	16.056	0.731229	0.538774	1.35721	0.174715	NA		FAH_2303	16.056	-0.0327026	0.527458	-0.0620003	0.950563	NA		FAH_2303	16.056	0.0835652	0.467645	0.178694	0.858178	1		FAH_2303	16.056	1.24566	0.519412	2.39822	0.0164752	0.458577		FAH_2303	16.056	0.975503	0.461583	2.11339	0.0345678	0.134069		FAH_2303	16.056	0.736711	0.447586	1.64596	0.099771	0.344325		FAH_2303	16.056
FAIM_2304	3.17738	0.181455	1.17303	0.15469	0.877066	NA		FAIM_2304	3.17738	-0.466576	1.12968	-0.413018	0.679594	NA		FAIM_2304	3.17738	-1.77931	1.22957	-1.4471	0.147869	1		FAIM_2304	3.17738	-3.5756	1.74354	-2.05077	0.0402889	0.514287		FAIM_2304	3.17738	-0.191432	1.07094	-0.178751	0.858133	NA		FAIM_2304	3.17738	0.411936	0.948293	0.434397	0.664	0.867396		FAIM_2304	3.17738
FAM13A_2311	2.50942	0.890883	1.23683	0.720296	0.471343	NA		FAM13A_2311	2.50942	-4.40437	1.81978	-2.42028	0.0155087	NA		FAM13A_2311	2.50942	-2.06409	1.39272	-1.48206	0.138324	1		FAM13A_2311	2.50942	-0.90258	1.50696	-0.598942	0.549211	0.955438		FAM13A_2311	2.50942	0.964229	1.0723	0.899214	0.368539	NA		FAM13A_2311	2.50942	-2.66426	1.5118	-1.76231	0.0780173	0.303457		FAM13A_2311	2.50942
FAM174A_2316	631.641	0.224502	0.42357	0.530023	0.596096	0.708176		FAM174A_2316	631.641	-1.06181	0.424101	-2.50367	0.0122912	NA		FAM174A_2316	631.641	-0.349777	0.358448	-0.97581	0.329159	1		FAM174A_2316	631.641	0.127939	0.423783	0.301897	0.762731	1		FAM174A_2316	631.641	0.294326	0.358762	0.820394	0.411992	0.557003		FAM174A_2316	631.641	-0.0480523	0.358014	-0.134219	0.893229	0.96357		FAM174A_2316	631.641
FAM20B_2318	35.0656	-0.131908	0.41954	-0.314411	0.753209	NA		FAM20B_2318	35.0656	0.457727	0.3767	1.2151	0.224329	NA		FAM20B_2318	35.0656	0.28158	0.333797	0.843567	0.398912	1		FAM20B_2318	35.0656	-0.422611	0.433068	-0.975854	0.329137	0.823783		FAM20B_2318	35.0656	-0.1915	0.368525	-0.519639	0.603315	0.714012		FAM20B_2318	35.0656	0.264937	0.335645	0.789337	0.429915	0.737613		FAM20B_2318	35.0656
TLCD3A_2328	213.678	0.269157	0.349079	0.771048	0.440679	0.580131		TLCD3A_2328	213.678	-0.6071	0.348173	-1.74367	0.0812159	NA		TLCD3A_2328	213.678	-0.0949408	0.295365	-0.321436	0.74788	1		TLCD3A_2328	213.678	0.129835	0.350087	0.370867	0.710737	1		TLCD3A_2328	213.678	0.508315	0.296439	1.71474	0.0863937	0.22064		TLCD3A_2328	213.678	-0.338703	0.297027	-1.14031	0.254157	0.574476		TLCD3A_2328	213.678
MINDY1_2329	9.1629	0.0433237	0.596153	0.0726721	0.942067	NA		MINDY1_2329	9.1629	0.347836	0.52067	0.668056	0.504098	NA		MINDY1_2329	9.1629	0.144444	0.476297	0.303265	0.761688	1		MINDY1_2329	9.1629	0.165629	0.586967	0.282177	0.777807	1		MINDY1_2329	9.1629	-0.0922301	0.531793	-0.173432	0.862312	NA		MINDY1_2329	9.1629	-1.33922	0.597754	-2.24042	0.0250638	0.142291		MINDY1_2329	9.1629
DIPK1A_2333	345.792	-0.417735	0.368727	-1.13291	0.257252	0.40846		DIPK1A_2333	345.792	-0.671492	0.365983	-1.83476	0.0665411	NA		DIPK1A_2333	345.792	-0.20325	0.309955	-0.65574	0.511992	1		DIPK1A_2333	345.792	-0.263447	0.368112	-0.715669	0.474196	0.917036		DIPK1A_2333	345.792	-0.72455	0.315404	-2.29721	0.0216067	0.106774		DIPK1A_2333	345.792	-1.40316	0.314958	-4.45506	8.38678e-06	0.000243591		DIPK1A_2333	345.792
FANCI_2338	46.3802	0.139348	0.309308	0.450517	0.652338	0.756958		FANCI_2338	46.3802	-0.172862	0.290981	-0.594067	0.552467	NA		FANCI_2338	46.3802	0.0852435	0.254428	0.33504	0.737595	1		FANCI_2338	46.3802	0.186609	0.308068	0.605739	0.544688	0.951871		FANCI_2338	46.3802	0.148086	0.270129	0.548204	0.583552	0.701376		FANCI_2338	46.3802	-0.0194774	0.258421	-0.0753708	0.93992	0.975139		FANCI_2338	46.3802
FAS_2345	88.1346	-1.92155	0.583933	-3.2907	0.00099938	0.0539296		FAS_2345	88.1346	0.54581	0.536888	1.01662	0.309336	NA		FAS_2345	88.1346	0.140758	0.458644	0.3069	0.758919	1		FAS_2345	88.1346	-0.982815	0.55995	-1.75518	0.0792278	0.581388		FAS_2345	88.1346	-0.890041	0.478549	-1.85988	0.0629032	0.185016		FAS_2345	88.1346	0.173858	0.458694	0.379028	0.704667	0.883278		FAS_2345	88.1346
FASLG_2346	0.435071	1.18249	5.80033	0.203866	0.838458	NA		FASLG_2346	0.435071	-1.30519	5.8059	-0.224805	0.822131	NA		FASLG_2346	0.435071	-0.633323	4.90692	-0.129067	0.897304	1		FASLG_2346	0.435071	1.35195	5.7873	0.233607	0.81529	1		FASLG_2346	0.435071	1.28746	4.88413	0.2636	0.792088	NA		FASLG_2346	0.435071	-0.52691	4.90692	-0.107381	0.914487	NA		FASLG_2346	0.435071
FASTKD5_2353	160.682	0.0492811	0.257978	0.191028	0.848503	0.899189		FASTKD5_2353	160.682	-0.382492	0.252181	-1.51674	0.129332	NA		FASTKD5_2353	160.682	-0.159415	0.216936	-0.734846	0.462433	1		FASTKD5_2353	160.682	-0.43571	0.264787	-1.64551	0.0998642	0.614342		FASTKD5_2353	160.682	-0.360096	0.227991	-1.57943	0.114238	0.258629		FASTKD5_2353	160.682	-0.94305	0.226505	-4.16348	3.13428e-05	0.00074422		FASTKD5_2353	160.682
FAT1_2356	169.132	-0.180888	0.292892	-0.617591	0.536845	0.659654		FAT1_2356	169.132	-0.00727153	0.28283	-0.0257099	0.979489	NA		FAT1_2356	169.132	-0.136644	0.244256	-0.559432	0.575867	1		FAT1_2356	169.132	0.158351	0.289316	0.547328	0.584154	0.97173		FAT1_2356	169.132	-0.103145	0.251346	-0.41037	0.681534	0.776255		FAT1_2356	169.132	0.298372	0.241684	1.23455	0.216997	0.529926		FAT1_2356	169.132
FBL_2360	75.0267	-0.417778	0.375954	-1.11125	0.266462	0.417336		FBL_2360	75.0267	0.356453	0.351082	1.0153	0.309963	NA		FBL_2360	75.0267	0.096885	0.305139	0.317511	0.750856	1		FBL_2360	75.0267	0.212252	0.364001	0.583108	0.559821	0.959963		FBL_2360	75.0267	-0.400922	0.32531	-1.23243	0.217788	0.373116		FBL_2360	75.0267	-0.0715568	0.307741	-0.232523	0.816132	0.933173		FBL_2360	75.0267
FBN1_2363	7.57014	0.726086	0.737455	0.984583	0.324829	NA		FBN1_2363	7.57014	-0.78034	0.76368	-1.02182	0.306868	NA		FBN1_2363	7.57014	-0.256136	0.65413	-0.391567	0.695378	1		FBN1_2363	7.57014	-1.52697	0.966947	-1.57917	0.114298	0.635407		FBN1_2363	7.57014	-1.82352	0.886028	-2.05808	0.0395825	NA		FBN1_2363	7.57014	-0.129019	0.65165	-0.197988	0.843054	0.945615		FBN1_2363	7.57014
FBXL12_2366	210.809	0.639898	0.437959	1.46109	0.14399	0.291937		FBXL12_2366	210.809	-0.974546	0.440928	-2.21021	0.0270903	NA		FBXL12_2366	210.809	-0.0985553	0.371932	-0.264982	0.791023	1		FBXL12_2366	210.809	0.122702	0.440585	0.278497	0.780631	1		FBXL12_2366	210.809	0.577783	0.372515	1.55103	0.120894	0.266831		FBXL12_2366	210.809	-0.0899189	0.372079	-0.241666	0.809039	0.930493		FBXL12_2366	210.809
FBXO11_2372	235.564	-1.40666	0.517045	-2.72059	0.00651663	0.0886956		FBXO11_2372	235.564	-0.00687954	0.504383	-0.0136395	0.989118	NA		FBXO11_2372	235.564	-0.158151	0.428361	-0.369201	0.711978	1		FBXO11_2372	235.564	-0.801636	0.511846	-1.56616	0.11731	0.644168		FBXO11_2372	235.564	-1.26842	0.439829	-2.8839	0.00392779	0.0445589		FBXO11_2372	235.564	-0.507697	0.429683	-1.18156	0.23738	0.555539		FBXO11_2372	235.564
FBXO21_2375	18.1413	0.424922	0.661186	0.642667	0.52044	NA		FBXO21_2375	18.1413	0.927858	0.629168	1.47474	0.140283	NA		FBXO21_2375	18.1413	0.0842782	0.559512	0.150628	0.880269	1		FBXO21_2375	18.1413	-1.43101	0.776826	-1.84213	0.0654568	0.557769		FBXO21_2375	18.1413	-1.44177	0.67764	-2.12764	0.0333672	0.130995		FBXO21_2375	18.1413	-0.379046	0.57593	-0.658146	0.510445	0.794853		FBXO21_2375	18.1413
FBXO7_2377	1357.88	0.22071	0.286346	0.770781	0.440837	0.580131		FBXO7_2377	1357.88	-0.612679	0.286143	-2.14117	0.0322605	0.142771		FBXO7_2377	1357.88	-0.241065	0.242172	-0.995425	0.319529	1		FBXO7_2377	1357.88	-0.11162	0.286789	-0.389207	0.697123	1		FBXO7_2377	1357.88	0.315524	0.242453	1.30138	0.193128	0.347225		FBXO7_2377	1357.88	-0.148218	0.242117	-0.612175	0.540422	0.806057		FBXO7_2377	1357.88
FCGR3B_2380	0.324837	2.19093	7.17691	0.305275	0.760157	NA		FCGR3B_2380	0.324837	-1.30512	7.25675	-0.179849	0.857271	NA		FCGR3B_2380	0.324837	-0.633283	6.13316	-0.103256	0.91776	1		FCGR3B_2380	0.324837	-0.245823	7.25675	-0.0338751	0.972977	1		FCGR3B_2380	0.324837	2.23367	6.09053	0.366745	0.713809	NA		FCGR3B_2380	0.324837	1.29735	6.10738	0.212422	0.831777	NA		FCGR3B_2380	0.324837
FDFT1_2382	127.742	-0.607297	0.528198	-1.14975	0.250246	0.400784		FDFT1_2382	127.742	0.754944	0.515229	1.46526	0.142851	NA		FDFT1_2382	127.742	0.0115631	0.440111	0.0262732	0.979039	1		FDFT1_2382	127.742	-0.589872	0.528146	-1.11687	0.264049	0.766802		FDFT1_2382	127.742	-0.449714	0.449312	-1.0009	0.316877	0.469237		FDFT1_2382	127.742	-0.0748576	0.440736	-0.169847	0.865131	0.953746		FDFT1_2382	127.742
FEN1_2387	23.3813	-1.86993	0.706269	-2.64762	0.00810603	NA		FEN1_2387	23.3813	0.326671	0.560634	0.582681	0.560108	NA		FEN1_2387	23.3813	0.0148131	0.49074	0.0301851	0.975919	1		FEN1_2387	23.3813	-0.51326	0.611059	-0.839951	0.400936	0.869607		FEN1_2387	23.3813	-1.1273	0.561572	-2.0074	0.044707	0.156181		FEN1_2387	23.3813	-0.93412	0.520464	-1.79478	0.0726883	0.289773		FEN1_2387	23.3813
FEZ2_2394	1664.16	-0.322121	0.155219	-2.07527	0.0379612	0.149336		FEZ2_2394	1664.16	0.113171	0.153044	0.739469	0.459622	0.613383		FEZ2_2394	1664.16	0.0559956	0.130122	0.430331	0.666955	1		FEZ2_2394	1664.16	-0.0971992	0.154755	-0.628086	0.529947	0.944044		FEZ2_2394	1664.16	-0.0820906	0.131665	-0.62348	0.532969	0.66112		FEZ2_2394	1664.16	0.0604701	0.130165	0.464566	0.642242	0.859832		FEZ2_2394	1664.16
FGB_2397	1.28918	1.85012	1.36543	1.35498	0.175425	NA		FGB_2397	1.28918	-0.0597928	1.51156	-0.039557	0.968446	NA		FGB_2397	1.28918	0.458157	1.31076	0.349535	0.726688	1		FGB_2397	1.28918	-1.58923	1.85081	-0.858666	0.390525	0.864122		FGB_2397	1.28918	1.84431	1.21013	1.52406	0.127493	NA		FGB_2397	1.28918	1.60065	1.16935	1.36883	0.171051	0.460239		FGB_2397	1.28918
FGF17_2402	1.13861	2.48657	1.78394	1.39386	0.163359	NA		FGF17_2402	1.13861	-0.962559	2.04059	-0.471707	0.637136	NA		FGF17_2402	1.13861	-0.291733	1.72457	-0.169162	0.865669	1		FGF17_2402	1.13861	1.4767	1.84878	0.798746	0.424438	0.884056		FGF17_2402	1.13861	-0.7528	1.8226	-0.413037	0.67958	NA		FGF17_2402	1.13861	-1.45853	1.88204	-0.774971	0.438357	NA		FGF17_2402	1.13861
FGF2_2405	418.265	-0.395581	0.221635	-1.78483	0.0742883	0.202156		FGF2_2405	418.265	-0.223921	0.214822	-1.04235	0.297248	NA		FGF2_2405	418.265	0.00366807	0.183418	0.0199984	0.984045	1		FGF2_2405	418.265	0.190728	0.217699	0.87611	0.38097	0.857826		FGF2_2405	418.265	0.263232	0.18598	1.41537	0.156959	0.311445		FGF2_2405	418.265	1.29038	0.179972	7.1699	7.50501e-13	8.71921e-11		FGF2_2405	418.265
FGF7_2409	232.604	-0.0628578	0.276118	-0.227648	0.81992	0.877976		FGF7_2409	232.604	-0.24249	0.270334	-0.897002	0.369718	NA		FGF7_2409	232.604	-0.322193	0.232889	-1.38346	0.166524	1		FGF7_2409	232.604	-0.150486	0.277032	-0.543206	0.586988	0.972596		FGF7_2409	232.604	0.0646175	0.235936	0.273878	0.784179	0.853749		FGF7_2409	232.604	0.036889	0.230985	0.159703	0.873115	0.957278		FGF7_2409	232.604
FGFR2_2417	150.972	-0.415669	0.440008	-0.944685	0.34482	0.491268		FGFR2_2417	150.972	-0.271579	0.432481	-0.627956	0.530033	NA		FGFR2_2417	150.972	-0.254125	0.36871	-0.689229	0.490679	1		FGFR2_2417	150.972	0.0745471	0.436209	0.170898	0.864304	1		FGFR2_2417	150.972	-0.219011	0.374031	-0.585541	0.558184	0.681535		FGFR2_2417	150.972	-0.249056	0.368919	-0.675097	0.499614	0.78856		FGFR2_2417	150.972
FHL2_2423	21.3354	0.11618	0.615635	0.188716	0.850316	NA		FHL2_2423	21.3354	-0.800211	0.610098	-1.31161	0.189651	NA		FHL2_2423	21.3354	0.767374	0.492932	1.55675	0.119529	1		FHL2_2423	21.3354	0.0646592	0.618497	0.104543	0.916739	1		FHL2_2423	21.3354	0.499126	0.520759	0.958458	0.337832	0.490042		FHL2_2423	21.3354	1.33679	0.48426	2.76047	0.00577179	0.0517235		FHL2_2423	21.3354
FKBP14_2430	186.962	0.551837	0.359294	1.53589	0.124564	0.26818		FKBP14_2430	186.962	-0.833699	0.361964	-2.30327	0.0212638	NA		FKBP14_2430	186.962	0.131306	0.30443	0.431319	0.666236	1		FKBP14_2430	186.962	0.231897	0.361762	0.641022	0.521508	0.941327		FKBP14_2430	186.962	0.522493	0.307039	1.70172	0.0888086	0.224888		FKBP14_2430	186.962	0.497719	0.302784	1.64381	0.100216	0.344325		FKBP14_2430	186.962
C3orf85_2441	0.197412	-0.00895384	10.656	-0.000840264	0.99933	NA		C3orf85_2441	0.197412	-1.06471	10.6822	-0.0996713	0.920605	NA		C3orf85_2441	0.197412	-0.392878	9.02836	-0.043516	0.96529	1		C3orf85_2441	0.197412	-0.00546793	10.6822	-0.000511874	0.999592	1		C3orf85_2441	0.197412	0.276273	9.02836	0.0306006	0.975588	NA		C3orf85_2441	0.197412	-0.28647	9.02836	-0.03173	0.974687	NA		C3orf85_2441	0.197412
FMO5_2453	0.202211	-0.00866129	10.656	-0.00081281	0.999351	NA		FMO5_2453	0.202211	-1.06471	10.6822	-0.0996713	0.920605	NA		FMO5_2453	0.202211	-0.392878	9.02836	-0.043516	0.96529	1		FMO5_2453	0.202211	-0.0054679	10.6822	-0.000511872	0.999592	1		FMO5_2453	0.202211	0.276273	9.02836	0.0306006	0.975588	NA		FMO5_2453	0.202211	-0.28647	9.02836	-0.03173	0.974687	NA		FMO5_2453	0.202211
FN1_2459	983.865	-0.783943	0.735064	-1.0665	0.286199	0.436203		FN1_2459	983.865	0.195472	0.73362	0.266448	0.789894	NA		FN1_2459	983.865	0.309471	0.620254	0.498942	0.61782	1		FN1_2459	983.865	-0.774294	0.735078	-1.05335	0.292181	0.78199		FN1_2459	983.865	-1.09394	0.622406	-1.75761	0.0788146	0.211914		FN1_2459	983.865	1.60457	0.619908	2.5884	0.0096424	0.0746827		FN1_2459	983.865
FOLH1_2460	1.23575	0.63429	1.47844	0.429028	0.667903	NA		FOLH1_2460	1.23575	-1.22312	1.60704	-0.761099	0.446598	NA		FOLH1_2460	1.23575	-0.0631136	1.28859	-0.0489786	0.960936	1		FOLH1_2460	1.23575	-1.29692	1.89352	-0.684927	0.49339	0.927059		FOLH1_2460	1.23575	-2.49959	1.6123	-1.55032	0.121064	NA		FOLH1_2460	1.23575	-2.10057	1.6123	-1.30284	0.19263	NA		FOLH1_2460	1.23575
FOS_2461	48.2262	0.481513	0.371063	1.29766	0.194405	0.34588		FOS_2461	48.2262	0.372932	0.354719	1.05134	0.293101	NA		FOS_2461	48.2262	0.259305	0.311901	0.831369	0.405765	1		FOS_2461	48.2262	0.502509	0.370794	1.35522	0.175347	0.699857		FOS_2461	48.2262	0.246912	0.327968	0.752853	0.451538	0.588845		FOS_2461	48.2262	0.902657	0.303579	2.97338	0.00294539	0.0309707		FOS_2461	48.2262
FOSL1_2463	50.1603	-0.427903	0.585996	-0.730216	0.465258	0.599866		FOSL1_2463	50.1603	0.261785	0.516695	0.506653	0.612398	NA		FOSL1_2463	50.1603	0.545401	0.446881	1.22046	0.22229	1		FOSL1_2463	50.1603	0.865016	0.528035	1.63818	0.101384	0.614394		FOSL1_2463	50.1603	1.00719	0.454255	2.21723	0.026607	0.117042		FOSL1_2463	50.1603	2.41357	0.422411	5.7138	1.10484e-08	6.84241e-07		FOSL1_2463	50.1603
FOXG1_2475	5.63641	0.706446	1.11305	0.634691	0.52563	NA		FOXG1_2475	5.63641	-0.0354056	1.0961	-0.0323016	0.974232	NA		FOXG1_2475	5.63641	-1.36739	1.09233	-1.25181	0.21064	1		FOXG1_2475	5.63641	1.13293	1.08985	1.03953	0.298559	0.789636		FOXG1_2475	5.63641	0.274041	0.996194	0.275088	0.783249	NA		FOXG1_2475	5.63641	1.39157	0.906667	1.53482	0.124829	0.39061		FOXG1_2475	5.63641
FOXJ3_2478	37.0461	-0.682096	0.530262	-1.28634	0.198325	NA		FOXJ3_2478	37.0461	0.549404	0.471901	1.16424	0.244328	NA		FOXJ3_2478	37.0461	0.186264	0.414052	0.449856	0.652815	1		FOXJ3_2478	37.0461	-0.154418	0.508786	-0.303503	0.761507	1		FOXJ3_2478	37.0461	-0.0599351	0.438412	-0.13671	0.89126	0.930535		FOXJ3_2478	37.0461	0.249903	0.41398	0.603661	0.546069	0.810385		FOXJ3_2478	37.0461
FOXM1_2479	3.50571	1.09027	1.06796	1.02089	0.307307	NA		FOXM1_2479	3.50571	-0.000981338	1.07161	-0.000915757	0.999269	NA		FOXM1_2479	3.50571	-1.35414	1.11995	-1.20911	0.226621	1		FOXM1_2479	3.50571	-0.556004	1.25865	-0.441747	0.658673	0.996276		FOXM1_2479	3.50571	1.0776	0.93127	1.15713	0.247218	NA		FOXM1_2479	3.50571	-0.546669	1.01891	-0.536521	0.591599	0.836289		FOXM1_2479	3.50571
FOXO3_2481	200.323	-0.0671222	0.205126	-0.327225	0.743498	0.8241		FOXO3_2481	200.323	-0.0396709	0.194651	-0.203805	0.838506	NA		FOXO3_2481	200.323	0.0758713	0.16878	0.449528	0.653051	1		FOXO3_2481	200.323	-0.343661	0.209368	-1.64142	0.10071	0.614342		FOXO3_2481	200.323	0.163631	0.175229	0.933815	0.3504	0.501799		FOXO3_2481	200.323	-0.0107212	0.170019	-0.0630589	0.94972	0.977963		FOXO3_2481	200.323
FOXO4_2484	33.1814	0.655253	0.542792	1.20719	0.227359	NA		FOXO4_2484	33.1814	-0.312361	0.54156	-0.57678	0.564088	NA		FOXO4_2484	33.1814	0.291671	0.459974	0.634104	0.526013	1		FOXO4_2484	33.1814	0.701396	0.542118	1.29381	0.195732	0.717388		FOXO4_2484	33.1814	1.16166	0.458668	2.53268	0.0113194	0.0762569		FOXO4_2484	33.1814	0.814068	0.453497	1.79509	0.0726392	0.289773		FOXO4_2484	33.1814
FPGS_2489	133.968	0.810571	0.358864	2.25871	0.0239014	0.119804		FPGS_2489	133.968	-0.76844	0.363537	-2.11379	0.0345335	NA		FPGS_2489	133.968	-0.00564279	0.30694	-0.018384	0.985333	1		FPGS_2489	133.968	0.671525	0.359987	1.86541	0.0621234	0.557055		FPGS_2489	133.968	0.632047	0.308188	2.05085	0.0402818	0.148757		FPGS_2489	133.968	0.550017	0.303565	1.81186	0.0700084	0.283962		FPGS_2489	133.968
FRS2_2492	1442.58	0.287332	0.375406	0.765391	0.444039	0.583097		FRS2_2492	1442.58	-0.992494	0.375627	-2.64223	0.00823613	0.0924868		FRS2_2492	1442.58	-0.307144	0.317494	-0.967399	0.333345	1		FRS2_2492	1442.58	0.0329164	0.375639	0.0876278	0.930173	1		FRS2_2492	1442.58	0.321547	0.317645	1.01228	0.311403	0.462849		FRS2_2492	1442.58	-0.12703	0.317388	-0.400237	0.688982	0.876862		FRS2_2492	1442.58
FSD1_2495	180.711	1.566	0.671822	2.33097	0.019755	0.115367		FSD1_2495	180.711	-1.3974	0.679163	-2.05753	0.0396351	NA		FSD1_2495	180.711	-0.208573	0.571708	-0.364824	0.715243	1		FSD1_2495	180.711	1.00556	0.673101	1.49392	0.135196	0.658203		FSD1_2495	180.711	1.07103	0.570108	1.87864	0.0602934	0.180353		FSD1_2495	180.711	0.761382	0.568961	1.3382	0.180832	0.476699		FSD1_2495	180.711
FUT1_2519	2.56682	1.17854	1.23227	0.956394	0.338873	NA		FUT1_2519	2.56682	0.787779	1.15288	0.683311	0.49441	NA		FUT1_2519	2.56682	0.0623442	1.15105	0.0541629	0.956805	1		FUT1_2519	2.56682	2.64401	1.08992	2.42587	0.0152717	0.44141		FUT1_2519	2.56682	-0.108612	1.27324	-0.0853037	0.93202	NA		FUT1_2519	2.56682	0.519207	1.09806	0.47284	0.636327	0.856946		FUT1_2519	2.56682
FYN_2527	3461.44	-0.045311	0.317536	-0.142696	0.886531	0.924359		FYN_2527	3461.44	-0.587728	0.317352	-1.85198	0.0640294	0.204457		FYN_2527	3461.44	-0.395016	0.268385	-1.47182	0.141068	1		FYN_2527	3461.44	-0.170884	0.317602	-0.538042	0.590548	0.97304		FYN_2527	3461.44	0.0379274	0.268548	0.141232	0.887687	0.929237		FYN_2527	3461.44	-0.419827	0.268408	-1.56414	0.117786	0.378988		FYN_2527	3461.44
FZD1_2533	24.0512	0.742182	0.435101	1.70577	0.0880511	NA		FZD1_2533	24.0512	0.64146	0.412029	1.55683	0.11951	NA		FZD1_2533	24.0512	0.503463	0.36604	1.37543	0.168998	1		FZD1_2533	24.0512	-0.141648	0.473607	-0.299084	0.764876	1		FZD1_2533	24.0512	0.467986	0.388617	1.20423	0.228499	0.384874		FZD1_2533	24.0512	0.95146	0.357977	2.65788	0.00786333	0.0646571		FZD1_2533	24.0512
G0S2_2539	1.10284	-0.119189	1.53236	-0.0777812	0.938002	NA		G0S2_2539	1.10284	-1.15937	1.52859	-0.758459	0.448176	NA		G0S2_2539	1.10284	-1.12671	1.39169	-0.8096	0.41817	1		G0S2_2539	1.10284	-0.186997	1.54959	-0.120675	0.903948	1		G0S2_2539	1.10284	-1.37337	1.47444	-0.931449	0.351621	NA		G0S2_2539	1.10284	-0.137019	1.2434	-0.110196	0.912254	NA		G0S2_2539	1.10284
G3BP2_2545	214.002	-0.757638	0.378659	-2.00085	0.045409	0.162364		G3BP2_2545	214.002	0.174863	0.367917	0.475279	0.634588	NA		G3BP2_2545	214.002	-0.0709528	0.314014	-0.225954	0.821237	1		G3BP2_2545	214.002	-0.521926	0.376608	-1.38586	0.16579	0.69405		G3BP2_2545	214.002	-1.14799	0.32866	-3.49293	0.000477754	0.0136103		G3BP2_2545	214.002	-0.380236	0.31562	-1.20473	0.228309	0.541528		G3BP2_2545	214.002
G6PC_2546	0.289177	4.20611	10.499	0.400619	0.688701	NA		G6PC_2546	0.289177	-1.06437	10.608	-0.100336	0.920077	NA		G6PC_2546	0.289177	-0.392675	8.96566	-0.0437976	0.965066	1		G6PC_2546	0.289177	-0.0051291	10.608	-0.000483513	0.999614	1		G6PC_2546	0.289177	0.276476	8.96566	0.0308373	0.975399	NA		G6PC_2546	0.289177	0.675468	8.96566	0.0753395	0.939945	NA		G6PC_2546	0.289177
G6PD_2548	92.3376	-0.618349	0.413887	-1.494	0.135174	0.282763		G6PD_2548	92.3376	0.726157	0.37582	1.93219	0.0533359	NA		G6PD_2548	92.3376	0.779632	0.322931	2.41424	0.0157681	1		G6PD_2548	92.3376	0.459935	0.38965	1.18038	0.237849	0.744043		G6PD_2548	92.3376	0.491909	0.335277	1.46717	0.142329	0.293822		G6PD_2548	92.3376	1.34437	0.319346	4.20975	2.55658e-05	0.000634852		G6PD_2548	92.3376
GAA_2549	39.087	0.553315	0.437414	1.26497	0.205882	NA		GAA_2549	39.087	-0.0591285	0.429431	-0.13769	0.890485	NA		GAA_2549	39.087	0.112331	0.372073	0.301906	0.762724	1		GAA_2549	39.087	0.598959	0.436659	1.37169	0.170161	0.695044		GAA_2549	39.087	0.606111	0.37738	1.6061	0.108252	0.249323		GAA_2549	39.087	0.539039	0.366092	1.47241	0.140909	0.414295		GAA_2549	39.087
GABARAPL1_2552	41.9614	-1.22571	0.75587	-1.62159	0.104891	NA		GABARAPL1_2552	41.9614	0.752707	0.701204	1.07345	0.28307	NA		GABARAPL1_2552	41.9614	-0.00466031	0.604794	-0.00770562	0.993852	1		GABARAPL1_2552	41.9614	-1.34581	0.761527	-1.76725	0.0771867	0.57708		GABARAPL1_2552	41.9614	-0.286669	0.623295	-0.459926	0.64557	0.74811		GABARAPL1_2552	41.9614	0.535011	0.599683	0.892156	0.372309	0.696234		GABARAPL1_2552	41.9614
GABBR1_2553	569.139	0.957795	0.491982	1.94681	0.0515575	0.169912		GABBR1_2553	569.139	-0.924882	0.493208	-1.87524	0.0607603	NA		GABBR1_2553	569.139	-0.168378	0.416797	-0.40398	0.686227	1		GABBR1_2553	569.139	0.253782	0.492956	0.514817	0.606681	0.977877		GABBR1_2553	569.139	0.806827	0.416567	1.93685	0.0527637	0.169445		GABBR1_2553	569.139	-0.343113	0.417135	-0.822547	0.410765	0.721112		GABBR1_2553	569.139
GABPB1_2555	612.129	0.533229	0.396075	1.34628	0.178211	0.32749		GABPB1_2555	612.129	-0.884478	0.396818	-2.22893	0.0258188	NA		GABPB1_2555	612.129	-0.256242	0.335555	-0.763634	0.445085	1		GABPB1_2555	612.129	-0.135859	0.397511	-0.341775	0.73252	1		GABPB1_2555	612.129	0.318275	0.336024	0.94718	0.343547	0.495545		GABPB1_2555	612.129	0.141328	0.334966	0.421917	0.673085	0.872329		GABPB1_2555	612.129
GABRB3_2561	64.7932	0.391942	0.307567	1.27433	0.202546	0.353187		GABRB3_2561	64.7932	0.0668606	0.296115	0.225793	0.821363	NA		GABRB3_2561	64.7932	-0.304053	0.266303	-1.14175	0.253556	1		GABRB3_2561	64.7932	-0.10861	0.319571	-0.339862	0.73396	1		GABRB3_2561	64.7932	0.165238	0.271876	0.60777	0.54334	0.670213		GABRB3_2561	64.7932	-0.431067	0.270542	-1.59335	0.111083	0.366598		GABRB3_2561	64.7932
GAD1_2566	164.831	1.44856	0.345539	4.19217	2.76294e-05	0.0254881		GAD1_2566	164.831	0.0661425	0.347123	0.190545	0.848882	NA		GAD1_2566	164.831	0.0334881	0.297598	0.112528	0.910405	1		GAD1_2566	164.831	0.61959	0.350013	1.77019	0.0766954	0.576983		GAD1_2566	164.831	0.858949	0.297405	2.88815	0.00387521	0.0445589		GAD1_2566	164.831	0.120121	0.297342	0.403983	0.686225	0.876251		GAD1_2566	164.831
GAD2_2567	69.2953	0.600072	0.436992	1.37319	0.169694	0.317853		GAD2_2567	69.2953	-0.537047	0.43837	-1.2251	0.220537	NA		GAD2_2567	69.2953	-0.225735	0.375594	-0.601007	0.547835	1		GAD2_2567	69.2953	-0.233211	0.451081	-0.517004	0.605153	0.977877		GAD2_2567	69.2953	0.403542	0.377746	1.06829	0.28539	0.440488		GAD2_2567	69.2953	-0.372329	0.378579	-0.983493	0.325365	0.652156		GAD2_2567	69.2953
GADD45A_2569	146.647	0.116849	0.401616	0.290947	0.771092	0.844263		GADD45A_2569	146.647	0.375088	0.387592	0.967741	0.333174	NA		GADD45A_2569	146.647	0.120057	0.335665	0.357669	0.720591	1		GADD45A_2569	146.647	0.407455	0.397487	1.02508	0.305326	0.799524		GADD45A_2569	146.647	0.980435	0.334945	2.92716	0.00342077	0.041979		GADD45A_2569	146.647	2.50243	0.323341	7.73928	9.99799e-15	1.35514e-12		GADD45A_2569	146.647
GADD45B_2570	171.551	0.983408	0.440387	2.23305	0.0255454	0.122102		GADD45B_2570	171.551	-0.90011	0.445115	-2.0222	0.0431558	NA		GADD45B_2570	171.551	-0.342892	0.377204	-0.909034	0.363332	1		GADD45B_2570	171.551	0.763943	0.441414	1.73067	0.0835103	0.588775		GADD45B_2570	171.551	0.903389	0.374731	2.41077	0.015919	0.0909171		GADD45B_2570	171.551	0.647918	0.372666	1.7386	0.0821049	0.311768		GADD45B_2570	171.551
GADD45G_2571	43.06	1.25142	0.501812	2.4938	0.0126383	NA		GADD45G_2571	43.06	-0.739259	0.517936	-1.42732	0.153489	NA		GADD45G_2571	43.06	-0.385639	0.444927	-0.866747	0.386081	1		GADD45G_2571	43.06	1.23511	0.502161	2.45959	0.0139096	0.44141		GADD45G_2571	43.06	0.731767	0.438157	1.6701	0.0948996	0.235576		GADD45G_2571	43.06	0.606766	0.42919	1.41375	0.157436	0.444564		GADD45G_2571	43.06
GAGE1_2574	2.99359	2.1245	1.21611	1.74696	0.0806444	NA		GAGE1_2574	2.99359	-0.409665	1.33853	-0.306057	0.759561	NA		GAGE1_2574	2.99359	-1.36666	1.37207	-0.99606	0.319221	1		GAGE1_2574	2.99359	2.18664	1.21367	1.80168	0.071596	0.572263		GAGE1_2574	2.99359	1.99245	1.06356	1.87338	0.0610158	NA		GAGE1_2574	2.99359	0.78088	1.09708	0.711783	0.476599	0.77575		GAGE1_2574	2.99359
GAGE12F_2576	1.37414	2.10604	1.61609	1.30317	0.192516	NA		GAGE12F_2576	1.37414	-0.0192349	1.73129	-0.0111101	0.991136	NA		GAGE12F_2576	1.37414	-0.507755	1.62975	-0.311554	0.75538	1		GAGE12F_2576	1.37414	-0.431923	2.04672	-0.211032	0.832863	1		GAGE12F_2576	1.37414	2.56226	1.37911	1.85791	0.0631813	NA		GAGE12F_2576	1.37414	2.08071	1.36662	1.52253	0.127877	0.394671		GAGE12F_2576	1.37414
GAGE12J_2577	0.198202	1.41997	10.6553	0.133264	0.893985	NA		GAGE12J_2577	0.198202	-1.06459	10.6822	-0.0996604	0.920614	NA		GAGE12J_2577	0.198202	-0.392808	9.02836	-0.0435082	0.965296	1		GAGE12J_2577	0.198202	-0.00535145	10.6822	-0.00050097	0.9996	1		GAGE12J_2577	0.198202	0.276343	9.02836	0.0306083	0.975582	NA		GAGE12J_2577	0.198202	-0.2864	9.02836	-0.0317223	0.974694	NA		GAGE12J_2577	0.198202
GAGE1_2578	0.268948	1.7005	8.18371	0.207791	0.835392	NA		GAGE1_2578	0.268948	-0.824231	8.1981	-0.100539	0.919916	NA		GAGE1_2578	0.268948	1.52622	6.90572	0.221008	0.825086	1		GAGE1_2578	0.268948	0.23505	8.1981	0.0286712	0.977127	1		GAGE1_2578	0.268948	1.36352	6.91868	0.197078	0.843767	NA		GAGE1_2578	0.268948	-0.0459881	6.92879	-0.00663724	0.994704	NA		GAGE1_2578	0.268948
GAP43_2585	6124.41	0.481929	0.271531	1.77486	0.0759215	0.204873		GAP43_2585	6124.41	-0.421639	0.271507	-1.55296	0.120432	0.277389		GAP43_2585	6124.41	-0.342889	0.229601	-1.49342	0.135329	1		GAP43_2585	6124.41	0.0588211	0.271641	0.21654	0.828567	1		GAP43_2585	6124.41	0.120768	0.229699	0.525765	0.599051	0.710987		GAP43_2585	6124.41	-0.380451	0.229619	-1.65688	0.0975447	0.339708		GAP43_2585	6124.41
GATA2_2599	3.67489	1.34124	1.05073	1.27648	0.201785	NA		GATA2_2599	3.67489	-0.36035	1.11213	-0.324018	0.745925	NA		GATA2_2599	3.67489	0.190337	0.954221	0.199468	0.841897	1		GATA2_2599	3.67489	-0.900588	1.40201	-0.642356	0.520642	0.940605		GATA2_2599	3.67489	0.931113	0.952108	0.977948	0.3281	NA		GATA2_2599	3.67489	1.78328	0.85974	2.07421	0.0380598	0.191063		GATA2_2599	3.67489
GATA3_2600	3.26101	0.9065	0.881258	1.02864	0.303647	NA		GATA3_2600	3.26101	-2.16411	1.24786	-1.73426	0.0828715	NA		GATA3_2600	3.26101	-1.52809	1.03897	-1.47077	0.141352	1		GATA3_2600	3.26101	0.46406	0.933254	0.49725	0.619013	0.983501		GATA3_2600	3.26101	-0.214362	0.907922	-0.236102	0.813354	NA		GATA3_2600	3.26101	-2.85209	1.33163	-2.1418	0.0322094	0.168947		GATA3_2600	3.26101
GCLM_2615	721.548	-0.370708	0.260331	-1.42399	0.15445	0.303449		GCLM_2615	721.548	0.401055	0.250656	1.60002	0.109594	NA		GCLM_2615	721.548	0.378176	0.214239	1.76521	0.0775285	1		GCLM_2615	721.548	0.519873	0.254182	2.04527	0.0408279	0.514287		GCLM_2615	721.548	1.54192	0.213078	7.23642	4.60684e-13	1.22491e-10		GCLM_2615	721.548	2.61057	0.210088	12.4261	1.88639e-35	1.22728e-32		GCLM_2615	721.548
GDF15_2621	140.34	1.19771	0.51009	2.34803	0.0188732	0.114543		GDF15_2621	140.34	0.0978784	0.510953	0.19156	0.848087	NA		GDF15_2621	140.34	0.390789	0.437481	0.893272	0.371712	1		GDF15_2621	140.34	0.917683	0.513944	1.78557	0.0741687	0.575275		GDF15_2621	140.34	1.664	0.432132	3.85068	0.00011779	0.0055269		GDF15_2621	140.34	4.03161	0.419633	9.60746	7.43631e-22	2.08485e-19		GDF15_2621	140.34
GDF7_2622	0.185513	-0.00895077	10.656	-0.000839976	0.99933	NA		GDF7_2622	0.185513	-1.06471	10.6822	-0.0996713	0.920605	NA		GDF7_2622	0.185513	-0.392878	9.02836	-0.043516	0.96529	1		GDF7_2622	0.185513	-0.00546793	10.6822	-0.000511874	0.999592	1		GDF7_2622	0.185513	0.276273	9.02836	0.0306006	0.975588	NA		GDF7_2622	0.185513	-0.28647	9.02836	-0.03173	0.974687	NA		GDF7_2622	0.185513
GDPD5_2628	6.96345	1.72913	0.81212	2.12916	0.0332409	NA		GDPD5_2628	6.96345	-0.379488	0.860832	-0.440839	0.659329	NA		GDPD5_2628	6.96345	0.599582	0.716386	0.836953	0.402619	1		GDPD5_2628	6.96345	0.73592	0.856734	0.858982	0.39035	0.864122		GDPD5_2628	6.96345	0.246777	0.777483	0.317405	0.750937	NA		GDPD5_2628	6.96345	0.730278	0.71384	1.02303	0.306295	0.629208		GDPD5_2628	6.96345
GFAP_2632	7.45688	-0.155963	0.728767	-0.214009	0.83054	NA		GFAP_2632	7.45688	-0.496031	0.688243	-0.720721	0.471081	NA		GFAP_2632	7.45688	-1.45029	0.681854	-2.12699	0.0334211	1		GFAP_2632	7.45688	-0.310107	0.740774	-0.418626	0.675489	0.999721		GFAP_2632	7.45688	-0.381866	0.651332	-0.586284	0.557685	NA		GFAP_2632	7.45688	-1.72043	0.721069	-2.38594	0.0170353	0.11039		GFAP_2632	7.45688
GFOD1_2633	38.1755	1.45827	0.61853	2.35764	0.0183915	NA		GFOD1_2633	38.1755	-0.42651	0.631186	-0.675728	0.499214	NA		GFOD1_2633	38.1755	0.141516	0.536287	0.263882	0.791871	1		GFOD1_2633	38.1755	1.43753	0.618905	2.3227	0.0201955	0.467876		GFOD1_2633	38.1755	0.523177	0.543894	0.961911	0.336094	0.488877		GFOD1_2633	38.1755	0.49527	0.531648	0.931573	0.351557	0.67347		GFOD1_2633	38.1755
GFOD1_2634	67.6456	0.759381	0.355175	2.13805	0.0325127	0.139115		GFOD1_2634	67.6456	-0.616221	0.360643	-1.70867	0.0875113	NA		GFOD1_2634	67.6456	0.0685034	0.30531	0.224373	0.822467	1		GFOD1_2634	67.6456	0.16156	0.365842	0.441612	0.65877	0.996276		GFOD1_2634	67.6456	0.697686	0.307378	2.2698	0.0232197	0.110542		GFOD1_2634	67.6456	0.433342	0.301357	1.43797	0.150442	0.430992		GFOD1_2634	67.6456
GGCX_2638	113.759	-0.532523	0.268059	-1.98659	0.046968	0.163966		GGCX_2638	113.759	0.0954987	0.245959	0.388271	0.697815	NA		GGCX_2638	113.759	0.0696496	0.213874	0.325657	0.744684	1		GGCX_2638	113.759	-0.449547	0.266495	-1.68689	0.0916249	0.603578		GGCX_2638	113.759	-0.352869	0.229647	-1.53657	0.124398	0.27038		GGCX_2638	113.759	-0.305234	0.218617	-1.3962	0.162653	0.448595		GGCX_2638	113.759
GGH_2639	162.101	-1.56147	0.643916	-2.42497	0.0153097	0.105792		GGH_2639	162.101	0.734234	0.626359	1.17222	0.241107	NA		GGH_2639	162.101	-0.130379	0.532743	-0.244732	0.806664	1		GGH_2639	162.101	-1.11248	0.638879	-1.7413	0.0816314	0.588271		GGH_2639	162.101	-1.02919	0.543176	-1.89476	0.0581248	0.176963		GGH_2639	162.101	-0.390349	0.533832	-0.731222	0.464644	0.767251		GGH_2639	162.101
GHR_2644	2.19321	-0.249664	1.45347	-0.171771	0.863618	NA		GHR_2644	2.19321	0.617617	1.16506	0.530117	0.596031	NA		GHR_2644	2.19321	0.374302	1.07241	0.34903	0.727067	1		GHR_2644	2.19321	1.60639	1.17002	1.37297	0.169763	0.694891		GHR_2644	2.19321	0.00831132	1.21669	0.0068311	0.99455	NA		GHR_2644	2.19321	-0.286879	1.17644	-0.243853	0.807344	0.930493		GHR_2644	2.19321
GJA1_2649	296.333	-1.83101	0.575147	-3.18354	0.00145485	0.0628373		GJA1_2649	296.333	0.397327	0.563463	0.705152	0.480715	NA		GJA1_2649	296.333	0.101793	0.47745	0.213202	0.83117	1		GJA1_2649	296.333	-0.969189	0.569375	-1.7022	0.0887181	0.59941		GJA1_2649	296.333	-1.84863	0.489987	-3.77281	0.000161419	0.00676659		GJA1_2649	296.333	-0.768558	0.479412	-1.60312	0.108907	0.362987		GJA1_2649	296.333
GJB1_2650	0.358558	2.39545	10.2621	0.233427	0.81543	NA		GJB1_2650	0.358558	-1.06453	10.3345	-0.103008	0.917957	NA		GJB1_2650	0.358558	-0.392769	8.73446	-0.0449678	0.964133	1		GJB1_2650	0.358558	-0.00528448	10.3345	-0.000511346	0.999592	1		GJB1_2650	0.358558	0.276384	8.73446	0.031643	0.974757	NA		GJB1_2650	0.358558	2.09847	8.69749	0.241273	0.809344	NA		GJB1_2650	0.358558
GJB2_2653	62.4788	-3.20651	1.42087	-2.25672	0.0240258	0.119804		GJB2_2653	62.4788	-0.531799	1.36734	-0.388929	0.697329	NA		GJB2_2653	62.4788	0.837921	1.15437	0.725866	0.467921	1		GJB2_2653	62.4788	-1.29767	1.37865	-0.941259	0.346572	0.83326		GJB2_2653	62.4788	-4.31572	1.2811	-3.36876	0.000755067	0.0192221		GJB2_2653	62.4788	0.22879	1.15569	0.197967	0.843071	0.945615		GJB2_2653	62.4788
TMPPE_2661	22.2905	0.986928	0.438663	2.24986	0.024458	NA		TMPPE_2661	22.2905	-0.482506	0.453044	-1.06503	0.286861	NA		TMPPE_2661	22.2905	0.366146	0.379044	0.965972	0.334058	1		TMPPE_2661	22.2905	0.233532	0.467163	0.499895	0.617149	0.98257		TMPPE_2661	22.2905	0.605153	0.39419	1.53518	0.124739	0.27038		TMPPE_2661	22.2905	0.56802	0.375728	1.51179	0.130588	0.399628		TMPPE_2661	22.2905
GLI1_2663	4.31748	0.768694	0.918868	0.836566	0.402836	NA		GLI1_2663	4.31748	-0.436431	0.935031	-0.466756	0.640675	NA		GLI1_2663	4.31748	-0.445039	0.860672	-0.517083	0.605098	1		GLI1_2663	4.31748	0.301712	0.972439	0.310263	0.756361	1		GLI1_2663	4.31748	0.191998	0.864776	0.222021	0.824297	NA		GLI1_2663	4.31748	0.495614	0.778935	0.636271	0.5246	0.8003		GLI1_2663	4.31748
GLI2_2664	7.44886	1.03192	0.819814	1.25872	0.20813	NA		GLI2_2664	7.44886	-1.0925	0.879648	-1.24197	0.214246	NA		GLI2_2664	7.44886	-0.301944	0.736651	-0.409888	0.681888	1		GLI2_2664	7.44886	-0.00019424	0.876503	-0.000221608	0.999823	1		GLI2_2664	7.44886	-0.142303	0.773237	-0.184036	0.853986	NA		GLI2_2664	7.44886	-0.190361	0.73474	-0.259086	0.795569	0.925675		GLI2_2664	7.44886
GLOD4_2670	15.0698	0.568977	0.487764	1.1665	0.243412	NA		GLOD4_2670	15.0698	0.486892	0.452014	1.07716	0.281408	NA		GLOD4_2670	15.0698	-0.302075	0.435165	-0.694162	0.487581	1		GLOD4_2670	15.0698	-0.579207	0.567954	-1.01981	0.307817	0.80307		GLOD4_2670	15.0698	0.298713	0.440006	0.678884	0.497212	0.629238		GLOD4_2670	15.0698	-0.00639377	0.425596	-0.0150231	0.988014	0.993818		GLOD4_2670	15.0698
GLRX_2674	275.594	-0.0868498	0.282261	-0.307693	0.758316	0.836278		GLRX_2674	275.594	-0.0961666	0.276545	-0.347743	0.728033	NA		GLRX_2674	275.594	-0.0894923	0.236764	-0.377981	0.705445	1		GLRX_2674	275.594	-7.38973e-05	0.281697	-0.000262329	0.999791	1		GLRX_2674	275.594	-0.306028	0.243761	-1.25544	0.209318	0.365086		GLRX_2674	275.594	-0.00554405	0.23658	-0.0234342	0.981304	0.991349		GLRX_2674	275.594
GLUD1_2678	6.93248	0.337046	0.981897	0.34326	0.731403	NA		GLUD1_2678	6.93248	0.60124	0.923934	0.650739	0.515215	NA		GLUD1_2678	6.93248	-0.249588	0.843768	-0.295802	0.767382	1		GLUD1_2678	6.93248	-0.0728975	1.01333	-0.0719389	0.942651	1		GLUD1_2678	6.93248	-0.44447	0.914121	-0.486226	0.626807	NA		GLUD1_2678	6.93248	0.352378	0.816653	0.43149	0.666112	0.868134		GLUD1_2678	6.93248
GLUL_2679	0.704615	2.6638	3.61308	0.737265	0.460961	NA		GLUL_2679	0.704615	0.337657	3.68493	0.0916319	0.926991	NA		GLUL_2679	0.704615	0.965255	3.12769	0.308616	0.757614	1		GLUL_2679	0.704615	2.26754	3.63013	0.624644	0.532205	0.944209		GLUL_2679	0.704615	1.0019	3.17048	0.316007	0.751997	NA		GLUL_2679	0.704615	1.03173	3.12639	0.330008	0.741394	NA		GLUL_2679	0.704615
GMNN_2688	171.796	-1.63603	0.585646	-2.79355	0.00521324	0.0793274		GMNN_2688	171.796	0.237757	0.569852	0.417226	0.676513	NA		GMNN_2688	171.796	-0.231877	0.484307	-0.478781	0.632094	1		GMNN_2688	171.796	-0.85143	0.578146	-1.47269	0.140835	0.670637		GMNN_2688	171.796	-1.31032	0.496075	-2.64139	0.00825676	0.0679032		GMNN_2688	171.796	-0.90255	0.487167	-1.85265	0.0639322	0.265608		GMNN_2688	171.796
GNA11_2692	7.28579	1.31402	0.636163	2.06554	0.0388719	NA		GNA11_2692	7.28579	0.218636	0.639094	0.342102	0.732274	NA		GNA11_2692	7.28579	0.475399	0.565703	0.840369	0.400701	1		GNA11_2692	7.28579	0.402362	0.704559	0.571083	0.567943	0.961904		GNA11_2692	7.28579	0.200959	0.635187	0.316378	0.751716	NA		GNA11_2692	7.28579	0.99615	0.543768	1.83194	0.0669605	0.275		GNA11_2692	7.28579
GNA15_2693	0.499384	2.16267	3.82099	0.565997	0.571396	NA		GNA15_2693	0.499384	-1.30522	3.9531	-0.330176	0.741267	NA		GNA15_2693	0.499384	-0.633332	3.34099	-0.189564	0.849651	1		GNA15_2693	0.499384	1.14673	3.94193	0.290905	0.771124	1		GNA15_2693	0.499384	3.45454	3.1921	1.08222	0.279157	NA		GNA15_2693	0.499384	-0.526918	3.34099	-0.157713	0.874683	NA		GNA15_2693	0.499384
GNAI1_2696	57.8201	-0.670723	0.463099	-1.44833	0.147524	0.296817		GNAI1_2696	57.8201	0.417246	0.431742	0.966424	0.333832	NA		GNAI1_2696	57.8201	0.214439	0.372383	0.575857	0.564712	1		GNAI1_2696	57.8201	-0.342731	0.455254	-0.752835	0.451549	0.903451		GNAI1_2696	57.8201	-0.665473	0.400529	-1.66149	0.096616	0.236887		GNAI1_2696	57.8201	-0.721209	0.386132	-1.86778	0.0617929	0.260378		GNAI1_2696	57.8201
GNAL_2698	1.84122	1.77346	1.36129	1.30278	0.19265	NA		GNAL_2698	1.84122	-0.12624	1.50662	-0.0837901	0.933223	NA		GNAL_2698	1.84122	-2.0427	1.54862	-1.31905	0.187154	1		GNAL_2698	1.84122	0.871884	1.52001	0.573606	0.566235	0.961365		GNAL_2698	1.84122	-0.351109	1.47822	-0.237521	0.812253	NA		GNAL_2698	1.84122	-0.162044	1.44139	-0.112422	0.910488	0.969241		GNAL_2698	1.84122
GNAS_2704	2001.02	-0.176497	0.237968	-0.741684	0.458279	0.5967		GNAS_2704	2001.02	0.383784	0.236878	1.62017	0.105195	0.260482		GNAS_2704	2001.02	-0.0025905	0.200744	-0.0129045	0.989704	1		GNAS_2704	2001.02	-0.205954	0.238017	-0.865288	0.386881	0.861099		GNAS_2704	2001.02	-0.234026	0.201736	-1.16006	0.246025	0.403685		GNAS_2704	2001.02	0.0104574	0.20076	0.0520893	0.958458	0.982901		GNAS_2704	2001.02
GNB1_2706	1380.82	-0.54936	0.274511	-2.00123	0.0453679	0.162364		GNB1_2706	1380.82	0.215631	0.272656	0.790852	0.42903	0.605817		GNB1_2706	1380.82	-0.147518	0.231163	-0.638156	0.523372	1		GNB1_2706	1380.82	-0.4554	0.27437	-1.6598	0.0969544	0.612375		GNB1_2706	1380.82	-0.504462	0.232749	-2.16741	0.0302037	0.123517		GNB1_2706	1380.82	-0.181881	0.231228	-0.786589	0.431522	0.738812		GNB1_2706	1380.82
GNB5_2709	71.0161	0.375748	0.255844	1.46866	0.141925	0.289765		GNB5_2709	71.0161	0.118873	0.240871	0.493512	0.621651	NA		GNB5_2709	71.0161	0.191215	0.213278	0.89655	0.369959	1		GNB5_2709	71.0161	-0.510665	0.283991	-1.79817	0.0721496	0.572263		GNB5_2709	71.0161	0.302227	0.225301	1.34143	0.17978	0.334731		GNB5_2709	71.0161	0.558193	0.208776	2.67364	0.00750323	0.0627455		GNB5_2709	71.0161
GNMT_2719	144.346	1.26474	0.883193	1.432	0.152142	0.30007		GNMT_2719	144.346	-2.33166	0.897497	-2.59796	0.00937789	NA		GNMT_2719	144.346	-0.699272	0.751668	-0.930294	0.352219	1		GNMT_2719	144.346	-0.0750325	0.887734	-0.0845213	0.932642	1		GNMT_2719	144.346	0.770029	0.74897	1.02812	0.303895	0.455353		GNMT_2719	144.346	-0.561007	0.751177	-0.746838	0.455161	0.760054		GNMT_2719	144.346
GNPDA1_2723	1.10252	1.71563	1.60486	1.06902	0.28506	NA		GNPDA1_2723	1.10252	1.9677	1.39724	1.40828	0.159049	NA		GNPDA1_2723	1.10252	1.50568	1.3445	1.11988	0.262765	1		GNPDA1_2723	1.10252	1.82264	1.58208	1.15205	0.2493	0.752299		GNPDA1_2723	1.10252	0.461413	1.5493	0.29782	0.76584	NA		GNPDA1_2723	1.10252	1.53794	1.35652	1.13374	0.256902	NA		GNPDA1_2723	1.10252
GNS_2725	244.409	-0.6909	0.306117	-2.25698	0.0240092	0.119804		GNS_2725	244.409	0.262706	0.294443	0.892214	0.372278	NA		GNS_2725	244.409	0.0127827	0.252156	0.0506935	0.95957	1		GNS_2725	244.409	-0.580743	0.305102	-1.90344	0.0569835	0.547696		GNS_2725	244.409	-0.83265	0.264485	-3.14819	0.00164284	0.0297476		GNS_2725	244.409	-0.0620605	0.252693	-0.245597	0.805994	0.930493		GNS_2725	244.409
GOLT1B_2734	45.0274	-2.1332	0.825286	-2.5848	0.00974342	NA		GOLT1B_2734	45.0274	0.693924	0.736941	0.941628	0.346383	NA		GOLT1B_2734	45.0274	0.211267	0.630688	0.334979	0.737641	1		GOLT1B_2734	45.0274	-1.86035	0.810163	-2.29626	0.0216608	0.467876		GOLT1B_2734	45.0274	-2.45328	0.735758	-3.33437	0.000854943	0.0206654		GOLT1B_2734	45.0274	-0.187672	0.635198	-0.295454	0.767647	0.914825		GOLT1B_2734	45.0274
GOT1_2737	156.666	0.866468	0.260228	3.32965	0.000869542	0.0539296		GOT1_2737	156.666	0.180276	0.257137	0.701092	0.483246	NA		GOT1_2737	156.666	0.280349	0.222613	1.25936	0.207901	1		GOT1_2737	156.666	0.380243	0.266099	1.42895	0.153018	0.682606		GOT1_2737	156.666	1.39804	0.219824	6.3598	2.02021e-10	4.39488e-08		GOT1_2737	156.666	1.62018	0.21445	7.55507	4.18648e-14	5.44745e-12		GOT1_2737	156.666
GPATCH8_2740	63.6804	0.395116	0.353054	1.11914	0.263081	0.414255		GPATCH8_2740	63.6804	-1.05759	0.362004	-2.92148	0.00348373	NA		GPATCH8_2740	63.6804	-0.0781932	0.300759	-0.259987	0.794874	1		GPATCH8_2740	63.6804	-0.523463	0.376793	-1.38926	0.164754	0.69405		GPATCH8_2740	63.6804	0.45141	0.304713	1.48143	0.138493	0.28995		GPATCH8_2740	63.6804	0.0948051	0.299061	0.317009	0.751237	0.905101		GPATCH8_2740	63.6804
GPC1_2744	1461.17	0.796786	0.649198	1.22734	0.219695	0.370849		GPC1_2744	1461.17	-1.59944	0.649932	-2.46093	0.0138576	0.105243		GPC1_2744	1461.17	-0.161254	0.548905	-0.293774	0.768931	1		GPC1_2744	1461.17	0.471693	0.649326	0.726435	0.467572	0.91414		GPC1_2744	1461.17	0.485857	0.548976	0.885023	0.376144	0.525687		GPC1_2744	1461.17	-0.0157913	0.548863	-0.0287709	0.977047	0.990073		GPC1_2744	1461.17
GPER1_2750	1.84518	-0.286251	1.36201	-0.210169	0.833536	NA		GPER1_2750	1.84518	0.807818	1.02536	0.787842	0.430789	NA		GPER1_2750	1.84518	0.602082	0.949405	0.634168	0.525971	1		GPER1_2750	1.84518	-0.350727	1.37953	-0.254237	0.799313	1		GPER1_2750	1.84518	-2.44372	1.41375	-1.72853	0.0838926	NA		GPER1_2750	1.84518	0.228979	1.00577	0.227666	0.819906	0.935843		GPER1_2750	1.84518
GPI_2753	249.386	-0.372938	0.290589	-1.28339	0.199357	0.349966		GPI_2753	249.386	0.597104	0.279669	2.13504	0.032758	NA		GPI_2753	249.386	0.276827	0.239792	1.15444	0.248319	1		GPI_2753	249.386	0.00854319	0.287341	0.0297319	0.976281	1		GPI_2753	249.386	-0.144739	0.247386	-0.585071	0.5585	0.681535		GPI_2753	249.386	-0.0821873	0.241726	-0.340002	0.733855	0.89795		GPI_2753	249.386
ADGRG1_2761	210.195	-0.181447	0.290457	-0.624695	0.532171	0.656657		ADGRG1_2761	210.195	0.510184	0.280976	1.81576	0.0694079	NA		ADGRG1_2761	210.195	-0.00482881	0.242273	-0.0199313	0.984098	1		ADGRG1_2761	210.195	0.104596	0.28813	0.363016	0.716593	1		ADGRG1_2761	210.195	-0.199174	0.249477	-0.798367	0.424658	0.567079		ADGRG1_2761	210.195	0.32589	0.240892	1.35285	0.176104	0.468795		ADGRG1_2761	210.195
GPX1_2765	7.4699	0.362607	0.639512	0.567006	0.57071	NA		GPX1_2765	7.4699	0.863322	0.543081	1.58967	0.111908	NA		GPX1_2765	7.4699	0.931916	0.486703	1.91475	0.0555241	1		GPX1_2765	7.4699	0.188169	0.657044	0.286387	0.774581	1		GPX1_2765	7.4699	0.540226	0.547865	0.986057	0.324105	NA		GPX1_2765	7.4699	0.62923	0.505528	1.2447	0.213243	0.526312		GPX1_2765	7.4699
GPX2_2766	0.716666	2.27856	2.17956	1.04542	0.295828	NA		GPX2_2766	0.716666	-2.81494	2.54718	-1.10512	0.269108	NA		GPX2_2766	0.716666	-1.1959	2.13797	-0.559361	0.575915	1		GPX2_2766	0.716666	0.552181	2.35668	0.234305	0.814748	1		GPX2_2766	0.716666	0.579464	2.0182	0.287119	0.774021	NA		GPX2_2766	0.716666	-0.203503	2.06387	-0.0986028	0.921454	NA		GPX2_2766	0.716666
GPX4_2768	220.396	-0.830771	0.356651	-2.32936	0.0198398	0.115367		GPX4_2768	220.396	0.379552	0.34353	1.10486	0.26922	NA		GPX4_2768	220.396	0.331622	0.292601	1.13336	0.257063	1		GPX4_2768	220.396	-0.102121	0.350195	-0.29161	0.770585	1		GPX4_2768	220.396	-0.199312	0.299733	-0.664965	0.506073	0.636166		GPX4_2768	220.396	0.374577	0.292595	1.28019	0.20048	0.504768		GPX4_2768	220.396
GRB10_2771	225.119	0.502417	0.266183	1.88749	0.059095	0.18053		GRB10_2771	225.119	-0.188758	0.263852	-0.715392	0.474367	NA		GRB10_2771	225.119	-0.0823273	0.226902	-0.362832	0.71673	1		GRB10_2771	225.119	0.469771	0.26653	1.76254	0.0779779	0.577236		GRB10_2771	225.119	0.962822	0.225208	4.27525	1.90921e-05	0.00134375		GRB10_2771	225.119	0.792769	0.222269	3.5667	0.0003615	0.00570854		GRB10_2771	225.119
GREB1_2776	9.8298	1.00844	0.716956	1.40655	0.15956	NA		GREB1_2776	9.8298	-1.11944	0.773009	-1.44816	0.147572	NA		GREB1_2776	9.8298	-0.650866	0.664951	-0.978817	0.32767	1		GREB1_2776	9.8298	0.466469	0.740741	0.629733	0.528869	0.944044		GREB1_2776	9.8298	0.811844	0.628967	1.29076	0.196788	NA		GREB1_2776	9.8298	-0.825489	0.682811	-1.20896	0.226679	0.53942		GREB1_2776	9.8298
GREB1_2777	0.235823	0.232247	10.656	0.021795	0.982611	NA		GREB1_2777	0.235823	-0.824261	10.6822	-0.0771623	0.938494	NA		GREB1_2777	0.235823	-0.152432	9.02836	-0.0168837	0.986529	1		GREB1_2777	0.235823	0.234977	10.6822	0.0219972	0.98245	1		GREB1_2777	0.235823	0.516718	9.02836	0.0572328	0.95436	NA		GREB1_2777	0.235823	1.7773	9.01095	0.197238	0.843641	NA		GREB1_2777	0.235823
GREB1_2778	61.2786	1.73623	0.699217	2.4831	0.0130244	0.102184		GREB1_2778	61.2786	-1.45372	0.718616	-2.02294	0.0430793	NA		GREB1_2778	61.2786	-0.450053	0.603479	-0.745764	0.45581	1		GREB1_2778	61.2786	0.479933	0.707167	0.67867	0.497347	0.927597		GREB1_2778	61.2786	0.648023	0.600463	1.07921	0.280496	0.436858		GREB1_2778	61.2786	-0.640228	0.606354	-1.05586	0.29103	0.614894		GREB1_2778	61.2786
GRIN1_2787	18.6558	1.12256	0.5628	1.9946	0.0460864	NA		GRIN1_2787	18.6558	-0.79894	0.590917	-1.35203	0.176365	NA		GRIN1_2787	18.6558	-0.781723	0.526326	-1.48525	0.137479	1		GRIN1_2787	18.6558	0.399453	0.584965	0.682866	0.494691	0.927383		GRIN1_2787	18.6558	0.372726	0.508864	0.732466	0.463884	0.598746		GRIN1_2787	18.6558	-0.787015	0.530886	-1.48245	0.138219	0.411095		GRIN1_2787	18.6558
GRIN2B_2791	3.52799	1.09578	1.15855	0.945822	0.344239	NA		GRIN2B_2791	3.52799	-4.58167	1.78712	-2.56372	0.0103557	NA		GRIN2B_2791	3.52799	-0.368312	1.06872	-0.344628	0.730374	1		GRIN2B_2791	3.52799	-0.997933	1.44758	-0.689379	0.490585	0.925636		GRIN2B_2791	3.52799	1.86852	0.967008	1.93227	0.0533259	NA		GRIN2B_2791	3.52799	-1.31162	1.21696	-1.07778	0.28113	0.607248		GRIN2B_2791	3.52799
GRIN2C_2792	2.17072	2.18805	1.39705	1.5662	0.117303	NA		GRIN2C_2792	2.17072	-3.99976	1.9677	-2.03271	0.042082	NA		GRIN2C_2792	2.17072	-3.32786	1.64072	-2.02829	0.0425304	1		GRIN2C_2792	2.17072	0.802538	1.48822	0.539259	0.589708	0.97304		GRIN2C_2792	2.17072	0.329554	1.34518	0.24499	0.806464	NA		GRIN2C_2792	2.17072	-0.772186	1.41357	-0.546266	0.584883	0.83231		GRIN2C_2792	2.17072
GRM4_2797	1.50347	2.59374	1.45299	1.7851	0.0742447	NA		GRM4_2797	1.50347	-1.10809	1.76187	-0.628932	0.529394	NA		GRM4_2797	1.50347	-2.70054	1.67347	-1.61374	0.106583	1		GRM4_2797	1.50347	1.72138	1.50667	1.1425	0.253245	0.755429		GRM4_2797	1.50347	1.7474	1.31037	1.33353	0.18236	NA		GRM4_2797	1.50347	0.657532	1.3468	0.488217	0.625396	0.852432		GRM4_2797	1.50347
GRN_2799	17.42	-0.675966	0.483878	-1.39698	0.162421	NA		GRN_2799	17.42	0.57073	0.361085	1.5806	0.113969	NA		GRN_2799	17.42	-0.00475696	0.344948	-0.0137904	0.988997	1		GRN_2799	17.42	-1.31095	0.553292	-2.36937	0.0178184	0.459079		GRN_2799	17.42	-0.523319	0.409597	-1.27765	0.201375	0.356109		GRN_2799	17.42	-0.0999245	0.353616	-0.282579	0.7775	0.919917		GRN_2799	17.42
GRWD1_2804	16.6124	1.17079	0.593293	1.97338	0.0484528	NA		GRWD1_2804	16.6124	-0.594393	0.61589	-0.965096	0.334497	NA		GRWD1_2804	16.6124	0.0409566	0.522955	0.0783176	0.937575	1		GRWD1_2804	16.6124	0.572645	0.611415	0.93659	0.34897	0.83326		GRWD1_2804	16.6124	0.503966	0.532742	0.945986	0.344156	0.49582		GRWD1_2804	16.6124	-0.207022	0.534114	-0.387599	0.698313	0.879447		GRWD1_2804	16.6124
GSK3A_2809	271.444	0.00232683	0.222606	0.0104527	0.99166	0.994896		GSK3A_2809	271.444	-0.629869	0.219507	-2.86948	0.00411154	NA		GSK3A_2809	271.444	-0.0928696	0.186613	-0.497658	0.618725	1		GSK3A_2809	271.444	-0.214404	0.224772	-0.953875	0.340147	0.829422		GSK3A_2809	271.444	-0.0302036	0.191976	-0.15733	0.874985	0.919964		GSK3A_2809	271.444	-0.0966978	0.186966	-0.517195	0.60502	0.843839		GSK3A_2809	271.444
GSK3B_2810	433.766	-0.202038	0.189421	-1.06661	0.28615	0.436203		GSK3B_2810	433.766	0.315676	0.18283	1.72661	0.0842383	NA		GSK3B_2810	433.766	-0.0370887	0.157759	-0.235097	0.814134	1		GSK3B_2810	433.766	-0.401047	0.190959	-2.10017	0.0357139	0.512958		GSK3B_2810	433.766	-0.131106	0.162348	-0.807562	0.419343	0.562971		GSK3B_2810	433.766	-0.346334	0.15936	-2.17327	0.0297597	0.160544		GSK3B_2810	433.766
GSTA2_2817	0.548408	1.69837	4.04579	0.419785	0.674642	NA		GSTA2_2817	0.548408	-0.824329	4.05221	-0.203427	0.838801	NA		GSTA2_2817	0.548408	0.843373	3.41936	0.246647	0.805182	1		GSTA2_2817	0.548408	3.09648	3.88879	0.796258	0.425882	0.885338		GSTA2_2817	0.548408	2.56608	3.35267	0.765383	0.444044	NA		GSTA2_2817	0.548408	0.915761	3.42476	0.267395	0.789165	NA		GSTA2_2817	0.548408
GSTA3_2818	0.0528576	2.69854	10.6068	0.254416	0.799175	NA		GSTA3_2818	0.0528576	1.31759	10.646	0.123763	0.901503	NA		GSTA3_2818	0.0528576	-0.152312	9.02836	-0.0168704	0.98654	1		GSTA3_2818	0.0528576	0.235178	10.6822	0.022016	0.982435	1		GSTA3_2818	0.0528576	0.516839	9.02836	0.0572462	0.954349	NA		GSTA3_2818	0.0528576	-0.0459038	9.02836	-0.0050844	0.995943	NA		GSTA3_2818	0.0528576
GSTM2_2823	776.701	0.303532	0.515028	0.58935	0.555626	0.677548		GSTM2_2823	776.701	-1.41866	0.515808	-2.75036	0.00595297	NA		GSTM2_2823	776.701	-0.693596	0.435917	-1.59112	0.111583	1		GSTM2_2823	776.701	-0.0670268	0.515413	-0.130045	0.896531	1		GSTM2_2823	776.701	0.057607	0.435987	0.13213	0.894881	0.932621		GSTM2_2823	776.701	-1.08562	0.436479	-2.48722	0.0128748	0.0908494		GSTM2_2823	776.701
GSTM3_2824	19.946	0.270257	0.514663	0.525114	0.599504	NA		GSTM3_2824	19.946	-0.924775	0.522702	-1.76922	0.0768572	NA		GSTM3_2824	19.946	-0.547741	0.455626	-1.20217	0.229297	1		GSTM3_2824	19.946	0.543294	0.501903	1.08247	0.279045	0.770533		GSTM3_2824	19.946	0.773513	0.429734	1.79998	0.0718632	0.201922		GSTM3_2824	19.946	0.806716	0.408662	1.97404	0.0483772	0.226433		GSTM3_2824	19.946
GSTP1_2826	160.455	0.583981	0.280506	2.08189	0.0373528	0.148206		GSTP1_2826	160.455	0.801077	0.272414	2.94066	0.00327509	NA		GSTP1_2826	160.455	0.552283	0.235328	2.34687	0.0189321	1		GSTP1_2826	160.455	0.694684	0.279588	2.48467	0.0129673	0.439627		GSTP1_2826	160.455	0.420342	0.242991	1.72987	0.0836543	0.218516		GSTP1_2826	160.455	1.03147	0.232974	4.42742	9.53683e-06	0.000271225		GSTP1_2826	160.455
GSTZ1_2830	16.2391	-1.13471	0.651272	-1.7423	0.0814565	NA		GSTZ1_2830	16.2391	0.85968	0.509661	1.68677	0.0916483	NA		GSTZ1_2830	16.2391	-0.304088	0.476945	-0.637576	0.52375	1		GSTZ1_2830	16.2391	-0.655515	0.609662	-1.07521	0.282281	0.772749		GSTZ1_2830	16.2391	-1.64469	0.616272	-2.66877	0.00761306	0.0651134		GSTZ1_2830	16.2391	-0.656295	0.496588	-1.32161	0.186299	0.488339		GSTZ1_2830	16.2391
GTF2E2_2835	57.2526	0.11206	0.4207	0.266365	0.789958	0.856087		GTF2E2_2835	57.2526	-0.200526	0.408531	-0.490846	0.623536	NA		GTF2E2_2835	57.2526	-0.23667	0.355814	-0.665152	0.505954	1		GTF2E2_2835	57.2526	0.197273	0.419155	0.470645	0.637894	0.990917		GTF2E2_2835	57.2526	0.623124	0.354425	1.75813	0.0787256	0.211913		GTF2E2_2835	57.2526	0.116544	0.351294	0.331756	0.740074	0.901148		GTF2E2_2835	57.2526
GTF2H2C_2837	853.973	-0.172463	0.175891	-0.980508	0.326835	0.473321		GTF2H2C_2837	853.973	-0.335758	0.173585	-1.93426	0.0530816	NA		GTF2H2C_2837	853.973	-0.242802	0.147999	-1.64056	0.100888	1		GTF2H2C_2837	853.973	-0.344856	0.176585	-1.95292	0.0508288	0.523329		GTF2H2C_2837	853.973	-0.185168	0.150256	-1.23235	0.217818	0.373116		GTF2H2C_2837	853.973	-0.415322	0.148559	-2.79568	0.00517912	0.0474582		GTF2H2C_2837	853.973
GTPBP8_2849	58.875	-1.60187	0.517679	-3.09433	0.00197257	0.064989		GTPBP8_2849	58.875	0.522495	0.452114	1.15567	0.247816	NA		GTPBP8_2849	58.875	0.0500794	0.391737	0.127839	0.898276	1		GTPBP8_2849	58.875	-0.569529	0.481274	-1.18338	0.23666	0.744043		GTPBP8_2849	58.875	-0.67203	0.418123	-1.60725	0.107999	0.248981		GTPBP8_2849	58.875	-0.249157	0.396024	-0.629145	0.529254	0.801107		GTPBP8_2849	58.875
GUSB_2851	11.5176	-0.15249	0.58525	-0.260556	0.794435	NA		GUSB_2851	11.5176	0.580391	0.487432	1.19071	0.233767	NA		GUSB_2851	11.5176	-0.180219	0.470259	-0.383234	0.701546	1		GUSB_2851	11.5176	-0.49339	0.618365	-0.797894	0.424932	0.884056		GUSB_2851	11.5176	-0.537003	0.54319	-0.988611	0.322853	NA		GUSB_2851	11.5176	0.925531	0.427089	2.16707	0.0302297	0.162005		GUSB_2851	11.5176
GZMB_2856	0.704292	2.14631	2.35477	0.911471	0.362047	NA		GZMB_2856	0.704292	0.340077	2.4318	0.139846	0.888782	NA		GZMB_2856	0.704292	-1.68039	2.2488	-0.747237	0.454921	1		GZMB_2856	0.704292	0.107067	2.64824	0.0404296	0.967751	1		GZMB_2856	0.704292	-1.01119	2.2488	-0.449659	0.652956	NA		GZMB_2856	0.704292	-0.612178	2.2488	-0.272224	0.785449	NA		GZMB_2856	0.704292
H2AX_2861	2362.88	-0.181231	0.235839	-0.768452	0.442219	0.581121		H2AX_2861	2362.88	-0.302143	0.235211	-1.28456	0.198946	0.388187		H2AX_2861	2362.88	0.104683	0.198952	0.52617	0.59877	1		H2AX_2861	2362.88	0.299996	0.235466	1.27405	0.202645	0.718543		H2AX_2861	2362.88	-0.367258	0.199979	-1.83648	0.0662865	0.190318		H2AX_2861	2362.88	-0.697076	0.19952	-3.49376	0.000476261	0.00720595		H2AX_2861	2362.88
HADH_2872	6.92524	-0.551948	0.8746	-0.631086	0.527984	NA		HADH_2872	6.92524	0.645299	0.76259	0.846194	0.397444	NA		HADH_2872	6.92524	-0.454389	0.707313	-0.642416	0.520603	1		HADH_2872	6.92524	-2.05503	1.09235	-1.88129	0.0599324	0.556062		HADH_2872	6.92524	-1.46003	0.857532	-1.70259	0.0886441	NA		HADH_2872	6.92524	-1.57797	0.804264	-1.962	0.0497625	0.230267		HADH_2872	6.92524
HADHA_2875	115.279	-0.420205	0.345968	-1.21458	0.224527	0.374822		HADHA_2875	115.279	0.313648	0.328728	0.954126	0.34002	NA		HADHA_2875	115.279	0.0813404	0.283683	0.28673	0.774319	1		HADHA_2875	115.279	-0.394178	0.345714	-1.14018	0.25421	0.755578		HADHA_2875	115.279	-0.330743	0.297069	-1.11336	0.265555	0.422774		HADHA_2875	115.279	0.245575	0.282838	0.868253	0.385256	0.703133		HADHA_2875	115.279
HAT1_2880	269.319	-2.14571	0.62583	-3.42858	0.000606745	0.0516128		HAT1_2880	269.319	0.690248	0.609998	1.13156	0.25782	NA		HAT1_2880	269.319	-0.156	0.517527	-0.301433	0.763085	1		HAT1_2880	269.319	-1.15239	0.6175	-1.86622	0.062011	0.557055		HAT1_2880	269.319	-1.18994	0.524677	-2.26796	0.0233319	0.110599		HAT1_2880	269.319	-0.341087	0.517996	-0.658474	0.510234	0.794853		HAT1_2880	269.319
HAVCR1_2885	1.60202	2.41451	1.7709	1.36344	0.172744	NA		HAVCR1_2885	1.60202	1.38359	1.76702	0.783009	0.433622	NA		HAVCR1_2885	1.60202	1.99544	1.52094	1.31197	0.189529	1		HAVCR1_2885	1.60202	-0.00546053	2.04035	-0.00267627	0.997865	1		HAVCR1_2885	1.60202	3.90203	1.38615	2.815	0.00487765	NA		HAVCR1_2885	1.60202	2.87627	1.41846	2.02775	0.0425862	0.207695		HAVCR1_2885	1.60202
HBA1_2887	0.447429	1.22025	7.7018	0.158438	0.874112	NA		HBA1_2887	0.447429	0.0480288	7.70502	0.00623345	0.995026	NA		HBA1_2887	0.447429	0.368602	6.51701	0.05656	0.954896	1		HBA1_2887	0.447429	-0.245852	7.71441	-0.0318693	0.974576	1		HBA1_2887	0.447429	4.26893	6.43132	0.663771	0.506837	NA		HBA1_2887	0.447429	-0.526888	6.51997	-0.0808114	0.935592	NA		HBA1_2887	0.447429
HBB_2888	0.557396	1.21264	4.8316	0.25098	0.801829	NA		HBB_2888	0.557396	-2.83774	4.97382	-0.570535	0.568315	NA		HBB_2888	0.557396	-2.16587	4.19871	-0.515841	0.605965	1		HBB_2888	0.557396	0.832963	4.85692	0.1715	0.86383	1		HBB_2888	0.557396	-0.254233	4.17203	-0.0609376	0.951409	NA		HBB_2888	0.557396	-2.05945	4.19871	-0.490497	0.623782	NA		HBB_2888	0.557396
HBD_2891	0.301754	-0.248599	10.656	-0.0233295	0.981387	NA		HBD_2891	0.301754	-1.30515	10.6822	-0.12218	0.902756	NA		HBD_2891	0.301754	-0.633323	9.02836	-0.0701482	0.944076	1		HBD_2891	0.301754	-0.245913	10.6822	-0.0230209	0.981634	1		HBD_2891	0.301754	2.94054	8.98468	0.327284	0.743453	NA		HBD_2891	0.301754	-0.526915	9.02836	-0.0583622	0.95346	NA		HBD_2891	0.301754
HDAC2_2900	6359.13	0.397447	0.299351	1.3277	0.184278	0.334638		HDAC2_2900	6359.13	-0.499873	0.299325	-1.67	0.0949195	0.255924		HDAC2_2900	6359.13	-0.236307	0.253067	-0.933773	0.350421	1		HDAC2_2900	6359.13	0.129169	0.299417	0.431399	0.666178	0.997258		HDAC2_2900	6359.13	0.243819	0.253147	0.963152	0.335471	0.488608		HDAC2_2900	6359.13	-0.130613	0.253052	-0.51615	0.605749	0.843898		HDAC2_2900	6359.13
HDGFL3_2909	2789.25	0.506195	0.366426	1.38144	0.167144	0.314675		HDGFL3_2909	2789.25	-0.600324	0.366457	-1.63818	0.101383	0.260482		HDGFL3_2909	2789.25	-0.353053	0.309892	-1.13928	0.254587	1		HDGFL3_2909	2789.25	0.10164	0.3666	0.27725	0.781588	1		HDGFL3_2909	2789.25	0.216557	0.310003	0.698566	0.484823	0.617775		HDGFL3_2909	2789.25	-0.0991183	0.309807	-0.319936	0.749017	0.90343		HDGFL3_2909	2789.25
HEATR1_2915	4.60592	1.53915	0.709463	2.16945	0.0300482	NA		HEATR1_2915	4.60592	-0.0358888	0.753692	-0.0476174	0.962021	NA		HEATR1_2915	4.60592	0.181601	0.679187	0.26738	0.789177	1		HEATR1_2915	4.60592	-0.67175	1.02033	-0.658362	0.510305	0.937399		HEATR1_2915	4.60592	0.968491	0.668632	1.44847	0.147487	NA		HEATR1_2915	4.60592	-0.241073	0.739347	-0.326062	0.744378	0.901947		HEATR1_2915	4.60592
HEBP1_2919	36.5656	-1.24097	0.759883	-1.6331	0.102448	NA		HEBP1_2919	36.5656	0.638136	0.694438	0.918924	0.358135	NA		HEBP1_2919	36.5656	0.367596	0.596061	0.616709	0.537427	1		HEBP1_2919	36.5656	-0.796776	0.740881	-1.07544	0.282176	0.772749		HEBP1_2919	36.5656	-0.81684	0.639916	-1.27648	0.201786	0.356109		HEBP1_2919	36.5656	0.934899	0.591045	1.58177	0.113701	0.371495		HEBP1_2919	36.5656
HERC6_2923	8.14635	0.584321	0.698983	0.83596	0.403178	NA		HERC6_2923	8.14635	-0.270905	0.685794	-0.395024	0.692825	NA		HERC6_2923	8.14635	0.185052	0.593762	0.311661	0.755298	1		HERC6_2923	8.14635	-1.69166	1.02856	-1.64469	0.100035	0.614342		HERC6_2923	8.14635	0.228655	0.638054	0.358363	0.720071	NA		HERC6_2923	8.14635	-0.154625	0.622373	-0.248445	0.80379	0.929516		HERC6_2923	8.14635
HERPUD1_2924	281.749	-0.556779	0.360414	-1.54483	0.122388	0.266408		HERPUD1_2924	281.749	0.457505	0.350024	1.30707	0.19119	NA		HERPUD1_2924	281.749	0.216253	0.298631	0.724147	0.468976	1		HERPUD1_2924	281.749	-0.071792	0.356616	-0.201314	0.840453	1		HERPUD1_2924	281.749	0.494825	0.300882	1.64458	0.100057	0.239675		HERPUD1_2924	281.749	1.48536	0.295616	5.02463	5.04394e-07	2.18772e-05		HERPUD1_2924	281.749
HES1_2925	117.427	-1.62048	0.652935	-2.48184	0.0130707	0.102184		HES1_2925	117.427	0.766547	0.629088	1.2185	0.223032	NA		HES1_2925	117.427	0.0191517	0.535499	0.0357642	0.97147	1		HES1_2925	117.427	-1.35022	0.648694	-2.08145	0.0373928	0.514287		HES1_2925	117.427	-1.26592	0.552825	-2.28991	0.0220266	0.107249		HES1_2925	117.427	-0.144786	0.536337	-0.269954	0.787196	0.923457		HES1_2925	117.427
HEXA_2929	524.565	0.234383	0.288392	0.812725	0.416376	0.557485		HEXA_2929	524.565	-0.772252	0.288331	-2.67835	0.00739848	NA		HEXA_2929	524.565	-0.212453	0.244135	-0.870227	0.384176	1		HEXA_2929	524.565	-0.0558836	0.289443	-0.193073	0.846902	1		HEXA_2929	524.565	0.145135	0.245552	0.591058	0.554481	0.679055		HEXA_2929	524.565	-0.0537345	0.243824	-0.220382	0.825573	0.937582		HEXA_2929	524.565
HEXB_2932	411.116	-1.29385	0.467045	-2.7703	0.00560049	0.0820072		HEXB_2932	411.116	0.275543	0.459005	0.600305	0.548303	NA		HEXB_2932	411.116	-0.107039	0.389514	-0.274801	0.783469	1		HEXB_2932	411.116	-0.497628	0.463028	-1.07473	0.282497	0.772749		HEXB_2932	411.116	-0.653833	0.39376	-1.66049	0.0968163	0.23691		HEXB_2932	411.116	0.17124	0.389089	0.440105	0.659861	0.866202		HEXB_2932	411.116
HGF_2939	0.528098	-1.31017	3.33781	-0.392525	0.694671	NA		HGF_2939	0.528098	-2.36633	3.33862	-0.708775	0.478464	NA		HGF_2939	0.528098	-0.00148149	2.75832	-0.000537098	0.999571	1		HGF_2939	0.528098	1.884	3.11264	0.605274	0.544997	0.951871		HGF_2939	0.528098	-1.02524	2.81814	-0.3638	0.716007	NA		HGF_2939	0.528098	-0.626225	2.81814	-0.222212	0.824149	NA		HGF_2939	0.528098
MFSD14A_2943	183.95	-0.593844	0.294339	-2.01755	0.0436379	0.158488		MFSD14A_2943	183.95	0.402256	0.278931	1.44213	0.149264	NA		MFSD14A_2943	183.95	-0.0275486	0.241019	-0.1143	0.909	1		MFSD14A_2943	183.95	-0.78158	0.297251	-2.62936	0.00855462	0.393801		MFSD14A_2943	183.95	-0.339371	0.250565	-1.35442	0.175601	0.330128		MFSD14A_2943	183.95	-0.0487291	0.241464	-0.201807	0.840067	0.945615		MFSD14A_2943	183.95
HIF1A_2945	372.803	-0.267124	0.239835	-1.11378	0.265372	0.416193		HIF1A_2945	372.803	-0.215458	0.23428	-0.919658	0.357752	NA		HIF1A_2945	372.803	0.0295177	0.199708	0.147804	0.882497	1		HIF1A_2945	372.803	-0.452093	0.241351	-1.87318	0.0610437	0.556926		HIF1A_2945	372.803	-0.20227	0.205203	-0.985708	0.324276	0.477241		HIF1A_2945	372.803	0.179726	0.19932	0.901697	0.367218	0.690896		HIF1A_2945	372.803
H1.2_2950	1475.56	0.296478	0.292933	1.0121	0.311489	0.459391		H1.2_2950	1475.56	0.399204	0.292195	1.36623	0.171868	0.357739		H1.2_2950	1475.56	0.264253	0.247402	1.06811	0.285469	1		H1.2_2950	1475.56	0.338241	0.292907	1.15477	0.248184	0.750879		H1.2_2950	1475.56	0.192522	0.248165	0.775781	0.437878	0.577006		H1.2_2950	1475.56	0.701531	0.247181	2.83813	0.00453789	0.0440649		H1.2_2950	1475.56
H2AC8_2951	166.27	-1.33749	0.762934	-1.75309	0.0795869	0.209768		H2AC8_2951	166.27	1.20382	0.750708	1.60358	0.108808	NA		H2AC8_2951	166.27	0.156269	0.63684	0.245381	0.806161	1		H2AC8_2951	166.27	-1.17428	0.761632	-1.54179	0.123124	0.645127		H2AC8_2951	166.27	-2.11154	0.658945	-3.20443	0.00135332	0.0263293		H2AC8_2951	166.27	-0.603762	0.639126	-0.944668	0.344828	0.668695		H2AC8_2951	166.27
H2BC8_2953	44.6695	-0.524097	0.555899	-0.942791	0.345788	NA		H2BC8_2953	44.6695	0.797779	0.525447	1.51829	0.128942	NA		H2BC8_2953	44.6695	-0.150173	0.457861	-0.327988	0.742921	1		H2BC8_2953	44.6695	-1.00612	0.570672	-1.76304	0.0778939	0.577236		H2BC8_2953	44.6695	-0.814285	0.487342	-1.67087	0.0947475	0.235442		H2BC8_2953	44.6695	-1.46809	0.48631	-3.01884	0.00253746	0.0276066		H2BC8_2953	44.6695
H2BC9_2954	79.9368	-0.700538	0.436076	-1.60646	0.108174	0.248278		H2BC9_2954	79.9368	0.44264	0.414991	1.06663	0.28614	NA		H2BC9_2954	79.9368	0.0150351	0.35709	0.0421044	0.966415	1		H2BC9_2954	79.9368	-0.168477	0.427992	-0.393646	0.693843	1		H2BC9_2954	79.9368	-0.89171	0.379155	-2.35184	0.0186811	0.0993597		H2BC9_2954	79.9368	-1.14195	0.370702	-3.08051	0.00206647	0.0239225		H2BC9_2954	79.9368
H2BC12_2955	100.316	-1.06747	0.493619	-2.16254	0.0305768	0.134962		H2BC12_2955	100.316	-0.259131	0.472603	-0.548306	0.583481	NA		H2BC12_2955	100.316	0.0413374	0.4019	0.102855	0.918078	1		H2BC12_2955	100.316	-0.405134	0.483139	-0.838545	0.401725	0.869607		H2BC12_2955	100.316	-1.41086	0.432167	-3.26461	0.00109614	0.0232129		H2BC12_2955	100.316	-0.651795	0.407766	-1.59846	0.109942	0.364567		H2BC12_2955	100.316
H2BC14_2956	8.50784	0.712858	0.734096	0.97107	0.331514	NA		H2BC14_2956	8.50784	0.343403	0.707407	0.485439	0.627365	NA		H2BC14_2956	8.50784	0.726172	0.609668	1.19109	0.233617	1		H2BC14_2956	8.50784	-0.324725	0.805936	-0.402917	0.687009	1		H2BC14_2956	8.50784	-1.3232	0.80798	-1.63766	0.101492	NA		H2BC14_2956	8.50784	-0.0534084	0.644239	-0.0829016	0.93393	0.974074		H2BC14_2956	8.50784
H3C10_2957	456.93	0.171028	0.31785	0.538077	0.590524	0.704732		H3C10_2957	456.93	0.218386	0.315609	0.691952	0.488967	NA		H3C10_2957	456.93	0.246289	0.267863	0.919458	0.357856	1		H3C10_2957	456.93	0.225678	0.31773	0.710283	0.477529	0.917512		H3C10_2957	456.93	-0.144761	0.271206	-0.533768	0.593502	0.707773		H3C10_2957	456.93	-0.117578	0.26871	-0.437566	0.661701	0.866202		H3C10_2957	456.93
H2AC19_2963	752.585	0.55137	0.318602	1.73059	0.083524	0.216966		H2AC19_2963	752.585	0.398458	0.317631	1.25447	0.209671	NA		H2AC19_2963	752.585	0.310127	0.269239	1.15187	0.249376	1		H2AC19_2963	752.585	0.575048	0.318587	1.80499	0.0710758	0.572263		H2AC19_2963	752.585	0.183814	0.270728	0.678963	0.497162	0.629238		H2AC19_2963	752.585	0.314901	0.269276	1.16944	0.242228	0.562433		H2AC19_2963	752.585
H2AC19_2964	1298.07	1.08101	0.441298	2.44962	0.0143007	0.104277		H2AC19_2964	1298.07	-0.134964	0.441392	-0.30577	0.75978	0.845235		H2AC19_2964	1298.07	0.27348	0.373218	0.732762	0.463704	1		H2AC19_2964	1298.07	0.901662	0.441393	2.04277	0.0410757	0.514287		H2AC19_2964	1298.07	0.645485	0.373484	1.72828	0.0839375	0.218804		H2AC19_2964	1298.07	0.685557	0.373047	1.83772	0.066103	0.272553		H2AC19_2964	1298.07
H2BC21_2966	4.26539	0.869885	0.874515	0.994705	0.31988	NA		H2BC21_2966	4.26539	-0.122019	0.871234	-0.140053	0.888618	NA		H2BC21_2966	4.26539	0.428487	0.746685	0.573852	0.566068	1		H2BC21_2966	4.26539	-4.15854	1.63499	-2.54347	0.0109758	0.416105		H2BC21_2966	4.26539	-0.0587146	0.839857	-0.0699102	0.944265	NA		H2BC21_2966	4.26539	-0.79547	0.857598	-0.927556	0.353638	0.674869		H2BC21_2966	4.26539
HJURP_2968	6.13169	1.0826	0.957646	1.13048	0.258275	NA		HJURP_2968	6.13169	-0.179285	0.970422	-0.184749	0.853426	NA		HJURP_2968	6.13169	0.394804	0.828649	0.476442	0.633759	1		HJURP_2968	6.13169	-0.271593	1.07072	-0.253654	0.799763	1		HJURP_2968	6.13169	1.47538	0.814079	1.81233	0.0699348	NA		HJURP_2968	6.13169	-0.818291	0.929056	-0.880776	0.378439	0.69709		HJURP_2968	6.13169
HK1_2971	1045.68	0.291093	0.201641	1.44362	0.148845	0.297269		HK1_2971	1045.68	-0.183369	0.200646	-0.913895	0.360772	0.557016		HK1_2971	1045.68	-0.0835762	0.170567	-0.48999	0.624141	1		HK1_2971	1045.68	0.177443	0.201928	0.878745	0.37954	0.856724		HK1_2971	1045.68	0.353572	0.171318	2.06383	0.0390336	0.145386		HK1_2971	1045.68	0.232035	0.170111	1.36402	0.172561	0.462315		HK1_2971	1045.68
HLA.A_2975	67.0802	-0.461331	0.446654	-1.03286	0.301669	0.44958		HLA.A_2975	67.0802	0.386848	0.422181	0.916308	0.359505	NA		HLA.A_2975	67.0802	0.213762	0.36376	0.587645	0.556771	1		HLA.A_2975	67.0802	0.0889583	0.436336	0.203875	0.838451	1		HLA.A_2975	67.0802	-0.727972	0.392144	-1.85639	0.063398	0.18524		HLA.A_2975	67.0802	0.145587	0.364916	0.39896	0.689923	0.877223		HLA.A_2975	67.0802
HLA.B_2976	60.2576	0.0611622	0.381921	0.160144	0.872768	0.915856		HLA.B_2976	60.2576	0.976269	0.355875	2.74329	0.00608268	NA		HLA.B_2976	60.2576	0.255394	0.314331	0.8125	0.416505	1		HLA.B_2976	60.2576	-0.0834333	0.385726	-0.216302	0.828753	1		HLA.B_2976	60.2576	0.0979144	0.330378	0.296371	0.766947	0.844537		HLA.B_2976	60.2576	0.826418	0.308501	2.67881	0.00738833	0.0619439		HLA.B_2976	60.2576
HLA.C_2979	8.26215	1.07758	0.768599	1.402	0.160915	NA		HLA.C_2979	8.26215	0.0203209	0.769563	0.0264058	0.978934	NA		HLA.C_2979	8.26215	0.629715	0.65771	0.957434	0.338348	1		HLA.C_2979	8.26215	1.73438	0.735148	2.35923	0.0183131	0.459079		HLA.C_2979	8.26215	1.19137	0.666788	1.78672	0.0739821	NA		HLA.C_2979	8.26215	2.31315	0.604895	3.82406	0.000131271	0.00242239		HLA.C_2979	8.26215
HLA.DPA1_2983	0.308588	2.94117	10.6067	0.277292	0.781556	NA		HLA.DPA1_2983	0.308588	0	10.6822	0	1	NA		HLA.DPA1_2983	0.308588	0	9.02836	0	1	1		HLA.DPA1_2983	0.308588	2.74335	10.6401	0.257832	0.796537	1		HLA.DPA1_2983	0.308588	0	9.02836	0	1	NA		HLA.DPA1_2983	0.308588	0	9.02836	0	1	NA		HLA.DPA1_2983	0.308588
HLA.DQA1_2987	1.8383	2.21013	1.45754	1.51634	0.129434	NA		HLA.DQA1_2987	1.8383	-1.90016	1.94206	-0.978422	0.327866	NA		HLA.DQA1_2987	1.8383	-0.0548331	1.4215	-0.0385741	0.96923	1		HLA.DQA1_2987	1.8383	-2.22933	1.98639	-1.1223	0.261735	0.765277		HLA.DQA1_2987	1.8383	-1.06707	1.61052	-0.662563	0.50761	NA		HLA.DQA1_2987	1.8383	-0.43342	1.50605	-0.287786	0.773511	0.917927		HLA.DQA1_2987	1.8383
HLA.DQB1_2990	4.51358	1.67876	0.765521	2.19297	0.0283097	NA		HLA.DQB1_2990	4.51358	-0.414054	0.846091	-0.489373	0.624578	NA		HLA.DQB1_2990	4.51358	0.0150602	0.737401	0.0204233	0.983706	1		HLA.DQB1_2990	4.51358	0.520468	0.859008	0.605894	0.544585	0.951871		HLA.DQB1_2990	4.51358	0.458907	0.759772	0.604006	0.54584	NA		HLA.DQB1_2990	4.51358	1.40053	0.653777	2.14221	0.0321767	0.168947		HLA.DQB1_2990	4.51358
HLA.DRA_2993	24.876	-2.38664	0.990665	-2.40913	0.0159908	NA		HLA.DRA_2993	24.876	-0.273246	0.880941	-0.310176	0.756427	NA		HLA.DRA_2993	24.876	-0.135728	0.750825	-0.180772	0.856547	1		HLA.DRA_2993	24.876	-0.303146	0.897167	-0.337893	0.735444	1		HLA.DRA_2993	24.876	-3.03667	0.917704	-3.30899	0.000936342	0.0215747		HLA.DRA_2993	24.876	-2.32236	0.812953	-2.8567	0.00428066	0.0419427		HLA.DRA_2993	24.876
HLA.DRB1_2994	0.0775622	-0.0096032	10.656	-0.000901203	0.999281	NA		HLA.DRB1_2994	0.0775622	-1.06471	10.6822	-0.0996713	0.920605	NA		HLA.DRB1_2994	0.0775622	0.610125	9.02621	0.0675948	0.946108	1		HLA.DRB1_2994	0.0775622	-0.00546798	10.6822	-0.000511879	0.999592	1		HLA.DRB1_2994	0.0775622	0.276273	9.02836	0.0306006	0.975588	NA		HLA.DRB1_2994	0.0775622	-0.28647	9.02836	-0.03173	0.974687	NA		HLA.DRB1_2994	0.0775622
HLA.DRB3_2995	0.0914727	0	10.656	0	1	NA		HLA.DRB3_2995	0.0914727	0	10.6822	0	1	NA		HLA.DRB3_2995	0.0914727	0	9.02836	0	1	1		HLA.DRB3_2995	0.0914727	0	10.6822	0	1	1		HLA.DRB3_2995	0.0914727	0	9.02836	0	1	NA		HLA.DRB3_2995	0.0914727	2.49717	8.99502	0.277617	0.781306	NA		HLA.DRB3_2995	0.0914727
HLA.DRB5_2997	4.75583	-0.83623	1.59274	-0.525026	0.599565	NA		HLA.DRB5_2997	4.75583	-1.67534	1.5635	-1.07153	0.28393	NA		HLA.DRB5_2997	4.75583	1.33369	1.18659	1.12398	0.261023	1		HLA.DRB5_2997	4.75583	2.26011	1.38401	1.63302	0.102466	0.616397		HLA.DRB5_2997	4.75583	-1.1083	1.42411	-0.77824	0.436428	NA		HLA.DRB5_2997	4.75583	-3.15718	1.64624	-1.91781	0.055135	0.246028		HLA.DRB5_2997	4.75583
HLA.E_3000	166.614	-1.11659	0.389739	-2.86498	0.00417032	0.073532		HLA.E_3000	166.614	-0.107205	0.373994	-0.28665	0.774381	NA		HLA.E_3000	166.614	-0.222346	0.319495	-0.695928	0.486474	1		HLA.E_3000	166.614	-0.4549	0.382272	-1.18999	0.234049	0.743212		HLA.E_3000	166.614	-0.530268	0.327577	-1.61876	0.105499	0.245211		HLA.E_3000	166.614	-0.419805	0.320822	-1.30853	0.190694	0.492225		HLA.E_3000	166.614
HLA.F_3003	0.486161	1.64732	3.79061	0.434581	0.663867	NA		HLA.F_3003	0.486161	-1.82062	3.9237	-0.464006	0.642643	NA		HLA.F_3003	0.486161	-0.153451	3.31016	-0.0463576	0.963025	1		HLA.F_3003	0.486161	2.85116	3.71213	0.768065	0.442449	0.897744		HLA.F_3003	0.486161	-0.479548	3.31571	-0.144629	0.885004	NA		HLA.F_3003	0.486161	1.21971	3.22666	0.37801	0.705423	NA		HLA.F_3003	0.486161
HMBS_3012	3.613	0.291384	0.835647	0.348693	0.72732	NA		HMBS_3012	3.613	0.461914	0.707972	0.652446	0.514113	NA		HMBS_3012	3.613	-0.242172	0.719656	-0.33651	0.736486	1		HMBS_3012	3.613	-2.28881	1.51759	-1.50819	0.131505	0.654443		HMBS_3012	3.613	-0.524688	0.849101	-0.617933	0.536619	NA		HMBS_3012	3.613	-0.590095	0.783088	-0.753548	0.45112	0.756051		HMBS_3012	3.613
HMG20B_3013	30.5785	-1.30742	0.858569	-1.52279	0.127812	NA		HMG20B_3013	30.5785	1.1632	0.797765	1.45807	0.144821	NA		HMG20B_3013	30.5785	0.553443	0.682529	0.810872	0.417439	1		HMG20B_3013	30.5785	-1.28526	0.858055	-1.49788	0.134166	0.656355		HMG20B_3013	30.5785	-0.968788	0.727329	-1.33198	0.182867	0.337057		HMG20B_3013	30.5785	-0.435776	0.695109	-0.626917	0.530714	0.801107		HMG20B_3013	30.5785
HMGA2_3022	41.1143	0.885346	0.58665	1.50915	0.131259	NA		HMGA2_3022	41.1143	-0.00361382	0.584697	-0.00618067	0.995069	NA		HMGA2_3022	41.1143	0.648938	0.49562	1.30935	0.190417	1		HMGA2_3022	41.1143	0.240829	0.598673	0.402271	0.687485	1		HMGA2_3022	41.1143	0.125442	0.517822	0.242249	0.808587	0.874356		HMGA2_3022	41.1143	0.763831	0.494891	1.54343	0.122726	0.387976		HMGA2_3022	41.1143
HMGCR_3029	295.181	-0.362778	0.314175	-1.1547	0.248213	0.398504		HMGCR_3029	295.181	0.410319	0.306525	1.33861	0.180697	NA		HMGCR_3029	295.181	-0.0633048	0.262471	-0.241188	0.80941	1		HMGCR_3029	295.181	-0.145288	0.312767	-0.464525	0.642271	0.992422		HMGCR_3029	295.181	-0.0757743	0.266604	-0.28422	0.776242	0.849759		HMGCR_3029	295.181	-0.425972	0.264293	-1.61174	0.107018	0.359815		HMGCR_3029	295.181
HMMR_3040	362.166	0.104735	0.36077	0.29031	0.771579	0.844263		HMMR_3040	362.166	-0.69636	0.360068	-1.93397	0.0531169	NA		HMMR_3040	362.166	-0.284563	0.305154	-0.932521	0.351067	1		HMMR_3040	362.166	0.191105	0.36053	0.530068	0.596065	0.973975		HMMR_3040	362.166	-0.160154	0.307604	-0.52065	0.602611	0.713532		HMMR_3040	362.166	-1.20236	0.309016	-3.89094	9.98559e-05	0.00198068		HMMR_3040	362.166
HMOX1_3041	1254.57	0.464894	0.33132	1.40316	0.16057	0.308918		HMOX1_3041	1254.57	0.0976256	0.320977	0.304151	0.761013	0.845235		HMOX1_3041	1254.57	0.474115	0.275682	1.71979	0.0854709	1		HMOX1_3041	1254.57	0.694437	0.327411	2.12099	0.0339226	0.508847		HMOX1_3041	1254.57	2.56652	0.265095	9.6815	3.61387e-22	2.88266e-19		HMOX1_3041	1254.57	5.13827	0.258157	19.9037	3.77943e-88	6.14725e-85		HMOX1_3041	1254.57
JPT2_3042	239.905	0.398323	0.312838	1.27326	0.202927	0.353207		JPT2_3042	239.905	-0.688797	0.313149	-2.19959	0.0278363	NA		JPT2_3042	239.905	-0.334688	0.266482	-1.25595	0.209135	1		JPT2_3042	239.905	0.35106	0.313152	1.12105	0.262265	0.765277		JPT2_3042	239.905	0.391777	0.266868	1.46806	0.142089	0.293822		JPT2_3042	239.905	-0.431821	0.267302	-1.61548	0.106207	0.35802		JPT2_3042	239.905
HNF1A_3043	0.412461	2.80795	6.22302	0.451221	0.651831	NA		HNF1A_3043	0.412461	-1.30513	6.33966	-0.205868	0.836894	NA		HNF1A_3043	0.412461	-0.633289	5.35805	-0.118194	0.905914	1		HNF1A_3043	0.412461	-0.245828	6.33966	-0.0387762	0.969069	1		HNF1A_3043	0.412461	0.0358897	5.35805	0.00669828	0.994656	NA		HNF1A_3043	0.412461	0.434898	5.35805	0.0811672	0.935309	NA		HNF1A_3043	0.412461
HNRNPF_3064	27.6376	-0.344171	0.42073	-0.818033	0.413338	NA		HNRNPF_3064	27.6376	-0.367197	0.376659	-0.974879	0.32962	NA		HNRNPF_3064	27.6376	0.160516	0.323195	0.496653	0.619434	1		HNRNPF_3064	27.6376	0.463521	0.384024	1.20701	0.227429	0.738751		HNRNPF_3064	27.6376	0.653479	0.329796	1.98146	0.0475393	0.159153		HNRNPF_3064	27.6376	-0.455705	0.346669	-1.31452	0.18867	0.490585		HNRNPF_3064	27.6376
HOMER2_3072	25.8436	0.917618	0.374803	2.44827	0.0143546	NA		HOMER2_3072	25.8436	-0.0160519	0.371629	-0.0431933	0.965547	NA		HOMER2_3072	25.8436	-0.00955135	0.334075	-0.0285904	0.977191	1		HOMER2_3072	25.8436	-0.205611	0.423869	-0.48508	0.627619	0.986995		HOMER2_3072	25.8436	-0.0599036	0.363592	-0.164755	0.869137	0.916231		HOMER2_3072	25.8436	0.294811	0.327339	0.900631	0.367785	0.691275		HOMER2_3072	25.8436
HOXA10_3077	1.41906	0.869305	1.5055	0.57742	0.563656	NA		HOXA10_3077	1.41906	-1.49763	1.69989	-0.881018	0.378308	NA		HOXA10_3077	1.41906	-2.29878	1.64415	-1.39816	0.162065	1		HOXA10_3077	1.41906	-2.88688	1.9825	-1.45618	0.145342	0.675138		HOXA10_3077	1.41906	0.402018	1.35917	0.295782	0.767397	NA		HOXA10_3077	1.41906	-0.257145	1.36138	-0.188885	0.850183	0.948367		HOXA10_3077	1.41906
HOXA5_3080	1.97186	0.636426	1.06845	0.595654	0.551406	NA		HOXA5_3080	1.97186	-2.03367	1.35664	-1.49905	0.13386	NA		HOXA5_3080	1.97186	-0.437827	0.978904	-0.447262	0.654686	1		HOXA5_3080	1.97186	-1.9873	1.66437	-1.19403	0.232468	0.741253		HOXA5_3080	1.97186	-1.14857	1.1866	-0.967949	0.33307	NA		HOXA5_3080	1.97186	-3.69011	1.40612	-2.62432	0.00868232	0.0697373		HOXA5_3080	1.97186
HP_3085	5.29438	-0.798036	0.960994	-0.830427	0.406297	NA		HP_3085	5.29438	0.248671	0.810161	0.30694	0.758889	NA		HP_3085	5.29438	0.185466	0.71472	0.259494	0.795254	1		HP_3085	5.29438	0.465097	0.848716	0.548001	0.583691	0.97173		HP_3085	5.29438	-2.67645	1.12911	-2.37041	0.0177684	NA		HP_3085	5.29438	0.24575	0.715188	0.343615	0.731136	0.896861		HP_3085	5.29438
HPN_3091	0.853921	2.58033	2.85145	0.904919	0.365508	NA		HPN_3091	0.853921	-0.316648	3.00802	-0.105268	0.916163	NA		HPN_3091	0.853921	-1.83112	2.64979	-0.691041	0.48954	1		HPN_3091	0.853921	-1.44367	3.1413	-0.459579	0.645819	0.993719		HPN_3091	0.853921	-0.303718	2.62155	-0.115855	0.907768	NA		HPN_3091	0.853921	1.11593	2.48443	0.449167	0.653311	NA		HPN_3091	0.853921
HPR_3094	0.417177	1.18345	4.02789	0.293814	0.7689	NA		HPR_3094	0.417177	-1.30523	4.03133	-0.32377	0.746112	NA		HPR_3094	0.417177	-0.633338	3.40711	-0.185887	0.852533	1		HPR_3094	0.417177	2.61571	3.86703	0.676413	0.498779	0.927759		HPR_3094	0.417177	0.0358501	3.40711	0.0105221	0.991605	NA		HPR_3094	0.417177	-0.526924	3.40711	-0.154654	0.877094	NA		HPR_3094	0.417177
HS2ST1_3103	839.462	-0.903124	0.310027	-2.91305	0.00357915	0.0720619		HS2ST1_3103	839.462	-0.0353832	0.306984	-0.115261	0.908238	NA		HS2ST1_3103	839.462	-0.0944975	0.260146	-0.363248	0.71642	1		HS2ST1_3103	839.462	-0.652134	0.309397	-2.10776	0.035052	0.508847		HS2ST1_3103	839.462	-1.0452	0.263779	-3.96241	7.41969e-05	0.00385985		HS2ST1_3103	839.462	-0.771225	0.261138	-2.95332	0.00314377	0.0324657		HS2ST1_3103	839.462
HS2ST1_3104	30.9838	-0.0506628	0.352858	-0.143578	0.885833	NA		HS2ST1_3104	30.9838	-0.19624	0.320222	-0.612826	0.539991	NA		HS2ST1_3104	30.9838	-0.240072	0.290861	-0.825384	0.409154	1		HS2ST1_3104	30.9838	-1.44988	0.44963	-3.2246	0.00126147	0.239782		HS2ST1_3104	30.9838	-0.200125	0.315067	-0.635181	0.52531	0.653701		HS2ST1_3104	30.9838	-0.536576	0.305314	-1.75746	0.0788402	0.304955		HS2ST1_3104	30.9838
HSD17B10_3112	24.5575	-0.268504	0.611246	-0.439274	0.660463	NA		HSD17B10_3112	24.5575	1.16788	0.561034	2.08165	0.0373743	NA		HSD17B10_3112	24.5575	0.692275	0.487493	1.42007	0.155587	1		HSD17B10_3112	24.5575	-0.287946	0.612426	-0.470173	0.638231	0.990917		HSD17B10_3112	24.5575	-1.39095	0.589932	-2.35781	0.0183832	0.0983682		HSD17B10_3112	24.5575	-0.424965	0.512253	-0.8296	0.406765	0.718208		HSD17B10_3112	24.5575
HSD17B11_3115	130.745	-1.25311	0.497212	-2.52027	0.0117264	0.0985992		HSD17B11_3115	130.745	0.17834	0.478641	0.372597	0.709449	NA		HSD17B11_3115	130.745	-0.290904	0.409048	-0.711173	0.476977	1		HSD17B11_3115	130.745	-0.869218	0.492126	-1.76625	0.0773539	0.57708		HSD17B11_3115	130.745	-1.29504	0.426883	-3.03372	0.00241556	0.0348219		HSD17B11_3115	130.745	-0.803618	0.412594	-1.94772	0.0514483	0.2344		HSD17B11_3115	130.745
HSP90AA1_3127	1963.69	-0.483493	0.294921	-1.6394	0.101131	0.240134		HSP90AA1_3127	1963.69	0.123037	0.29338	0.419377	0.674941	0.777289		HSP90AA1_3127	1963.69	-0.108716	0.248544	-0.437412	0.661813	1		HSP90AA1_3127	1963.69	-0.214187	0.294553	-0.727159	0.467128	0.913878		HSP90AA1_3127	1963.69	-0.366393	0.24979	-1.4668	0.14243	0.293822		HSP90AA1_3127	1963.69	0.19038	0.248354	0.766568	0.443338	0.748407		HSP90AA1_3127	1963.69
HSP90AB1_3128	1774.31	-0.406365	0.256979	-1.58132	0.113805	0.257002		HSP90AB1_3128	1774.31	0.0119328	0.25539	0.0467239	0.962733	0.980174		HSP90AB1_3128	1774.31	-0.13951	0.216504	-0.644375	0.519332	1		HSP90AB1_3128	1774.31	-0.274739	0.256782	-1.06993	0.284651	0.774085		HSP90AB1_3128	1774.31	-0.338787	0.217868	-1.55501	0.119943	0.265834		HSP90AB1_3128	1774.31	0.0475137	0.21637	0.219594	0.826187	0.937705		HSP90AB1_3128	1774.31
HSPA13_3134	103.994	-0.694877	0.467631	-1.48595	0.137292	0.284931		HSPA13_3134	103.994	0.602501	0.445898	1.35121	0.176628	NA		HSPA13_3134	103.994	0.226505	0.382332	0.592429	0.553563	1		HSPA13_3134	103.994	-1.01523	0.474422	-2.13994	0.0323596	0.507431		HSPA13_3134	103.994	-0.932503	0.406977	-2.29129	0.0219467	0.107249		HSPA13_3134	103.994	0.729942	0.379776	1.92203	0.0546019	0.244435		HSPA13_3134	103.994
HSPA1A_3135	4.44748	-0.741757	1.31593	-0.563674	0.572976	NA		HSPA1A_3135	4.44748	-0.313891	1.13621	-0.276262	0.782347	NA		HSPA1A_3135	4.44748	-0.869176	1.07142	-0.811239	0.417228	1		HSPA1A_3135	4.44748	-2.35369	1.73607	-1.35576	0.175176	0.699857		HSPA1A_3135	4.44748	-0.472888	1.11004	-0.426009	0.670101	NA		HSPA1A_3135	4.44748	1.25068	0.924826	1.35234	0.176267	0.468844		HSPA1A_3135	4.44748
HSPA1B_3136	183.787	-0.308114	0.590688	-0.52162	0.601935	0.71236		HSPA1B_3136	183.787	0.656827	0.579121	1.13418	0.25672	NA		HSPA1B_3136	183.787	0.350678	0.493066	0.71122	0.476948	1		HSPA1B_3136	183.787	-0.518326	0.593241	-0.87372	0.382271	0.857826		HSPA1B_3136	183.787	-0.416858	0.505193	-0.825147	0.409288	0.554916		HSPA1B_3136	183.787	0.88085	0.491225	1.79317	0.0729456	0.290443		HSPA1B_3136	183.787
HSPA4_3139	1176.77	-0.704171	0.288399	-2.44166	0.0146201	0.104537		HSPA4_3139	1176.77	-0.256619	0.286102	-0.896949	0.369746	0.557331		HSPA4_3139	1176.77	-0.181298	0.242429	-0.747837	0.454559	1		HSPA4_3139	1176.77	-0.240367	0.287438	-0.836238	0.403021	0.869607		HSPA4_3139	1176.77	-0.564409	0.244496	-2.30846	0.0209736	0.10478		HSPA4_3139	1176.77	-0.364874	0.242699	-1.5034	0.132735	0.404632		HSPA4_3139	1176.77
HSPA6_3141	11.0652	3.34758	1.3771	2.4309	0.0150613	NA		HSPA6_3141	11.0652	-1.75395	1.91621	-0.915326	0.360021	NA		HSPA6_3141	11.0652	1.53038	1.24617	1.22807	0.219422	1		HSPA6_3141	11.0652	3.42595	1.37501	2.49158	0.0127175	0.439313		HSPA6_3141	11.0652	2.85536	1.21522	2.34966	0.0187906	NA		HSPA6_3141	11.0652	4.44781	1.15826	3.84008	0.000122994	0.00232583		HSPA6_3141	11.0652
HSPA9_3143	3.91154	0.162726	0.961531	0.169236	0.865611	NA		HSPA9_3143	3.91154	0.518439	0.815892	0.635426	0.525151	NA		HSPA9_3143	3.91154	-0.98767	0.916893	-1.07719	0.281394	1		HSPA9_3143	3.91154	-1.15761	1.24421	-0.930393	0.352168	0.83326		HSPA9_3143	3.91154	0.27101	0.829424	0.326744	0.743861	NA		HSPA9_3143	3.91154	0.201477	0.776035	0.259623	0.795155	0.925675		HSPA9_3143	3.91154
HSPG2_3153	10.028	0.354748	0.642076	0.552502	0.580605	NA		HSPG2_3153	10.028	-0.117902	0.608093	-0.193888	0.846264	NA		HSPG2_3153	10.028	0.116192	0.536061	0.216751	0.828402	1		HSPG2_3153	10.028	1.09632	0.600293	1.82631	0.0678041	0.563081		HSPG2_3153	10.028	0.634276	0.546395	1.16084	0.245708	NA		HSPG2_3153	10.028	0.558547	0.519709	1.07473	0.282495	0.608772		HSPG2_3153	10.028
HTATSF1_3159	1652.69	0.371627	0.317983	1.1687	0.242524	0.393072		HTATSF1_3159	1652.69	-0.946806	0.318222	-2.9753	0.002927	0.080888		HTATSF1_3159	1652.69	-0.513049	0.269181	-1.90596	0.0566553	1		HTATSF1_3159	1652.69	-0.122623	0.318429	-0.385089	0.700172	1		HTATSF1_3159	1652.69	0.105705	0.269362	0.392429	0.694741	0.788937		HTATSF1_3159	1652.69	-0.50415	0.269206	-1.87273	0.0611056	0.259346		HTATSF1_3159	1652.69
HTR5A_3170	0.549736	1.66333	6.25938	0.265735	0.790444	NA		HTR5A_3170	0.549736	-0.824286	6.26592	-0.131551	0.89534	NA		HTR5A_3170	0.549736	-0.152422	5.29573	-0.0287821	0.977038	1		HTR5A_3170	0.549736	0.23502	6.26592	0.0375077	0.97008	1		HTR5A_3170	0.549736	4.30153	5.19451	0.82809	0.407619	NA		HTR5A_3170	0.549736	1.77876	5.26577	0.337798	0.735516	NA		HTR5A_3170	0.549736
HTR6_3171	0.533538	-1.66916	3.11523	-0.535805	0.592093	NA		HTR6_3171	0.533538	-0.0149335	2.91661	-0.00512016	0.995915	NA		HTR6_3171	0.533538	-2.05343	2.62634	-0.781861	0.434297	1		HTR6_3171	0.533538	-1.666	3.1159	-0.534676	0.592874	0.97304		HTR6_3171	0.533538	-1.38424	2.62634	-0.527061	0.598151	NA		HTR6_3171	0.533538	-1.94702	2.62634	-0.741342	0.458486	NA		HTR6_3171	0.533538
HTRA1_3172	2672.79	-1.1547	0.362065	-3.18921	0.00142662	0.0628373		HTRA1_3172	2672.79	-0.262666	0.361074	-0.727457	0.466946	0.613383		HTRA1_3172	2672.79	-0.167507	0.305331	-0.548608	0.583275	1		HTRA1_3172	2672.79	-0.606651	0.361648	-1.67746	0.0934527	0.606925		HTRA1_3172	2672.79	-1.11868	0.306392	-3.65114	0.000261082	0.0091878		HTRA1_3172	2672.79	-0.422686	0.30543	-1.3839	0.166388	0.452938		HTRA1_3172	2672.79
HYOU1_3177	109.372	-0.262291	0.322104	-0.814304	0.415471	0.557485		HYOU1_3177	109.372	0.371566	0.300488	1.23654	0.216258	NA		HYOU1_3177	109.372	0.10608	0.262379	0.404301	0.685992	1		HYOU1_3177	109.372	-0.0797073	0.318638	-0.25015	0.802471	1		HYOU1_3177	109.372	-0.185861	0.277867	-0.668885	0.503569	0.635213		HYOU1_3177	109.372	0.260949	0.261369	0.998394	0.318088	0.644699		HYOU1_3177	109.372
IARS2_3181	61.0524	-1.29932	0.649736	-1.99976	0.0455258	0.162466		IARS2_3181	61.0524	0.366127	0.615858	0.594498	0.552179	NA		IARS2_3181	61.0524	-0.257024	0.52868	-0.486163	0.626852	1		IARS2_3181	61.0524	-1.37632	0.652188	-2.11032	0.0348311	0.508847		IARS2_3181	61.0524	-1.59135	0.567666	-2.80332	0.00505788	0.0541563		IARS2_3181	61.0524	-0.326381	0.529719	-0.616139	0.537803	0.806057		IARS2_3181	61.0524
ICAM1_3187	3.22526	-1.07113	1.28297	-0.834881	0.403785	NA		ICAM1_3187	3.22526	-1.49748	1.12817	-1.32736	0.184391	NA		ICAM1_3187	3.22526	0.236032	0.814323	0.289851	0.77193	1		ICAM1_3187	3.22526	1.04992	0.916655	1.14538	0.252051	0.755263		ICAM1_3187	3.22526	-2.24301	1.27465	-1.75971	0.0784577	NA		ICAM1_3187	3.22526	1.05601	0.760187	1.38915	0.164788	0.450466		ICAM1_3187	3.22526
ICMT_3191	11.0651	-0.274576	0.66212	-0.414692	0.678367	NA		ICMT_3191	11.0651	0.534979	0.575669	0.929316	0.352725	NA		ICMT_3191	11.0651	0.170151	0.518691	0.328039	0.742882	1		ICMT_3191	11.0651	-0.511946	0.682305	-0.750319	0.453063	0.904913		ICMT_3191	11.0651	-4.29366	1.18134	-3.63458	0.000278431	NA		ICMT_3191	11.0651	-0.852326	0.577587	-1.47567	0.140034	0.413159		ICMT_3191	11.0651
MRPL58_3192	169.03	-0.321447	0.2408	-1.33491	0.181905	0.331635		MRPL58_3192	169.03	-0.385629	0.229773	-1.67831	0.0932875	NA		MRPL58_3192	169.03	0.0140495	0.196638	0.0714486	0.943041	1		MRPL58_3192	169.03	-0.0246166	0.236792	-0.103959	0.917202	1		MRPL58_3192	169.03	-0.167359	0.206552	-0.81025	0.417797	0.561582		MRPL58_3192	169.03	0.410657	0.194222	2.11437	0.0344837	0.175548		MRPL58_3192	169.03
ID2_3198	129.737	-0.846297	0.547683	-1.54523	0.122291	0.266408		ID2_3198	129.737	0.647965	0.533642	1.21423	0.22466	NA		ID2_3198	129.737	-0.208611	0.456034	-0.457447	0.64735	1		ID2_3198	129.737	-0.490052	0.544116	-0.900639	0.36778	0.848617		ID2_3198	129.737	-0.952742	0.469114	-2.03094	0.0422614	0.151761		ID2_3198	129.737	-0.487409	0.457792	-1.0647	0.287014	0.611823		ID2_3198	129.737
IDE_3201	392.121	-0.233749	0.214535	-1.08956	0.275906	0.425625		IDE_3201	392.121	-0.713395	0.211015	-3.38078	0.000722791	NA		IDE_3201	392.121	-0.180443	0.17921	-1.00688	0.313995	1		IDE_3201	392.121	-0.245826	0.214715	-1.14489	0.252253	0.755263		IDE_3201	392.121	0.00932174	0.182611	0.051047	0.959288	0.974202		IDE_3201	392.121	0.111733	0.178143	0.627211	0.530521	0.801107		IDE_3201	392.121
IDO1_3210	0.298962	-0.00819508	10.6033	-0.000772882	0.999383	NA		IDO1_3210	0.298962	0.287388	10.6223	0.0270551	0.978416	NA		IDO1_3210	0.298962	0.548606	8.98236	0.0610759	0.951299	1		IDO1_3210	0.298962	2.84647	10.5682	0.269344	0.787665	1		IDO1_3210	0.298962	0.276273	8.98349	0.0307534	0.975466	NA		IDO1_3210	0.298962	-0.28647	8.98349	-0.0318885	0.974561	NA		IDO1_3210	0.298962
IER2_3213	1260.41	0.939905	0.605338	1.55269	0.120496	0.263407		IER2_3213	1260.41	-1.47845	0.606269	-2.43861	0.0147438	0.109026		IER2_3213	1260.41	-0.216634	0.512001	-0.423111	0.672214	1		IER2_3213	1260.41	0.612622	0.605495	1.01177	0.311647	0.808594		IER2_3213	1260.41	0.712106	0.511938	1.391	0.164225	0.318469		IER2_3213	1260.41	0.33456	0.511752	0.653754	0.51327	0.794853		IER2_3213	1260.41
IER3_3214	81.8223	0.0291473	0.425098	0.0685662	0.945335	0.969288		IER3_3214	81.8223	-0.0656629	0.411343	-0.159631	0.873172	NA		IER3_3214	81.8223	0.69294	0.347847	1.99208	0.0463621	1		IER3_3214	81.8223	0.845488	0.412792	2.04822	0.0405389	0.514287		IER3_3214	81.8223	0.280778	0.362318	0.774951	0.438369	0.577334		IER3_3214	81.8223	1.94034	0.341066	5.68906	1.27737e-08	7.55507e-07		IER3_3214	81.8223
IFI30_3216	6.47816	0.814099	0.659019	1.23532	0.216711	NA		IFI30_3216	6.47816	-1.46565	0.778639	-1.88232	0.059792	NA		IFI30_3216	6.47816	-0.252224	0.603665	-0.41782	0.676078	1		IFI30_3216	6.47816	0.33275	0.69724	0.477239	0.633192	0.987568		IFI30_3216	6.47816	0.391149	0.606779	0.644632	0.519166	NA		IFI30_3216	6.47816	-1.51264	0.760663	-1.98858	0.0467477	0.220879		IFI30_3216	6.47816
IFIT1_3219	349.544	-1.0647	0.44536	-2.39066	0.0168182	0.109474		IFIT1_3219	349.544	-0.149332	0.43956	-0.339731	0.734059	NA		IFIT1_3219	349.544	-0.155688	0.372653	-0.417783	0.676106	1		IFIT1_3219	349.544	-0.468195	0.442762	-1.05744	0.290311	0.780332		IFIT1_3219	349.544	-0.88109	0.377724	-2.33263	0.0196676	0.100781		IFIT1_3219	349.544	-1.9484	0.379551	-5.13344	2.84493e-07	1.34124e-05		IFIT1_3219	349.544
IFIT2_3222	5.73557	-0.504038	0.912859	-0.552154	0.580843	NA		IFIT2_3222	5.73557	0.0576636	0.743154	0.077593	0.938152	NA		IFIT2_3222	5.73557	-0.22631	0.695484	-0.325399	0.744879	1		IFIT2_3222	5.73557	0.00714942	0.842144	0.00848954	0.993226	1		IFIT2_3222	5.73557	-1.37643	0.937406	-1.46834	0.142012	NA		IFIT2_3222	5.73557	0.36877	0.658026	0.56042	0.575193	0.82719		IFIT2_3222	5.73557
IFIT3_3225	8.2423	0.114393	0.600246	0.190577	0.848857	NA		IFIT3_3225	8.2423	-0.500324	0.564152	-0.886861	0.375154	NA		IFIT3_3225	8.2423	0.0834112	0.482522	0.172865	0.862758	1		IFIT3_3225	8.2423	-0.6283	0.684571	-0.917801	0.358723	0.835953		IFIT3_3225	8.2423	0.655438	0.489273	1.33962	0.18037	NA		IFIT3_3225	8.2423	-0.452725	0.528214	-0.857086	0.391397	0.707735		IFIT3_3225	8.2423
IFITM1_3226	36.6478	-1.49379	0.759862	-1.96587	0.0493135	NA		IFITM1_3226	36.6478	0.115728	0.700281	0.165259	0.86874	NA		IFITM1_3226	36.6478	0.0333435	0.599424	0.055626	0.95564	1		IFITM1_3226	36.6478	0.400003	0.708422	0.56464	0.572319	0.964554		IFITM1_3226	36.6478	-1.04955	0.639344	-1.64161	0.100671	0.240423		IFITM1_3226	36.6478	-1.1671	0.621332	-1.87838	0.0603289	0.256536		IFITM1_3226	36.6478
IFNAR1_3235	80.8099	-1.02148	0.393832	-2.59371	0.00949478	0.0952906		IFNAR1_3235	80.8099	0.756922	0.351021	2.15635	0.0310565	NA		IFNAR1_3235	80.8099	0.194748	0.305825	0.636794	0.524259	1		IFNAR1_3235	80.8099	-0.762738	0.386247	-1.97474	0.0482974	0.521583		IFNAR1_3235	80.8099	-0.179195	0.321815	-0.556827	0.577646	0.696727		IFNAR1_3235	80.8099	-0.0401096	0.308921	-0.129838	0.896695	0.964553		IFNAR1_3235	80.8099
IFNB1_3236	0.121638	0.231165	10.656	0.0216935	0.982692	NA		IFNB1_3236	0.121638	-0.824261	10.6822	-0.0771623	0.938494	NA		IFNB1_3236	0.121638	2.46182	8.98828	0.273892	0.784168	1		IFNB1_3236	0.121638	1.84765	10.6717	0.173135	0.862545	1		IFNB1_3236	0.121638	0.516718	9.02836	0.0572328	0.95436	NA		IFNB1_3236	0.121638	-0.0460245	9.02836	-0.00509777	0.995933	NA		IFNB1_3236	0.121638
IFRD2_3246	20.7352	-1.3224	0.620634	-2.13072	0.0331119	NA		IFRD2_3246	20.7352	0.292785	0.489309	0.598364	0.549597	NA		IFRD2_3246	20.7352	0.0798908	0.434228	0.183983	0.854026	1		IFRD2_3246	20.7352	-0.623893	0.564862	-1.1045	0.269374	0.767583		IFRD2_3246	20.7352	-0.512875	0.486551	-1.0541	0.291836	0.445669		IFRD2_3246	20.7352	0.601601	0.423391	1.42091	0.155342	0.440182		IFRD2_3246	20.7352
IGF1R_3254	348.789	0.233646	0.263709	0.885998	0.375618	0.521065		IGF1R_3254	348.789	-0.256434	0.261522	-0.980545	0.326817	NA		IGF1R_3254	348.789	-0.111102	0.223049	-0.498105	0.61841	1		IGF1R_3254	348.789	0.226589	0.263805	0.858927	0.390381	0.864122		IGF1R_3254	348.789	0.393387	0.224319	1.75369	0.079483	0.212755		IGF1R_3254	348.789	0.245926	0.22193	1.10812	0.267809	0.595005		IGF1R_3254	348.789
IGF2BP2_3259	36.7568	-0.165423	0.522915	-0.316348	0.751738	NA		IGF2BP2_3259	36.7568	0.371321	0.493391	0.752591	0.451696	NA		IGF2BP2_3259	36.7568	-0.174067	0.434601	-0.400522	0.688772	1		IGF2BP2_3259	36.7568	-0.592113	0.537968	-1.10065	0.27105	0.767583		IGF2BP2_3259	36.7568	-0.414935	0.460489	-0.901076	0.367548	0.517987		IGF2BP2_3259	36.7568	-0.0279333	0.432974	-0.064515	0.94856	0.977963		IGF2BP2_3259	36.7568
IGF2R_3263	2653.6	-0.00951097	0.451901	-0.0210466	0.983209	0.990726		IGF2R_3263	2653.6	-1.11278	0.451944	-2.4622	0.0138087	0.105243		IGF2R_3263	2653.6	-0.337237	0.38194	-0.882958	0.377259	1		IGF2R_3263	2653.6	0.189681	0.451817	0.419818	0.674618	0.999545		IGF2R_3263	2653.6	0.479993	0.381938	1.25673	0.208851	0.364744		IGF2R_3263	2653.6	0.153091	0.38178	0.400993	0.688425	0.876634		IGF2R_3263	2653.6
IGFBP1_3266	0.0910083	-0.00937552	10.656	-0.000879836	0.999298	NA		IGFBP1_3266	0.0910083	-1.06471	10.6822	-0.0996713	0.920605	NA		IGFBP1_3266	0.0910083	-0.392878	9.02836	-0.043516	0.96529	1		IGFBP1_3266	0.0910083	-0.00546796	10.6822	-0.000511877	0.999592	1		IGFBP1_3266	0.0910083	0.276273	9.02836	0.0306006	0.975588	NA		IGFBP1_3266	0.0910083	-0.28647	9.02836	-0.03173	0.974687	NA		IGFBP1_3266	0.0910083
IGFBP3_3270	326.334	-0.975356	0.707272	-1.37904	0.167882	0.31542		IGFBP3_3270	326.334	0.63831	0.701144	0.910384	0.36262	NA		IGFBP3_3270	326.334	0.336438	0.593663	0.566715	0.570908	1		IGFBP3_3270	326.334	0.0860263	0.703512	0.122281	0.902676	1		IGFBP3_3270	326.334	-1.05335	0.600484	-1.75416	0.0794029	0.212755		IGFBP3_3270	326.334	1.87044	0.592417	3.15731	0.00159232	0.0191845		IGFBP3_3270	326.334
IGFBP4_3271	21.2753	0.0825219	0.556141	0.148383	0.882041	NA		IGFBP4_3271	21.2753	0.772337	0.510646	1.51247	0.130414	NA		IGFBP4_3271	21.2753	0.765612	0.443959	1.72451	0.0846153	1		IGFBP4_3271	21.2753	0.402679	0.543862	0.740405	0.459054	0.907666		IGFBP4_3271	21.2753	-0.0854436	0.491279	-0.173921	0.861928	0.910443		IGFBP4_3271	21.2753	0.313807	0.454886	0.689858	0.490284	0.782736		IGFBP4_3271	21.2753
IGFBP6_3273	0.971178	1.46577	1.82335	0.803885	0.421463	NA		IGFBP6_3273	0.971178	-3.00608	2.20822	-1.36131	0.173415	NA		IGFBP6_3273	0.971178	-0.445329	1.73245	-0.257052	0.797138	1		IGFBP6_3273	0.971178	1.21842	1.85156	0.65805	0.510506	0.937399		IGFBP6_3273	0.971178	-1.66499	1.85325	-0.898416	0.368964	NA		IGFBP6_3273	0.971178	-0.562286	1.78252	-0.315445	0.752424	NA		IGFBP6_3273	0.971178
IGHV3.23_3276	1.49761	1.92451	2.02009	0.952686	0.340749	NA		IGHV3.23_3276	1.49761	-2.16788	2.33946	-0.926659	0.354104	NA		IGHV3.23_3276	1.49761	-1.49599	1.974	-0.757843	0.448545	1		IGHV3.23_3276	1.49761	2.41401	1.97144	1.22449	0.220769	0.736994		IGHV3.23_3276	1.49761	2.09873	1.74847	1.20033	0.230013	NA		IGHV3.23_3276	1.49761	2.33854	1.67324	1.39761	0.162229	0.448595		IGHV3.23_3276	1.49761
IGKC_3281	2.26703	2.58898	1.58635	1.63204	0.102671	NA		IGKC_3281	2.26703	-3.36108	2.09947	-1.60091	0.109396	NA		IGKC_3281	2.26703	1.0488	1.41335	0.742062	0.45805	1		IGKC_3281	2.26703	1.14707	1.68724	0.67985	0.496599	0.927597		IGKC_3281	2.26703	1.49875	1.43737	1.0427	0.297086	NA		IGKC_3281	2.26703	-2.58277	1.75753	-1.46954	0.141686	0.415603		IGKC_3281	2.26703
IGKV1.5_3282	0.049852	0.230791	10.656	0.0216583	0.982721	NA		IGKV1.5_3282	0.049852	-0.824261	10.6822	-0.0771623	0.938494	NA		IGKV1.5_3282	0.049852	-0.152432	9.02836	-0.0168837	0.986529	1		IGKV1.5_3282	0.049852	0.234977	10.6822	0.0219971	0.98245	1		IGKV1.5_3282	0.049852	0.516718	9.02836	0.0572328	0.95436	NA		IGKV1.5_3282	0.049852	-0.0460245	9.02836	-0.00509777	0.995933	NA		IGKV1.5_3282	0.049852
ELP1_3288	1220.9	0.339254	0.343885	0.986534	0.323871	0.470876		ELP1_3288	1220.9	-0.743873	0.343942	-2.16279	0.0305577	0.140766		ELP1_3288	1220.9	-0.419667	0.291064	-1.44184	0.149349	1		ELP1_3288	1220.9	0.101923	0.344147	0.296161	0.767107	1		ELP1_3288	1220.9	0.285495	0.291179	0.98048	0.326849	0.480142		ELP1_3288	1220.9	-0.112741	0.290805	-0.387686	0.698248	0.879447		ELP1_3288	1220.9
IKBKB_3289	65.6276	-0.827316	0.357716	-2.31277	0.0207352	0.116529		IKBKB_3289	65.6276	-0.180081	0.325433	-0.553357	0.580019	NA		IKBKB_3289	65.6276	-0.0427202	0.281321	-0.151856	0.879301	1		IKBKB_3289	65.6276	-0.716665	0.35463	-2.02088	0.043292	0.514287		IKBKB_3289	65.6276	-0.978712	0.31564	-3.10072	0.00193051	0.0307728		IKBKB_3289	65.6276	-0.67727	0.291996	-2.31944	0.0203709	0.123402		IKBKB_3289	65.6276
IKBKE_3290	8.62212	0.768555	0.638209	1.20424	0.228498	NA		IKBKE_3290	8.62212	0.823783	0.588265	1.40036	0.161405	NA		IKBKE_3290	8.62212	0.866252	0.521787	1.66016	0.0968813	1		IKBKE_3290	8.62212	0.341928	0.669039	0.511074	0.609299	0.978399		IKBKE_3290	8.62212	0.304342	0.588821	0.516867	0.605249	NA		IKBKE_3290	8.62212	-0.761228	0.630909	-1.20656	0.227603	0.540826		IKBKE_3290	8.62212
IKBKG_3291	98.8551	0.0200572	0.271759	0.0738052	0.941165	0.967382		IKBKG_3291	98.8551	-0.367613	0.260274	-1.41241	0.157829	NA		IKBKG_3291	98.8551	0.298658	0.220763	1.35284	0.176107	1		IKBKG_3291	98.8551	0.363549	0.265258	1.37055	0.170515	0.695044		IKBKG_3291	98.8551	0.0137066	0.236732	0.0578992	0.953829	0.973071		IKBKG_3291	98.8551	0.306223	0.221437	1.38289	0.1667	0.453406		IKBKG_3291	98.8551
IKZF1_3292	0.474969	1.1836	3.84024	0.308211	0.757922	NA		IKZF1_3292	0.474969	0.864728	3.73783	0.231345	0.817047	NA		IKZF1_3292	0.474969	-0.633339	3.24846	-0.194966	0.845419	1		IKZF1_3292	0.474969	1.32676	3.81717	0.347576	0.728159	1		IKZF1_3292	0.474969	0.0358494	3.24846	0.0110358	0.991195	NA		IKZF1_3292	0.474969	1.52114	3.17765	0.4787	0.632152	NA		IKZF1_3292	0.474969
IKZF1_3293	1.25713	1.53986	1.56819	0.981936	0.326131	NA		IKZF1_3293	1.25713	-1.4254	1.9379	-0.735539	0.462011	NA		IKZF1_3293	1.25713	0.184612	1.45884	0.126547	0.899299	1		IKZF1_3293	1.25713	1.42634	1.58291	0.90109	0.36754	0.848617		IKZF1_3293	1.25713	0.347266	1.51713	0.228898	0.818949	NA		IKZF1_3293	1.25713	0.384748	1.44255	0.266713	0.78969	0.924383		IKZF1_3293	1.25713
IKZF1_3294	0.385826	-0.248135	10.656	-0.023286	0.981422	NA		IKZF1_3294	0.385826	-1.30515	10.6822	-0.12218	0.902756	NA		IKZF1_3294	0.385826	-0.633323	9.02836	-0.0701482	0.944076	1		IKZF1_3294	0.385826	2.9572	10.6135	0.278626	0.780532	1		IKZF1_3294	0.385826	0.0358277	9.02836	0.00396835	0.996834	NA		IKZF1_3294	0.385826	1.29639	9.01095	0.143869	0.885604	NA		IKZF1_3294	0.385826
IL13RA1_3309	28.162	-3.22693	0.949767	-3.3976	0.000679795	NA		IL13RA1_3309	28.162	0.513007	0.708555	0.724018	0.469054	NA		IL13RA1_3309	28.162	-0.109313	0.612634	-0.178431	0.858384	1		IL13RA1_3309	28.162	-1.54105	0.785291	-1.96239	0.0497166	0.521583		IL13RA1_3309	28.162	-0.991043	0.654734	-1.51366	0.130113	0.278248		IL13RA1_3309	28.162	-0.659228	0.623399	-1.05747	0.290296	0.614399		IL13RA1_3309	28.162
IL1B_3325	0.614229	-1.0772	3.40702	-0.316172	0.751872	NA		IL1B_3325	0.614229	1.02686	3.19017	0.321881	0.747543	NA		IL1B_3325	0.614229	-1.46157	2.87824	-0.507799	0.611594	1		IL1B_3325	0.614229	-1.07413	3.40788	-0.315192	0.752616	1		IL1B_3325	0.614229	-0.792378	2.87824	-0.2753	0.783086	NA		IL1B_3325	0.614229	-0.393363	2.87824	-0.136668	0.891293	NA		IL1B_3325	0.614229
IL1R1_3326	3.21177	0.858751	1.07476	0.799019	0.424279	NA		IL1R1_3326	3.21177	-2.82109	1.64385	-1.71616	0.0861336	NA		IL1R1_3326	3.21177	0.13034	0.946437	0.137717	0.890464	1		IL1R1_3326	3.21177	-0.054181	1.20946	-0.0447975	0.964269	1		IL1R1_3326	3.21177	1.56139	0.886158	1.76198	0.078073	NA		IL1R1_3326	3.21177	0.186616	0.950926	0.196246	0.844417	0.945899		IL1R1_3326	3.21177
IL20_3330	0.234595	2.18688	10.6078	0.206157	0.836669	NA		IL20_3330	0.234595	-1.30495	10.6822	-0.122162	0.902771	NA		IL20_3330	0.234595	-0.633204	9.02836	-0.070135	0.944086	1		IL20_3330	0.234595	-0.245715	10.6822	-0.0230023	0.981648	1		IL20_3330	0.234595	0.0359468	9.02836	0.00398154	0.996823	NA		IL20_3330	0.234595	-0.526796	9.02836	-0.058349	0.953471	NA		IL20_3330	0.234595
IL36B_3336	0.105835	1.69633	10.6542	0.159217	0.873498	NA		IL36B_3336	0.105835	-0.824141	10.6822	-0.0771511	0.938503	NA		IL36B_3336	0.105835	-0.152361	9.02836	-0.0168758	0.986536	1		IL36B_3336	0.105835	0.235097	10.6822	0.0220083	0.982441	1		IL36B_3336	0.105835	0.51679	9.02836	0.0572407	0.954353	NA		IL36B_3336	0.105835	-0.0459528	9.02836	-0.00508983	0.995939	NA		IL36B_3336	0.105835
IL36G_3337	0.411859	3.91274	5.61365	0.697005	0.485799	NA		IL36G_3337	0.411859	0	5.75458	0	1	NA		IL36G_3337	0.411859	1.08807	4.85964	0.223899	0.822836	1		IL36G_3337	0.411859	0	5.75458	0	1	1		IL36G_3337	0.411859	2.43075	4.82816	0.503453	0.614646	NA		IL36G_3337	0.411859	0	4.86355	0	1	NA		IL36G_3337	0.411859
IL4R_3339	0.659805	-0.721528	3.19625	-0.225742	0.821402	NA		IL4R_3339	0.659805	-1.77773	3.19696	-0.556069	0.578164	NA		IL4R_3339	0.659805	0.468924	2.64909	0.177013	0.859498	1		IL4R_3339	0.659805	-0.718397	3.19696	-0.224713	0.822203	1		IL4R_3339	0.659805	2.07148	2.58198	0.802283	0.422389	NA		IL4R_3339	0.659805	-0.999415	2.70157	-0.369939	0.711428	NA		IL4R_3339	0.659805
IL6_3341	0.457801	3.00644	5.66607	0.530604	0.595693	NA		IL6_3341	0.457801	-1.06471	5.79047	-0.183872	0.854114	NA		IL6_3341	0.457801	-0.392852	4.89388	-0.0802741	0.936019	1		IL6_3341	0.457801	-0.00539557	5.79047	-0.000931802	0.999257	1		IL6_3341	0.457801	0.276329	4.89388	0.0564642	0.954972	NA		IL6_3341	0.457801	0.675339	4.89388	0.137997	0.890243	NA		IL6_3341	0.457801
IL7R_3347	21.5366	-1.76793	0.864209	-2.04573	0.0407834	NA		IL7R_3347	21.5366	-0.532202	0.751002	-0.708656	0.478538	NA		IL7R_3347	21.5366	0.263027	0.633771	0.41502	0.678127	1		IL7R_3347	21.5366	-0.503878	0.782826	-0.643665	0.519793	0.939927		IL7R_3347	21.5366	-1.61868	0.740384	-2.18627	0.028796	0.120558		IL7R_3347	21.5366	0.0380864	0.638805	0.0596213	0.952457	0.97863		IL7R_3347	21.5366
ILF2_3354	801.017	-1.06912	0.398553	-2.6825	0.00730747	0.0900859		ILF2_3354	801.017	0.178343	0.395227	0.451241	0.651816	NA		ILF2_3354	801.017	-0.193199	0.334871	-0.576937	0.563982	1		ILF2_3354	801.017	-0.748922	0.397753	-1.88288	0.0597164	0.556062		ILF2_3354	801.017	-1.053	0.338086	-3.11461	0.0018419	0.0307728		ILF2_3354	801.017	-0.565236	0.33536	-1.68546	0.0918998	0.334396		ILF2_3354	801.017
ILK_3355	771.63	0.850786	0.551961	1.54139	0.123222	0.266429		ILK_3355	771.63	-1.23497	0.553147	-2.23263	0.0255731	NA		ILK_3355	771.63	-0.228147	0.467158	-0.488372	0.625286	1		ILK_3355	771.63	0.293137	0.552494	0.530571	0.595716	0.973799		ILK_3355	771.63	0.906296	0.466858	1.94127	0.0522258	0.168562		ILK_3355	771.63	0.0149944	0.466958	0.0321108	0.974384	0.988668		ILK_3355	771.63
INHA_3371	0.731843	2.74906	2.82014	0.974795	0.329662	NA		INHA_3371	0.731843	-1.11284	3.07595	-0.361787	0.717511	NA		INHA_3371	0.731843	-2.0773	2.63537	-0.788236	0.430559	1		INHA_3371	0.731843	-1.68985	3.12679	-0.540443	0.588891	0.97304		INHA_3371	0.731843	-0.549825	2.60696	-0.210906	0.83296	NA		INHA_3371	0.731843	-0.0543808	2.56411	-0.0212085	0.983079	NA		INHA_3371	0.731843
INHBA_3372	0.435409	2.78778	4.65952	0.598298	0.549641	NA		INHBA_3372	0.435409	-1.30519	4.80863	-0.271426	0.786063	NA		INHBA_3372	0.435409	-0.633316	4.06406	-0.155833	0.876164	1		INHBA_3372	0.435409	-0.245866	4.80863	-0.0511302	0.959222	1		INHBA_3372	0.435409	0.0358693	4.06406	0.00882599	0.992958	NA		INHBA_3372	0.435409	2.20273	3.96395	0.55569	0.578423	NA		INHBA_3372	0.435409
INPP1_3376	2.69087	1.22102	1.07499	1.13585	0.256019	NA		INPP1_3376	2.69087	0.605087	1.03911	0.582314	0.560355	NA		INPP1_3376	2.69087	-0.362178	1.04454	-0.346733	0.728792	1		INPP1_3376	2.69087	-0.650836	1.396	-0.466214	0.641062	0.991875		INPP1_3376	2.69087	0.575601	1.01034	0.56971	0.568874	NA		INPP1_3376	2.69087	0.160086	0.98973	0.161747	0.871505	0.956157		INPP1_3376	2.69087
INPP4B_3379	102.476	0.555532	0.37024	1.50047	0.133494	0.28116		INPP4B_3379	102.476	-0.548579	0.370952	-1.47884	0.139184	NA		INPP4B_3379	102.476	-0.440566	0.319475	-1.37903	0.167885	1		INPP4B_3379	102.476	-0.00801994	0.376791	-0.0212848	0.983018	1		INPP4B_3379	102.476	0.0544618	0.32302	0.168602	0.86611	0.914248		INPP4B_3379	102.476	-0.616315	0.322369	-1.91183	0.055898	0.247396		INPP4B_3379	102.476
INS_3382	0.726091	2.52977	2.51488	1.00592	0.314453	NA		INS_3382	0.726091	0.0645907	2.72137	0.0237347	0.981064	NA		INS_3382	0.726091	-0.872348	2.34656	-0.371757	0.710074	1		INS_3382	0.726091	-0.484908	2.77651	-0.174646	0.861358	1		INS_3382	0.726091	-0.203157	2.34656	-0.0865765	0.931008	NA		INS_3382	0.726091	0.195859	2.34656	0.0834666	0.933481	NA		INS_3382	0.726091
INSIG1_3385	362.108	1.60108	0.786655	2.0353	0.0418208	0.156254		INSIG1_3385	362.108	-0.567536	0.788198	-0.720042	0.471499	NA		INSIG1_3385	362.108	0.124173	0.666244	0.186377	0.852149	1		INSIG1_3385	362.108	1.46674	0.786803	1.86418	0.062297	0.557055		INSIG1_3385	362.108	1.46897	0.665535	2.2072	0.0273	0.117735		INSIG1_3385	362.108	1.30477	0.664984	1.9621	0.0497505	0.230267		INSIG1_3385	362.108
IPO13_3398	10.679	-1.12233	0.678066	-1.6552	0.0978843	NA		IPO13_3398	10.679	-0.685323	0.540582	-1.26775	0.204888	NA		IPO13_3398	10.679	-0.786271	0.501593	-1.56755	0.116986	1		IPO13_3398	10.679	-1.28528	0.700719	-1.83422	0.066621	0.559657		IPO13_3398	10.679	-0.187672	0.506763	-0.370335	0.711133	NA		IPO13_3398	10.679	-0.845769	0.51427	-1.6446	0.100052	0.344325		IPO13_3398	10.679
IPO5_3401	214.26	-0.376855	0.26331	-1.43122	0.152367	0.30007		IPO5_3401	214.26	0.313997	0.250346	1.25425	0.209751	NA		IPO5_3401	214.26	0.122537	0.21593	0.567484	0.570386	1		IPO5_3401	214.26	-0.330922	0.262871	-1.25888	0.208075	0.72549		IPO5_3401	214.26	-0.0364068	0.223339	-0.163012	0.870509	0.91687		IPO5_3401	214.26	0.603196	0.21373	2.82224	0.00476901	0.0447078		IPO5_3401	214.26
IQGAP1_3404	719.747	-0.877768	0.248893	-3.52669	0.000420791	0.0516128		IQGAP1_3404	719.747	0.0471106	0.243665	0.193341	0.846692	NA		IQGAP1_3404	719.747	-0.179451	0.207387	-0.865292	0.386879	1		IQGAP1_3404	719.747	-0.590926	0.247683	-2.38582	0.0170411	0.459079		IQGAP1_3404	719.747	-0.361388	0.210103	-1.72005	0.0854229	0.219729		IQGAP1_3404	719.747	0.0431266	0.207051	0.20829	0.835003	0.942493		IQGAP1_3404	719.747
IRF7_3410	12.1375	0.703138	0.553982	1.26924	0.204354	NA		IRF7_3410	12.1375	0.193364	0.531278	0.363959	0.715888	NA		IRF7_3410	12.1375	-0.413717	0.506059	-0.817527	0.413627	1		IRF7_3410	12.1375	1.07099	0.537779	1.9915	0.0464259	0.516185		IRF7_3410	12.1375	0.704784	0.484826	1.45368	0.146034	NA		IRF7_3410	12.1375	0.76786	0.45736	1.6789	0.0931724	0.334546		IRF7_3410	12.1375
IRS1_3411	6.03699	-0.292035	0.886104	-0.329571	0.741724	NA		IRS1_3411	6.03699	-0.471257	0.791991	-0.595028	0.551825	NA		IRS1_3411	6.03699	-0.178511	0.698366	-0.255613	0.79825	1		IRS1_3411	6.03699	0.0882091	0.839704	0.105048	0.916338	1		IRS1_3411	6.03699	0.147026	0.729672	0.201496	0.840311	NA		IRS1_3411	6.03699	-0.25087	0.712994	-0.351854	0.724948	0.893207		IRS1_3411	6.03699
ISG15_3415	18.8657	1.33238	0.528886	2.51922	0.0117614	NA		ISG15_3415	18.8657	0.31495	0.528445	0.595995	0.551179	NA		ISG15_3415	18.8657	0.311952	0.466376	0.668884	0.503569	1		ISG15_3415	18.8657	0.577041	0.554293	1.04104	0.297858	0.788298		ISG15_3415	18.8657	1.20571	0.462367	2.60768	0.00911575	0.0695764		ISG15_3415	18.8657	0.96487	0.451189	2.1385	0.0324758	0.169301		ISG15_3415	18.8657
ISL1_3417	2.71528	1.95874	1.3596	1.44067	0.149678	NA		ISL1_3417	2.71528	-0.386039	1.47727	-0.261319	0.793847	NA		ISL1_3417	2.71528	0.360431	1.24551	0.289383	0.772288	1		ISL1_3417	2.71528	1.071	1.43	0.74895	0.453888	0.905084		ISL1_3417	2.71528	1.26604	1.23052	1.02887	0.30354	NA		ISL1_3417	2.71528	-2.95329	1.60496	-1.8401	0.0657536	0.271787		ISL1_3417	2.71528
ISOC1_3421	52.1331	-0.714262	0.393714	-1.81417	0.0696521	0.195041		ISOC1_3421	52.1331	-0.45225	0.360983	-1.25283	0.210268	NA		ISOC1_3421	52.1331	-0.192639	0.312024	-0.617386	0.53698	1		ISOC1_3421	52.1331	-0.291929	0.380291	-0.767646	0.442697	0.897744		ISOC1_3421	52.1331	-0.533004	0.337101	-1.58114	0.113846	0.258231		ISOC1_3421	52.1331	-0.394605	0.316999	-1.24481	0.2132	0.526312		ISOC1_3421	52.1331
ITFG1_3424	48.9981	0.421081	0.358354	1.17504	0.239978	0.391475		ITFG1_3424	48.9981	0.968539	0.334549	2.89506	0.00379084	NA		ITFG1_3424	48.9981	-0.00764211	0.304791	-0.0250733	0.979996	1		ITFG1_3424	48.9981	0.122507	0.366467	0.334291	0.73816	1		ITFG1_3424	48.9981	0.268399	0.315191	0.851545	0.394467	0.541806		ITFG1_3424	48.9981	0.163317	0.302869	0.539233	0.589726	0.835472		ITFG1_3424	48.9981
ITGA1_3425	2.45881	-1.59254	1.70158	-0.935919	0.349315	NA		ITGA1_3425	2.45881	-0.820729	1.19437	-0.687165	0.491979	NA		ITGA1_3425	2.45881	0.882632	0.905826	0.974394	0.329861	1		ITGA1_3425	2.45881	1.34716	1.0551	1.2768	0.201672	0.718543		ITGA1_3425	2.45881	0.297826	1.03828	0.286845	0.774231	NA		ITGA1_3425	2.45881	0.549803	0.940703	0.584459	0.558911	0.818212		ITGA1_3425	2.45881
ITGAE_3432	80.3514	-1.75626	0.725948	-2.41926	0.015552	0.106272		ITGAE_3432	80.3514	0.53387	0.691038	0.772562	0.439782	NA		ITGAE_3432	80.3514	-0.157459	0.589655	-0.267035	0.789442	1		ITGAE_3432	80.3514	-1.66567	0.723931	-2.30086	0.0213994	0.467876		ITGAE_3432	80.3514	-1.62831	0.619902	-2.62673	0.00862109	0.0683121		ITGAE_3432	80.3514	-0.619622	0.59316	-1.04461	0.296203	0.620135		ITGAE_3432	80.3514
ITGB1_3438	292.75	-2.2089	0.72822	-3.03329	0.00241904	0.068165		ITGB1_3438	292.75	0.783239	0.713636	1.09753	0.272408	NA		ITGB1_3438	292.75	0.193527	0.604392	0.320202	0.748815	1		ITGB1_3438	292.75	-1.14874	0.72024	-1.59494	0.110725	0.626697		ITGB1_3438	292.75	-1.8339	0.616001	-2.9771	0.00290985	0.0391557		ITGB1_3438	292.75	-0.0222389	0.604761	-0.0367731	0.970666	0.987678		ITGB1_3438	292.75
ITGB1BP1_3441	23.0259	0.157271	0.518435	0.303356	0.761618	NA		ITGB1BP1_3441	23.0259	0.534768	0.482395	1.10857	0.267616	NA		ITGB1BP1_3441	23.0259	-0.445677	0.446335	-0.998525	0.318025	1		ITGB1BP1_3441	23.0259	-0.650251	0.559123	-1.16298	0.244836	0.748797		ITGB1BP1_3441	23.0259	-0.321968	0.470889	-0.683744	0.494137	0.626972		ITGB1BP1_3441	23.0259	-0.348725	0.445694	-0.782432	0.433961	0.740556		ITGB1BP1_3441	23.0259
ITGB5_3450	102.027	-2.55983	0.771606	-3.31753	0.000908157	0.0539296		ITGB5_3450	102.027	0.371001	0.726269	0.510831	0.609469	NA		ITGB5_3450	102.027	0.0751184	0.616674	0.121812	0.903048	1		ITGB5_3450	102.027	-1.37335	0.74496	-1.84352	0.0652524	0.557769		ITGB5_3450	102.027	-1.50791	0.637792	-2.36427	0.0180656	0.0977487		ITGB5_3450	102.027	-0.390847	0.618849	-0.63157	0.527668	0.801077		ITGB5_3450	102.027
JAK1_3463	243.373	-0.477176	0.292809	-1.62965	0.103176	0.243762		JAK1_3463	243.373	0.0482529	0.283657	0.17011	0.864924	NA		JAK1_3463	243.373	0.0240147	0.242518	0.0990222	0.921121	1		JAK1_3463	243.373	-0.214309	0.290619	-0.737425	0.460864	0.907666		JAK1_3463	243.373	-0.407666	0.250605	-1.62673	0.103795	0.24375		JAK1_3463	243.373	0.111118	0.242335	0.458532	0.64657	0.861928		JAK1_3463	243.373
JAK2_3466	46.6382	-0.302471	0.372026	-0.813037	0.416197	0.557485		JAK2_3466	46.6382	-0.281926	0.342973	-0.822005	0.411074	NA		JAK2_3466	46.6382	-0.146842	0.300696	-0.488341	0.625308	1		JAK2_3466	46.6382	-0.268529	0.371032	-0.723737	0.469227	0.914438		JAK2_3466	46.6382	-0.166214	0.320237	-0.519035	0.603736	0.714157		JAK2_3466	46.6382	-0.0501824	0.300232	-0.167146	0.867255	0.953746		JAK2_3466	46.6382
JMJD6_3471	398.575	0.659928	0.342031	1.92944	0.0536761	0.171888		JMJD6_3471	398.575	-0.852124	0.343735	-2.47902	0.0131746	NA		JMJD6_3471	398.575	-0.0707826	0.29034	-0.243792	0.807392	1		JMJD6_3471	398.575	0.694089	0.34197	2.02968	0.0423892	0.514287		JMJD6_3471	398.575	0.565508	0.2909	1.94399	0.0518963	0.168049		JMJD6_3471	398.575	0.420009	0.289111	1.45276	0.146291	0.424138		JMJD6_3471	398.575
JUNB_3476	227.128	0.267039	0.371672	0.718479	0.472462	0.605342		JUNB_3476	227.128	-0.557918	0.370581	-1.50552	0.13219	NA		JUNB_3476	227.128	0.326082	0.312683	1.04285	0.297017	1		JUNB_3476	227.128	0.646333	0.369799	1.74779	0.0804996	0.585399		JUNB_3476	227.128	0.440469	0.315804	1.39475	0.16309	0.317397		JUNB_3476	227.128	0.401165	0.312562	1.28347	0.199327	0.503034		JUNB_3476	227.128
KAT6A_3486	199.724	-0.56401	0.261816	-2.15422	0.0312231	0.136064		KAT6A_3486	199.724	0.138806	0.248218	0.559211	0.576018	NA		KAT6A_3486	199.724	-0.402728	0.216584	-1.85945	0.0629629	1		KAT6A_3486	199.724	-0.450361	0.260506	-1.72879	0.0838462	0.588775		KAT6A_3486	199.724	-0.239971	0.222171	-1.08012	0.28009	0.436858		KAT6A_3486	199.724	-0.437786	0.21729	-2.01476	0.0439298	0.211396		KAT6A_3486	199.724
KAT6B_3489	383.42	0.554263	0.356179	1.55614	0.119675	0.262234		KAT6B_3489	383.42	-0.593475	0.356528	-1.6646	0.0959933	NA		KAT6B_3489	383.42	-0.220427	0.302322	-0.729113	0.465933	1		KAT6B_3489	383.42	0.0537935	0.35787	0.150316	0.880516	1		KAT6B_3489	383.42	0.259359	0.303416	0.854795	0.392665	0.540959		KAT6B_3489	383.42	-0.165387	0.302278	-0.547137	0.584285	0.832171		KAT6B_3489	383.42
KCNF1_3502	9.93672	0.619992	0.552394	1.12237	0.261704	NA		KCNF1_3502	9.93672	-0.594251	0.563096	-1.05533	0.291275	NA		KCNF1_3502	9.93672	-0.260652	0.495863	-0.525653	0.599129	1		KCNF1_3502	9.93672	1.35397	0.515741	2.62528	0.00865768	0.393801		KCNF1_3502	9.93672	0.212217	0.509298	0.416684	0.676909	NA		KCNF1_3502	9.93672	-0.106375	0.492718	-0.215895	0.82907	0.938727		KCNF1_3502	9.93672
KCNG1_3503	0.759489	1.6115	2.11598	0.761586	0.446307	NA		KCNG1_3503	0.759489	0.607233	2.1137	0.287285	0.773894	NA		KCNG1_3503	0.759489	-1.20319	2.05661	-0.585038	0.558522	1		KCNG1_3503	0.759489	-1.7993	2.45534	-0.732809	0.463675	0.908686		KCNG1_3503	0.759489	-1.51755	2.06478	-0.734968	0.462359	NA		KCNG1_3503	0.759489	1.23253	1.80638	0.682321	0.495036	NA		KCNG1_3503	0.759489
KCNJ18_3509	0.391953	-0.248931	4.74306	-0.0524833	0.958144	NA		KCNJ18_3509	0.391953	-1.30524	4.74536	-0.275056	0.783274	NA		KCNJ18_3509	0.391953	0.364683	4.0059	0.0910364	0.927464	1		KCNJ18_3509	0.391953	-0.245916	4.74536	-0.0518225	0.95867	1		KCNJ18_3509	0.391953	1.27457	3.98264	0.320031	0.748945	NA		KCNJ18_3509	0.391953	-0.526933	4.01058	-0.131386	0.89547	NA		KCNJ18_3509	0.391953
KCNK1_3516	1.03377	3.02719	1.89347	1.59875	0.109875	NA		KCNK1_3516	1.03377	2.0557	1.88527	1.0904	0.275537	NA		KCNK1_3516	1.03377	0.556505	1.87937	0.296113	0.767144	1		KCNK1_3516	1.03377	2.31938	2.00694	1.15568	0.247812	0.750879		KCNK1_3516	1.03377	3.281	1.63764	2.00349	0.0451248	NA		KCNK1_3516	1.03377	1.69132	1.76934	0.955907	0.339119	NA		KCNK1_3516	1.03377
KCNK4_3519	33.4729	1.18116	0.453388	2.60519	0.00918233	NA		KCNK4_3519	33.4729	-0.527897	0.468287	-1.12729	0.259618	NA		KCNK4_3519	33.4729	0.083276	0.398188	0.209138	0.834341	1		KCNK4_3519	33.4729	0.904105	0.458982	1.96981	0.0488606	0.521583		KCNK4_3519	33.4729	0.77029	0.399876	1.92632	0.0540642	0.170455		KCNK4_3519	33.4729	-0.441275	0.414456	-1.06471	0.287008	0.611823		KCNK4_3519	33.4729
KCNQ2_3525	19.3787	0.402166	0.471554	0.852851	0.393742	NA		KCNQ2_3525	19.3787	0.403079	0.435936	0.924629	0.355159	NA		KCNQ2_3525	19.3787	0.610051	0.38158	1.59875	0.109876	1		KCNQ2_3525	19.3787	-0.231686	0.507409	-0.456605	0.647955	0.995488		KCNQ2_3525	19.3787	0.387744	0.413178	0.938444	0.348016	0.499282		KCNQ2_3525	19.3787	-0.114168	0.408206	-0.279682	0.779722	0.920663		KCNQ2_3525	19.3787
KCNQ3_3528	88.3168	1.13496	0.505845	2.2437	0.024852	0.120663		KCNQ3_3528	88.3168	-1.17549	0.518253	-2.26818	0.0233182	NA		KCNQ3_3528	88.3168	-0.459219	0.437841	-1.04883	0.294258	1		KCNQ3_3528	88.3168	0.539397	0.510435	1.05674	0.290631	0.780429		KCNQ3_3528	88.3168	0.718541	0.433999	1.65563	0.0977969	0.237592		KCNQ3_3528	88.3168	-0.0677816	0.434324	-0.156062	0.875984	0.957658		KCNQ3_3528	88.3168
KCTD5_3534	28.6324	-0.644078	0.509973	-1.26297	0.206602	NA		KCTD5_3534	28.6324	0.715113	0.444366	1.60929	0.107554	NA		KCTD5_3534	28.6324	0.07824	0.396595	0.19728	0.843609	1		KCTD5_3534	28.6324	-0.479135	0.50206	-0.954339	0.339912	0.829422		KCTD5_3534	28.6324	-1.63265	0.504823	-3.23411	0.00122023	0.0249574		KCTD5_3534	28.6324	-0.0551843	0.4012	-0.137548	0.890597	0.96289		KCTD5_3534	28.6324
KDELR2_3540	1015.59	-1.0595	0.41905	-2.52833	0.0114605	0.0984564		KDELR2_3540	1015.59	0.196162	0.416229	0.471283	0.637439	0.744286		KDELR2_3540	1015.59	0.0445337	0.352311	0.126405	0.899412	1		KDELR2_3540	1015.59	-0.611427	0.41813	-1.46229	0.143662	0.673277		KDELR2_3540	1015.59	-0.994201	0.355097	-2.7998	0.00511339	0.0541563		KDELR2_3540	1015.59	-0.104764	0.35246	-0.297236	0.766286	0.914564		KDELR2_3540	1015.59
KDM3A_3541	903.443	0.998271	0.65834	1.51635	0.129432	0.276071		KDM3A_3541	903.443	-1.72944	0.659903	-2.62075	0.00877378	NA		KDM3A_3541	903.443	-0.642817	0.557284	-1.15348	0.248713	1		KDM3A_3541	903.443	0.0144562	0.659034	0.0219355	0.982499	1		KDM3A_3541	903.443	0.767007	0.556808	1.37751	0.168356	0.322516		KDM3A_3541	903.443	-0.386648	0.557085	-0.694055	0.487648	0.781817		KDM3A_3541	903.443
KDM5A_3544	489.094	0.785364	0.491986	1.59631	0.110419	0.25151		KDM5A_3544	489.094	-1.20108	0.494029	-2.4312	0.015049	NA		KDM5A_3544	489.094	-0.367717	0.417263	-0.881259	0.378178	1		KDM5A_3544	489.094	0.294018	0.492893	0.596515	0.550831	0.957111		KDM5A_3544	489.094	0.620842	0.416901	1.48918	0.136439	0.287317		KDM5A_3544	489.094	-0.108697	0.41682	-0.260776	0.794265	0.925675		KDM5A_3544	489.094
KDR_3546	0.857538	0.92238	2.11986	0.435113	0.663481	NA		KDR_3546	0.857538	0.412019	2.04225	0.201748	0.840114	NA		KDR_3546	0.857538	-0.932148	1.97199	-0.472695	0.636431	1		KDR_3546	0.857538	-1.49306	2.34901	-0.635611	0.52503	0.943045		KDR_3546	0.857538	1.12147	1.8145	0.618058	0.536537	NA		KDR_3546	0.857538	0.0601133	1.89054	0.0317969	0.974634	NA		KDR_3546	0.857538
KEAP1_3547	64.9387	0.226226	0.286888	0.788551	0.430375	0.571628		KEAP1_3547	64.9387	0.294064	0.26426	1.11278	0.265803	NA		KEAP1_3547	64.9387	0.282422	0.234359	1.20508	0.228171	1		KEAP1_3547	64.9387	0.575403	0.278197	2.06833	0.0386087	0.514287		KEAP1_3547	64.9387	0.30296	0.248895	1.21722	0.223522	0.378816		KEAP1_3547	64.9387	0.590662	0.230619	2.5612	0.0104312	0.079097		KEAP1_3547	64.9387
KIAA0100_3554	145.458	-0.0293707	0.219811	-0.133618	0.893705	0.928949		KIAA0100_3554	145.458	0.338456	0.20402	1.65893	0.0971291	NA		KIAA0100_3554	145.458	0.0791324	0.180331	0.438818	0.660794	1		KIAA0100_3554	145.458	0.306385	0.214789	1.42645	0.15374	0.683534		KIAA0100_3554	145.458	0.167798	0.188317	0.891041	0.372907	0.522463		KIAA0100_3554	145.458	0.187163	0.179916	1.04028	0.298211	0.621987		KIAA0100_3554	145.458
PCLAF_3555	4.38668	-1.97572	1.26613	-1.56045	0.118654	NA		PCLAF_3555	4.38668	0.102878	0.826209	0.124518	0.900905	NA		PCLAF_3555	4.38668	-0.274001	0.760108	-0.360476	0.718491	1		PCLAF_3555	4.38668	-0.890168	1.02664	-0.867073	0.385902	0.861099		PCLAF_3555	4.38668	-4.13319	1.3411	-3.08193	0.00205665	NA		PCLAF_3555	4.38668	-1.68868	0.936543	-1.8031	0.0713731	0.286828		PCLAF_3555	4.38668
WASHC5_3558	356.619	-0.443016	0.171569	-2.58215	0.00981871	0.0952906		WASHC5_3558	356.619	0.148013	0.160427	0.922618	0.356206	NA		WASHC5_3558	356.619	-0.0380223	0.139586	-0.272393	0.78532	1		WASHC5_3558	356.619	-0.347903	0.170646	-2.03874	0.0414763	0.514287		WASHC5_3558	356.619	-0.459765	0.148886	-3.08803	0.00201488	0.0314214		WASHC5_3558	356.619	0.0185118	0.139589	0.132616	0.894497	0.96357		WASHC5_3558	356.619
KIAA0355_3561	241.593	0.469791	0.316547	1.48411	0.137779	0.285301		KIAA0355_3561	241.593	-0.662261	0.317123	-2.08834	0.0367675	NA		KIAA0355_3561	241.593	-0.0961506	0.268833	-0.357659	0.720598	1		KIAA0355_3561	241.593	0.376349	0.317135	1.18671	0.23534	0.744043		KIAA0355_3561	241.593	0.628703	0.269208	2.33538	0.0195237	0.100457		KIAA0355_3561	241.593	0.577561	0.266232	2.16939	0.0300529	0.161562		KIAA0355_3561	241.593
KHDC4_3570	361.701	0.619386	0.371474	1.66738	0.0954398	0.232046		KHDC4_3570	361.701	-0.811587	0.372756	-2.17726	0.0294612	NA		KHDC4_3570	361.701	-0.238474	0.31552	-0.755811	0.449762	1		KHDC4_3570	361.701	0.105233	0.37322	0.28196	0.777974	1		KHDC4_3570	361.701	0.622614	0.315347	1.97438	0.0483386	0.161106		KHDC4_3570	361.701	0.271681	0.314229	0.864597	0.38726	0.703382		KHDC4_3570	361.701
WASHC4_3574	194.836	-0.71798	0.319188	-2.24939	0.0244876	0.120569		WASHC4_3574	194.836	0.281142	0.30385	0.925265	0.354828	NA		WASHC4_3574	194.836	-0.0620742	0.26149	-0.237386	0.812357	1		WASHC4_3574	194.836	-0.451247	0.315953	-1.42821	0.153231	0.682606		WASHC4_3574	194.836	-0.271053	0.269435	-1.006	0.314414	0.466455		WASHC4_3574	194.836	0.154464	0.260565	0.592803	0.553313	0.814797		WASHC4_3574	194.836
KIFBP_3583	187.511	-0.894348	0.447447	-1.99878	0.0456324	0.162532		KIFBP_3583	187.511	0.271085	0.435773	0.622078	0.53389	NA		KIFBP_3583	187.511	-0.189741	0.371849	-0.510265	0.609866	1		KIFBP_3583	187.511	-0.492629	0.443947	-1.10966	0.267147	0.767583		KIFBP_3583	187.511	-0.84286	0.381835	-2.20739	0.0272867	0.117735		KIFBP_3583	187.511	-0.324754	0.372623	-0.871535	0.383462	0.701068		KIFBP_3583	187.511
KIF11_3588	701.758	-0.118178	0.344123	-0.343419	0.731283	0.813272		KIF11_3588	701.758	-0.608819	0.343256	-1.77366	0.0761192	NA		KIF11_3588	701.758	-0.18313	0.290488	-0.630423	0.528418	1		KIF11_3588	701.758	-0.191144	0.344297	-0.555172	0.578777	0.969173		KIF11_3588	701.758	-0.568762	0.292918	-1.94171	0.0521724	0.168562		KIF11_3588	701.758	-1.65586	0.293993	-5.63229	1.77828e-08	1.01487e-06		KIF11_3588	701.758
KIF14_3592	244.469	0.0880531	0.428825	0.205336	0.83731	0.889883		KIF14_3592	244.469	-1.11366	0.429568	-2.59252	0.00952764	NA		KIF14_3592	244.469	-0.567389	0.363698	-1.56006	0.118747	1		KIF14_3592	244.469	-0.250488	0.43041	-0.581975	0.560584	0.959963		KIF14_3592	244.469	-0.203702	0.365753	-0.556939	0.577569	0.696727		KIF14_3592	244.469	-1.57251	0.369859	-4.25163	2.12216e-05	0.000539327		KIF14_3592	244.469
KIF15_3595	101.438	-0.897338	0.32115	-2.79414	0.00520384	0.0793274		KIF15_3595	101.438	0.0357416	0.294169	0.1215	0.903295	NA		KIF15_3595	101.438	0.089335	0.253457	0.352465	0.724489	1		KIF15_3595	101.438	-0.492964	0.312718	-1.57639	0.114937	0.638081		KIF15_3595	101.438	-0.697025	0.274458	-2.53964	0.0110967	0.0760871		KIF15_3595	101.438	-1.15956	0.27033	-4.28942	1.79144e-05	0.000469963		KIF15_3595	101.438
KIF18B_3598	11.1538	1.05812	0.652284	1.62218	0.104764	NA		KIF18B_3598	11.1538	0.0681485	0.650611	0.104745	0.916578	NA		KIF18B_3598	11.1538	0.193599	0.571204	0.338932	0.734661	1		KIF18B_3598	11.1538	0.522051	0.676261	0.771967	0.440134	0.897744		KIF18B_3598	11.1538	0.618245	0.584734	1.05731	0.290371	NA		KIF18B_3598	11.1538	-1.10841	0.656532	-1.68827	0.0913587	0.333172		KIF18B_3598	11.1538
KIF20A_3601	225.383	-0.423209	0.358144	-1.18167	0.237336	0.388885		KIF20A_3601	225.383	-0.363198	0.352749	-1.02962	0.303188	NA		KIF20A_3601	225.383	0.0167317	0.299271	0.0559081	0.955415	1		KIF20A_3601	225.383	-0.290471	0.357335	-0.812881	0.416286	0.87965		KIF20A_3601	225.383	-1.28509	0.314336	-4.08827	4.34598e-05	0.00259999		KIF20A_3601	225.383	-2.53391	0.322715	-7.85184	4.09984e-15	6.06217e-13		KIF20A_3601	225.383
KIF2C_3603	401.705	0.128294	0.360766	0.355615	0.722129	0.806093		KIF2C_3603	401.705	-0.589948	0.360011	-1.63869	0.101277	NA		KIF2C_3603	401.705	-0.27372	0.30514	-0.89703	0.369703	1		KIF2C_3603	401.705	0.157216	0.360725	0.435832	0.662958	0.99696		KIF2C_3603	401.705	-0.331937	0.307868	-1.07818	0.280954	0.436858		KIF2C_3603	401.705	-1.13499	0.30805	-3.68443	0.000229212	0.00392435		KIF2C_3603	401.705
KIF5C_3612	1873.47	0.580024	0.32956	1.76	0.0784083	0.207551		KIF5C_3612	1873.47	-0.380371	0.329522	-1.15431	0.248372	0.43182		KIF5C_3612	1873.47	-0.277009	0.278884	-0.993277	0.320575	1		KIF5C_3612	1873.47	0.0364584	0.329979	0.110487	0.912023	1		KIF5C_3612	1873.47	0.508135	0.278903	1.82191	0.0684693	0.195056		KIF5C_3612	1873.47	-0.201176	0.278855	-0.721435	0.470642	0.771672		KIF5C_3612	1873.47
KIT_3617	84.6832	0.315256	0.341028	0.924428	0.355263	0.501117		KIT_3617	84.6832	-0.752112	0.341486	-2.20247	0.0276324	NA		KIT_3617	84.6832	-0.0938454	0.289245	-0.324449	0.745598	1		KIT_3617	84.6832	-0.549105	0.356248	-1.54136	0.12323	0.645127		KIT_3617	84.6832	-0.241553	0.302327	-0.798978	0.424303	0.566922		KIT_3617	84.6832	-0.996788	0.303632	-3.28288	0.00102751	0.0136953		KIT_3617	84.6832
KLF6_3626	138.425	0.482275	0.304507	1.58379	0.113242	0.256357		KLF6_3626	138.425	-0.12003	0.300964	-0.398817	0.690028	NA		KLF6_3626	138.425	0.1517	0.257631	0.588827	0.555977	1		KLF6_3626	138.425	0.503808	0.304414	1.65501	0.0979223	0.61423		KLF6_3626	138.425	0.605505	0.260404	2.32525	0.0200585	0.102128		KLF6_3626	138.425	0.604397	0.254937	2.37077	0.0177509	0.113893		KLF6_3626	138.425
KLHDC2_3630	912.227	-0.662725	0.287225	-2.30734	0.0210361	0.116529		KLHDC2_3630	912.227	0.226847	0.284227	0.798121	0.4248	NA		KLHDC2_3630	912.227	-0.0252352	0.241121	-0.104658	0.916647	1		KLHDC2_3630	912.227	-0.155251	0.286046	-0.542749	0.587302	0.972652		KLHDC2_3630	912.227	-0.553813	0.24369	-2.27261	0.0230495	0.110095		KLHDC2_3630	912.227	-0.0219179	0.241162	-0.0908847	0.927584	0.974074		KLHDC2_3630	912.227
KLHL21_3635	33.3853	0.276778	0.416591	0.664388	0.506442	NA		KLHL21_3635	33.3853	-1.16795	0.433095	-2.69674	0.00700212	NA		KLHL21_3635	33.3853	-0.493525	0.365387	-1.35069	0.176794	1		KLHL21_3635	33.3853	0.0710463	0.424927	0.167197	0.867215	1		KLHL21_3635	33.3853	0.358782	0.360997	0.993864	0.320289	0.472535		KLHL21_3635	33.3853	0.330835	0.343511	0.963098	0.335498	0.66144		KLHL21_3635	33.3853
KLHL9_3643	374.713	0.329395	0.314358	1.04784	0.294714	0.442726		KLHL9_3643	374.713	-0.831457	0.314845	-2.64085	0.00826994	NA		KLHL9_3643	374.713	-0.319579	0.2668	-1.19782	0.230986	1		KLHL9_3643	374.713	0.138245	0.315118	0.438709	0.660872	0.99696		KLHL9_3643	374.713	0.327921	0.267368	1.22648	0.220017	0.374734		KLHL9_3643	374.713	-0.50403	0.267658	-1.88311	0.0596856	0.256144		KLHL9_3643	374.713
KLK2_3651	0.631146	-1.55518	4.48182	-0.346997	0.728593	NA		KLK2_3651	0.631146	-2.61145	4.48379	-0.58242	0.560284	NA		KLK2_3651	0.631146	-1.93955	3.78529	-0.512392	0.608377	1		KLK2_3651	0.631146	3.4462	4.26631	0.807769	0.419223	0.880839		KLK2_3651	0.631146	-1.27037	3.78529	-0.335606	0.737168	NA		KLK2_3651	0.631146	-1.83314	3.78529	-0.48428	0.628187	NA		KLK2_3651	0.631146
KNSTRN_3668	157.47	-0.169708	0.273813	-0.619794	0.535393	0.658973		KNSTRN_3668	157.47	0.131143	0.262157	0.500248	0.6169	NA		KNSTRN_3668	157.47	-0.140068	0.227942	-0.614487	0.538894	1		KNSTRN_3668	157.47	-0.0971113	0.273016	-0.355698	0.722067	1		KNSTRN_3668	157.47	-0.752158	0.245368	-3.06543	0.00217356	0.0329199		KNSTRN_3668	157.47	-0.657291	0.233688	-2.81269	0.00491294	0.0452244		KNSTRN_3668	157.47
KRT17_3687	2.81254	-2.61238	1.76237	-1.48231	0.138257	NA		KRT17_3687	2.81254	-0.219334	1.24314	-0.176435	0.859952	NA		KRT17_3687	2.81254	-0.434197	1.18172	-0.367428	0.7133	1		KRT17_3687	2.81254	-2.6092	1.7625	-1.48039	0.138768	0.663917		KRT17_3687	2.81254	-0.82764	1.34086	-0.617245	0.537073	NA		KRT17_3687	2.81254	-0.230385	1.166	-0.197586	0.843369	0.945615		KRT17_3687	2.81254
KRT19_3690	0.231473	1.4576	10.6541	0.136811	0.891181	NA		KRT19_3690	0.231473	-1.06459	10.6822	-0.0996601	0.920614	NA		KRT19_3690	0.231473	-0.392806	9.02836	-0.043508	0.965297	1		KRT19_3690	0.231473	-0.00534838	10.6822	-0.000500683	0.999601	1		KRT19_3690	0.231473	1.9332	9.01001	0.214562	0.830109	NA		KRT19_3690	0.231473	0.675336	9.02836	0.0748016	0.940373	NA		KRT19_3690	0.231473
KRT7_3703	0.619806	0.721743	2.0744	0.347929	0.727893	NA		KRT7_3703	0.619806	-1.21339	2.25002	-0.539282	0.589693	NA		KRT7_3703	0.619806	-1.1237	1.93511	-0.58069	0.56145	1		KRT7_3703	0.619806	-1.71757	2.31181	-0.742954	0.45751	0.907666		KRT7_3703	0.619806	-1.43581	1.94363	-0.738727	0.460073	NA		KRT7_3703	0.619806	-1.99859	1.94363	-1.02828	0.30382	NA		KRT7_3703	0.619806
KTN1_3708	334.198	-1.13297	0.457777	-2.47494	0.0133258	0.102871		KTN1_3708	334.198	0.136392	0.449454	0.303461	0.761539	NA		KTN1_3708	334.198	-0.102675	0.381601	-0.269064	0.78788	1		KTN1_3708	334.198	-0.934475	0.456527	-2.04692	0.0406656	0.514287		KTN1_3708	334.198	-0.75321	0.387317	-1.94469	0.0518126	0.168005		KTN1_3708	334.198	-0.0315252	0.381526	-0.0826292	0.934146	0.974074		KTN1_3708	334.198
L1CAM_3714	592.871	0.687619	0.265537	2.58954	0.00961049	0.0952906		L1CAM_3714	592.871	0.232118	0.264495	0.877592	0.380165	NA		L1CAM_3714	592.871	0.0538778	0.225152	0.239295	0.810877	1		L1CAM_3714	592.871	0.309701	0.266529	1.16198	0.245244	0.748797		L1CAM_3714	592.871	0.456793	0.226168	2.01971	0.0434138	0.153638		L1CAM_3714	592.871	-0.164246	0.225779	-0.727461	0.466943	0.768708		L1CAM_3714	592.871
LAGE3_3716	116.037	-0.0609801	0.2444	-0.249509	0.802967	0.867373		LAGE3_3716	116.037	0.252454	0.227969	1.10741	0.268119	NA		LAGE3_3716	116.037	0.0840976	0.200357	0.419738	0.674677	1		LAGE3_3716	116.037	0.10788	0.241639	0.44645	0.655273	0.996276		LAGE3_3716	116.037	-0.126734	0.213649	-0.593188	0.553055	0.677656		LAGE3_3716	116.037	0.213391	0.199686	1.06863	0.285235	0.611244		LAGE3_3716	116.037
LAMA3_3717	2.34476	1.86414	1.25948	1.48009	0.138851	NA		LAMA3_3717	2.34476	-3.62148	1.84531	-1.96253	0.0497006	NA		LAMA3_3717	2.34476	-0.510596	1.29318	-0.394838	0.692962	1		LAMA3_3717	2.34476	-0.11948	1.53769	-0.0777009	0.938066	1		LAMA3_3717	2.34476	0.681995	1.21577	0.560959	0.574825	NA		LAMA3_3717	2.34476	0.0974502	1.21328	0.0803196	0.935983	0.974074		LAMA3_3717	2.34476
LAMB3_3722	0.552633	1.18479	2.87095	0.412682	0.67984	NA		LAMB3_3722	0.552633	-1.50354	3.07627	-0.488753	0.625016	NA		LAMB3_3722	0.552633	-2.19685	2.61285	-0.84079	0.400466	1		LAMB3_3722	0.552633	0.483567	2.94909	0.163971	0.869754	1		LAMB3_3722	0.552633	-0.669172	2.58415	-0.258952	0.795672	NA		LAMB3_3722	0.552633	-1.12865	2.61285	-0.431961	0.66577	NA		LAMB3_3722	0.552633
LAMC2_3727	1.79906	1.64762	1.49348	1.10321	0.269936	NA		LAMC2_3727	1.79906	-1.06227	1.85716	-0.571988	0.56733	NA		LAMC2_3727	1.79906	0.0195333	1.46861	0.0133006	0.989388	1		LAMC2_3727	1.79906	-1.39686	1.90469	-0.73338	0.463327	0.908686		LAMC2_3727	1.79906	0.355469	1.49475	0.237811	0.812027	NA		LAMC2_3727	1.79906	1.05161	1.32236	0.795248	0.426469	0.736008		LAMC2_3727	1.79906
LAMP1_3730	5185.72	-0.132164	0.206814	-0.639048	0.522792	0.648539		LAMP1_3730	5185.72	-0.388165	0.20653	-1.87946	0.0601819	0.203632		LAMP1_3730	5185.72	-0.284432	0.174734	-1.6278	0.103567	1		LAMP1_3730	5185.72	-0.219182	0.206863	-1.05955	0.28935	0.779064		LAMP1_3730	5185.72	-0.186918	0.175051	-1.06779	0.285615	0.440488		LAMP1_3730	5185.72	-0.245575	0.174733	-1.40544	0.159892	0.446845		LAMP1_3730	5185.72
LAP3_3740	798.41	-0.0798433	0.275825	-0.289471	0.772221	0.844263		LAP3_3740	798.41	-0.788328	0.275187	-2.8647	0.00417404	NA		LAP3_3740	798.41	-0.344492	0.233037	-1.47827	0.139335	1		LAP3_3740	798.41	-0.172454	0.276071	-0.624671	0.532187	0.944209		LAP3_3740	798.41	0.0118156	0.233953	0.0505042	0.959721	0.974202		LAP3_3740	798.41	-0.368259	0.23315	-1.5795	0.114222	0.372681		LAP3_3740	798.41
LBR_3754	70.6047	-0.489201	0.341965	-1.43056	0.152556	0.30007		LBR_3754	70.6047	0.274799	0.310816	0.884121	0.376631	NA		LBR_3754	70.6047	0.123248	0.271787	0.453472	0.650209	1		LBR_3754	70.6047	0.0374802	0.329139	0.113874	0.909338	1		LBR_3754	70.6047	-0.661774	0.302385	-2.18851	0.0286325	0.120206		LBR_3754	70.6047	-0.234234	0.277873	-0.842953	0.399255	0.712815		LBR_3754	70.6047
LCP1_3761	3.29386	0.326435	1.13105	0.288613	0.772878	NA		LCP1_3761	3.29386	-1.37726	1.21689	-1.13178	0.257726	NA		LCP1_3761	3.29386	-0.412825	0.991361	-0.416422	0.677101	1		LCP1_3761	3.29386	-0.178651	1.19538	-0.149452	0.881197	1		LCP1_3761	3.29386	0.173094	1.00428	0.172355	0.863158	NA		LCP1_3761	3.29386	-0.268658	0.986015	-0.272468	0.785262	0.922448		LCP1_3761	3.29386
LDHA_3766	432.521	-1.75799	0.652658	-2.69359	0.0070687	0.0895757		LDHA_3766	432.521	0.437569	0.645883	0.677474	0.498105	NA		LDHA_3766	432.521	0.30836	0.546462	0.564285	0.57256	1		LDHA_3766	432.521	-0.925696	0.649383	-1.4255	0.154013	0.683823		LDHA_3766	432.521	-1.37242	0.551893	-2.48675	0.0128918	0.0822666		LDHA_3766	432.521	-0.559454	0.547496	-1.02184	0.306856	0.629289		LDHA_3766	432.521
LGALS8_3781	2.29231	0.167273	1.12465	0.148733	0.881764	NA		LGALS8_3781	2.29231	-0.806354	1.11217	-0.725026	0.468436	NA		LGALS8_3781	2.29231	-0.24693	0.952077	-0.259359	0.795358	1		LGALS8_3781	2.29231	0.831665	1.0365	0.802379	0.422334	0.882266		LGALS8_3781	2.29231	-0.0444672	1.01592	-0.0437705	0.965087	NA		LGALS8_3781	2.29231	0.281807	0.904225	0.311656	0.755302	0.908317		LGALS8_3781	2.29231
LGMN_3782	187.083	-0.0549942	0.203103	-0.270769	0.786568	0.85416		LGMN_3782	187.083	-0.377838	0.195633	-1.93136	0.0534387	NA		LGMN_3782	187.083	-0.0161404	0.16808	-0.0960281	0.923498	1		LGMN_3782	187.083	0.0028875	0.20248	0.0142606	0.988622	1		LGMN_3782	187.083	-0.239375	0.17862	-1.34014	0.1802	0.334731		LGMN_3782	187.083	-0.0550433	0.168935	-0.325825	0.744557	0.901947		LGMN_3782	187.083
LIG1_3795	37.3053	0.550035	0.489137	1.1245	0.260801	NA		LIG1_3795	37.3053	-0.768879	0.494958	-1.55342	0.120322	NA		LIG1_3795	37.3053	-0.33737	0.423691	-0.796264	0.425879	1		LIG1_3795	37.3053	0.476453	0.490755	0.970858	0.331619	0.824654		LIG1_3795	37.3053	0.729263	0.4182	1.74381	0.0811914	0.214882		LIG1_3795	37.3053	0.227	0.414642	0.547461	0.584062	0.832171		LIG1_3795	37.3053
LINC00621_3801	3.32778	0.852434	0.9991	0.853201	0.393548	NA		LINC00621_3801	3.32778	0.269034	0.95058	0.28302	0.777161	NA		LINC00621_3801	3.32778	-0.419245	0.953352	-0.439759	0.660112	1		LINC00621_3801	3.32778	-1.75408	1.61903	-1.08342	0.278623	0.770533		LINC00621_3801	3.32778	-1.07452	1.16627	-0.921334	0.356876	NA		LINC00621_3801	3.32778	0.475983	0.857484	0.555092	0.578832	0.830433		LINC00621_3801	3.32778
LINC00623_3802	18.3177	0.95425	0.540418	1.76576	0.0774357	NA		LINC00623_3802	18.3177	-2.06531	0.650709	-3.17394	0.00150383	NA		LINC00623_3802	18.3177	-0.214164	0.482621	-0.443751	0.657222	1		LINC00623_3802	18.3177	0.786345	0.545871	1.44053	0.149717	0.677352		LINC00623_3802	18.3177	0.327689	0.490188	0.668496	0.503817	0.635213		LINC00623_3802	18.3177	-0.94266	0.521925	-1.80612	0.0708992	0.286181		LINC00623_3802	18.3177
LINC00623_3803	2.40777	-1.63124	1.80543	-0.903521	0.366249	NA		LINC00623_3803	2.40777	-0.673225	1.31132	-0.513394	0.607676	NA		LINC00623_3803	2.40777	-0.245483	1.13746	-0.215816	0.829131	1		LINC00623_3803	2.40777	-0.140095	1.3944	-0.10047	0.919971	1		LINC00623_3803	2.40777	-0.204867	1.2298	-0.166585	0.867696	NA		LINC00623_3803	2.40777	0.69138	1.05474	0.655497	0.512148	0.794853		LINC00623_3803	2.40777
LIPA_3812	1101.48	0.230191	0.46812	0.491735	0.622906	0.730621		LIPA_3812	1101.48	-0.809175	0.468134	-1.72851	0.0838967	0.240561		LIPA_3812	1101.48	-0.15266	0.3957	-0.385796	0.699647	1		LIPA_3812	1101.48	0.118604	0.468229	0.253304	0.800034	1		LIPA_3812	1101.48	0.402639	0.395896	1.01703	0.309138	0.461444		LIPA_3812	1101.48	-0.632513	0.396131	-1.59673	0.110327	0.365472		LIPA_3812	1101.48
LOC102606465_3829	64.8991	-0.544317	0.337838	-1.61118	0.107141	0.247616		LOC102606465_3829	64.8991	0.0480944	0.300408	0.160097	0.872805	NA		LOC102606465_3829	64.8991	-0.0622229	0.265642	-0.234236	0.814802	1		LOC102606465_3829	64.8991	-0.294794	0.329655	-0.894248	0.371189	0.850395		LOC102606465_3829	64.8991	-0.0835488	0.281628	-0.296664	0.766723	0.844537		LOC102606465_3829	64.8991	0.23526	0.261983	0.897998	0.369187	0.692998		LOC102606465_3829	64.8991
IGKV1.9_3838	0.797243	1.41439	4.47227	0.316258	0.751807	NA		IGKV1.9_3838	0.797243	-2.11427	4.5913	-0.460495	0.645161	NA		IGKV1.9_3838	0.797243	-1.4424	3.87902	-0.371846	0.710008	1		IGKV1.9_3838	0.797243	-1.05495	4.5913	-0.229772	0.818269	1		IGKV1.9_3838	0.797243	1.27921	3.81593	0.335229	0.737453	NA		IGKV1.9_3838	0.797243	-1.33598	3.87902	-0.344413	0.730536	NA		IGKV1.9_3838	0.797243
LOXL1_3850	535.447	-0.996946	0.372675	-2.67511	0.00747054	0.0900859		LOXL1_3850	535.447	0.419992	0.36731	1.14343	0.252862	NA		LOXL1_3850	535.447	0.2579	0.31135	0.828328	0.407485	1		LOXL1_3850	535.447	-0.399916	0.370497	-1.0794	0.280407	0.771455		LOXL1_3850	535.447	-0.716424	0.315669	-2.26954	0.0232355	0.110542		LOXL1_3850	535.447	-0.687084	0.313103	-2.19444	0.0282041	0.154718		LOXL1_3850	535.447
LPAR2_3854	73.964	0.297292	0.383822	0.774557	0.438602	0.578428		LPAR2_3854	73.964	0.248712	0.372983	0.666817	0.504889	NA		LPAR2_3854	73.964	0.233963	0.321686	0.727303	0.46704	1		LPAR2_3854	73.964	0.477341	0.381424	1.25147	0.210762	0.727648		LPAR2_3854	73.964	0.279647	0.3309	0.84511	0.398049	0.543993		LPAR2_3854	73.964	0.314332	0.321409	0.977981	0.328084	0.655161		LPAR2_3854	73.964
LPGAT1_3859	6.78259	0.866133	0.646018	1.34073	0.180009	NA		LPGAT1_3859	6.78259	1.01743	0.577345	1.76226	0.0780254	NA		LPGAT1_3859	6.78259	0.482355	0.548806	0.878918	0.379446	1		LPGAT1_3859	6.78259	0.521679	0.676862	0.770731	0.440866	0.897744		LPGAT1_3859	6.78259	0.14422	0.628075	0.229623	0.818385	NA		LPGAT1_3859	6.78259	0.311674	0.567072	0.549619	0.58258	0.832012		LPGAT1_3859	6.78259
LPIN3_3865	1.13318	0.485321	2.21025	0.219577	0.826201	NA		LPIN3_3865	1.13318	-0.0745636	2.14443	-0.0347708	0.972263	NA		LPIN3_3865	1.13318	-2.36615	2.04856	-1.15503	0.248078	1		LPIN3_3865	1.13318	-0.458179	2.40217	-0.190735	0.848733	1		LPIN3_3865	1.13318	2.27204	1.75679	1.29329	0.19591	NA		LPIN3_3865	1.13318	-2.25973	2.04856	-1.10309	0.26999	NA		LPIN3_3865	1.13318
LRP10_3874	600.729	-0.689307	0.219465	-3.14086	0.00168454	0.0639572		LRP10_3874	600.729	-0.168785	0.213734	-0.789698	0.429704	NA		LRP10_3874	600.729	-0.00771636	0.181877	-0.0424264	0.966159	1		LRP10_3874	600.729	-0.0553669	0.216435	-0.255813	0.798095	1		LRP10_3874	600.729	-0.267625	0.185587	-1.44205	0.149289	0.300715		LRP10_3874	600.729	0.256078	0.181373	1.41189	0.157983	0.445159		LRP10_3874	600.729
LRPAP1_3876	10.2399	-0.105543	0.64597	-0.163387	0.870214	NA		LRPAP1_3876	10.2399	-0.58317	0.604672	-0.96444	0.334825	NA		LRPAP1_3876	10.2399	-0.105635	0.521792	-0.202447	0.839568	1		LRPAP1_3876	10.2399	0.241948	0.619545	0.390525	0.696148	1		LRPAP1_3876	10.2399	0.24619	0.54192	0.454293	0.649618	NA		LRPAP1_3876	10.2399	0.272747	0.507539	0.537391	0.590998	0.83624		LRPAP1_3876	10.2399
CARMIL1_3881	92.9144	0.645632	0.493611	1.30798	0.190881	0.342251		CARMIL1_3881	92.9144	-1.19643	0.501388	-2.38623	0.0170219	NA		CARMIL1_3881	92.9144	-0.456842	0.423392	-1.07901	0.280585	1		CARMIL1_3881	92.9144	-0.374123	0.504316	-0.741842	0.458183	0.907666		CARMIL1_3881	92.9144	0.612485	0.420987	1.45488	0.145703	0.297489		CARMIL1_3881	92.9144	-0.488341	0.424186	-1.15124	0.249633	0.567078		CARMIL1_3881	92.9144
LRRC41_3882	878.448	0.291749	0.345573	0.844248	0.398531	0.542649		LRRC41_3882	878.448	-0.811115	0.345688	-2.34638	0.0189568	NA		LRRC41_3882	878.448	-0.0902517	0.292178	-0.308893	0.757403	1		LRRC41_3882	878.448	0.14112	0.345822	0.40807	0.683222	1		LRRC41_3882	878.448	0.340777	0.292701	1.16425	0.244323	0.402092		LRRC41_3882	878.448	-0.0444472	0.292167	-0.152129	0.879085	0.957683		LRRC41_3882	878.448
LSM1_3888	167.815	-1.63451	0.731918	-2.23319	0.0255362	0.122102		LSM1_3888	167.815	0.868175	0.717374	1.21021	0.226198	NA		LSM1_3888	167.815	0.0729316	0.608538	0.119847	0.904604	1		LSM1_3888	167.815	-1.26988	0.728506	-1.74313	0.0813116	0.5881		LSM1_3888	167.815	-1.94389	0.627264	-3.09899	0.00194179	0.0307728		LSM1_3888	167.815	-0.361717	0.609774	-0.593198	0.553049	0.814795		LSM1_3888	167.815
LSM5_3894	375.101	-1.38852	0.537043	-2.58549	0.00972409	0.0952906		LSM5_3894	375.101	0.289679	0.529649	0.546927	0.584429	NA		LSM5_3894	375.101	-0.171669	0.449099	-0.382251	0.702275	1		LSM5_3894	375.101	-1.08181	0.535446	-2.0204	0.0433423	0.514287		LSM5_3894	375.101	-1.2237	0.45545	-2.68679	0.00721428	0.0639399		LSM5_3894	375.101	-0.50959	0.449829	-1.13285	0.257276	0.579584		LSM5_3894	375.101
LYRM1_3916	142.861	-0.0596322	0.250724	-0.23784	0.812005	0.873557		LYRM1_3916	142.861	0.234201	0.237307	0.986915	0.323684	NA		LYRM1_3916	142.861	0.0736308	0.206954	0.355783	0.722003	1		LYRM1_3916	142.861	-0.00333271	0.250033	-0.0133291	0.989365	1		LYRM1_3916	142.861	-0.198782	0.219366	-0.906163	0.364849	0.515604		LYRM1_3916	142.861	-0.11138	0.209304	-0.532142	0.594628	0.837369		LYRM1_3916	142.861
LYSMD3_3919	2.41966	0.990173	0.963486	1.0277	0.304091	NA		LYSMD3_3919	2.41966	-0.240987	0.986582	-0.244264	0.807026	NA		LYSMD3_3919	2.41966	0.130479	0.87067	0.14986	0.880875	1		LYSMD3_3919	2.41966	-3.04018	1.63225	-1.86256	0.0625237	0.557055		LYSMD3_3919	2.41966	-0.382024	1.0489	-0.364214	0.715698	NA		LYSMD3_3919	2.41966	-0.930527	1.07251	-0.867618	0.385604	0.703133		LYSMD3_3919	2.41966
MACF1_3927	174.153	0.511226	0.3913	1.30648	0.191389	0.342828		MACF1_3927	174.153	-0.384443	0.390565	-0.984323	0.324957	NA		MACF1_3927	174.153	-0.0525792	0.332146	-0.158302	0.874219	1		MACF1_3927	174.153	0.334196	0.392485	0.851486	0.394499	0.867353		MACF1_3927	174.153	0.629503	0.332817	1.89144	0.0585662	0.177395		MACF1_3927	174.153	0.350717	0.330375	1.06157	0.28843	0.612442		MACF1_3927	174.153
MAD2L1_3930	24.8376	-1.44389	0.79662	-1.81253	0.0699048	NA		MAD2L1_3930	24.8376	0.480169	0.715343	0.671243	0.502066	NA		MAD2L1_3930	24.8376	0.170873	0.615957	0.277411	0.781465	1		MAD2L1_3930	24.8376	-0.849857	0.76657	-1.10865	0.267582	0.767583		MAD2L1_3930	24.8376	-1.78372	0.712542	-2.50332	0.0123034	0.0793586		MAD2L1_3930	24.8376	-1.2638	0.651144	-1.94089	0.0522721	0.236826		MAD2L1_3930	24.8376
MALAT1_3940	125494	0.517129	0.706055	0.73242	0.463912	0.599135		MALAT1_3940	125494	-2.49098	0.706082	-3.52789	0.00041888	0.0392351		MALAT1_3940	125494	-0.925387	0.596739	-1.55074	0.120964	1		MALAT1_3940	125494	-0.383603	0.706069	-0.543294	0.586928	0.972596		MALAT1_3940	125494	0.697635	0.596734	1.16909	0.242368	0.399715		MALAT1_3940	125494	-0.283603	0.596735	-0.475258	0.634603	0.856939		MALAT1_3940	125494
MALT1_3941	304.135	0.0166767	0.316922	0.0526208	0.958034	0.977286		MALT1_3941	304.135	-0.763265	0.315707	-2.41764	0.0156215	NA		MALT1_3941	304.135	-0.172044	0.26735	-0.643518	0.519888	1		MALT1_3941	304.135	-0.128732	0.317812	-0.405056	0.685437	1		MALT1_3941	304.135	0.133052	0.26963	0.493462	0.621686	0.728192		MALT1_3941	304.135	-0.331936	0.268207	-1.23761	0.21586	0.529897		MALT1_3941	304.135
MAN2B1_3947	55.1821	-0.376662	0.354205	-1.0634	0.2876	0.436904		MAN2B1_3947	55.1821	0.543521	0.316522	1.71717	0.0859486	NA		MAN2B1_3947	55.1821	0.257165	0.279177	0.921155	0.35697	1		MAN2B1_3947	55.1821	0.232998	0.337421	0.690527	0.489863	0.925603		MAN2B1_3947	55.1821	-0.183806	0.303237	-0.606146	0.544418	0.670506		MAN2B1_3947	55.1821	-0.057762	0.285373	-0.202409	0.839597	0.945615		MAN2B1_3947	55.1821
MAP1LC3A_3963	4.20021	0.5338	0.918193	0.58136	0.560998	NA		MAP1LC3A_3963	4.20021	-1.09746	0.994393	-1.10365	0.269746	NA		MAP1LC3A_3963	4.20021	0.964315	0.721572	1.33641	0.181415	1		MAP1LC3A_3963	4.20021	-0.0347846	0.99396	-0.034996	0.972083	1		MAP1LC3A_3963	4.20021	0.527655	0.806706	0.654087	0.513056	NA		MAP1LC3A_3963	4.20021	0.349241	0.769095	0.454093	0.649762	0.864843		MAP1LC3A_3963	4.20021
MAP1LC3B_3964	36.6406	-0.630933	0.645704	-0.977124	0.328508	NA		MAP1LC3B_3964	36.6406	0.734088	0.595535	1.23265	0.217705	NA		MAP1LC3B_3964	36.6406	0.191066	0.517884	0.368935	0.712176	1		MAP1LC3B_3964	36.6406	-0.608977	0.645195	-0.943864	0.345239	0.83326		MAP1LC3B_3964	36.6406	-0.788202	0.565888	-1.39286	0.163662	0.317635		MAP1LC3B_3964	36.6406	0.625156	0.512578	1.21963	0.222605	0.535744		MAP1LC3B_3964	36.6406
MAP2_3965	826.98	0.0983499	0.210609	0.46698	0.640514	0.747469		MAP2_3965	826.98	0.404633	0.208039	1.94499	0.0517768	NA		MAP2_3965	826.98	-0.139217	0.177845	-0.782803	0.433743	1		MAP2_3965	826.98	-0.239523	0.211771	-1.13105	0.258033	0.759758		MAP2_3965	826.98	-0.0945169	0.180026	-0.525019	0.59957	0.710987		MAP2_3965	826.98	-0.132644	0.177925	-0.745503	0.455968	0.760329		MAP2_3965	826.98
MAP2K5_3975	26.7128	0.167857	0.348421	0.481765	0.629973	NA		MAP2K5_3975	26.7128	-0.29268	0.322943	-0.906291	0.364782	NA		MAP2K5_3975	26.7128	0.273544	0.27704	0.98738	0.323457	1		MAP2K5_3975	26.7128	0.343556	0.340109	1.01013	0.312431	0.808594		MAP2K5_3975	26.7128	0.420024	0.295307	1.42233	0.154931	0.3087		MAP2K5_3975	26.7128	-0.475656	0.30977	-1.53551	0.124657	0.39061		MAP2K5_3975	26.7128
MAP3K4_3982	67.7527	0.509733	0.339363	1.50203	0.133089	0.280628		MAP3K4_3982	67.7527	-0.822765	0.344995	-2.38486	0.0170856	NA		MAP3K4_3982	67.7527	0.0564679	0.288837	0.195501	0.845001	1		MAP3K4_3982	67.7527	0.334372	0.342769	0.975502	0.329312	0.823783		MAP3K4_3982	67.7527	0.0103759	0.303567	0.0341799	0.972734	0.979565		MAP3K4_3982	67.7527	0.0442071	0.28999	0.152444	0.878837	0.957683		MAP3K4_3982	67.7527
MAP4K4_3985	927.511	-0.40738	0.371854	-1.09554	0.273281	0.423701		MAP4K4_3985	927.511	0.363091	0.37002	0.981274	0.326458	NA		MAP4K4_3985	927.511	-0.250494	0.313686	-0.798549	0.424552	1		MAP4K4_3985	927.511	-0.40305	0.371871	-1.08384	0.278434	0.770533		MAP4K4_3985	927.511	-0.494022	0.315294	-1.56686	0.117147	0.262652		MAP4K4_3985	927.511	-0.177701	0.313649	-0.56656	0.571013	0.824093		MAP4K4_3985	927.511
MAP7_3988	236.016	0.701189	0.557883	1.25687	0.208799	0.358691		MAP7_3988	236.016	-0.878388	0.559352	-1.57037	0.11633	NA		MAP7_3988	236.016	-0.32997	0.473231	-0.697269	0.485634	1		MAP7_3988	236.016	0.149461	0.559387	0.267187	0.789325	1		MAP7_3988	236.016	0.323485	0.473701	0.682889	0.494677	0.626993		MAP7_3988	236.016	-0.940566	0.475581	-1.97772	0.0479604	0.22513		MAP7_3988	236.016
MAPK1_3989	28.5109	-0.56569	0.521495	-1.08475	0.278034	NA		MAPK1_3989	28.5109	0.397692	0.462734	0.859441	0.390098	NA		MAPK1_3989	28.5109	0.0804886	0.409023	0.196782	0.843998	1		MAPK1_3989	28.5109	-0.774907	0.533296	-1.45305	0.146209	0.675353		MAPK1_3989	28.5109	-0.0524982	0.43387	-0.121	0.903691	0.939007		MAPK1_3989	28.5109	-0.214058	0.417965	-0.512145	0.60855	0.845266		MAPK1_3989	28.5109
MAPK1_3990	28.2181	-0.936938	0.630519	-1.48598	0.137285	NA		MAPK1_3990	28.2181	0.544997	0.558476	0.975864	0.329132	NA		MAPK1_3990	28.2181	0.458883	0.482754	0.950552	0.341832	1		MAPK1_3990	28.2181	-0.879107	0.62771	-1.4005	0.161364	0.693967		MAPK1_3990	28.2181	-0.74519	0.539122	-1.38223	0.166902	0.322057		MAPK1_3990	28.2181	0.211762	0.487814	0.434105	0.664212	0.867396		MAPK1_3990	28.2181
MAPK13_3996	12.451	0.923514	0.887022	1.04114	0.297811	NA		MAPK13_3996	12.451	-1.11526	0.934643	-1.19325	0.232772	NA		MAPK13_3996	12.451	-0.108751	0.77502	-0.14032	0.888407	1		MAPK13_3996	12.451	0.18762	0.919516	0.204042	0.838321	1		MAPK13_3996	12.451	2.09569	0.736311	2.8462	0.00442438	NA		MAPK13_3996	12.451	1.22613	0.738503	1.66029	0.0968559	0.338424		MAPK13_3996	12.451
MAPK14_4000	257.945	0.804333	0.572992	1.40374	0.160395	0.308918		MAPK14_4000	257.945	-1.056	0.575549	-1.83478	0.0665389	NA		MAPK14_4000	257.945	-0.173647	0.485934	-0.357347	0.720832	1		MAPK14_4000	257.945	0.307222	0.574381	0.534876	0.592736	0.97304		MAPK14_4000	257.945	0.682681	0.4858	1.40527	0.159941	0.314988		MAPK14_4000	257.945	0.114643	0.485269	0.236246	0.813242	0.932322		MAPK14_4000	257.945
MAPK1IP1L_4001	9.53763	0.498758	0.770485	0.64733	0.517418	NA		MAPK1IP1L_4001	9.53763	-1.53605	0.840592	-1.82735	0.0676474	NA		MAPK1IP1L_4001	9.53763	-0.487338	0.683408	-0.7131	0.475784	1		MAPK1IP1L_4001	9.53763	-1.63971	0.992716	-1.65174	0.0985866	0.614342		MAPK1IP1L_4001	9.53763	0.188897	0.686665	0.275093	0.783244	NA		MAPK1IP1L_4001	9.53763	0.340926	0.647499	0.526528	0.598521	0.839016		MAPK1IP1L_4001	9.53763
MAPK3_4002	38.9863	-0.621397	0.418798	-1.48376	0.137872	NA		MAPK3_4002	38.9863	0.631765	0.363324	1.73885	0.0820618	NA		MAPK3_4002	38.9863	0.242778	0.321808	0.754421	0.450597	1		MAPK3_4002	38.9863	0.202699	0.389646	0.520213	0.602915	0.977877		MAPK3_4002	38.9863	0.0531729	0.342621	0.155195	0.876668	0.920925		MAPK3_4002	38.9863	0.1515	0.324621	0.466698	0.640716	0.859484		MAPK3_4002	38.9863
MAPK9_4009	611.72	0.215582	0.171714	1.25547	0.209307	0.358895		MAPK9_4009	611.72	-0.287652	0.169646	-1.6956	0.0899609	NA		MAPK9_4009	611.72	-0.13382	0.145278	-0.921133	0.356981	1		MAPK9_4009	611.72	-0.0550553	0.173163	-0.317939	0.750531	1		MAPK9_4009	611.72	0.376887	0.146422	2.57398	0.0100536	0.0731124		MAPK9_4009	611.72	0.208709	0.144264	1.44671	0.147977	0.427505		MAPK9_4009	611.72
MAPKAPK2_4012	1590.25	0.143217	0.245511	0.583342	0.559663	0.680671		MAPKAPK2_4012	1590.25	-0.469676	0.245092	-1.91633	0.0553236	0.196784		MAPKAPK2_4012	1590.25	-0.140551	0.207485	-0.677404	0.49815	1		MAPKAPK2_4012	1590.25	0.190814	0.245472	0.777334	0.436962	0.895681		MAPKAPK2_4012	1590.25	0.271247	0.207908	1.30465	0.192012	0.345616		MAPKAPK2_4012	1590.25	0.136161	0.207281	0.656891	0.511251	0.794853		MAPKAPK2_4012	1590.25
MAPKAPK3_4013	19.0375	-0.0611794	0.40578	-0.15077	0.880157	NA		MAPKAPK3_4013	19.0375	0.650697	0.321616	2.02321	0.0430512	NA		MAPKAPK3_4013	19.0375	0.379394	0.302011	1.25623	0.209034	1		MAPKAPK3_4013	19.0375	0.392772	0.375906	1.04487	0.296084	0.785967		MAPKAPK3_4013	19.0375	0.31692	0.333484	0.950329	0.341945	0.494127		MAPKAPK3_4013	19.0375	0.24181	0.311621	0.775974	0.437764	0.743628		MAPKAPK3_4013	19.0375
MAPKAPK5_4016	32.8874	-0.614451	0.416486	-1.47532	0.140126	NA		MAPKAPK5_4016	32.8874	0.804565	0.335954	2.39487	0.0166264	NA		MAPKAPK5_4016	32.8874	-0.245475	0.320192	-0.76665	0.44329	1		MAPKAPK5_4016	32.8874	-0.620913	0.417119	-1.48858	0.136599	0.660257		MAPKAPK5_4016	32.8874	-0.314035	0.349235	-0.899207	0.368542	0.518168		MAPKAPK5_4016	32.8874	0.219855	0.309425	0.710526	0.477378	0.776455		MAPKAPK5_4016	32.8874
MAPT_4019	93.3673	1.01661	0.379647	2.67778	0.00741118	0.0900859		MAPT_4019	93.3673	-0.103603	0.380408	-0.272346	0.785356	NA		MAPT_4019	93.3673	0.0101076	0.326956	0.0309143	0.975338	1		MAPT_4019	93.3673	0.475343	0.385059	1.23447	0.217029	0.734839		MAPT_4019	93.3673	0.61133	0.328911	1.85865	0.0630768	0.185085		MAPT_4019	93.3673	0.411835	0.323782	1.27195	0.20339	0.509481		MAPT_4019	93.3673
MARCKS_4021	825.684	-0.0458727	0.28614	-0.160316	0.872632	0.915856		MARCKS_4021	825.684	0.357562	0.284387	1.25731	0.208642	NA		MARCKS_4021	825.684	-0.120497	0.241502	-0.498948	0.617816	1		MARCKS_4021	825.684	-0.318855	0.28675	-1.11196	0.266154	0.767583		MARCKS_4021	825.684	-0.650893	0.244367	-2.66359	0.00773127	0.0651441		MARCKS_4021	825.684	-0.591682	0.242308	-2.44186	0.0146119	0.0994407		MARCKS_4021	825.684
MAST2_4033	95.8692	0.27116	0.330558	0.820312	0.412038	0.555187		MAST2_4033	95.8692	0.503414	0.31731	1.58651	0.112625	NA		MAST2_4033	95.8692	-0.277536	0.282314	-0.983074	0.325571	1		MAST2_4033	95.8692	-0.160853	0.338443	-0.475272	0.634593	0.988124		MAST2_4033	95.8692	0.281046	0.28536	0.984886	0.32468	0.477419		MAST2_4033	95.8692	0.458554	0.274623	1.66976	0.0949671	0.335825		MAST2_4033	95.8692
MBNL1_4056	675.725	-0.0092995	0.20837	-0.0446298	0.964402	0.980263		MBNL1_4056	675.725	-0.393865	0.206587	-1.90653	0.0565816	NA		MBNL1_4056	675.725	-0.18002	0.175737	-1.02437	0.30566	1		MBNL1_4056	675.725	-0.254883	0.209336	-1.21758	0.223384	0.738392		MBNL1_4056	675.725	-0.187368	0.178366	-1.05047	0.293502	0.447072		MBNL1_4056	675.725	-0.293546	0.176149	-1.66647	0.0956207	0.336257		MBNL1_4056	675.725
MBNL2_4059	1136.7	-0.346631	0.218362	-1.58741	0.112419	0.255322		MBNL2_4059	1136.7	-0.534813	0.21688	-2.46594	0.0136653	0.105243		MBNL2_4059	1136.7	-0.0661259	0.18362	-0.360124	0.718754	1		MBNL2_4059	1136.7	-0.517156	0.218817	-2.36342	0.0181073	0.459079		MBNL2_4059	1136.7	-0.230702	0.185327	-1.24484	0.213192	0.369152		MBNL2_4059	1136.7	-0.606064	0.184508	-3.28476	0.00102068	0.013665		MBNL2_4059	1136.7
MBOAT7_4061	11.4641	0.151723	0.55264	0.274542	0.783668	NA		MBOAT7_4061	11.4641	0.202842	0.489928	0.414024	0.678857	NA		MBOAT7_4061	11.4641	0.0501045	0.450674	0.111177	0.911476	1		MBOAT7_4061	11.4641	-1.12976	0.693819	-1.62833	0.103455	0.616397		MBOAT7_4061	11.4641	0.190564	0.481855	0.39548	0.692488	NA		MBOAT7_4061	11.4641	-0.0315562	0.460452	-0.068533	0.945361	0.976771		MBOAT7_4061	11.4641
MCL1_4068	21.9908	-0.464386	0.460839	-1.0077	0.313599	NA		MCL1_4068	21.9908	0.294429	0.380686	0.773417	0.439276	NA		MCL1_4068	21.9908	-0.106299	0.353243	-0.300925	0.763472	1		MCL1_4068	21.9908	-1.20622	0.525462	-2.29555	0.0217016	0.467876		MCL1_4068	21.9908	-0.751741	0.420955	-1.7858	0.0741322	0.205322		MCL1_4068	21.9908	-0.181224	0.359777	-0.50371	0.614465	0.84758		MCL1_4068	21.9908
MCM10_4071	78.0768	-0.522115	0.32229	-1.62002	0.105229	0.245215		MCM10_4071	78.0768	-0.169975	0.300764	-0.565142	0.571977	NA		MCM10_4071	78.0768	-0.088363	0.260481	-0.33923	0.734436	1		MCM10_4071	78.0768	-0.485094	0.321639	-1.50819	0.131505	0.654443		MCM10_4071	78.0768	-0.995538	0.291666	-3.41328	0.000641862	0.0170664		MCM10_4071	78.0768	-1.07091	0.277316	-3.86169	0.000112606	0.0021804		MCM10_4071	78.0768
MCM3_4072	701.448	0.0789373	0.262561	0.300643	0.763687	0.840192		MCM3_4072	701.448	-0.515725	0.261686	-1.97078	0.0487496	NA		MCM3_4072	701.448	-0.158625	0.221789	-0.715206	0.474482	1		MCM3_4072	701.448	0.0147764	0.262748	0.0562381	0.955152	1		MCM3_4072	701.448	-0.420252	0.22457	-1.87137	0.0612945	0.182208		MCM3_4072	701.448	-0.796991	0.223337	-3.56856	0.000358943	0.00570854		MCM3_4072	701.448
MCM4_4075	135.776	-1.40245	0.567319	-2.47206	0.0134335	0.10327		MCM4_4075	135.776	0.83558	0.547892	1.52508	0.127239	NA		MCM4_4075	135.776	0.0957707	0.466528	0.205284	0.83735	1		MCM4_4075	135.776	-0.807622	0.560199	-1.44167	0.149395	0.677352		MCM4_4075	135.776	-1.3315	0.484246	-2.74964	0.00596614	0.0587521		MCM4_4075	135.776	-1.23179	0.474401	-2.59652	0.00941728	0.0734638		MCM4_4075	135.776
MCM7_4079	255.101	-0.0176871	0.247164	-0.0715602	0.942952	0.968139		MCM7_4079	255.101	0.406186	0.24014	1.69145	0.09075	NA		MCM7_4079	255.101	0.115179	0.206522	0.557706	0.577045	1		MCM7_4079	255.101	0.0392493	0.246828	0.159015	0.873657	1		MCM7_4079	255.101	-0.406002	0.215521	-1.88382	0.05959	0.179144		MCM7_4079	255.101	-0.151836	0.208089	-0.729669	0.465593	0.767907		MCM7_4079	255.101
MCOLN1_4080	71.2645	0.976085	0.380701	2.56392	0.0103499	0.0960428		MCOLN1_4080	71.2645	-0.337112	0.384256	-0.877309	0.380319	NA		MCOLN1_4080	71.2645	-0.153529	0.331991	-0.46245	0.643758	1		MCOLN1_4080	71.2645	0.391217	0.389089	1.00547	0.314671	0.809618		MCOLN1_4080	71.2645	0.274523	0.337662	0.813012	0.416211	0.560492		MCOLN1_4080	71.2645	0.0104049	0.330457	0.0314864	0.974882	0.988865		MCOLN1_4080	71.2645
MCUR1_4086	229.829	-0.839201	0.275151	-3.04997	0.00228866	0.068165		MCUR1_4086	229.829	0.39028	0.258789	1.5081	0.13153	NA		MCUR1_4086	229.829	-0.141042	0.223845	-0.630087	0.528638	1		MCUR1_4086	229.829	-0.307787	0.269005	-1.14417	0.252555	0.755429		MCUR1_4086	229.829	-0.224955	0.230353	-0.97657	0.328782	0.481641		MCUR1_4086	229.829	0.105687	0.222788	0.474382	0.635227	0.856946		MCUR1_4086	229.829
MDH1_4087	412.15	-0.266626	0.290386	-0.918177	0.358526	0.503774		MDH1_4087	412.15	-0.0518115	0.286441	-0.18088	0.856462	NA		MDH1_4087	412.15	-0.134141	0.243933	-0.54991	0.582381	1		MDH1_4087	412.15	-0.529443	0.291811	-1.81433	0.0696266	0.569811		MDH1_4087	412.15	-0.613821	0.249512	-2.46008	0.0138904	0.0857944		MDH1_4087	412.15	-0.543764	0.24541	-2.21574	0.0267094	0.149288		MDH1_4087	412.15
ME2_4100	117.444	-0.814843	0.416877	-1.95464	0.050626	0.16938		ME2_4100	117.444	0.561697	0.394545	1.42366	0.154546	NA		ME2_4100	117.444	-0.112261	0.340737	-0.329465	0.741805	1		ME2_4100	117.444	-0.207362	0.40771	-0.508601	0.611032	0.979787		ME2_4100	117.444	-0.433527	0.352761	-1.22895	0.219089	0.373911		ME2_4100	117.444	-0.000635861	0.340261	-0.00186875	0.998509	0.998816		ME2_4100	117.444
MED1_4106	968.425	0.388404	0.336494	1.15427	0.24839	0.398504		MED1_4106	968.425	-0.692619	0.336566	-2.0579	0.0395998	NA		MED1_4106	968.425	-0.203332	0.284738	-0.714104	0.475163	1		MED1_4106	968.425	0.171695	0.336808	0.509771	0.610212	0.978862		MED1_4106	968.425	0.378258	0.285042	1.32703	0.1845	0.338581		MED1_4106	968.425	-0.0850601	0.28464	-0.298834	0.765067	0.913643		MED1_4106	968.425
MED21_4109	208.545	-0.868085	0.355413	-2.44247	0.0145873	0.104537		MED21_4109	208.545	0.320741	0.342172	0.937368	0.348569	NA		MED21_4109	208.545	-0.159438	0.293235	-0.543721	0.586633	1		MED21_4109	208.545	-0.574465	0.352464	-1.62985	0.103132	0.616397		MED21_4109	208.545	-0.73437	0.303348	-2.42088	0.015483	0.0897114		MED21_4109	208.545	-0.402127	0.294703	-1.36452	0.172404	0.462315		MED21_4109	208.545
MEF2C_4112	4.91841	-0.0449589	1.05377	-0.0426649	0.965969	NA		MEF2C_4112	4.91841	1.13636	0.883945	1.28555	0.198599	NA		MEF2C_4112	4.91841	0.45203	0.814821	0.554761	0.579058	1		MEF2C_4112	4.91841	-0.130248	1.06649	-0.122127	0.902798	1		MEF2C_4112	4.91841	1.86981	0.779823	2.39774	0.0164968	NA		MEF2C_4112	4.91841	-0.835498	0.951872	-0.877742	0.380083	0.698538		MEF2C_4112	4.91841
MEFV_4116	3.15431	1.07659	1.26834	0.848818	0.395982	NA		MEFV_4116	3.15431	-1.51701	1.41634	-1.07108	0.284134	NA		MEFV_4116	3.15431	0.0985614	1.11062	0.0887445	0.929285	1		MEFV_4116	3.15431	-0.12902	1.37155	-0.0940693	0.925054	1		MEFV_4116	3.15431	-0.181133	1.20039	-0.150895	0.880059	NA		MEFV_4116	3.15431	-1.24941	1.26035	-0.991323	0.321528	0.648036		MEFV_4116	3.15431
MELK_4117	19.9631	-0.933625	0.662351	-1.40956	0.158669	NA		MELK_4117	19.9631	0.650486	0.574545	1.13218	0.257561	NA		MELK_4117	19.9631	-0.048053	0.51057	-0.0941162	0.925017	1		MELK_4117	19.9631	-0.999982	0.667421	-1.49828	0.134061	0.656355		MELK_4117	19.9631	-1.5421	0.620428	-2.48553	0.0129357	0.0822942		MELK_4117	19.9631	-0.504561	0.526142	-0.958983	0.337567	0.663402		MELK_4117	19.9631
MEST_4122	47.3155	-0.22993	0.493494	-0.465923	0.641271	0.747879		MEST_4122	47.3155	0.609564	0.465456	1.3096	0.19033	NA		MEST_4122	47.3155	-0.656578	0.418647	-1.56833	0.116803	1		MEST_4122	47.3155	-1.84029	0.565706	-3.25309	0.00114157	0.239782		MEST_4122	47.3155	-0.582345	0.436531	-1.33403	0.182194	0.336672		MEST_4122	47.3155	-1.0412	0.429977	-2.42153	0.0154552	0.103661		MEST_4122	47.3155
MET_4125	1.22061	-1.17925	1.87966	-0.627374	0.530414	NA		MET_4125	1.22061	-0.739745	1.81293	-0.408038	0.683245	NA		MET_4125	1.22061	1.22313	1.29238	0.946415	0.343937	1		MET_4125	1.22061	-1.17605	1.87981	-0.625621	0.531564	0.944209		MET_4125	1.22061	-0.894288	1.58385	-0.56463	0.572326	NA		MET_4125	1.22061	0.84657	1.37231	0.616894	0.537305	NA		MET_4125	1.22061
METRN_4129	309.576	-0.772224	0.412176	-1.87353	0.0609954	0.182748		METRN_4129	309.576	0.541644	0.405423	1.336	0.18155	NA		METRN_4129	309.576	0.483887	0.343748	1.40768	0.159226	1		METRN_4129	309.576	-0.0938235	0.409082	-0.229352	0.818596	1		METRN_4129	309.576	-0.864972	0.35149	-2.46087	0.0138599	0.0857944		METRN_4129	309.576	-0.568566	0.34634	-1.64164	0.100664	0.344334		METRN_4129	309.576
METTL2A_4134	12.6903	0.241259	0.645108	0.373983	0.708417	NA		METTL2A_4134	12.6903	0.704372	0.594036	1.18574	0.235725	NA		METTL2A_4134	12.6903	-0.401377	0.558153	-0.719116	0.47207	1		METTL2A_4134	12.6903	-0.100263	0.665569	-0.150643	0.880258	1		METTL2A_4134	12.6903	-0.524685	0.608139	-0.862771	0.388264	NA		METTL2A_4134	12.6903	-0.568171	0.571431	-0.994296	0.320079	0.64712		METTL2A_4134	12.6903
MIF_4173	337.645	-0.978075	0.481033	-2.03328	0.0420243	0.156254		MIF_4173	337.645	0.922801	0.473435	1.94916	0.0512761	NA		MIF_4173	337.645	0.438469	0.401483	1.09212	0.274779	1		MIF_4173	337.645	-0.416293	0.478281	-0.870395	0.384085	0.860725		MIF_4173	337.645	-0.940461	0.40893	-2.29981	0.0214591	0.106539		MIF_4173	337.645	0.0807931	0.402158	0.200899	0.840778	0.945615		MIF_4173	337.645
MKNK1_4185	16.1987	0.016466	0.550933	0.0298875	0.976157	NA		MKNK1_4185	16.1987	-0.281791	0.515118	-0.547042	0.58435	NA		MKNK1_4185	16.1987	0.0984368	0.446664	0.220382	0.825573	1		MKNK1_4185	16.1987	0.395155	0.531023	0.74414	0.456792	0.907666		MKNK1_4185	16.1987	0.112173	0.476832	0.235246	0.814018	0.877453		MKNK1_4185	16.1987	0.410053	0.438851	0.934377	0.350109	0.672247		MKNK1_4185	16.1987
MLEC_4188	84.415	-1.03146	0.454652	-2.26868	0.0232877	0.119682		MLEC_4188	84.415	0.512726	0.422796	1.2127	0.225243	NA		MLEC_4188	84.415	0.0967716	0.364145	0.26575	0.790432	1		MLEC_4188	84.415	-0.59313	0.445073	-1.33266	0.182645	0.699857		MLEC_4188	84.415	-0.507743	0.381583	-1.33062	0.183313	0.33723		MLEC_4188	84.415	-0.353082	0.368823	-0.957321	0.338405	0.663402		MLEC_4188	84.415
MLLT11_4193	2072.67	0.267962	0.205239	1.30561	0.191685	0.34286		MLLT11_4193	2072.67	0.329796	0.204379	1.61365	0.106603	0.260482		MLLT11_4193	2072.67	-0.0980463	0.173531	-0.565006	0.572069	1		MLLT11_4193	2072.67	-0.0307357	0.205631	-0.14947	0.881183	1		MLLT11_4193	2072.67	0.0187529	0.174361	0.107552	0.914351	0.945567		MLLT11_4193	2072.67	-0.0798698	0.17355	-0.460212	0.645364	0.861506		MLLT11_4193	2072.67
MMP1_4206	36.6829	1.42953	0.778062	1.8373	0.0661655	NA		MMP1_4206	36.6829	0.0449646	0.785264	0.0572605	0.954338	NA		MMP1_4206	36.6829	0.412489	0.67203	0.613796	0.53935	1		MMP1_4206	36.6829	0.152581	0.814626	0.187302	0.851424	1		MMP1_4206	36.6829	0.375883	0.695476	0.540468	0.588874	0.706		MMP1_4206	36.6829	3.12275	0.643748	4.8509	1.22905e-06	4.54331e-05		MMP1_4206	36.6829
MMP2_4213	70.4852	1.5287	1.22009	1.25294	0.210229	0.359731		MMP2_4213	70.4852	-3.39428	1.2745	-2.66322	0.00773959	NA		MMP2_4213	70.4852	-0.370589	1.03802	-0.357016	0.72108	1		MMP2_4213	70.4852	0.553931	1.22408	0.45253	0.650887	0.995901		MMP2_4213	70.4852	0.627726	1.03683	0.605428	0.544895	0.670748		MMP2_4213	70.4852	-0.791034	1.04163	-0.759418	0.447602	0.752097		MMP2_4213	70.4852
MMP3_4216	1.24815	-2.26399	2.60295	-0.869779	0.384421	NA		MMP3_4216	1.24815	-3.32014	2.60336	-1.27533	0.202192	NA		MMP3_4216	1.24815	-1.05296	2.11851	-0.497031	0.619167	1		MMP3_4216	1.24815	-2.26081	2.60336	-0.868421	0.385164	0.861099		MMP3_4216	1.24815	-1.97905	2.18698	-0.904923	0.365506	NA		MMP3_4216	1.24815	0.368843	1.97655	0.186609	0.851967	0.949218		MMP3_4216	1.24815
MNAT1_4225	354.604	0.6355	0.299458	2.12217	0.0338238	0.142427		MNAT1_4225	354.604	-0.685617	0.300545	-2.28124	0.0225341	NA		MNAT1_4225	354.604	-0.191688	0.254859	-0.752136	0.451969	1		MNAT1_4225	354.604	-0.025229	0.30231	-0.0834542	0.93349	1		MNAT1_4225	354.604	0.647266	0.254721	2.54108	0.011051	0.0759916		MNAT1_4225	354.604	0.124946	0.25391	0.492087	0.622658	0.852432		MNAT1_4225	354.604
MOK_4238	222.301	0.000312782	0.323768	0.000966067	0.999229	0.99986		MOK_4238	222.301	-1.17388	0.324727	-3.61496	0.000300397	NA		MOK_4238	222.301	-0.486634	0.27455	-1.77248	0.0763152	1		MOK_4238	222.301	0.0572267	0.323494	0.176902	0.859586	1		MOK_4238	222.301	0.0607053	0.276048	0.219908	0.825943	0.884528		MOK_4238	222.301	-0.725408	0.27632	-2.62524	0.00865868	0.0697195		MOK_4238	222.301
MORF4L1_4240	87.6027	-1.0903	0.549119	-1.98554	0.047084	0.163966		MORF4L1_4240	87.6027	0.938895	0.52013	1.80512	0.0710564	NA		MORF4L1_4240	87.6027	-0.0357765	0.447296	-0.0799839	0.93625	1		MORF4L1_4240	87.6027	-0.907144	0.545507	-1.66294	0.0963251	0.612233		MORF4L1_4240	87.6027	-1.20288	0.474925	-2.53277	0.0113165	0.0762569		MORF4L1_4240	87.6027	-0.283366	0.449605	-0.630256	0.528527	0.801107		MORF4L1_4240	87.6027
MPC2_4243	358.042	0.259303	0.212343	1.22115	0.222028	0.372401		MPC2_4243	358.042	0.187019	0.208145	0.898506	0.368916	NA		MPC2_4243	358.042	0.0848724	0.178873	0.474485	0.635154	1		MPC2_4243	358.042	0.303828	0.212151	1.43213	0.152105	0.682108		MPC2_4243	358.042	0.266427	0.18203	1.46364	0.143293	0.29515		MPC2_4243	358.042	0.35827	0.17797	2.01309	0.0441049	0.211612		MPC2_4243	358.042
MRE11_4256	671.142	0.826901	0.59184	1.39717	0.162363	0.310341		MRE11_4256	671.142	-1.66858	0.593926	-2.8094	0.00496344	NA		MRE11_4256	671.142	-0.463237	0.501171	-0.924311	0.355324	1		MRE11_4256	671.142	0.299869	0.59238	0.506211	0.612709	0.980036		MRE11_4256	671.142	0.684596	0.500781	1.36706	0.171608	0.32566		MRE11_4256	671.142	-0.117555	0.500808	-0.23473	0.814419	0.932664		MRE11_4256	671.142
MRPL12_4260	357.343	-0.682057	0.344983	-1.97707	0.0480332	0.165338		MRPL12_4260	357.343	0.356601	0.337941	1.05522	0.291325	NA		MRPL12_4260	357.343	0.387042	0.286862	1.34922	0.177265	1		MRPL12_4260	357.343	-0.198387	0.342423	-0.57936	0.562346	0.960543		MRPL12_4260	357.343	-0.398578	0.29251	-1.36262	0.173004	0.32753		MRPL12_4260	357.343	0.00793721	0.28783	0.0275761	0.978	0.990176		MRPL12_4260	357.343
MRPL13_4261	417.784	-0.793253	0.371146	-2.1373	0.0325732	0.139115		MRPL13_4261	417.784	-0.0459842	0.365684	-0.125749	0.899931	NA		MRPL13_4261	417.784	-0.113673	0.31048	-0.36612	0.714275	1		MRPL13_4261	417.784	-0.582002	0.370162	-1.57229	0.115883	0.639828		MRPL13_4261	417.784	-0.900458	0.316639	-2.8438	0.00445796	0.0487119		MRPL13_4261	417.784	-0.176539	0.31071	-0.568179	0.569913	0.823651		MRPL13_4261	417.784
MRPL15_4264	519.105	-0.330934	0.246959	-1.34004	0.180233	0.329565		MRPL15_4264	519.105	0.14215	0.242408	0.58641	0.5576	NA		MRPL15_4264	519.105	-0.0462838	0.206758	-0.223855	0.82287	1		MRPL15_4264	519.105	-0.237228	0.246577	-0.962087	0.336006	0.828418		MRPL15_4264	519.105	-0.310045	0.210719	-1.47137	0.141191	0.293428		MRPL15_4264	519.105	-0.105362	0.207029	-0.508923	0.610806	0.846297		MRPL15_4264	519.105
MRPL19_4268	56.3589	-1.04386	0.609898	-1.71153	0.0869834	0.220036		MRPL19_4268	56.3589	0.6321	0.572041	1.10499	0.269164	NA		MRPL19_4268	56.3589	0.026744	0.492521	0.0543004	0.956696	1		MRPL19_4268	56.3589	-0.438666	0.595099	-0.73713	0.461043	0.907666		MRPL19_4268	56.3589	-0.762731	0.518289	-1.47163	0.14112	0.293428		MRPL19_4268	56.3589	-0.189081	0.495276	-0.381769	0.702633	0.882218		MRPL19_4268	56.3589
MRPL37_4278	64.7656	-0.175119	0.310917	-0.563234	0.573276	0.691263		MRPL37_4278	64.7656	0.282749	0.282978	0.999191	0.317702	NA		MRPL37_4278	64.7656	0.123256	0.250192	0.492646	0.622263	1		MRPL37_4278	64.7656	-0.220326	0.312449	-0.705159	0.480711	0.920375		MRPL37_4278	64.7656	-0.211807	0.272096	-0.778428	0.436317	0.575582		MRPL37_4278	64.7656	0.281592	0.248868	1.13149	0.257848	0.580122		MRPL37_4278	64.7656
MRPL53_4285	6.38577	1.15079	0.737642	1.56009	0.118739	NA		MRPL53_4285	6.38577	-1.26354	0.83693	-1.50973	0.131111	NA		MRPL53_4285	6.38577	-1.21257	0.764878	-1.58531	0.112897	1		MRPL53_4285	6.38577	-0.122508	0.828147	-0.147931	0.882398	1		MRPL53_4285	6.38577	-0.095501	0.721619	-0.132343	0.894713	NA		MRPL53_4285	6.38577	0.23398	0.655462	0.35697	0.721115	0.891595		MRPL53_4285	6.38577
MRPS17_4291	159.799	-1.36501	0.601619	-2.2689	0.0232742	0.119682		MRPS17_4291	159.799	0.587672	0.585745	1.00329	0.315721	NA		MRPS17_4291	159.799	0.109233	0.497679	0.219486	0.826272	1		MRPS17_4291	159.799	-0.790749	0.59581	-1.32718	0.184448	0.701651		MRPS17_4291	159.799	-1.26643	0.512282	-2.47214	0.0134306	0.0841347		MRPS17_4291	159.799	-0.364017	0.499502	-0.728761	0.466148	0.768176		MRPS17_4291	159.799
MRPS2_4292	19.4681	-0.205257	0.566517	-0.362314	0.717117	NA		MRPS2_4292	19.4681	-0.685482	0.538903	-1.272	0.203375	NA		MRPS2_4292	19.4681	-0.23955	0.4642	-0.516049	0.60582	1		MRPS2_4292	19.4681	0.0222718	0.55455	0.0401619	0.967964	1		MRPS2_4292	19.4681	0.796099	0.454487	1.75164	0.079835	0.21322		MRPS2_4292	19.4681	0.330604	0.448205	0.737618	0.460747	0.76353		MRPS2_4292	19.4681
MRPS23_4296	8.37406	0.432338	0.651748	0.663351	0.507106	NA		MRPS23_4296	8.37406	1.17084	0.548863	2.1332	0.0329081	NA		MRPS23_4296	8.37406	0.279471	0.535395	0.52199	0.601677	1		MRPS23_4296	8.37406	-0.811643	0.814483	-0.996513	0.319001	0.813644		MRPS23_4296	8.37406	-0.267061	0.637154	-0.419147	0.675109	NA		MRPS23_4296	8.37406	0.486237	0.528873	0.919384	0.357895	0.679248		MRPS23_4296	8.37406
MSH6_4310	109.235	-0.388464	0.35822	-1.08443	0.278175	0.42805		MSH6_4310	109.235	-0.195444	0.344285	-0.567682	0.570251	NA		MSH6_4310	109.235	-0.122018	0.29598	-0.412251	0.680156	1		MSH6_4310	109.235	-0.163768	0.354913	-0.461433	0.644488	0.993123		MSH6_4310	109.235	-0.707306	0.314732	-2.24733	0.024619	0.113295		MSH6_4310	109.235	-0.353458	0.298782	-1.183	0.236811	0.554605		MSH6_4310	109.235
MSMO1_4315	2119.02	-0.491712	0.306101	-1.60637	0.108193	0.248278		MSMO1_4315	2119.02	0.110988	0.30506	0.363824	0.715989	0.811262		MSMO1_4315	2119.02	-0.229322	0.258286	-0.887863	0.374614	1		MSMO1_4315	2119.02	-0.658059	0.306306	-2.14837	0.0316844	0.507431		MSMO1_4315	2119.02	-0.312577	0.259002	-1.20685	0.22749	0.383639		MSMO1_4315	2119.02	-0.480233	0.25847	-1.85798	0.0631716	0.263295		MSMO1_4315	2119.02
MSRA_4319	127.744	1.0679	0.665776	1.60399	0.108716	0.248874		MSRA_4319	127.744	-1.00584	0.670525	-1.50008	0.133595	NA		MSRA_4319	127.744	-0.234152	0.566448	-0.413369	0.679337	1		MSRA_4319	127.744	0.868278	0.666492	1.30276	0.192658	0.713327		MSRA_4319	127.744	0.908647	0.564981	1.60828	0.107774	0.248942		MSRA_4319	127.744	0.627678	0.563355	1.11418	0.265203	0.59049		MSRA_4319	127.744
MT1E_4328	7.48383	0.390644	1.01972	0.383091	0.701652	NA		MT1E_4328	7.48383	-1.0223	1.06708	-0.958027	0.338049	NA		MT1E_4328	7.48383	-0.174203	0.880598	-0.197823	0.843183	1		MT1E_4328	7.48383	-0.678404	1.19307	-0.568621	0.569614	0.963117		MT1E_4328	7.48383	-0.100752	0.951311	-0.105908	0.915655	NA		MT1E_4328	7.48383	1.28857	0.78364	1.64434	0.100105	0.344325		MT1E_4328	7.48383
MT1H_4330	1.09714	0.97777	1.66227	0.588214	0.556389	NA		MT1H_4330	1.09714	-3.11354	2.03829	-1.52752	0.126631	NA		MT1H_4330	1.09714	-2.44164	1.70745	-1.42999	0.152719	1		MT1H_4330	1.09714	-2.0542	2.03829	-1.0078	0.313548	0.809618		MT1H_4330	1.09714	0.468784	1.51638	0.309147	0.75721	NA		MT1H_4330	1.09714	0.116373	1.4905	0.0780765	0.937767	NA		MT1H_4330	1.09714
MT1HL1_4331	0.401098	3.99905	6.95698	0.574825	0.56541	NA		MT1HL1_4331	0.401098	-0.824181	7.08274	-0.116365	0.907363	NA		MT1HL1_4331	0.401098	-0.152363	5.98609	-0.0254529	0.979694	1		MT1HL1_4331	0.401098	0.235115	7.08274	0.0331954	0.973519	1		MT1HL1_4331	0.401098	1.3642	5.97435	0.228343	0.81938	NA		MT1HL1_4331	0.401098	-0.0459515	5.98609	-0.00767638	0.993875	NA		MT1HL1_4331	0.401098
MT1X_4333	6.87996	-0.346874	0.955835	-0.362902	0.716678	NA		MT1X_4333	6.87996	0.120191	0.757591	0.158649	0.873945	NA		MT1X_4333	6.87996	0.436025	0.670537	0.650263	0.515523	1		MT1X_4333	6.87996	-0.0612759	0.905677	-0.0676575	0.946058	1		MT1X_4333	6.87996	0.710233	0.705003	1.00742	0.313734	NA		MT1X_4333	6.87996	1.55188	0.609539	2.54599	0.0108968	0.0811599		MT1X_4333	6.87996
MT2A_4334	78.1859	-0.29314	0.64756	-0.452684	0.650776	0.755621		MT2A_4334	78.1859	0.921713	0.62397	1.47718	0.139629	NA		MT2A_4334	78.1859	0.481665	0.534428	0.901272	0.367444	1		MT2A_4334	78.1859	0.032864	0.641793	0.0512065	0.959161	1		MT2A_4334	78.1859	-0.742785	0.566534	-1.3111	0.189822	0.343605		MT2A_4334	78.1859	0.903656	0.531796	1.69925	0.0892714	0.328135		MT2A_4334	78.1859
MT3_4335	0.229324	-0.00811376	10.656	-0.000761428	0.999392	NA		MT3_4335	0.229324	2.53966	10.6068	0.239438	0.810766	NA		MT3_4335	0.229324	-0.392878	9.02836	-0.043516	0.96529	1		MT3_4335	0.229324	-0.00546786	10.6822	-0.000511868	0.999592	1		MT3_4335	0.229324	0.276273	9.02836	0.0306006	0.975588	NA		MT3_4335	0.229324	-0.28647	9.02836	-0.03173	0.974687	NA		MT3_4335	0.229324
MTA1_4336	882.359	0.773905	0.492252	1.57217	0.115911	0.259219		MTA1_4336	882.359	-0.996221	0.492929	-2.02103	0.0432771	NA		MTA1_4336	882.359	-0.208797	0.416546	-0.501259	0.616189	1		MTA1_4336	882.359	0.529008	0.49245	1.07424	0.282717	0.772749		MTA1_4336	882.359	0.612168	0.416538	1.46966	0.141654	0.293488		MTA1_4336	882.359	0.0701227	0.416346	0.168424	0.86625	0.953746		MTA1_4336	882.359
MTERF3_4338	99.8853	-0.297172	0.232837	-1.27631	0.201846	0.352992		MTERF3_4338	99.8853	0.0757368	0.207367	0.365232	0.714938	NA		MTERF3_4338	99.8853	0.0933135	0.183398	0.508802	0.610891	1		MTERF3_4338	99.8853	0.0321554	0.224972	0.142931	0.886345	1		MTERF3_4338	99.8853	-0.506931	0.208634	-2.42976	0.0151088	0.0894933		MTERF3_4338	99.8853	-0.167651	0.188467	-0.889551	0.373707	0.696247		MTERF3_4338	99.8853
MTF2_4342	159.456	0.346814	0.272261	1.27383	0.202724	0.353187		MTF2_4342	159.456	-0.116034	0.267285	-0.43412	0.664201	NA		MTF2_4342	159.456	-0.122214	0.231477	-0.527973	0.597518	1		MTF2_4342	159.456	0.114312	0.275032	0.415632	0.677679	1		MTF2_4342	159.456	0.466149	0.233278	1.99826	0.0456888	0.157132		MTF2_4342	159.456	0.379934	0.227934	1.66686	0.0955422	0.336257		MTF2_4342	159.456
MTFR1_4345	112.474	-0.421642	0.300753	-1.40196	0.160928	0.30894		MTFR1_4345	112.474	0.0469349	0.278668	0.168426	0.866248	NA		MTFR1_4345	112.474	0.0321655	0.242388	0.132702	0.894429	1		MTFR1_4345	112.474	-0.204888	0.296309	-0.691467	0.489272	0.925603		MTFR1_4345	112.474	-0.249239	0.257832	-0.966675	0.333707	0.48663		MTFR1_4345	112.474	0.627946	0.237397	2.64513	0.008166	0.0660796		MTFR1_4345	112.474
MTHFD1_4346	74.0081	-0.835583	0.380483	-2.19611	0.0280839	0.128573		MTHFD1_4346	74.0081	0.179193	0.347123	0.516223	0.605699	NA		MTHFD1_4346	74.0081	-0.0827396	0.302337	-0.273666	0.784341	1		MTHFD1_4346	74.0081	-0.915181	0.38312	-2.38876	0.0169056	0.459079		MTHFD1_4346	74.0081	-0.867665	0.331267	-2.61923	0.00881284	0.0685281		MTHFD1_4346	74.0081	-0.419273	0.307564	-1.36321	0.172817	0.462315		MTHFD1_4346	74.0081
MTMR2_4353	31.6653	0.216113	0.312945	0.69058	0.48983	NA		MTMR2_4353	31.6653	-0.00759358	0.28317	-0.0268164	0.978606	NA		MTMR2_4353	31.6653	-0.0441733	0.259791	-0.170034	0.864983	1		MTMR2_4353	31.6653	0.271959	0.310631	0.875504	0.3813	0.857826		MTMR2_4353	31.6653	-0.425713	0.303003	-1.40498	0.160027	0.314988		MTMR2_4353	31.6653	-0.0100835	0.262146	-0.038465	0.969317	0.987678		MTMR2_4353	31.6653
MUC1_4366	16.5875	1.25959	0.676159	1.86286	0.0624816	NA		MUC1_4366	16.5875	-0.262877	0.687589	-0.382316	0.702227	NA		MUC1_4366	16.5875	-0.432756	0.607113	-0.712809	0.475964	1		MUC1_4366	16.5875	0.353203	0.701008	0.503849	0.614367	0.980473		MUC1_4366	16.5875	0.653099	0.596488	1.09491	0.273558	0.430673		MUC1_4366	16.5875	-0.602273	0.616756	-0.976516	0.328809	0.65524		MUC1_4366	16.5875
MX1_4382	1.65568	-1.58363	1.70594	-0.928304	0.35325	NA		MX1_4382	1.65568	-0.254135	1.12049	-0.226808	0.820573	NA		MX1_4382	1.65568	0.735125	0.923601	0.795934	0.426071	1		MX1_4382	1.65568	0.674025	1.13655	0.593042	0.553153	0.957364		MX1_4382	1.65568	-1.06368	1.25663	-0.846456	0.397298	NA		MX1_4382	1.65568	-0.441654	1.07292	-0.411636	0.680606	0.873379		MX1_4382	1.65568
MYB_4387	2.36269	1.52273	1.15912	1.3137	0.188949	NA		MYB_4387	2.36269	-0.596424	1.26459	-0.471634	0.637188	NA		MYB_4387	2.36269	-0.00298628	1.07893	-0.00276781	0.997792	1		MYB_4387	2.36269	-3.08376	1.78697	-1.7257	0.0844021	0.588775		MYB_4387	2.36269	-0.192293	1.19727	-0.16061	0.8724	NA		MYB_4387	2.36269	-0.625822	1.17574	-0.532279	0.594533	0.837369		MYB_4387	2.36269
MYBL2_4391	67.0646	0.346807	0.320564	1.08187	0.279312	0.429443		MYBL2_4391	67.0646	-0.191544	0.313529	-0.61093	0.541246	NA		MYBL2_4391	67.0646	0.217379	0.26861	0.809274	0.418358	1		MYBL2_4391	67.0646	-0.256141	0.332994	-0.769206	0.441771	0.897744		MYBL2_4391	67.0646	-0.176821	0.287355	-0.615339	0.538331	0.665406		MYBL2_4391	67.0646	0.00304032	0.272077	0.0111745	0.991084	0.994979		MYBL2_4391	67.0646
MYC_4394	378.46	0.173868	0.261522	0.66483	0.506159	0.636745		MYC_4394	378.46	0.231335	0.256037	0.90352	0.36625	NA		MYC_4394	378.46	0.445031	0.218314	2.03849	0.0415005	1		MYC_4394	378.46	0.515643	0.259417	1.9877	0.0468451	0.517991		MYC_4394	378.46	0.960331	0.219495	4.37518	1.21333e-05	0.00096783		MYC_4394	378.46	2.11765	0.214515	9.87182	5.5156e-23	1.79422e-20		MYC_4394	378.46
MYCBP_4395	1.12187	2.43377	1.29914	1.87337	0.0610174	NA		MYCBP_4395	1.12187	-1.17212	1.78329	-0.65728	0.511001	NA		MYCBP_4395	1.12187	1.07164	1.21627	0.881084	0.378273	1		MYCBP_4395	1.12187	-1.60666	1.85099	-0.868	0.385394	0.861099		MYCBP_4395	1.12187	-0.301909	1.48271	-0.203619	0.838651	NA		MYCBP_4395	1.12187	-0.113638	1.44608	-0.0785836	0.937364	NA		MYCBP_4395	1.12187
MYL12A_4405	2.75922	1.1383	1.05233	1.08169	0.279392	NA		MYL12A_4405	2.75922	0.172277	1.04079	0.165524	0.868531	NA		MYL12A_4405	2.75922	-0.231832	1.03176	-0.224696	0.822216	1		MYL12A_4405	2.75922	1.58567	0.998723	1.5877	0.112355	0.63069		MYL12A_4405	2.75922	0.256921	1.0569	0.243089	0.807936	NA		MYL12A_4405	2.75922	0.80085	0.902697	0.887175	0.374985	0.696247		MYL12A_4405	2.75922
MYL9_4413	43.9278	-0.208501	0.769602	-0.270921	0.786452	NA		MYL9_4413	43.9278	0.780417	0.746901	1.04487	0.296081	NA		MYL9_4413	43.9278	1.10358	0.633954	1.74079	0.0817203	1		MYL9_4413	43.9278	0.125802	0.763641	0.164739	0.869149	1		MYL9_4413	43.9278	-0.9833	0.680591	-1.44477	0.148521	0.299672		MYL9_4413	43.9278	0.529252	0.638168	0.82933	0.406918	0.718208		MYL9_4413	43.9278
MYLK_4414	55.5611	-0.809407	0.59569	-1.35877	0.174219	0.323049		MYLK_4414	55.5611	0.384125	0.566267	0.678345	0.497553	NA		MYLK_4414	55.5611	0.102281	0.485676	0.210594	0.833204	1		MYLK_4414	55.5611	-0.932061	0.599221	-1.55545	0.119838	0.644519		MYLK_4414	55.5611	-0.75638	0.511504	-1.47874	0.139211	0.29069		MYLK_4414	55.5611	0.322629	0.48419	0.666327	0.505202	0.792584		MYLK_4414	55.5611
CIAO3_4450	38.799	0.184031	0.35994	0.511282	0.609154	NA		CIAO3_4450	38.799	0.198608	0.333516	0.595498	0.551511	NA		CIAO3_4450	38.799	0.345125	0.292285	1.18078	0.237689	1		CIAO3_4450	38.799	0.601799	0.34757	1.73145	0.0833716	0.588775		CIAO3_4450	38.799	0.248404	0.312491	0.794915	0.426663	0.569122		CIAO3_4450	38.799	0.305495	0.294588	1.03703	0.299724	0.622537		CIAO3_4450	38.799
NAT1_4454	0.842062	1.02739	1.8195	0.564655	0.572309	NA		NAT1_4454	0.842062	-0.610891	1.91358	-0.319239	0.749545	NA		NAT1_4454	0.842062	0.595312	1.55353	0.383199	0.701572	1		NAT1_4454	0.842062	-2.00514	2.16852	-0.924657	0.355144	0.833835		NAT1_4454	0.842062	-0.849095	1.77384	-0.478675	0.63217	NA		NAT1_4454	0.842062	-1.32437	1.8189	-0.728112	0.466545	NA		NAT1_4454	0.842062
NAT2_4457	1.09547	1.14671	1.36831	0.83805	0.402003	NA		NAT2_4457	1.09547	0.15627	1.35766	0.115102	0.908364	NA		NAT2_4457	1.09547	-0.0837172	1.30735	-0.0640358	0.948942	1		NAT2_4457	1.09547	1.77632	1.27597	1.39214	0.163881	0.69405		NAT2_4457	1.09547	-0.0970136	1.39023	-0.0697823	0.944367	NA		NAT2_4457	1.09547	-1.19074	1.51003	-0.788553	0.430374	NA		NAT2_4457	1.09547
NCAPD2_4474	69.0819	-0.0677314	0.27584	-0.245546	0.806034	0.86888		NCAPD2_4474	69.0819	-0.000758121	0.254061	-0.00298401	0.997619	NA		NCAPD2_4474	69.0819	0.0105883	0.224612	0.0471401	0.962402	1		NCAPD2_4474	69.0819	-0.0836829	0.276466	-0.302687	0.762128	1		NCAPD2_4474	69.0819	-0.107905	0.241824	-0.446213	0.655443	0.754438		NCAPD2_4474	69.0819	-0.583342	0.238209	-2.44887	0.0143306	0.0979361		NCAPD2_4474	69.0819
NCAPG_4478	456.425	-0.130032	0.453842	-0.286513	0.774485	0.845518		NCAPG_4478	456.425	-0.711225	0.452959	-1.57018	0.116374	NA		NCAPG_4478	456.425	-0.49916	0.383683	-1.30097	0.193269	1		NCAPG_4478	456.425	-0.159453	0.453944	-0.35126	0.725393	1		NCAPG_4478	456.425	-0.326219	0.385225	-0.846827	0.397092	0.542995		NCAPG_4478	456.425	-1.33063	0.385993	-3.44728	0.000566266	0.00832858		NCAPG_4478	456.425
NCAPG2_4481	4.84605	0.72909	0.905069	0.805562	0.420495	NA		NCAPG2_4481	4.84605	-0.0911592	0.886778	-0.102798	0.918123	NA		NCAPG2_4481	4.84605	0.2467	0.775607	0.318074	0.750429	1		NCAPG2_4481	4.84605	-0.221028	1.01685	-0.217365	0.827924	1		NCAPG2_4481	4.84605	0.385728	0.822635	0.468893	0.639146	NA		NCAPG2_4481	4.84605	0.769935	0.747355	1.03021	0.30291	0.626027		NCAPG2_4481	4.84605
NCAPH_4484	51.5423	-0.701202	0.46831	-1.4973	0.134315	0.281923		NCAPH_4484	51.5423	0.124598	0.436896	0.285189	0.775499	NA		NCAPH_4484	51.5423	0.0704679	0.37671	0.187061	0.851613	1		NCAPH_4484	51.5423	-0.350346	0.459403	-0.762612	0.445695	0.899232		NCAPH_4484	51.5423	-1.72372	0.443703	-3.88484	0.000102397	0.00510492		NCAPH_4484	51.5423	-1.3272	0.404052	-3.28474	0.00102078	0.013665		NCAPH_4484	51.5423
NCBP1_4487	297.909	0.0766158	0.152829	0.501316	0.616149	0.724073		NCBP1_4487	297.909	-0.0937232	0.145599	-0.643707	0.519765	NA		NCBP1_4487	297.909	0.0887673	0.126398	0.702284	0.482502	1		NCBP1_4487	297.909	0.0556839	0.153156	0.363577	0.716174	1		NCBP1_4487	297.909	-0.0379348	0.134061	-0.282967	0.777202	0.85002		NCBP1_4487	297.909	-0.142186	0.128647	-1.10524	0.269057	0.596213		NCBP1_4487	297.909
NCK1_4491	177.586	-0.691789	0.278452	-2.48441	0.0129766	0.102184		NCK1_4491	177.586	0.158958	0.261376	0.608158	0.543083	NA		NCK1_4491	177.586	-0.256284	0.227336	-1.12733	0.259601	1		NCK1_4491	177.586	-0.478024	0.275447	-1.73545	0.0826608	0.588775		NCK1_4491	177.586	-0.609372	0.23952	-2.54414	0.0109546	0.0759619		NCK1_4491	177.586	0.160436	0.224856	0.713506	0.475533	0.774922		NCK1_4491	177.586
NCK2_4492	14.7006	0.769363	0.407454	1.88822	0.0589965	NA		NCK2_4492	14.7006	0.454371	0.371836	1.22197	0.22172	NA		NCK2_4492	14.7006	-0.197625	0.375964	-0.525649	0.599132	1		NCK2_4492	14.7006	0.578595	0.41955	1.37908	0.167869	0.69418		NCK2_4492	14.7006	0.0233392	0.403078	0.0579024	0.953826	0.973071		NCK2_4492	14.7006	0.163189	0.361974	0.450832	0.652111	0.866202		NCK2_4492	14.7006
NCOA3_4501	39.1978	0.502487	0.373294	1.34609	0.178274	NA		NCOA3_4501	39.1978	0.0888916	0.359412	0.247325	0.804657	NA		NCOA3_4501	39.1978	-0.262079	0.325819	-0.804369	0.421184	1		NCOA3_4501	39.1978	0.265455	0.380434	0.697769	0.485322	0.924815		NCOA3_4501	39.1978	0.393499	0.327946	1.19989	0.230183	0.386368		NCOA3_4501	39.1978	0.339974	0.313636	1.08398	0.278375	0.604912		NCOA3_4501	39.1978
MT.ND6_4508	16662.6	1.2749	0.644577	1.97788	0.0479422	0.165338		MT.ND6_4508	16662.6	-1.08325	0.644632	-1.68042	0.0928763	0.255924		MT.ND6_4508	16662.6	-1.00076	0.544851	-1.83677	0.0662444	1		MT.ND6_4508	16662.6	-0.544882	0.644666	-0.845215	0.397991	0.869506		MT.ND6_4508	16662.6	0.338765	0.544819	0.621793	0.534078	0.661515		MT.ND6_4508	16662.6	-1.96312	0.544954	-3.60235	0.000315353	0.00515499		MT.ND6_4508	16662.6
NDRG1_4510	3.40766	0.383926	1.00302	0.382769	0.701891	NA		NDRG1_4510	3.40766	1.11625	0.843323	1.32363	0.185626	NA		NDRG1_4510	3.40766	0.816211	0.774998	1.05318	0.292259	1		NDRG1_4510	3.40766	0.150207	1.03945	0.144506	0.885101	1		NDRG1_4510	3.40766	-0.00775655	0.932557	-0.00831751	0.993364	NA		NDRG1_4510	3.40766	1.22165	0.75443	1.61931	0.105381	0.356083		NDRG1_4510	3.40766
NDUFA1_4514	516.811	-2.88631	1.0014	-2.88227	0.00394827	0.073532		NDUFA1_4514	516.811	0.87248	0.993163	0.878487	0.37968	NA		NDUFA1_4514	516.811	-0.087933	0.839968	-0.104686	0.916625	1		NDUFA1_4514	516.811	-2.20576	0.998258	-2.20961	0.0271324	0.488867		NDUFA1_4514	516.811	-2.83333	0.848563	-3.33897	0.000840899	0.0206654		NDUFA1_4514	516.811	-0.727096	0.84045	-0.865128	0.386969	0.703382		NDUFA1_4514	516.811
NDUFA13_4515	208.669	-0.780429	0.535048	-1.45862	0.144671	0.292353		NDUFA13_4515	208.669	0.993192	0.525593	1.88966	0.0588035	NA		NDUFA13_4515	208.669	0.265327	0.446633	0.59406	0.552472	1		NDUFA13_4515	208.669	-0.88379	0.535968	-1.64896	0.0991558	0.614342		NDUFA13_4515	208.669	-1.0182	0.457649	-2.22485	0.0260916	0.115625		NDUFA13_4515	208.669	-0.0570851	0.447624	-0.127529	0.898522	0.964978		NDUFA13_4515	208.669
NDUFV2_4530	133.842	-1.81511	0.706009	-2.57095	0.010142	0.0955106		NDUFV2_4530	133.842	0.849894	0.681789	1.24656	0.212558	NA		NDUFV2_4530	133.842	0.0529557	0.579543	0.091375	0.927195	1		NDUFV2_4530	133.842	-1.6189	0.70292	-2.30311	0.0212726	0.467876		NDUFV2_4530	133.842	-1.28979	0.595241	-2.16684	0.0302469	0.123517		NDUFV2_4530	133.842	-0.477355	0.581825	-0.820444	0.411963	0.722434		NDUFV2_4530	133.842
NEFL_4536	10.8626	-1.20669	0.73111	-1.65049	0.0988426	NA		NEFL_4536	10.8626	-0.699718	0.602348	-1.16165	0.245377	NA		NEFL_4536	10.8626	-0.594593	0.536746	-1.10777	0.267959	1		NEFL_4536	10.8626	0.347467	0.6025	0.576709	0.564136	0.961103		NEFL_4536	10.8626	-1.9866	0.733301	-2.70913	0.00674608	NA		NEFL_4536	10.8626	-0.447966	0.533698	-0.839361	0.401267	0.713942		NEFL_4536	10.8626
NENF_4541	55.4532	-1.01904	0.581699	-1.75183	0.0798031	0.210038		NENF_4541	55.4532	0.883964	0.541262	1.63315	0.102437	NA		NENF_4541	55.4532	0.214546	0.466263	0.46014	0.645416	1		NENF_4541	55.4532	-0.647952	0.571688	-1.1334	0.257046	0.759313		NENF_4541	55.4532	-0.754305	0.494804	-1.52445	0.127396	0.2744		NENF_4541	55.4532	-0.286696	0.472196	-0.607156	0.543748	0.809154		NENF_4541	55.4532
NES_4542	107.858	-0.104397	0.330758	-0.315628	0.752285	0.831117		NES_4542	107.858	-0.138488	0.319476	-0.433485	0.664663	NA		NES_4542	107.858	-0.143835	0.276192	-0.52078	0.60252	1		NES_4542	107.858	-0.0558599	0.330182	-0.169179	0.865656	1		NES_4542	107.858	-0.339747	0.289306	-1.17435	0.240255	0.397601		NES_4542	107.858	-0.796596	0.285328	-2.79186	0.00524062	0.0476194		NES_4542	107.858
NEUROG2_4551	1.79324	0.0678939	1.55211	0.043743	0.965109	NA		NEUROG2_4551	1.79324	0.952107	1.37724	0.691317	0.489366	NA		NEUROG2_4551	1.79324	0.423761	1.23999	0.341744	0.732543	1		NEUROG2_4551	1.79324	-1.53677	1.92088	-0.800035	0.423691	0.883729		NEUROG2_4551	1.79324	0.232557	1.3344	0.174278	0.861647	NA		NEUROG2_4551	1.79324	0.492718	1.24021	0.397286	0.691157	0.87757		NEUROG2_4551	1.79324
NFATC3_4560	277.109	0.606494	0.421857	1.43768	0.150526	0.298624		NFATC3_4560	277.109	-0.903677	0.423626	-2.13319	0.0329088	NA		NFATC3_4560	277.109	-0.0998269	0.357773	-0.279023	0.780228	1		NFATC3_4560	277.109	0.300157	0.42296	0.709658	0.477916	0.91763		NFATC3_4560	277.109	0.399326	0.358874	1.11272	0.265829	0.422774		NFATC3_4560	277.109	0.0242844	0.357507	0.0679269	0.945844	0.976771		NFATC3_4560	277.109
NFATC4_4563	186.01	0.472382	0.527863	0.894895	0.370843	0.516772		NFATC4_4563	186.01	-0.82507	0.529014	-1.55964	0.118846	NA		NFATC4_4563	186.01	0.0809725	0.446495	0.181351	0.856092	1		NFATC4_4563	186.01	0.491709	0.527843	0.931544	0.351572	0.83326		NFATC4_4563	186.01	0.541207	0.447771	1.20867	0.22679	0.382998		NFATC4_4563	186.01	0.19809	0.446246	0.443904	0.657112	0.866202		NFATC4_4563	186.01
NFE2L2_4564	2224.28	0.0188505	0.320384	0.0588371	0.953082	0.974203		NFE2L2_4564	2224.28	-0.742028	0.320196	-2.31742	0.020481	0.120187		NFE2L2_4564	2224.28	-0.285874	0.270779	-1.05575	0.291083	1		NFE2L2_4564	2224.28	-0.0688194	0.320467	-0.214747	0.829965	1		NFE2L2_4564	2224.28	0.644594	0.270707	2.38115	0.0172586	0.0953805		NFE2L2_4564	2224.28	0.652676	0.270355	2.41415	0.015772	0.104921		NFE2L2_4564	2224.28
NFIL3_4565	264.491	1.23024	0.545479	2.25534	0.0241118	0.119909		NFIL3_4565	264.491	-1.25475	0.551011	-2.27718	0.0227755	NA		NFIL3_4565	264.491	-0.228401	0.464311	-0.491914	0.62278	1		NFIL3_4565	264.491	0.663669	0.547053	1.21317	0.225064	0.738751		NFIL3_4565	264.491	1.57837	0.461495	3.42014	0.0006259	0.016829		NFIL3_4565	264.491	1.18905	0.460828	2.58025	0.0098729	0.0759256		NFIL3_4565	264.491
NFKB1_4566	111.888	-0.219325	0.223661	-0.980616	0.326782	0.473321		NFKB1_4566	111.888	-0.282821	0.204723	-1.38148	0.167132	NA		NFKB1_4566	111.888	0.225153	0.175644	1.28187	0.199889	1		NFKB1_4566	111.888	0.0944507	0.216477	0.436309	0.662612	0.99696		NFKB1_4566	111.888	0.135843	0.188221	0.721721	0.470466	0.603336		NFKB1_4566	111.888	0.214835	0.176743	1.21552	0.224168	0.537677		NFKB1_4566	111.888
NFKB2_4567	20.8004	0.154576	0.457513	0.337862	0.735467	NA		NFKB2_4567	20.8004	-0.212671	0.423594	-0.502064	0.615622	NA		NFKB2_4567	20.8004	0.102657	0.372139	0.275857	0.782658	1		NFKB2_4567	20.8004	0.191673	0.455581	0.420722	0.673958	0.9993		NFKB2_4567	20.8004	0.529903	0.383355	1.38228	0.166886	0.322057		NFKB2_4567	20.8004	0.577802	0.358669	1.61096	0.107188	0.359838		NFKB2_4567	20.8004
NFKBIA_4568	10.5978	0.441936	0.624143	0.708068	0.478903	NA		NFKBIA_4568	10.5978	0.539558	0.567972	0.949973	0.342126	NA		NFKBIA_4568	10.5978	-0.150425	0.540426	-0.278346	0.780747	1		NFKBIA_4568	10.5978	-0.349839	0.692778	-0.50498	0.613573	0.980346		NFKBIA_4568	10.5978	-0.277671	0.598906	-0.46363	0.642913	NA		NFKBIA_4568	10.5978	0.263225	0.522839	0.503454	0.614645	0.84758		NFKBIA_4568	10.5978
NFKBIE_4571	15.0619	-0.847004	0.635303	-1.33323	0.182457	NA		NFKBIE_4571	15.0619	0.388339	0.504628	0.769554	0.441564	NA		NFKBIE_4571	15.0619	-0.203656	0.469515	-0.433758	0.664464	1		NFKBIE_4571	15.0619	-0.892703	0.640345	-1.3941	0.163288	0.69405		NFKBIE_4571	15.0619	-0.24103	0.509311	-0.473248	0.636036	0.74065		NFKBIE_4571	15.0619	0.100919	0.46024	0.219274	0.826437	0.937705		NFKBIE_4571	15.0619
NGB_4579	0.493987	2.22354	4.88852	0.454849	0.649218	NA		NGB_4579	0.493987	-1.30519	4.99838	-0.261123	0.793998	NA		NGB_4579	0.493987	-0.633319	4.22443	-0.149918	0.880829	1		NGB_4579	0.493987	3.02506	4.84694	0.624118	0.53255	0.944209		NGB_4579	0.493987	0.0358655	4.22443	0.00849001	0.993226	NA		NGB_4579	0.493987	1.7541	4.15386	0.422283	0.672819	NA		NGB_4579	0.493987
NHP2_4585	103.4	-1.02134	0.523583	-1.95068	0.0510954	0.169552		NHP2_4585	103.4	0.762788	0.499344	1.52758	0.126617	NA		NHP2_4585	103.4	0.265037	0.4268	0.620987	0.534608	1		NHP2_4585	103.4	-0.774459	0.519414	-1.49102	0.135955	0.660241		NHP2_4585	103.4	-0.921627	0.447868	-2.05781	0.0396082	0.14695		NHP2_4585	103.4	-0.228245	0.430196	-0.530561	0.595723	0.837892		NHP2_4585	103.4
NIPSNAP1_4593	4.32257	0.138277	0.974826	0.141848	0.8872	NA		NIPSNAP1_4593	4.32257	-0.705258	0.954617	-0.738787	0.460036	NA		NIPSNAP1_4593	4.32257	-1.30241	0.942251	-1.38224	0.166899	1		NIPSNAP1_4593	4.32257	-0.656743	1.08234	-0.60678	0.543997	0.951871		NIPSNAP1_4593	4.32257	-1.94806	1.15372	-1.6885	0.0913155	NA		NIPSNAP1_4593	4.32257	-4.38049	1.3653	-3.20844	0.00133457	0.016762		NIPSNAP1_4593	4.32257
NISCH_4595	94.5805	0.840231	0.619441	1.35643	0.174961	0.323774		NISCH_4595	94.5805	-1.20763	0.62695	-1.92619	0.0540802	NA		NISCH_4595	94.5805	0.260209	0.525	0.495637	0.620151	1		NISCH_4595	94.5805	0.367745	0.622377	0.590872	0.554606	0.957364		NISCH_4595	94.5805	0.89164	0.525905	1.69544	0.0899921	0.227164		NISCH_4595	94.5805	-0.0699394	0.527073	-0.132694	0.894435	0.96357		NISCH_4595	94.5805
NISCH_4596	249.6	0.783917	0.39834	1.96796	0.0490724	0.16697		NISCH_4596	249.6	-0.301976	0.398523	-0.757739	0.448607	NA		NISCH_4596	249.6	0.0733942	0.337901	0.217206	0.828048	1		NISCH_4596	249.6	0.725638	0.398559	1.82065	0.0686595	0.563231		NISCH_4596	249.6	0.568409	0.338981	1.67682	0.0935785	0.23285		NISCH_4596	249.6	0.229238	0.337551	0.679122	0.497061	0.786067		NISCH_4596	249.6
NISCH_4597	214.048	0.525693	0.278604	1.88688	0.0591762	0.18053		NISCH_4597	214.048	-0.452556	0.278309	-1.62609	0.10393	NA		NISCH_4597	214.048	0.122359	0.236046	0.518367	0.604202	1		NISCH_4597	214.048	0.621165	0.278123	2.23342	0.0255215	0.468203		NISCH_4597	214.048	0.271399	0.240012	1.13077	0.258151	0.416558		NISCH_4597	214.048	-0.0174071	0.23705	-0.073432	0.941462	0.975654		NISCH_4597	214.048
NIT1_4598	572.315	0.476991	0.345709	1.37974	0.167665	0.315334		NIT1_4598	572.315	-0.621297	0.345854	-1.79642	0.0724283	NA		NIT1_4598	572.315	-0.333714	0.29316	-1.13833	0.254981	1		NIT1_4598	572.315	0.0699722	0.346648	0.201854	0.840031	1		NIT1_4598	572.315	0.2685	0.293638	0.914391	0.360511	0.510778		NIT1_4598	572.315	0.0420585	0.292502	0.143789	0.885667	0.96051		NIT1_4598	572.315
NME1_4611	638.065	0.057708	0.246009	0.234576	0.814538	0.87526		NME1_4611	638.065	0.39021	0.243206	1.60444	0.108616	NA		NME1_4611	638.065	0.169844	0.206997	0.820515	0.411922	1		NME1_4611	638.065	0.206584	0.245598	0.841146	0.400266	0.869506		NME1_4611	638.065	0.00470794	0.209583	0.0224633	0.982078	0.987443		NME1_4611	638.065	0.394034	0.206667	1.90662	0.0565699	0.249691		NME1_4611	638.065
NMT1_4614	138.516	0.738003	0.331378	2.22707	0.0259425	0.122414		NMT1_4614	138.516	-0.227074	0.330955	-0.686119	0.492638	NA		NMT1_4614	138.516	-0.0694735	0.283495	-0.245061	0.80641	1		NMT1_4614	138.516	0.542846	0.3329	1.63066	0.102963	0.616397		NMT1_4614	138.516	0.838567	0.282665	2.96664	0.00301072	0.0391557		NMT1_4614	138.516	0.163814	0.282188	0.580513	0.561568	0.818945		NMT1_4614	138.516
NNT_4618	1359.91	0.701402	0.442497	1.5851	0.112944	0.255997		NNT_4618	1359.91	-1.15066	0.443125	-2.5967	0.00941246	0.0924868		NNT_4618	1359.91	-0.413402	0.374494	-1.10389	0.269639	1		NNT_4618	1359.91	0.012539	0.443006	0.0283044	0.977419	1		NNT_4618	1359.91	0.524118	0.3744	1.39989	0.161546	0.315927		NNT_4618	1359.91	-0.481183	0.37458	-1.28459	0.198934	0.502432		NNT_4618	1359.91
NOC3L_4620	221.449	-0.26227	0.322273	-0.813813	0.415752	0.557485		NOC3L_4620	221.449	-0.71724	0.317435	-2.25949	0.0238531	NA		NOC3L_4620	221.449	-0.124742	0.269069	-0.463607	0.642929	1		NOC3L_4620	221.449	-0.0362023	0.320249	-0.113044	0.909995	1		NOC3L_4620	221.449	0.360993	0.271081	1.33168	0.182966	0.337057		NOC3L_4620	221.449	0.194732	0.267578	0.727758	0.466762	0.768708		NOC3L_4620	221.449
NOL3_4625	130.183	1.05045	0.479573	2.19038	0.0284965	0.129316		NOL3_4625	130.183	-0.719896	0.484242	-1.48664	0.137109	NA		NOL3_4625	130.183	0.0544534	0.40901	0.133135	0.894087	1		NOL3_4625	130.183	1.04572	0.479662	2.18012	0.0292483	0.504394		NOL3_4625	130.183	1.25782	0.406863	3.09151	0.00199144	0.0313521		NOL3_4625	130.183	0.698927	0.405964	1.72165	0.0851336	0.317874		NOL3_4625	130.183
NOLC1_4626	748.822	-0.121654	0.21048	-0.577983	0.563276	0.683264		NOLC1_4626	748.822	-0.474893	0.208487	-2.2778	0.0227384	NA		NOLC1_4626	748.822	-0.190279	0.17721	-1.07375	0.282937	1		NOLC1_4626	748.822	-0.071958	0.210345	-0.342094	0.73228	1		NOLC1_4626	748.822	0.0124749	0.179028	0.0696815	0.944447	0.965838		NOLC1_4626	748.822	-0.221437	0.1774	-1.24823	0.211947	0.524306		NOLC1_4626	748.822
NOS1_4636	1.14536	0.19523	2.26441	0.0862167	0.931294	NA		NOS1_4636	1.14536	-0.0165003	2.16257	-0.00762993	0.993912	NA		NOS1_4636	1.14536	-0.713694	1.97776	-0.36086	0.718204	1		NOS1_4636	1.14536	1.9454	2.09761	0.92744	0.353698	0.833556		NOS1_4636	1.14536	0.355947	1.93474	0.183977	0.854031	NA		NOS1_4636	1.14536	1.21372	1.80285	0.673226	0.500803	NA		NOS1_4636	1.14536
NOS2_4637	0.171732	-0.00865956	10.656	-0.000812648	0.999352	NA		NOS2_4637	0.171732	-1.06471	10.6822	-0.0996713	0.920605	NA		NOS2_4637	0.171732	-0.392878	9.02836	-0.043516	0.96529	1		NOS2_4637	0.171732	1.3822	10.6782	0.129441	0.897008	1		NOS2_4637	0.171732	0.276273	9.02836	0.0306006	0.975588	NA		NOS2_4637	0.171732	0.675264	9.02836	0.0747937	0.940379	NA		NOS2_4637	0.171732
NOS3_4638	0.14864	0.231611	10.656	0.0217353	0.982659	NA		NOS3_4638	0.14864	-0.824261	10.6822	-0.0771623	0.938494	NA		NOS3_4638	0.14864	0.789048	9.02723	0.0874075	0.930348	1		NOS3_4638	0.14864	0.234977	10.6822	0.0219972	0.98245	1		NOS3_4638	0.14864	2.47055	9.00384	0.274389	0.783786	NA		NOS3_4638	0.14864	-0.0460245	9.02836	-0.00509777	0.995933	NA		NOS3_4638	0.14864
NOSIP_4639	153.266	-0.192216	0.298745	-0.643411	0.519957	0.646443		NOSIP_4639	153.266	0.589673	0.285712	2.06387	0.0390298	NA		NOSIP_4639	153.266	0.0362367	0.247799	0.146234	0.883736	1		NOSIP_4639	153.266	-0.600551	0.30469	-1.97103	0.0487208	0.521583		NOSIP_4639	153.266	-0.193281	0.257325	-0.751118	0.452582	0.589563		NOSIP_4639	153.266	0.190844	0.247107	0.772311	0.43993	0.744973		NOSIP_4639	153.266
NPC1_4646	802.605	1.01595	0.606777	1.67434	0.0940638	0.230782		NPC1_4646	802.605	-1.59453	0.608785	-2.6192	0.00881361	NA		NPC1_4646	802.605	-0.427402	0.51384	-0.83178	0.405533	1		NPC1_4646	802.605	0.202219	0.607558	0.332839	0.739256	1		NPC1_4646	802.605	1.10642	0.513141	2.15617	0.0310705	0.125158		NPC1_4646	802.605	0.444067	0.513059	0.865528	0.386749	0.703382		NPC1_4646	802.605
NPDC1_4650	419.905	0.649135	0.37699	1.72189	0.0850892	0.218649		NPDC1_4650	419.905	0.231558	0.375909	0.615995	0.537898	NA		NPDC1_4650	419.905	0.287717	0.318794	0.902517	0.366782	1		NPDC1_4650	419.905	0.670129	0.376974	1.77765	0.075461	0.575729		NPDC1_4650	419.905	0.637949	0.319769	1.99503	0.0460399	0.157132		NPDC1_4650	419.905	0.469399	0.318545	1.47357	0.140597	0.413902		NPDC1_4650	419.905
NPEPL1_4651	115.9	1.2344	0.668515	1.84647	0.0648234	0.187076		NPEPL1_4651	115.9	-1.45578	0.676975	-2.15042	0.0315223	NA		NPEPL1_4651	115.9	-0.286883	0.56938	-0.503851	0.614366	1		NPEPL1_4651	115.9	0.940248	0.669454	1.4045	0.16017	0.690385		NPEPL1_4651	115.9	0.376615	0.57013	0.660578	0.508883	0.638565		NPEPL1_4651	115.9	-0.0631314	0.56851	-0.111047	0.911579	0.969391		NPEPL1_4651	115.9
NPRL2_4660	268.504	0.619468	0.370279	1.67298	0.0943318	0.231018		NPRL2_4660	268.504	-0.466259	0.3705	-1.25846	0.208226	NA		NPRL2_4660	268.504	-0.227396	0.314964	-0.721974	0.470311	1		NPRL2_4660	268.504	0.518603	0.370712	1.39894	0.161832	0.693967		NPRL2_4660	268.504	0.662258	0.314613	2.10499	0.035292	0.135455		NPRL2_4660	268.504	0.192812	0.313557	0.614918	0.538609	0.806057		NPRL2_4660	268.504
NQO1_4668	85.4006	-0.389488	0.349797	-1.11347	0.265506	0.416193		NQO1_4668	85.4006	0.57867	0.293548	1.9713	0.0486896	NA		NQO1_4668	85.4006	0.505983	0.260687	1.94096	0.0522633	1		NQO1_4668	85.4006	0.763568	0.309755	2.46507	0.0136986	0.44141		NQO1_4668	85.4006	1.59377	0.255429	6.23958	4.3875e-10	8.07638e-08		NQO1_4668	85.4006	2.14601	0.242712	8.84179	9.41983e-19	2.04285e-16		NQO1_4668	85.4006
NR1H2_4670	167.955	-0.343442	0.238548	-1.43972	0.149947	0.297796		NR1H2_4670	167.955	0.431034	0.220017	1.9591	0.0501011	NA		NR1H2_4670	167.955	0.31914	0.191125	1.6698	0.0949596	1		NR1H2_4670	167.955	0.0584504	0.232533	0.251364	0.801532	1		NR1H2_4670	167.955	0.366392	0.19764	1.85384	0.0637627	0.185625		NR1H2_4670	167.955	0.55776	0.189869	2.9376	0.00330766	0.0338359		NR1H2_4670	167.955
NR1I2_4673	1.34751	-0.249187	1.62395	-0.153445	0.878047	NA		NR1I2_4673	1.34751	-3.74784	1.91786	-1.95418	0.0506799	NA		NR1I2_4673	1.34751	-0.0659052	1.28385	-0.0513338	0.95906	1		NR1I2_4673	1.34751	1.29855	1.39826	0.928689	0.35305	0.833556		NR1I2_4673	1.34751	-0.355415	1.4123	-0.251657	0.801306	NA		NR1I2_4673	1.34751	-1.13464	1.48699	-0.763045	0.445437	0.75078		NR1I2_4673	1.34751
NR2F6_4684	7.10023	-0.912189	0.831378	-1.0972	0.272553	NA		NR2F6_4684	7.10023	1.08255	0.570362	1.898	0.0576959	NA		NR2F6_4684	7.10023	0.421877	0.538008	0.784145	0.432955	1		NR2F6_4684	7.10023	-0.496359	0.766238	-0.647787	0.517123	0.938971		NR2F6_4684	7.10023	-0.810651	0.706524	-1.14738	0.251225	NA		NR2F6_4684	7.10023	0.236757	0.554432	0.427026	0.669361	0.869664		NR2F6_4684	7.10023
NR3C1_4689	117.552	0.0143251	0.227349	0.0630093	0.949759	0.972423		NR3C1_4689	117.552	-0.0933067	0.212579	-0.438928	0.660714	NA		NR3C1_4689	117.552	0.131956	0.185245	0.71233	0.47626	1		NR3C1_4689	117.552	-0.12154	0.230463	-0.527372	0.597935	0.974866		NR3C1_4689	117.552	0.325665	0.192957	1.68776	0.0914569	0.229711		NR3C1_4689	117.552	0.526798	0.181624	2.90048	0.00372591	0.0370654		NR3C1_4689	117.552
NRAS_4703	544.252	-0.433987	0.187318	-2.31684	0.0205124	0.116529		NRAS_4703	544.252	-0.171568	0.181708	-0.944193	0.345071	NA		NRAS_4703	544.252	-0.182399	0.15574	-1.17117	0.241529	1		NRAS_4703	544.252	-0.240866	0.18621	-1.29352	0.195832	0.717388		NRAS_4703	544.252	-0.481826	0.161213	-2.98875	0.00280117	0.038304		NRAS_4703	544.252	-0.372973	0.156658	-2.38082	0.0172742	0.111505		NRAS_4703	544.252
NRCAM_4705	1056.59	-0.19167	0.229098	-0.836631	0.4028	0.546044		NRCAM_4705	1056.59	-0.00793153	0.226707	-0.0349858	0.972091	0.98176		NRCAM_4705	1056.59	-0.000518623	0.192618	-0.0026925	0.997852	1		NRCAM_4705	1056.59	-0.131883	0.228964	-0.575999	0.564616	0.961109		NRCAM_4705	1056.59	0.245147	0.19374	1.26534	0.205749	0.360669		NRCAM_4705	1056.59	0.237403	0.19231	1.23448	0.217024	0.529926		NRCAM_4705	1056.59
NRIP1_4719	146.248	-0.803455	0.392371	-2.04769	0.04059	0.154092		NRIP1_4719	146.248	0.208862	0.376624	0.554562	0.579194	NA		NRIP1_4719	146.248	-9.94095e-05	0.322294	-0.000308443	0.999754	1		NRIP1_4719	146.248	-0.351234	0.38697	-0.907651	0.364063	0.84543		NRIP1_4719	146.248	-0.346747	0.331268	-1.04673	0.295225	0.448839		NRIP1_4719	146.248	-1.04613	0.33091	-3.16138	0.00157025	0.0189889		NRIP1_4719	146.248
NRP1_4724	284.013	1.04088	0.424235	2.45353	0.014146	0.104277		NRP1_4724	284.013	-0.331089	0.425105	-0.778841	0.436074	NA		NRP1_4724	284.013	-0.223228	0.361103	-0.618183	0.536455	1		NRP1_4724	284.013	0.648235	0.425277	1.52427	0.127442	0.652704		NRP1_4724	284.013	0.779945	0.360475	2.16366	0.0304903	0.124087		NRP1_4724	284.013	0.54558	0.359131	1.51917	0.12872	0.396522		NRP1_4724	284.013
NT5DC2_4737	7.14573	0.500393	0.692068	0.723041	0.469655	NA		NT5DC2_4737	7.14573	1.07427	0.608911	1.76425	0.0776897	NA		NT5DC2_4737	7.14573	-0.68356	0.648522	-1.05403	0.291871	1		NT5DC2_4737	7.14573	-0.394186	0.785953	-0.501539	0.615992	0.981114		NT5DC2_4737	7.14573	-0.734391	0.726224	-1.01125	0.311899	NA		NT5DC2_4737	7.14573	-0.152298	0.611935	-0.24888	0.803454	0.929458		NT5DC2_4737	7.14573
NT5E_4738	55.1164	-1.04943	0.708087	-1.48206	0.138325	0.285788		NT5E_4738	55.1164	-0.148351	0.676632	-0.21925	0.826455	NA		NT5E_4738	55.1164	-0.479048	0.581917	-0.823225	0.41038	1		NT5E_4738	55.1164	-0.860918	0.703254	-1.22419	0.22088	0.736994		NT5E_4738	55.1164	-1.22994	0.614702	-2.00086	0.045407	0.156795		NT5E_4738	55.1164	-0.0491479	0.577571	-0.085094	0.932187	0.974074		NT5E_4738	55.1164
NUCB2_4744	63.0315	-0.153942	0.422637	-0.364243	0.715677	0.801714		NUCB2_4744	63.0315	-0.112445	0.406453	-0.276649	0.782049	NA		NUCB2_4744	63.0315	0.0517748	0.349457	0.148158	0.882218	1		NUCB2_4744	63.0315	-0.464668	0.430105	-1.08036	0.279983	0.770812		NUCB2_4744	63.0315	-0.821471	0.381869	-2.15119	0.0314615	0.125899		NUCB2_4744	63.0315	0.288552	0.347416	0.830565	0.406219	0.7182		NUCB2_4744	63.0315
NUDCD3_4752	108.424	0.77284	0.396721	1.94807	0.0514065	0.169912		NUDCD3_4752	108.424	-0.303896	0.397099	-0.765291	0.444098	NA		NUDCD3_4752	108.424	0.0702739	0.338324	0.207712	0.835454	1		NUDCD3_4752	108.424	0.456999	0.399546	1.1438	0.252708	0.755429		NUDCD3_4752	108.424	0.541628	0.341119	1.5878	0.112331	0.255522		NUDCD3_4752	108.424	0.221141	0.337533	0.655168	0.51236	0.794853		NUDCD3_4752	108.424
NUDT21_4757	221.843	-0.529984	0.367345	-1.44274	0.149093	0.29738		NUDT21_4757	221.843	0.247308	0.358293	0.69024	0.490043	NA		NUDT21_4757	221.843	-0.280846	0.307043	-0.914682	0.360358	1		NUDT21_4757	221.843	-0.604784	0.368123	-1.64289	0.100406	0.614342		NUDT21_4757	221.843	-0.802572	0.316853	-2.53295	0.0113108	0.0762569		NUDT21_4757	221.843	-0.275662	0.307228	-0.897256	0.369582	0.69334		NUDT21_4757	221.843
NUDT5_4760	39.2491	0.525954	0.574843	0.914952	0.360217	NA		NUDT5_4760	39.2491	-1.82741	0.609904	-2.99623	0.00273341	NA		NUDT5_4760	39.2491	-0.286715	0.493946	-0.580459	0.561605	1		NUDT5_4760	39.2491	0.463727	0.576121	0.804913	0.42087	0.880839		NUDT5_4760	39.2491	0.706003	0.490417	1.4396	0.149982	0.301855		NUDT5_4760	39.2491	0.338343	0.485174	0.697364	0.485575	0.781062		NUDT5_4760	39.2491
NUDT9_4763	445.935	-0.468077	0.227047	-2.06159	0.039247	0.151171		NUDT9_4763	445.935	-0.37663	0.221227	-1.70246	0.0886689	NA		NUDT9_4763	445.935	-0.195468	0.188875	-1.0349	0.300714	1		NUDT9_4763	445.935	-0.647977	0.228551	-2.83516	0.00458028	0.289009		NUDT9_4763	445.935	-0.127082	0.192499	-0.660171	0.509144	0.638565		NUDT9_4763	445.935	-0.0829341	0.188619	-0.439692	0.66016	0.866202		NUDT9_4763	445.935
NUP107_4770	63.0193	-0.443069	0.434382	-1.02	0.307729	0.456033		NUP107_4770	63.0193	0.261886	0.408893	0.640475	0.521864	NA		NUP107_4770	63.0193	-0.0610601	0.355489	-0.171764	0.863623	1		NUP107_4770	63.0193	-0.0530112	0.426124	-0.124403	0.900996	1		NUP107_4770	63.0193	-1.44072	0.407445	-3.53599	0.000406257	0.0122699		NUP107_4770	63.0193	-0.120874	0.356956	-0.338624	0.734893	0.898307		NUP107_4770	63.0193
NUP133_4773	179.59	-0.623934	0.229822	-2.71486	0.00663047	0.0886956		NUP133_4773	179.59	0.227951	0.210064	1.08515	0.277853	NA		NUP133_4773	179.59	0.038492	0.183132	0.210187	0.833522	1		NUP133_4773	179.59	-0.0872372	0.22174	-0.393421	0.694008	1		NUP133_4773	179.59	0.0343698	0.19045	0.180467	0.856786	0.906005		NUP133_4773	179.59	-0.00232669	0.183913	-0.012651	0.989906	0.994799		NUP133_4773	179.59
NUP37_4777	7.32105	-0.425313	0.928424	-0.458102	0.646879	NA		NUP37_4777	7.32105	0.66736	0.81427	0.819581	0.412455	NA		NUP37_4777	7.32105	0.430399	0.717199	0.600111	0.548432	1		NUP37_4777	7.32105	-4.87552	1.63864	-2.97536	0.00292649	0.273259		NUP37_4777	7.32105	-0.524888	0.818899	-0.640968	0.521544	NA		NUP37_4777	7.32105	-0.324864	0.756311	-0.429538	0.667532	0.868991		NUP37_4777	7.32105
NUP62_4779	5.25223	-1.18561	0.951619	-1.24589	0.212805	NA		NUP62_4779	5.25223	0.0459396	0.700907	0.065543	0.947742	NA		NUP62_4779	5.25223	-1.80181	0.824741	-2.1847	0.0289111	1		NUP62_4779	5.25223	-1.14611	0.944336	-1.21367	0.224875	0.738751		NUP62_4779	5.25223	0.333499	0.658748	0.506263	0.612672	NA		NUP62_4779	5.25223	-1.54982	0.805206	-1.92475	0.0542602	0.243487		NUP62_4779	5.25223
NUP85_4781	112.397	0.702878	0.407427	1.72516	0.0844981	0.21771		NUP85_4781	112.397	-0.649373	0.410062	-1.5836	0.113285	NA		NUP85_4781	112.397	-0.0670239	0.347707	-0.19276	0.847147	1		NUP85_4781	112.397	0.291861	0.410998	0.710128	0.477625	0.917512		NUP85_4781	112.397	0.461578	0.349956	1.31896	0.187182	0.341668		NUP85_4781	112.397	-0.518757	0.352385	-1.47213	0.140985	0.414295		NUP85_4781	112.397
NUP88_4782	295.678	0.531792	0.43221	1.2304	0.218547	0.369586		NUP88_4782	295.678	-1.01607	0.434251	-2.33981	0.0192934	NA		NUP88_4782	295.678	-0.212317	0.366708	-0.578982	0.562601	1		NUP88_4782	295.678	0.14157	0.433724	0.326406	0.744117	1		NUP88_4782	295.678	0.703702	0.366338	1.92091	0.0547431	0.171242		NUP88_4782	295.678	-0.0606094	0.36633	-0.16545	0.86859	0.954181		NUP88_4782	295.678
NUP93_4783	5.64949	0.714251	0.726229	0.983507	0.325358	NA		NUP93_4783	5.64949	0.413018	0.676488	0.610532	0.54151	NA		NUP93_4783	5.64949	-0.59609	0.693265	-0.85983	0.389883	1		NUP93_4783	5.64949	-0.0935463	0.811464	-0.115281	0.908222	1		NUP93_4783	5.64949	0.78306	0.633051	1.23696	0.216101	NA		NUP93_4783	5.64949	0.820058	0.593359	1.38206	0.166953	0.453715		NUP93_4783	5.64949
NUS1_4786	384.255	-0.249287	0.214026	-1.16475	0.244121	0.394054		NUS1_4786	384.255	-0.484014	0.209711	-2.308	0.0209989	NA		NUS1_4786	384.255	-0.251066	0.179205	-1.401	0.161215	1		NUS1_4786	384.255	-0.246605	0.214089	-1.15188	0.24937	0.752299		NUS1_4786	384.255	-0.131127	0.182913	-0.716882	0.473447	0.60586		NUS1_4786	384.255	-0.251576	0.179434	-1.40206	0.160898	0.447733		NUS1_4786	384.255
NUSAP1_4789	1258.7	0.107919	0.376247	0.286831	0.774242	0.845518		NUSAP1_4789	1258.7	-0.663486	0.376049	-1.76436	0.077671	0.22735		NUSAP1_4789	1258.7	-0.280907	0.318055	-0.883202	0.377127	1		NUSAP1_4789	1258.7	0.130349	0.376241	0.346451	0.729004	1		NUSAP1_4789	1258.7	-0.343292	0.318932	-1.07638	0.281757	0.437254		NUSAP1_4789	1258.7	-1.39751	0.319346	-4.37617	1.20782e-05	0.000332816		NUSAP1_4789	1258.7
OLIG2_4807	16.5125	1.27148	0.821223	1.54828	0.121555	NA		OLIG2_4807	16.5125	-1.1118	0.869917	-1.27805	0.201233	NA		OLIG2_4807	16.5125	-0.201281	0.726265	-0.277145	0.781669	1		OLIG2_4807	16.5125	0.972124	0.829014	1.17263	0.240945	0.745747		OLIG2_4807	16.5125	1.50176	0.700521	2.14378	0.0320508	0.127193		OLIG2_4807	16.5125	0.0692796	0.718992	0.0963566	0.923237	0.973174		OLIG2_4807	16.5125
ONECUT1_4810	2.88693	2.12151	0.986485	2.15058	0.0315095	NA		ONECUT1_4810	2.88693	1.07215	0.987143	1.08611	0.277428	NA		ONECUT1_4810	2.88693	-1.33882	1.24563	-1.07482	0.282457	1		ONECUT1_4810	2.88693	-2.76605	1.69229	-1.63451	0.102153	0.616397		ONECUT1_4810	2.88693	-0.780679	1.23168	-0.633833	0.52619	NA		ONECUT1_4810	2.88693	0.728873	0.92953	0.78413	0.432964	0.739722		ONECUT1_4810	2.88693
OPHN1_4811	19.1657	0.639783	0.610338	1.04824	0.294527	NA		OPHN1_4811	19.1657	-1.24024	0.642302	-1.93092	0.0534926	NA		OPHN1_4811	19.1657	-0.0130428	0.524661	-0.0248596	0.980167	1		OPHN1_4811	19.1657	-0.0314087	0.634862	-0.0494733	0.960542	1		OPHN1_4811	19.1657	0.487936	0.532346	0.916578	0.359364	0.510058		OPHN1_4811	19.1657	-0.782675	0.55516	-1.40982	0.158593	0.445453		OPHN1_4811	19.1657
ORC1_4828	7.35568	1.31405	0.688027	1.90988	0.0561487	NA		ORC1_4828	7.35568	-0.785345	0.741969	-1.05846	0.289845	NA		ORC1_4828	7.35568	-0.455787	0.648125	-0.70324	0.481906	1		ORC1_4828	7.35568	1.17879	0.693509	1.69975	0.0891785	0.59941		ORC1_4828	7.35568	-0.144336	0.676293	-0.213423	0.830997	NA		ORC1_4828	7.35568	0.326814	0.610102	0.535672	0.592185	0.836465		ORC1_4828	7.35568
ORC4_4831	268.453	0.975882	0.32198	3.03088	0.00243842	0.068165		ORC4_4831	268.453	0.0646711	0.321595	0.201095	0.840625	NA		ORC4_4831	268.453	0.156544	0.274023	0.571283	0.567808	1		ORC4_4831	268.453	0.954894	0.3221	2.96459	0.0030309	0.273259		ORC4_4831	268.453	0.714537	0.275052	2.59783	0.0093816	0.0703767		ORC4_4831	268.453	0.868002	0.271905	3.1923	0.00141145	0.0175246		ORC4_4831	268.453
ORC6_4832	29.5321	-0.49812	0.44581	-1.11734	0.263851	NA		ORC6_4832	29.5321	0.0121099	0.388867	0.0311414	0.975157	NA		ORC6_4832	29.5321	-0.162752	0.349589	-0.465553	0.641535	1		ORC6_4832	29.5321	0.073384	0.418751	0.175245	0.860887	1		ORC6_4832	29.5321	-0.863822	0.408942	-2.11233	0.0346581	0.134202		ORC6_4832	29.5321	-0.306164	0.356687	-0.858354	0.390697	0.707458		ORC6_4832	29.5321
ORM1_4833	1.65187	2.2317	1.68764	1.32238	0.186042	NA		ORM1_4833	1.65187	-1.88668	2.10339	-0.896972	0.369734	NA		ORM1_4833	1.65187	-0.756933	1.67723	-0.451299	0.651774	1		ORM1_4833	1.65187	-0.871532	2.12936	-0.409293	0.682324	1		ORM1_4833	1.65187	1.81427	1.48028	1.22563	0.220338	NA		ORM1_4833	1.65187	1.06196	1.4829	0.716134	0.473908	0.773908		ORM1_4833	1.65187
ORM2_4836	0.563637	1.90494	3.91717	0.486306	0.62675	NA		ORM2_4836	0.563637	0.77591	3.90138	0.198881	0.842356	NA		ORM2_4836	0.563637	1.03164	3.31032	0.311643	0.755312	1		ORM2_4836	0.563637	3.67058	3.72981	0.98412	0.325056	0.820468		ORM2_4836	0.563637	1.97764	3.27959	0.603016	0.546498	NA		ORM2_4836	0.563637	2.02231	3.26457	0.619473	0.535605	NA		ORM2_4836	0.563637
ORMDL2_4840	170.129	-0.721775	0.425238	-1.69735	0.0896312	0.224078		ORMDL2_4840	170.129	0.505819	0.412687	1.22567	0.220322	NA		ORMDL2_4840	170.129	0.0324397	0.352515	0.0920236	0.926679	1		ORMDL2_4840	170.129	-0.711031	0.425253	-1.67202	0.094521	0.609522		ORMDL2_4840	170.129	-0.453584	0.361017	-1.2564	0.20897	0.364744		ORMDL2_4840	170.129	-0.155713	0.353571	-0.440401	0.659647	0.866202		ORMDL2_4840	170.129
OSGIN1_4849	93.7039	1.20163	0.569075	2.11155	0.0347254	0.14333		OSGIN1_4849	93.7039	0.0655841	0.572449	0.114568	0.908788	NA		OSGIN1_4849	93.7039	0.941977	0.481291	1.95719	0.0503253	1		OSGIN1_4849	93.7039	1.64874	0.556447	2.96298	0.00304674	0.273259		OSGIN1_4849	93.7039	4.11062	0.451329	9.10781	8.40648e-20	5.02918e-17		OSGIN1_4849	93.7039	4.90075	0.446239	10.9824	4.64657e-28	1.67948e-25		OSGIN1_4849	93.7039
OST4_4852	2662.07	-1.44853	0.546807	-2.64907	0.00807127	0.0916625		OST4_4852	2662.07	0.402782	0.545781	0.737991	0.46052	0.613383		OST4_4852	2662.07	0.0409941	0.461428	0.0888419	0.929208	1		OST4_4852	2662.07	-1.03966	0.546525	-1.90231	0.0571309	0.547696		OST4_4852	2662.07	-1.37355	0.462448	-2.97017	0.00297633	0.0391557		OST4_4852	2662.07	-0.534591	0.461574	-1.15819	0.246786	0.566353		OST4_4852	2662.07
OTX2_4868	105.063	0.575981	0.491661	1.1715	0.241397	0.392404		OTX2_4868	105.063	-0.4293	0.491497	-0.873454	0.382416	NA		OTX2_4868	105.063	-0.543707	0.422172	-1.28788	0.197787	1		OTX2_4868	105.063	0.173657	0.495266	0.350633	0.725864	1		OTX2_4868	105.063	-0.269546	0.428379	-0.629222	0.529203	0.657179		OTX2_4868	105.063	-0.11012	0.418666	-0.263026	0.792531	0.925675		OTX2_4868	105.063
OXA1L_4873	15.8819	-1.09376	0.662584	-1.65075	0.0987894	NA		OXA1L_4873	15.8819	0.883432	0.521276	1.69475	0.0901232	NA		OXA1L_4873	15.8819	0.212376	0.470434	0.451446	0.651668	1		OXA1L_4873	15.8819	0.0843268	0.576946	0.14616	0.883795	1		OXA1L_4873	15.8819	-1.0567	0.574682	-1.83876	0.0659511	0.190157		OXA1L_4873	15.8819	-0.116682	0.484008	-0.241074	0.809498	0.930493		OXA1L_4873	15.8819
OXCT1_4876	158.766	1.00923	0.446741	2.25909	0.0238779	0.119804		OXCT1_4876	158.766	-0.949745	0.452182	-2.10036	0.0356971	NA		OXCT1_4876	158.766	-0.298972	0.382606	-0.781411	0.434561	1		OXCT1_4876	158.766	0.235172	0.451099	0.521331	0.602136	0.977563		OXCT1_4876	158.766	0.779962	0.380949	2.04742	0.0406172	0.149764		OXCT1_4876	158.766	-0.239799	0.38251	-0.62691	0.530718	0.801107		OXCT1_4876	158.766
OXSR1_4880	67.9159	-0.119879	0.27772	-0.431653	0.665993	0.764797		OXSR1_4880	67.9159	-0.30055	0.25744	-1.16746	0.243026	NA		OXSR1_4880	67.9159	-0.183156	0.227681	-0.80444	0.421143	1		OXSR1_4880	67.9159	0.495309	0.262331	1.88811	0.0590117	0.555177		OXSR1_4880	67.9159	-0.240391	0.24602	-0.977121	0.328509	0.481641		OXSR1_4880	67.9159	0.160548	0.222875	0.720349	0.47131	0.771924		OXSR1_4880	67.9159
P2RY14_4885	0.37169	-0.491627	5.35668	-0.0917782	0.926874	NA		P2RY14_4885	0.37169	0.606134	5.28629	0.114661	0.908714	NA		P2RY14_4885	0.37169	-0.876015	4.53004	-0.193379	0.846662	1		P2RY14_4885	0.37169	1.10565	5.34003	0.20705	0.835971	1		P2RY14_4885	0.37169	-0.206832	4.53004	-0.0456579	0.963583	NA		P2RY14_4885	0.37169	-0.769602	4.53004	-0.169889	0.865098	NA		P2RY14_4885	0.37169
P4HA2_4889	210.727	-0.333809	0.356375	-0.936678	0.348924	0.495204		P4HA2_4889	210.727	0.288778	0.345629	0.835514	0.403429	NA		P4HA2_4889	210.727	0.145183	0.295734	0.490923	0.623481	1		P4HA2_4889	210.727	-0.197162	0.355086	-0.555251	0.578723	0.969173		P4HA2_4889	210.727	0.234414	0.300238	0.780761	0.434943	0.574382		P4HA2_4889	210.727	1.38603	0.29157	4.75369	1.99738e-06	7.1401e-05		P4HA2_4889	210.727
P4HB_4890	8.48807	-0.635571	0.773354	-0.821837	0.41117	NA		P4HB_4890	8.48807	0.376196	0.632673	0.594614	0.552102	NA		P4HB_4890	8.48807	-0.597308	0.614605	-0.971856	0.331122	1		P4HB_4890	8.48807	-1.01838	0.82334	-1.23689	0.216127	0.73482		P4HB_4890	8.48807	-0.296573	0.644649	-0.460053	0.645478	NA		P4HB_4890	8.48807	0.278325	0.56893	0.489208	0.624695	0.852432		P4HB_4890	8.48807
P4HTM_4891	145.815	0.262681	0.326853	0.803669	0.421588	0.562423		P4HTM_4891	145.815	-0.518083	0.324898	-1.5946	0.110802	NA		P4HTM_4891	145.815	-0.191247	0.277294	-0.68969	0.490389	1		P4HTM_4891	145.815	0.143284	0.328025	0.436808	0.662251	0.99696		P4HTM_4891	145.815	-0.0814304	0.28348	-0.287252	0.773919	0.848757		P4HTM_4891	145.815	-0.417702	0.279557	-1.49416	0.135134	0.406679		P4HTM_4891	145.815
PACSIN3_4896	7.71065	0.652603	0.739143	0.882918	0.377281	NA		PACSIN3_4896	7.71065	0.0520332	0.715805	0.0726919	0.942051	NA		PACSIN3_4896	7.71065	-0.168127	0.651319	-0.258133	0.796304	1		PACSIN3_4896	7.71065	0.429163	0.754228	0.56901	0.569349	0.963074		PACSIN3_4896	7.71065	0.576668	0.650034	0.887135	0.375006	NA		PACSIN3_4896	7.71065	-0.858763	0.712956	-1.20451	0.228392	0.541528		PACSIN3_4896	7.71065
PAFAH1B1_4903	677.949	0.209842	0.159765	1.31344	0.189033	0.340016		PAFAH1B1_4903	677.949	0.0554643	0.156921	0.353453	0.723749	NA		PAFAH1B1_4903	677.949	-0.12286	0.135109	-0.909344	0.363168	1		PAFAH1B1_4903	677.949	-0.0155873	0.160869	-0.0968941	0.92281	1		PAFAH1B1_4903	677.949	0.270742	0.136646	1.98134	0.047553	0.159153		PAFAH1B1_4903	677.949	0.113168	0.134499	0.841401	0.400123	0.712815		PAFAH1B1_4903	677.949
PAFAH1B3_4904	167.482	1.81005	0.676328	2.67628	0.00744438	0.0900859		PAFAH1B3_4904	167.482	-0.94342	0.681271	-1.38479	0.166116	NA		PAFAH1B3_4904	167.482	-0.0983694	0.575335	-0.170977	0.864241	1		PAFAH1B3_4904	167.482	0.521932	0.679467	0.768149	0.442399	0.897744		PAFAH1B3_4904	167.482	1.28926	0.57362	2.24758	0.0246029	0.113295		PAFAH1B3_4904	167.482	-0.210576	0.575907	-0.365642	0.714632	0.889284		PAFAH1B3_4904	167.482
PAIP1_4909	14.6357	0.354647	0.44311	0.800358	0.423503	NA		PAIP1_4909	14.6357	0.409817	0.387402	1.05786	0.29012	NA		PAIP1_4909	14.6357	0.211348	0.362132	0.583622	0.559475	1		PAIP1_4909	14.6357	-1.64864	0.675662	-2.44004	0.0146858	0.44141		PAIP1_4909	14.6357	0.134728	0.401868	0.335254	0.737433	0.820018		PAIP1_4909	14.6357	-0.955419	0.44624	-2.14104	0.0322705	0.168947		PAIP1_4909	14.6357
PAK1_4912	8.04471	-0.82628	1.0325	-0.800273	0.423553	NA		PAK1_4912	8.04471	0.769173	0.84743	0.907654	0.364061	NA		PAK1_4912	8.04471	-0.0142338	0.773445	-0.0184031	0.985317	1		PAK1_4912	8.04471	0.767449	0.888479	0.863779	0.387709	0.862146		PAK1_4912	8.04471	0.552926	0.783455	0.705753	0.480342	NA		PAK1_4912	8.04471	-0.987557	0.854121	-1.15623	0.247589	0.56639		PAK1_4912	8.04471
PAK4_4916	2.73052	0.85864	0.931943	0.921344	0.356871	NA		PAK4_4916	2.73052	0.549176	0.854276	0.642856	0.520318	NA		PAK4_4916	2.73052	0.506898	0.787899	0.643354	0.519994	1		PAK4_4916	2.73052	0.924456	0.924136	1.00035	0.317143	0.811764		PAK4_4916	2.73052	0.337346	0.885129	0.381126	0.703109	NA		PAK4_4916	2.73052	-0.42625	0.924708	-0.460956	0.64483	0.861506		PAK4_4916	2.73052
PAK6_4917	18.4564	0.466702	0.421554	1.1071	0.268251	NA		PAK6_4917	18.4564	-0.257395	0.405187	-0.635249	0.525266	NA		PAK6_4917	18.4564	0.145332	0.354076	0.410453	0.681474	1		PAK6_4917	18.4564	0.947289	0.398611	2.37648	0.0174789	0.459079		PAK6_4917	18.4564	0.736085	0.358296	2.05441	0.0399364	0.147938		PAK6_4917	18.4564	0.323633	0.350887	0.922331	0.356356	0.677464		PAK6_4917	18.4564
TENT4A_4925	41.8752	0.25046	0.393431	0.636603	0.524383	NA		TENT4A_4925	41.8752	-0.381887	0.383367	-0.996141	0.319182	NA		TENT4A_4925	41.8752	0.25672	0.325656	0.788318	0.430511	1		TENT4A_4925	41.8752	0.318781	0.39179	0.813654	0.415843	0.87965		TENT4A_4925	41.8752	0.364544	0.339326	1.07432	0.28268	0.438118		TENT4A_4925	41.8752	0.0440285	0.331124	0.132967	0.89422	0.96357		TENT4A_4925	41.8752
PARP1_4934	820.835	-1.02521	0.360865	-2.84097	0.00449768	0.0741951		PARP1_4934	820.835	0.285627	0.357507	0.798941	0.424324	NA		PARP1_4934	820.835	-0.0970188	0.302971	-0.320224	0.748798	1		PARP1_4934	820.835	-0.729994	0.360125	-2.02706	0.0426567	0.514287		PARP1_4934	820.835	-0.930257	0.305982	-3.04023	0.00236395	0.0342844		PARP1_4934	820.835	-0.759857	0.303867	-2.50062	0.0123976	0.089179		PARP1_4934	820.835
PARP2_4940	27.8719	-0.265905	0.403349	-0.659243	0.50974	NA		PARP2_4940	27.8719	-0.123915	0.355178	-0.348882	0.727178	NA		PARP2_4940	27.8719	0.144441	0.311692	0.463409	0.643071	1		PARP2_4940	27.8719	-0.29275	0.405106	-0.722649	0.469895	0.914684		PARP2_4940	27.8719	-0.240612	0.351592	-0.68435	0.493754	0.626819		PARP2_4940	27.8719	0.335723	0.308802	1.08718	0.276957	0.602979		PARP2_4940	27.8719
PAX6_4946	56.858	-1.00088	0.438904	-2.28041	0.0225835	0.118402		PAX6_4946	56.858	0.0521739	0.404243	0.129066	0.897306	NA		PAX6_4946	56.858	-0.293678	0.351584	-0.835299	0.403549	1		PAX6_4946	56.858	-1.18385	0.445053	-2.66003	0.00781339	0.393801		PAX6_4946	56.858	-1.42959	0.39426	-3.626	0.000287842	0.00984339		PAX6_4946	56.858	-1.12636	0.36643	-3.07389	0.00211287	0.0242013		PAX6_4946	56.858
PAXIP1_4950	6.53674	0.865321	0.571681	1.51364	0.130116	NA		PAXIP1_4950	6.53674	-1.86861	0.780079	-2.39541	0.0166018	NA		PAXIP1_4950	6.53674	-0.245364	0.538343	-0.455776	0.648551	1		PAXIP1_4950	6.53674	-0.319444	0.701698	-0.455244	0.648934	0.995901		PAXIP1_4950	6.53674	0.0848625	0.566463	0.149811	0.880914	NA		PAXIP1_4950	6.53674	0.311701	0.503483	0.61909	0.535857	0.804775		PAXIP1_4950	6.53674
PCBD1_4953	0.859894	0.0625036	1.99198	0.0313776	0.974968	NA		PCBD1_4953	0.859894	-1.04124	1.95282	-0.533199	0.593896	NA		PCBD1_4953	0.859894	0.370298	1.51164	0.244965	0.806484	1		PCBD1_4953	0.859894	-1.37125	1.99708	-0.686625	0.492319	0.926674		PCBD1_4953	0.859894	-1.08949	1.68064	-0.648259	0.516817	NA		PCBD1_4953	0.859894	1.71405	1.34436	1.275	0.202311	NA		PCBD1_4953	0.859894
PCDHA2_4960	66.3193	1.44668	0.683995	2.11505	0.0344259	0.14333		PCDHA2_4960	66.3193	-1.23318	0.70019	-1.7612	0.0782044	NA		PCDHA2_4960	66.3193	-0.0146748	0.586075	-0.0250391	0.980024	1		PCDHA2_4960	66.3193	1.10658	0.686122	1.61281	0.106786	0.620127		PCDHA2_4960	66.3193	1.07516	0.583662	1.8421	0.0654609	0.189417		PCDHA2_4960	66.3193	-0.248192	0.588911	-0.421441	0.673433	0.872367		PCDHA2_4960	66.3193
PCDHA9_4965	108.336	2.34438	1.30663	1.79422	0.0727774	0.20043		PCDHA9_4965	108.336	-3.49254	1.34859	-2.58977	0.00960404	NA		PCDHA9_4965	108.336	-0.712402	1.11187	-0.640726	0.521701	1		PCDHA9_4965	108.336	1.16609	1.3087	0.891031	0.372912	0.850395		PCDHA9_4965	108.336	1.94024	1.10573	1.75471	0.0793087	0.212755		PCDHA9_4965	108.336	-0.521263	1.11101	-0.469179	0.638942	0.85852		PCDHA9_4965	108.336
PCDHAC2_4966	50.3996	1.69102	0.625793	2.7022	0.00688829	0.0886956		PCDHAC2_4966	50.3996	-0.698039	0.64266	-1.08617	0.277403	NA		PCDHAC2_4966	50.3996	0.0791241	0.542428	0.14587	0.884024	1		PCDHAC2_4966	50.3996	0.67505	0.637052	1.05965	0.289305	0.779064		PCDHAC2_4966	50.3996	1.00374	0.540629	1.85662	0.0633657	0.18524		PCDHAC2_4966	50.3996	0.469433	0.538026	0.872509	0.382931	0.701068		PCDHAC2_4966	50.3996
PCMT1_4984	511.216	-1.84579	0.724474	-2.54777	0.0108413	0.0970984		PCMT1_4984	511.216	0.758237	0.718361	1.05551	0.291193	NA		PCMT1_4984	511.216	-0.0912852	0.60804	-0.15013	0.880662	1		PCMT1_4984	511.216	-1.44609	0.722923	-2.00034	0.0454641	0.514563		PCMT1_4984	511.216	-1.75908	0.61388	-2.86551	0.00416343	0.046775		PCMT1_4984	511.216	-0.594962	0.608626	-0.977549	0.328297	0.655185		PCMT1_4984	511.216
PCNA_4987	64.2079	-2.28823	0.957187	-2.39058	0.016822	0.109474		PCNA_4987	64.2079	0.875711	0.903716	0.969011	0.332539	NA		PCNA_4987	64.2079	0.0862637	0.768874	0.112195	0.910669	1		PCNA_4987	64.2079	-1.88004	0.943894	-1.99179	0.0463939	0.516185		PCNA_4987	64.2079	-2.14016	0.817038	-2.61941	0.00880809	0.0685281		PCNA_4987	64.2079	-1.48162	0.783542	-1.89093	0.0586339	0.254613		PCNA_4987	64.2079
PDCD6IP_5007	205.694	-0.816327	0.376319	-2.16924	0.0300642	0.133338		PDCD6IP_5007	205.694	0.308302	0.363517	0.848109	0.396378	NA		PDCD6IP_5007	205.694	0.192056	0.309837	0.619861	0.535349	1		PDCD6IP_5007	205.694	-0.593045	0.374101	-1.58526	0.112908	0.631161		PDCD6IP_5007	205.694	-0.55669	0.319713	-1.74122	0.0816453	0.214882		PDCD6IP_5007	205.694	-0.057923	0.311036	-0.186226	0.852268	0.949218		PDCD6IP_5007	205.694
PDGFB_5026	64.4557	-0.269443	0.537142	-0.501623	0.615933	0.724073		PDGFB_5026	64.4557	-0.439683	0.525754	-0.83629	0.402992	NA		PDGFB_5026	64.4557	0.438606	0.443428	0.989127	0.322601	1		PDGFB_5026	64.4557	0.250443	0.529635	0.472859	0.636314	0.989658		PDGFB_5026	64.4557	-0.165095	0.45925	-0.359488	0.71923	0.806668		PDGFB_5026	64.4557	-0.526072	0.453573	-1.15984	0.246114	0.565802		PDGFB_5026	64.4557
PDHX_5033	32.7996	-0.612773	0.579106	-1.05814	0.289994	NA		PDHX_5033	32.7996	0.206144	0.530608	0.388505	0.697642	NA		PDHX_5033	32.7996	-0.137901	0.465665	-0.296137	0.767125	1		PDHX_5033	32.7996	-1.08765	0.604088	-1.80049	0.0717836	0.572263		PDHX_5033	32.7996	-0.220405	0.488414	-0.451267	0.651797	0.752768		PDHX_5033	32.7996	-0.0461702	0.465008	-0.099289	0.920909	0.973174		PDHX_5033	32.7996
PDIA5_5037	88.4391	0.129329	0.289542	0.446667	0.655116	0.75875		PDIA5_5037	88.4391	-0.394512	0.28292	-1.39443	0.163189	NA		PDIA5_5037	88.4391	-0.250726	0.245262	-1.02228	0.306648	1		PDIA5_5037	88.4391	-0.40439	0.299432	-1.35052	0.176849	0.699857		PDIA5_5037	88.4391	-0.71945	0.266727	-2.69733	0.00698987	0.0633181		PDIA5_5037	88.4391	-0.818825	0.254911	-3.2122	0.00131724	0.0167383		PDIA5_5037	88.4391
PDIA6_5040	1822.23	-0.954834	0.37924	-2.51776	0.0118105	0.0985992		PDIA6_5040	1822.23	0.0947084	0.377754	0.250714	0.802035	0.874846		PDIA6_5040	1822.23	-0.00463274	0.319571	-0.0144968	0.988434	1		PDIA6_5040	1822.23	-0.436151	0.378666	-1.15181	0.2494	0.752299		PDIA6_5040	1822.23	-0.997502	0.321204	-3.10551	0.00189954	0.0307728		PDIA6_5040	1822.23	-0.501249	0.319865	-1.56706	0.1171	0.377154		PDIA6_5040	1822.23
PDLIM1_5041	78.3171	-1.50039	0.707427	-2.1209	0.0339298	0.142427		PDLIM1_5041	78.3171	0.403868	0.675466	0.597911	0.5499	NA		PDLIM1_5041	78.3171	0.122755	0.575179	0.213421	0.830998	1		PDLIM1_5041	78.3171	-1.25043	0.701939	-1.78139	0.0748485	0.575729		PDLIM1_5041	78.3171	-1.35001	0.603525	-2.23688	0.0252942	0.114856		PDLIM1_5041	78.3171	-0.420297	0.579085	-0.725794	0.467965	0.768834		PDLIM1_5041	78.3171
PDS5A_5046	1004.96	-0.400884	0.265826	-1.50807	0.131537	0.278628		PDS5A_5046	1004.96	-0.210219	0.2639	-0.796586	0.425692	NA		PDS5A_5046	1004.96	-0.303571	0.223972	-1.3554	0.175292	1		PDS5A_5046	1004.96	-0.525354	0.266163	-1.9738	0.0484039	0.521583		PDS5A_5046	1004.96	-0.535428	0.226106	-2.36804	0.0178828	0.0977487		PDS5A_5046	1004.96	-0.248082	0.223948	-1.10777	0.267963	0.595005		PDS5A_5046	1004.96
PECAM1_5057	0.255168	0.973678	10.6541	0.0913899	0.927183	NA		PECAM1_5057	0.255168	-1.54787	10.6821	-0.144902	0.884788	NA		PECAM1_5057	0.255168	-0.876086	9.02833	-0.0970375	0.922697	1		PECAM1_5057	0.255168	2.36329	10.6215	0.2225	0.823924	1		PECAM1_5057	0.255168	-0.206936	9.02833	-0.0229207	0.981714	NA		PECAM1_5057	0.255168	-0.769678	9.02833	-0.0852515	0.932061	NA		PECAM1_5057	0.255168
PEX11A_5068	4.62388	-0.458688	0.912429	-0.502711	0.615168	NA		PEX11A_5068	4.62388	0.113495	0.744246	0.152497	0.878795	NA		PEX11A_5068	4.62388	0.189723	0.668177	0.283941	0.776455	1		PEX11A_5068	4.62388	-0.229958	0.878994	-0.261615	0.793619	1		PEX11A_5068	4.62388	-0.223019	0.767367	-0.290629	0.771335	NA		PEX11A_5068	4.62388	0.614589	0.64706	0.949818	0.342205	0.666682		PEX11A_5068	4.62388
PFKL_5083	38.2383	0.42169	0.312401	1.34984	0.177068	NA		PFKL_5083	38.2383	0.549736	0.282646	1.94497	0.051779	NA		PFKL_5083	38.2383	0.363655	0.256435	1.41811	0.156158	1		PFKL_5083	38.2383	0.521545	0.309171	1.68692	0.0916195	0.603578		PFKL_5083	38.2383	0.371771	0.275423	1.34982	0.177073	0.331562		PFKL_5083	38.2383	0.0533492	0.266786	0.19997	0.841504	0.945615		PFKL_5083	38.2383
PGAM1_5090	197.539	-0.179976	0.281806	-0.638652	0.52305	0.648539		PGAM1_5090	197.539	0.592415	0.271064	2.18551	0.0288512	NA		PGAM1_5090	197.539	0.361693	0.232711	1.55426	0.120123	1		PGAM1_5090	197.539	0.0173577	0.280014	0.0619886	0.950572	1		PGAM1_5090	197.539	-0.426918	0.245078	-1.74197	0.0815134	0.214882		PGAM1_5090	197.539	0.124186	0.234159	0.530351	0.595869	0.837892		PGAM1_5090	197.539
PGF_5091	3.45399	0.463042	1.02262	0.4528	0.650692	NA		PGF_5091	3.45399	0.902667	0.907553	0.994617	0.319923	NA		PGF_5091	3.45399	0.544257	0.829214	0.656353	0.511597	1		PGF_5091	3.45399	0.43248	1.02694	0.421136	0.673656	0.9993		PGF_5091	3.45399	1.74635	0.801607	2.17856	0.0293646	NA		PGF_5091	3.45399	-0.628686	0.959984	-0.654892	0.512537	0.794853		PGF_5091	3.45399
PGM1_5095	83.4248	-0.483562	0.349633	-1.38305	0.166648	0.314382		PGM1_5095	83.4248	-0.197653	0.32692	-0.60459	0.545451	NA		PGM1_5095	83.4248	0.10108	0.280806	0.359963	0.718875	1		PGM1_5095	83.4248	-0.64979	0.354324	-1.83389	0.0666706	0.559657		PGM1_5095	83.4248	-0.398561	0.301593	-1.32152	0.186329	0.34063		PGM1_5095	83.4248	-0.0803371	0.283728	-0.283149	0.777063	0.919864		PGM1_5095	83.4248
PGM3_5099	290.609	-0.249373	0.281899	-0.884615	0.376364	0.521707		PGM3_5099	290.609	-0.0489955	0.273951	-0.178847	0.858058	NA		PGM3_5099	290.609	0.0954157	0.234082	0.407616	0.683556	1		PGM3_5099	290.609	-0.183388	0.281393	-0.651715	0.514585	0.938493		PGM3_5099	290.609	-0.165346	0.241292	-0.685251	0.493185	0.626429		PGM3_5099	290.609	0.616069	0.232098	2.65435	0.00794623	0.0651101		PGM3_5099	290.609
PGR_5102	0.254536	-0.00799017	10.656	-0.00074983	0.999402	NA		PGR_5102	0.254536	-1.06471	10.6822	-0.0996713	0.920605	NA		PGR_5102	0.254536	-0.392878	9.02836	-0.043516	0.96529	1		PGR_5102	0.254536	2.26226	10.6401	0.212617	0.831626	1		PGR_5102	0.254536	1.54572	9.01602	0.171441	0.863877	NA		PGR_5102	0.254536	-0.28647	9.02836	-0.03173	0.974687	NA		PGR_5102	0.254536
PGRMC1_5105	111.889	-1.41473	0.697028	-2.02965	0.0423916	0.156254		PGRMC1_5105	111.889	0.894981	0.674948	1.326	0.18484	NA		PGRMC1_5105	111.889	-0.0354833	0.574952	-0.0617153	0.95079	1		PGRMC1_5105	111.889	-0.737309	0.68807	-1.07156	0.283918	0.774067		PGRMC1_5105	111.889	-1.16542	0.591706	-1.96959	0.0488853	0.162308		PGRMC1_5105	111.889	-0.545148	0.577801	-0.943486	0.345432	0.668695		PGRMC1_5105	111.889
JADE2_5110	1.04211	-2.37154	2.00837	-1.18083	0.237671	NA		JADE2_5110	1.04211	-3.42767	2.00856	-1.70653	0.0879094	NA		JADE2_5110	1.04211	-1.80473	1.67231	-1.07918	0.280507	1		JADE2_5110	1.04211	-2.36834	2.00856	-1.17912	0.238351	0.744043		JADE2_5110	1.04211	0.209793	1.47803	0.141941	0.887127	NA		JADE2_5110	1.04211	0.918716	1.325	0.693371	0.488077	NA		JADE2_5110	1.04211
PHGDH_5113	81.4699	-0.771302	0.427721	-1.80328	0.0713435	0.198236		PHGDH_5113	81.4699	1.03099	0.388523	2.65361	0.0079637	NA		PHGDH_5113	81.4699	0.315029	0.338175	0.931555	0.351566	1		PHGDH_5113	81.4699	-0.150293	0.412428	-0.36441	0.715552	1		PHGDH_5113	81.4699	0.439064	0.345967	1.26909	0.204408	0.359141		PHGDH_5113	81.4699	1.33918	0.331216	4.04323	5.27202e-05	0.00118275		PHGDH_5113	81.4699
PHLDA2_5123	0.566368	1.06747	2.35085	0.454079	0.649772	NA		PHLDA2_5123	0.566368	-2.43113	2.56286	-0.9486	0.342824	NA		PHLDA2_5123	0.566368	-1.75923	2.16054	-0.814253	0.4155	1		PHLDA2_5123	0.566368	-1.37179	2.56286	-0.535259	0.592471	0.97304		PHLDA2_5123	0.566368	-0.224467	2.12442	-0.10566	0.915852	NA		PHLDA2_5123	0.566368	-1.65281	2.16054	-0.764999	0.444272	NA		PHLDA2_5123	0.566368
PHLDA3_5124	44.8355	2.26748	1.0461	2.16756	0.0301919	NA		PHLDA3_5124	44.8355	-2.05578	1.09299	-1.88089	0.0599871	NA		PHLDA3_5124	44.8355	0.250282	0.894871	0.279685	0.77972	1		PHLDA3_5124	44.8355	2.1564	1.04661	2.06037	0.0393635	0.514287		PHLDA3_5124	44.8355	1.94141	0.888397	2.18529	0.0288675	0.120558		PHLDA3_5124	44.8355	1.97261	0.885085	2.22872	0.0258327	0.145387		PHLDA3_5124	44.8355
PHOSPHO1_5125	0.81027	3.17115	2.28795	1.38602	0.165741	NA		PHOSPHO1_5125	0.81027	-2.31184	2.65595	-0.870438	0.384061	NA		PHOSPHO1_5125	0.81027	-0.65399	2.23309	-0.292863	0.769627	1		PHOSPHO1_5125	0.81027	2.67389	2.3124	1.15633	0.247546	0.750879		PHOSPHO1_5125	0.81027	-0.106675	2.20623	-0.0483518	0.961436	NA		PHOSPHO1_5125	0.81027	-1.53353	2.24076	-0.684379	0.493736	NA		PHOSPHO1_5125	0.81027
PHOX2A_5126	0.698886	2.92222	3.89666	0.749928	0.453298	NA		PHOX2A_5126	0.698886	-1.54388	4.09177	-0.377314	0.70594	NA		PHOX2A_5126	0.698886	-0.872005	3.45817	-0.252158	0.800919	1		PHOX2A_5126	0.698886	-0.484558	4.09177	-0.118423	0.905733	1		PHOX2A_5126	0.698886	-0.202818	3.45817	-0.0586488	0.953232	NA		PHOX2A_5126	0.698886	1.50052	3.3726	0.444914	0.656382	NA		PHOX2A_5126	0.698886
PI4KA_5128	629.373	0.940906	0.448173	2.09943	0.0357794	0.146491		PI4KA_5128	629.373	-0.861556	0.449213	-1.91792	0.0551208	NA		PI4KA_5128	629.373	-0.278061	0.379871	-0.731988	0.464176	1		PI4KA_5128	629.373	0.237394	0.449111	0.528586	0.597093	0.974865		PI4KA_5128	629.373	0.896948	0.37938	2.36424	0.0180669	0.0977487		PI4KA_5128	629.373	-0.0108045	0.379546	-0.0284668	0.97729	0.990073		PI4KA_5128	629.373
PIGB_5133	4.0147	-4.20699	1.83145	-2.29708	0.021614	NA		PIGB_5133	4.0147	0.183355	1.18551	0.154664	0.877086	NA		PIGB_5133	4.0147	-0.348554	1.06197	-0.328215	0.742749	1		PIGB_5133	4.0147	-1.76117	1.52122	-1.15773	0.246973	0.750879		PIGB_5133	4.0147	-1.67696	1.29157	-1.29839	0.194153	NA		PIGB_5133	4.0147	-1.01955	1.12474	-0.906468	0.364688	0.687728		PIGB_5133	4.0147
PIH1D1_5136	17.9364	-0.518402	0.779456	-0.665081	0.505999	NA		PIH1D1_5136	17.9364	0.857886	0.71705	1.19641	0.231536	NA		PIH1D1_5136	17.9364	0.466537	0.621386	0.750801	0.452773	1		PIH1D1_5136	17.9364	-0.394896	0.773836	-0.510309	0.609835	0.978646		PIH1D1_5136	17.9364	-1.57906	0.745506	-2.1181	0.0341665	0.133378		PIH1D1_5136	17.9364	0.197853	0.62762	0.315243	0.752577	0.906381		PIH1D1_5136	17.9364
PIK3C2A_5139	449.961	0.0320293	0.2377	0.134747	0.892812	0.928826		PIK3C2A_5139	449.961	-0.573683	0.235902	-2.43187	0.0150209	NA		PIK3C2A_5139	449.961	-0.237908	0.200727	-1.18523	0.235926	1		PIK3C2A_5139	449.961	-0.147789	0.238704	-0.61913	0.535831	0.946305		PIK3C2A_5139	449.961	0.257622	0.201978	1.27549	0.202136	0.356109		PIK3C2A_5139	449.961	0.0889067	0.199752	0.445086	0.656257	0.866202		PIK3C2A_5139	449.961
PIK3C2B_5140	10.8363	1.04059	0.612183	1.6998	0.0891682	NA		PIK3C2B_5140	10.8363	-0.600392	0.645866	-0.929592	0.352583	NA		PIK3C2B_5140	10.8363	0.254557	0.537833	0.4733	0.635999	1		PIK3C2B_5140	10.8363	0.897544	0.619627	1.44852	0.14747	0.676563		PIK3C2B_5140	10.8363	1.03962	0.53538	1.94184	0.052157	NA		PIK3C2B_5140	10.8363	0.267657	0.541333	0.494439	0.620996	0.851074		PIK3C2B_5140	10.8363
PIK3C3_5143	174.296	-0.0309224	0.229265	-0.134876	0.89271	0.928826		PIK3C3_5143	174.296	-0.499475	0.222152	-2.24835	0.0245542	NA		PIK3C3_5143	174.296	-0.100225	0.190712	-0.525528	0.599216	1		PIK3C3_5143	174.296	0.112663	0.227343	0.495565	0.620201	0.983501		PIK3C3_5143	174.296	0.222597	0.195578	1.13815	0.255057	0.412678		PIK3C3_5143	174.296	-0.266108	0.193193	-1.37742	0.168383	0.45684		PIK3C3_5143	174.296
PIK3CA_5146	15.1841	-0.838869	0.655455	-1.27983	0.200606	NA		PIK3CA_5146	15.1841	0.527022	0.525771	1.00238	0.31616	NA		PIK3CA_5146	15.1841	0.110448	0.47659	0.231746	0.816735	1		PIK3CA_5146	15.1841	-0.726511	0.64494	-1.12648	0.259964	0.761403		PIK3CA_5146	15.1841	-0.130094	0.521792	-0.249321	0.803112	0.871574		PIK3CA_5146	15.1841	0.199003	0.476223	0.417877	0.676037	0.872975		PIK3CA_5146	15.1841
PIK3R3_5150	49.2182	0.288122	0.326202	0.883262	0.377095	0.522327		PIK3R3_5150	49.2182	0.00608984	0.31448	0.0193648	0.98455	NA		PIK3R3_5150	49.2182	-0.620728	0.286222	-2.1687	0.0301056	1		PIK3R3_5150	49.2182	-0.480028	0.345818	-1.38809	0.165108	0.69405		PIK3R3_5150	49.2182	-0.832741	0.312165	-2.66763	0.00763888	0.0651134		PIK3R3_5150	49.2182	-2.31915	0.354091	-6.54959	5.76955e-11	5.07253e-09		PIK3R3_5150	49.2182
PIN1_5152	218.104	-0.799475	0.544003	-1.46961	0.141666	0.289765		PIN1_5152	218.104	0.643503	0.53613	1.20027	0.230033	NA		PIN1_5152	218.104	0.33465	0.454738	0.735919	0.46178	1		PIN1_5152	218.104	-0.40848	0.541803	-0.753927	0.450893	0.90315		PIN1_5152	218.104	-1.18875	0.465919	-2.55141	0.0107287	0.0757452		PIN1_5152	218.104	-0.0473536	0.455703	-0.103913	0.917238	0.97238		PIN1_5152	218.104
PIP4K2B_5156	209.447	1.10309	0.404214	2.72899	0.00635295	0.0881293		PIP4K2B_5156	209.447	-0.185285	0.405048	-0.457439	0.647356	NA		PIP4K2B_5156	209.447	-0.0434371	0.344458	-0.126103	0.899651	1		PIP4K2B_5156	209.447	0.298956	0.407387	0.733837	0.463048	0.908686		PIP4K2B_5156	209.447	0.613863	0.345086	1.77887	0.0752614	0.206702		PIP4K2B_5156	209.447	-0.0823179	0.344799	-0.238742	0.811306	0.931527		PIP4K2B_5156	209.447
PITPNA_5157	501.93	0.455594	0.33342	1.36643	0.171805	0.319858		PITPNA_5157	501.93	-0.828033	0.334073	-2.4786	0.01319	NA		PITPNA_5157	501.93	-0.306702	0.282841	-1.08436	0.278205	1		PITPNA_5157	501.93	-0.164094	0.335256	-0.48946	0.624516	0.985426		PITPNA_5157	501.93	0.255222	0.283512	0.900216	0.368005	0.518082		PITPNA_5157	501.93	-0.406741	0.283215	-1.43616	0.150957	0.431893		PITPNA_5157	501.93
PLA2G15_5170	9.7568	0.672087	0.549962	1.22206	0.221684	NA		PLA2G15_5170	9.7568	-0.414411	0.552365	-0.750248	0.453105	NA		PLA2G15_5170	9.7568	-0.130532	0.490155	-0.266308	0.790002	1		PLA2G15_5170	9.7568	0.199505	0.585798	0.34057	0.733427	1		PLA2G15_5170	9.7568	0.850286	0.473554	1.79554	0.0725675	NA		PLA2G15_5170	9.7568	-0.418676	0.518621	-0.807287	0.419501	0.730925		PLA2G15_5170	9.7568
PLA2G2F_5171	0.619814	0.370372	2.72553	0.13589	0.891908	NA		PLA2G2F_5171	0.619814	-3.12819	2.91055	-1.07478	0.282475	NA		PLA2G2F_5171	0.619814	-1.51064	2.44476	-0.61791	0.536635	1		PLA2G2F_5171	0.619814	-2.06886	2.91055	-0.710813	0.4772	0.917512		PLA2G2F_5171	0.619814	0.261624	2.34364	0.111632	0.911115	NA		PLA2G2F_5171	0.619814	-2.34988	2.44921	-0.959443	0.337336	NA		PLA2G2F_5171	0.619814
PLA2G4A_5172	1.41659	0.924463	1.3494	0.685093	0.493285	NA		PLA2G4A_5172	1.41659	0.640972	1.241	0.516497	0.605507	NA		PLA2G4A_5172	1.41659	0.124425	1.20916	0.102901	0.918041	1		PLA2G4A_5172	1.41659	0.403106	1.45635	0.276791	0.78194	1		PLA2G4A_5172	1.41659	0.232969	1.28578	0.181188	0.85622	NA		PLA2G4A_5172	1.41659	-0.676436	1.39578	-0.484628	0.62794	0.852432		PLA2G4A_5172	1.41659
PLAU_5178	68.5313	-0.75829	0.521288	-1.45465	0.145767	0.293603		PLAU_5178	68.5313	0.286511	0.496627	0.576914	0.563998	NA		PLAU_5178	68.5313	0.22068	0.424724	0.519584	0.603353	1		PLAU_5178	68.5313	-0.511145	0.516504	-0.989625	0.322357	0.817227		PLAU_5178	68.5313	-0.562274	0.444643	-1.26455	0.206032	0.360669		PLAU_5178	68.5313	1.00877	0.420379	2.39966	0.0164104	0.107845		PLAU_5178	68.5313
[truncated: 3,023 more rows]
[truncated: 5 more columns]

## Sheet: 12DCVG
2,91 µM 1,2-DCVG	baseMean	log2FoldChange	lfcSE	stat	pvalue	padj		9,3 µM 1,2-DCVG	baseMean	log2FoldChange	lfcSE	stat	pvalue	padj		29,8 µM 1,2-DCVG	baseMean	log2FoldChange	lfcSE	stat	pvalue	padj		62,5 µM 1,2-DCVG	baseMean	log2FoldChange	lfcSE	stat	pvalue	padj		125 µM 1,2-DCVG	baseMean	log2FoldChange	lfcSE	stat	pvalue	padj		250 µM 1,2-DCVG	baseMean	log2FoldChange	lfcSE	stat	pvalue	padj		500 µM 1,2-DCVG	baseMean
[truncated: 4,041 more rows]
[truncated: 5 more columns]

[truncated: 2 more sheets: 22DCVC, 22DCVG]
