# Supplementary material for: Transcriptomic-based evaluation of trichloroethylene glutathione and cysteine conjugates demonstrate phenotype-dependent stress responses in a panel of human in vitro models
Source: Arch Toxicol. 2022 Dec 28;97(2):523–45. doi: 10.1007/s00204-022-03436-6 (PMC9859926; doi:10.1007/s00204-022-03436-6)
Supplement: Supplementary file 11 — Supplementary file11 (DEGs HUVEC/TERT2) (XLSX 38 KB) [file 204_2022_3436_MOESM11_ESM.xlsx]

## Sheet: SI
Transcriptomic-based evaluation of trichloroethylene glutathione and cysteine conjugates demonstrates phenotype-dependent stress responses in a panel of human in vitro models.
Liliana Capinha1*, Yaran Zhang1,2, Anna-Katharina Holzer3, Anna-Katharina Ückert3, Melinda Zana4, Giada Carta1, Cormac Murphy1, Jenna Baldovini1, Zahra Mazidi5, Johannes Grillari5, Andras Dinnyes4,6, Bob van der Water7, Marcel Leist3, Jan N. M. Commandeur1 and Paul Jennings1
Affiliations
1 Division of Molecular and Computational Toxicology, Amsterdam Institute for Molecules, Medicines and Systems, Vrije Universiteit Amsterdam, De Boelelaan 1108, 1081 HZ Amsterdam, The Netherlands
2 Genomics of Neurodegenerative Diseases and Aging, Human Genetics, Vrije Universiteit Amsterdam, Amsterdam UMC location VUmc, Amsterdam, The Netherlands
3In Vitro Toxicology and Biomedicine, Dept Inaugurated by the Doerenkamp-Zbinden Foundation, University of Konstanz, 78457 Konstanz, Germany
4 BioTalentum Ltd, Godollo, 2100, Hungary
5 Evercyte GmbH, Vienna, Austria; Institute of Molecular Biotechnology, Department of Biotechnology, BOKU - University of Natural Resource and Life science (BOKU), Vienna, Austria.
6Hungarian University of Agriculture and Life Sciences, Institute of Physiology and Animal Nutrition, Department of Physiology and Animal Health, Gödöllő, 2100 Hungary
7Division of Drug Discovery and Safety, Leiden Academic Centre for Drug Research (LACDR), Leiden University, Leiden, The Netherlands.
*Corresponding author
Liliana Capinha, l.santoscapinha@vu.nl

## Sheet: 12DCVC
0,91 µM 1,2-DCVC	Fold increase	-log(padj)		30 µM 1,2-DCVC	Fold increase	-log(padj)		62,5 µM 1,2-DCVC	Fold increase	-log(padj)		125 µM 1,2-DCVC	Fold increase	-log(padj)
CLK1_27025	0.536615	4.67556		NMRAL2P_81336	5.42982	19.4481		NMRAL2P_81336	9.23306	35.8266		NMRAL2P_81336	11.2762	33.9902
				HMOX1_3041	2.67534	32.5232		HMOX1_3041	3.89763	65.5073		ASNS_12040	10.4208	100.27
2,9 µM 1,2-DCVC	Fold increase	-log(padj)		TRIM16L_16350	2.56813	8.55331		TRIM16L_16350	3.82968	19.3846		IL13RA2_19594	8.42065	2.36021
THBD_7074	1.69649	4.23161		SLC7A11_14100	2.34379	7.59806		SLC7A11_14100	2.68882	10.6472		HMOX1_3041	7.27723	111.768
				FTH1_93388	2.33312	7.59806		NQO1_26473	2.5639	100.343		TRIM16L_16350	6.20788	29.7349
9,3 µM 1,2-DCVC	Fold increase	-log(padj)		NQO1_26473	2.23849	72.8151		NQO1_4668	2.51351	36.2686		CXCL8_14324	4.60996	44.0243
NQO1_26473	1.48602	15.3388		TXNRD1_7440	1.93355	8.55331		OSGIN1_4849	2.31483	3.43893		SLC7A11_14100	3.92246	16.3805
CD55_1141	1.99608	9.96873		ALDH3A2_26575	1.93343	3.75959		CXCL8_14324	2.24331	15.131		CEBPB_10745	3.897	8.44366
HMOX1_3041	1.59955	5.26685		NOSIP_4639	1.87546	3.63813		TXNRD1_7440	1.9467	8.80763		NQO1_26473	3.59843	140.884
ALAS1_28273	1.2958	4.45896		CXCL8_14324	1.85092	8.28691		LINC00520_81326	1.9335	18.5107		MTHFD2_92375	3.30726	82.9334
TCEAL4_28212	2.05615	4.27869		NQO1_4668	1.77811	12.8682		FTH1_92999	1.90158	8.72853		SLC7A5_13711	3.29138	36.8568
				ZRANB2_16430	1.72358	3.40792		IL13RA2_19594	1.89073	0.150506		OSGIN1_4849	3.13933	5.42138
				SLC25A6_93015	1.68943	2.65101		GCLM_2615	1.87386	23.1503		PHGDH_5113	2.90787	12.0435
				GSTM3_17117	1.68645	4.56282		EPHX1_17800	1.7902	13.8974		NQO1_4668	2.84568	34.8356
				MTERF3_12919	1.66762	2.10501		GCLM_25908	1.75154	22.7252		FTH1_93388	2.66311	7.94708
				GSR_21104	1.65724	7.92554		GPAT3_10783	1.74561	3.55905		FTH1_92999	2.64626	16.0329
				ABCG2_39	1.64477	5.02723		FTL_18281	1.7251	21.5878		ID1_14943	2.54139	19.1763
				FTH1_92999	1.64354	4.81649		G6PD_25228	1.7228	11.0606		SLC3A2_20164	2.44169	23.3758
				MDM2_23384	1.63458	10.7627		CASP8_26967	1.71011	1.52615		G6PD_25228	2.40457	22.9745
				EPHX1_17800	1.59767	8.49088		NRCAM_13710	1.70898	6.85019		TRIB3_7337	2.40071	24.5501
				NRCAM_13710	1.59363	4.98249		SRXN1_88916	1.69507	4.25611		VEGFA_28053	2.39025	5.02788
				MDM2_27497	1.59152	3.11077		NEAT1_81334	1.6807	0.975887		TXNRD1_7440	2.35803	11.5685
				ANXA2_93122	1.59081	2.70461		FTH1_93388	1.65083	2.23998		G6PD_2548	2.30354	9.7073
				SRXN1_88916	1.57786	3.11334		SQSTM1_6740	1.63701	4.21581		EPHX1_17800	2.2918	21.3092
				SDHB_92602	1.56164	2.45469		MDM2_23384	1.63016	10.8481		GCLM_25908	2.23326	35.5159
				CLPX_1399	1.52745	2.57284		G6PD_2548	1.61534	3.72142		CXCL1_28308	2.22133	31.5473
				GCLM_2615	1.52385	9.54876		KIAA0753_91631	1.60299	2.2176		FTL_18281	2.19381	34.0461
				TEX10_87577	1.50291	2.57705		CEBPB_10745	1.58715	0.762036		GCLM_2615	2.16461	26.2094
								LINC00520_81327	1.58565	0.826245		FTH1_93387	2.14477	17.6307
								CXCL1_28308	1.58562	13.3629		LINC00520_81327	2.11227	2.23236
								ID1_14943	1.57616	5.24762		LINC00520_81326	2.08075	16.3994
								FTH1_93386	1.54304	8.61329		PRNP_5442	2.0618	5.47563
								ALAS1_28273	1.51907	15.7027		DDIT3_1800	2.04295	5.67915
								ANKRD36B_290	1.51191	0.502132		FTH1_93386	2.04046	18.7298
								NEAT1_81333	1.50673	0.426207		AKR1C3_26820	1.99689	2.06914
								PTGS2_5577	1.50532	0.700385		CSF3_1592	1.96099	5.31776
								TALDO1_6942	1.49549	8.72853		CXCL2_28232	1.95907	2.62916
												SERPINE1_6253	1.93354	6.97837
												SERPINE2_27842	1.87356	4.79942
												MDM2_23384	1.86427	13.741
												SESN2_18106	1.84747	2.13927
												DUSP1_24234	1.84152	7.42265
												GSTM3_17117	1.84017	4.8858
												AARS1_3	1.83546	4.89511
												AIFM2_14009	1.83289	5.05164
												GPAT3_10783	1.82736	3.02986
												ZRANB2_16430	1.80855	3.14808
												SQSTM1_6740	1.79898	4.60069
												TALDO1_6942	1.78862	13.9441
												GDF15_18329	1.78658	13.6318
												MMP1_4206	1.75464	6.09646
												SRXN1_88916	1.71024	3.15501
												GDF15_2621	1.69181	4.62279
												CARS1_14910	1.68346	4.58405
												MDM2_27497	1.66799	2.87355
												GSR_21104	1.65076	5.7767
												DDIT3_16736	1.64993	2.03643
												CTSL_1645	1.64508	5.06095
												APP_367	1.63782	2.14854
												NRCAM_13710	1.62616	4.13165
												NDRG1_21187	1.6251	4.44111
												WARS1_23223	1.62386	3.23263
												PRAF2_28210	1.62301	3.80524
												FLNA_25912	1.62105	6.05107
												ZNF185_12083	1.61782	2.06914
												GSR_28346	1.60622	4.8292
												TES_7031	1.58998	3.2754
												ALAS1_28273	1.58329	13.4471
												GAPDH_93317	1.58013	2.19115
												NRCAM_4705	1.57643	4.62127
												RSL24D1_11903	1.57643	7.98589
												GOT1_2737	1.57568	2.6713
												IARS1_88338	1.57057	10.2217
												RAD50_91490	1.56881	4.66241
												UGDH_7525	1.5588	12.4389
												ABCG2_39	1.54109	2.64937
												RPL7A_5954	1.53894	3.62368
												ME1_16747	1.53137	7.92765
												EEF2_2042	1.51001	4.35616

## Sheet: 12DCVG
2,9 µM 12DCVG	Fold increase	-log(padj)		29,76 µM 12DCVG	Fold increase	-log(padj)		62,5 µM 12DCVG	Fold increase	-log(padj)		125 µM 12DCVG	Fold increase	-log(padj)		250 µM 12DCVG	Fold increase	-log(padj)		500 µM 12DCVG	Fold increase	-log(padj)
				NQO1_26473	1.35547	7.90233		NMRAL2P_81336	3.80717	10.8023		NMRAL2P_81336	4.41583	13.8865		NMRAL2P_81336	4.91666	16.6676		NMRAL2P_81336	4.92848	16.7998
9,3 µM 12DCVG	Fold increase	-log(padj)		ALAS1_28273	1.33879	5.78455		HMOX1_3041	1.95784	12.9304		TRIM16L_16350	2.56043	7.78966		TRIM16L_16350	2.93172	11.133		TRIM16L_16350	3.24562	13.9832
				NMRAL2P_81336	2.82651	5.39039		TRIM16L_16350	1.93148	3.03234		HMOX1_3041	2.1992	19.0611		HMOX1_3041	2.61377	30.1594		HMOX1_3041	2.94866	39.565
				HMOX1_3041	1.5992	5.2636		CD55_1141	1.85226	7.77365		SLC7A11_14100	1.8451	2.69585		OSGIN1_4849	2.19721	2.58639		OSGIN1_4849	2.05561	2.00974
				GCLM_25908	1.2921	3.05444		TCEAL4_28212	1.70277	2.21404		TXNRD1_7440	1.70408	4.68457		NQO1_26473	1.98611	51.4065		SLC7A11_14100	2.01402	4.40799
				KDM5A_3544	1.51903	2.34031		GCLM_25908	1.52338	11.3761		NQO1_4668	1.67292	9.454		SLC7A11_14100	1.90202	3.47737		NQO1_26473	1.95656	49.2115
								NQO1_26473	1.51929	17.2209		NQO1_26473	1.6635	26.8377		NOSIP_4639	1.69735	2.10948		TXNRD1_7440	1.79436	6.11514
								NQO1_4668	1.49559	5.08142		GCLM_2615	1.56976	10.4968		GCLM_25908	1.6834	18.8257		GCLM_25908	1.73534	21.5293
																NQO1_4668	1.66452	9.49635		FTH1_92999	1.72537	5.5252
																FTH1_92999	1.65587	4.51163		GCLM_2615	1.67642	14.8258
																GCLM_2615	1.60842	12.1065		CXCL8_14324	1.65955	4.96247
																G6PD_25228	1.53407	6.15907		GPAT3_10783	1.62152	2.13567
																TXNRD1_7440	1.52666	2.81638		NQO1_4668	1.60542	7.96233
																NRCAM_13710	1.49735	3.19982		G6PD_2548	1.5673	2.79067
																				SQSTM1_6740	1.50782	2.36332
																				EPHX1_17800	1.50195	5.56747

## Sheet: 22DCVC
2,9 µM 2,2-DCVC	Fold increase	-log(padj)		125 µM 2,2-DCVC	Fold increase	padj		250 µM 2,2-DCVC	Fold increase	-log(padj)		500 µM 2,2-DCVC	Fold increase	-log(padj)
				NQO1_26473	1.42318	11.0016		NEAT1_81335	3.22387	3.2014		NMRAL2P_81336	4.84483	16.4146
				ALAS1_28273	1.25588	2.03705		NEAT1_81334	3.16331	5.84017		HMOX1_3041	2.81529	35.878
9,3 µM 2,2-DCVC	Fold increase	padj						NMRAL2P_81336	2.94549	6.13432		TRIM16L_16350	2.6283	8.81078
NEAT1_81334	2.25566	2.00948						NEAT1_81333	2.76032	3.02573		NQO1_26473	2.36864	83.4292
ITPR2_90322	1.51589	2.67842						HMOX1_3041	1.87354	11.0842		NEAT1_81334	2.35657	3.19801
								TRIM16L_16350	1.81137	2.51687		NEAT1_81333	2.26457	2.1477
29,8 µM 2,2-DCVC	Fold increase	padj						NOSIP_4639	1.65889	2.02992		FTH1_92999	1.94872	9.21483
								NQO1_26473	1.65102	26.097		NOSIP_4639	1.87134	3.40389
62,5 µM 2,2-DCVC	Fold increase	padj						KIAA0753_91631	1.6312	2.22806		NQO1_4668	1.77809	12.6952
CD55_1141	1.71194	4.82232						HOXD4_13252	1.61862	2.17555		FTH1_93388	1.76038	2.90358
SYNE2_6916	1.51347	2.37482						ITPR2_90322	1.55725	3.85008		SLC7A11_14100	1.75566	2.70025
								ITPR2_87888	1.51386	2.14531		LINC00520_81326	1.72908	11.8631
												MMP1_4206	1.7078	6.94914
												G6PD_25228	1.66985	9.50266
												EPHX1_17800	1.66186	9.74781
												KDM5A_3544	1.601	4.09785
												RAD50_91490	1.59929	6.84264
												ALAS1_28273	1.59667	19.5165
												GCLM_2615	1.59341	11.8631
												GCLM_25908	1.58274	14.4159
												NRCAM_13710	1.57011	4.42162
												FTH1_93386	1.53636	8.22146
												MDM2_23384	1.52982	7.82753

## Sheet: 22DCVG
2,9 µM 2,2-DCVG	Fold change	-log(padj)		9,3 µM 2,2-DCVG	Fold change	-log(padj)		29,8 µM 2,2-DCVG	Fold change	-log(padj)		62,5 µM 2,2-DCVG	Fold change	-log(padj)		125 µM 2,2-DCVG	Fold change	-log(padj)		250 µM 2,2-DCVG	Fold change	-log(padj)		500 µM 2,2-DCVG	Fold change	-log(padj)
	No effects > 1,5x				No effects > 1,5x				No effects > 1,5x			TCEAL4_28212	1.99616	3.55462			No effects > 1,5x				No effects > 1,5x				No effects > 1,5x
												CD55_1141	1.89346	8.06435
