# Supplementary material for: Transcriptomic-based evaluation of trichloroethylene glutathione and cysteine conjugates demonstrate phenotype-dependent stress responses in a panel of human in vitro models
Source: Arch Toxicol. 2022 Dec 28;97(2):523–45. doi: 10.1007/s00204-022-03436-6 (PMC9859926; doi:10.1007/s00204-022-03436-6)
Supplement: Supplementary file 12 — Supplementary file12 (DEGs HepaRG) (XLSX 375 KB) [file 204_2022_3436_MOESM12_ESM.xlsx]

## Sheet: SI
Transcriptomic-based evaluation of trichloroethylene glutathione and cysteine conjugates demonstrates phenotype-dependent stress responses in a panel of human in vitro models.
Liliana Capinha1*, Yaran Zhang1,2, Anna-Katharina Holzer3, Anna-Katharina Ückert3, Melinda Zana4, Giada Carta1, Cormac Murphy1, Jenna Baldovini1, Zahra Mazidi5, Johannes Grillari5, Andras Dinnyes4,6, Bob van der Water7, Marcel Leist3, Jan N. M. Commandeur1 and Paul Jennings1
Affiliations
1 Division of Molecular and Computational Toxicology, Amsterdam Institute for Molecules, Medicines and Systems, Vrije Universiteit Amsterdam, De Boelelaan 1108, 1081 HZ Amsterdam, The Netherlands
2 Genomics of Neurodegenerative Diseases and Aging, Human Genetics, Vrije Universiteit Amsterdam, Amsterdam UMC location VUmc, Amsterdam, The Netherlands
3In Vitro Toxicology and Biomedicine, Dept Inaugurated by the Doerenkamp-Zbinden Foundation, University of Konstanz, 78457 Konstanz, Germany
4 BioTalentum Ltd, Godollo, 2100, Hungary
5 Evercyte GmbH, Vienna, Austria; Institute of Molecular Biotechnology, Department of Biotechnology, BOKU - University of Natural Resource and Life science (BOKU), Vienna, Austria.
6Hungarian University of Agriculture and Life Sciences, Institute of Physiology and Animal Nutrition, Department of Physiology and Animal Health, Gödöllő, 2100 Hungary
7Division of Drug Discovery and Safety, Leiden Academic Centre for Drug Research (LACDR), Leiden University, Leiden, The Netherlands.
*Corresponding author
Liliana Capinha, l.santoscapinha@vu.nl

## Sheet: 12DCVC
0,91 µM 1,2-DCVC	Fold increase	- log(padj)		2,91 µM 1,2-DCVC	Fold increase	- log(padj)		9,3 µM 1,2-DCVC	Fold increase	padj		29,8 µM 1,2-DCVC	Fold increase	padj		62,5 µM 1,2-DCVC	Fold increase	padj		125 µM 1,2-DCVC	Fold increase	padj
ALAS1_28273	1.52208	2.11422		SLC7A11_14100	2.38417	2.13339		HMOX1_3041	3.84883	4.17592		HMOX1_3041	9.53982	13.0926		HMOX1_3041	12.5948	16.9584		HMOX1_3041	27.7442	30.3073
GCLM_25908	1.36501	1.88139		AFP_158	2.07721	3.8035		SLC7A11_14100	2.92617	3.90899		SLC7A11_14100	4.80606	9.44052		SLC7A11_14100	7.68563	16.6307		CD55_28297	24.0974	14.6376
				FOSL1_2463	1.7745	3.8681		SRXN1_88916	2.53822	18.0917		KLHL21_3635	3.88873	9.54056		GDF15_18329	5.73425	19.4319		TRIB3_7337	21.9022	64.8682
				NR1H2_4670	1.75996	3.65911		AFP_158	2.45693	6.74951		RRAD_18361	3.72146	10.5132		GDF15_2621	5.449	17.7817		GDF15_18329	17.4786	54.2113
				AEN_18198	1.72154	4.57722		KLHL21_3635	2.06932	2.2321		RRP12_6035	3.56449	3.09046		TRIB3_7337	5.24739	17.9053		MAFF_27478	16.7864	23.3202
				AMIGO2_19750	1.708	2.71626		RRAD_18361	2.01641	2.49193		OSGIN1_4849	3.43947	5.55229		SLC7A5_13711	5.11023	11.5027		GDF15_2621	16.4391	50.4135
				DUSP14_28218	1.70511	4.47559		GPAT3_10783	1.99941	2.14931		SRXN1_88916	3.43009	33.4259		CTH_17043	5.09277	12.5831		MAFF_28315	14.5345	15.1454
				SRXN1_88916	1.67694	4.70317		SQSTM1_6740	1.99433	3.1686		SLC7A5_13711	3.23464	5.59433		RRAD_18361	4.88797	15.9756		DDIT3_16736	13.3637	101.088
				ALAS1_28273	1.56	4.34486		SLC47A1_88432	1.91805	3.73366		GDF15_2621	3.12802	7.74649		KLHL21_3635	4.73496	12.9512		PPP1R15A_14098	13.1449	29.0299
				MCM7_4079	1.5409	8.35494		GDF15_18329	1.86572	2.05994		GDF15_18329	3.01521	7.48612		SRXN1_88916	4.62443	53.2627		CTH_17043	12.2371	31.4694
				CSK_90070	1.51148	2.09179		HERC5_11373	1.84067	4.8026		MAFF_27478	2.94456	3.00144		DDIT3_16736	4.44484	31.5845		DDIT3_1800	11.9514	69.483
				SERPINE2_27842	1.50557	2.08189		ZEB2_23804	1.7687	2.30597		SLC3A2_20164	2.90825	5.946		DDIT3_1800	4.28022	22.722		SLC7A11_14100	11.5343	24.9
								NFKBIB_88520	1.75998	2.49674		PPP1R15A_14098	2.85772	4.40467		SLC3A2_20164	4.03678	10.5825		RRP12_6035	11.3448	12.9893
								ALAS1_28273	1.72595	7.22717		AFP_158	2.76873	9.20377		OSGIN1_4849	3.93086	7.00425		NDRG1_21187	10.5043	14.4688
								GCLM_25908	1.71043	11.5885		SQSTM1_6740	2.5704	6.61414		MAFF_27478	3.89532	5.01545		CBWD5_15051	9.79913	7.67918
								GCLM_2615	1.69411	12.8977		HERC5_11373	2.3087	9.88715		SQSTM1_6740	3.7843	13.7411		INSIG1_3385	9.25258	17.5545
								MCM10_4071	1.68527	4.34933		ZFAND2A_21269	2.23876	3.72123		RRP12_6035	3.61119	3.29167		KLHL21_3635	9.18569	28.1598
								FOSL1_2463	1.67744	3.23875		GPAT3_10783	2.21238	3.1665		PPP1R15A_14098	3.52133	6.56943		SLC7A5_13711	8.93982	21.9545
								DUSP14_28218	1.63835	4.07862		DNA2_16614	2.17273	2.65161		AFP_158	3.45408	14.1996		SLC3A2_20164	8.78339	26.771
								NEIL3_28372	1.63593	5.06841		ZNF165_7867	2.16061	5.74659		MAFF_28315	3.28081	2.69908		OSGIN1_4849	8.20884	17.5606
								CTPS1_16302	1.61634	2.13815		SLC47A1_88432	2.1524	5.66205		IFRD1_25521	3.26715	3.39122		CD55_1141	7.48922	28.4855
								TP53I3_24981	1.59986	2.60626		CD55_1141	2.12672	3.55673		IFRD1_27344	3.06009	12.846		NUP50_92429	6.8867	15.4289
								CCN1_24505	1.59949	2.35274		ZNF165_26222	2.12303	12.0719		ASNS_12040	3.05921	7.24615		VEGFA_12596	5.97049	12.0732
								TRIP13_13050	1.5838	2.16012		NUP50_92429	2.1165	2.01286		CD55_1141	2.98563	7.88979		SRXN1_88916	5.75524	70.9302
								TALDO1_6942	1.57968	2.04099		TESK1_28302	2.07098	3.85758		PSAT1_10692	2.9229	4.27905		IGHMBP2_91093	5.75188	7.23767
								RXYLT1_28701	1.52698	3.09568		GCLM_25908	2.04117	21.7906		GPAT3_10783	2.91356	6.20923		CREBRF_19339	5.57977	35.2977
								DTL_18569	1.52621	6.74862		ZBTB21_28391	2.03456	3.81661		ZFAND2A_21269	2.78975	6.32732		NMRAL2P_81336	5.35517	9.07913
								PNP_87491	1.51748	2.33452		IER3_3214	2.02868	5.876		NDRG1_21187	2.71021	2.45506		NDRG1_4510	5.27406	8.6796
								MYC_4394	1.50943	3.36737		MCOLN1_4080	2.01469	2.4356		RPP40_27808	2.66617	4.00397		SLC2A1_14159	5.01966	20.529
								RXYLT1_7211	1.49523	3.23747		GCLM_2615	1.99177	23.3162		ATF4_92695	2.65323	3.62873		IFRD1_27344	4.92738	27.2377
												FTH1_92999	1.97935	2.83263		LY96_89839	2.57102	6.94562		SQSTM1_6740	4.81285	19.7811
												AXIN1_87624	1.96404	2.36546		IER3_3214	2.54401	10.7158		HLA.C_2979	4.75785	11.7424
												GNPDA1_28283	1.93572	9.27163		FTL_18281	2.51769	11.0456		BHLHE40_689	4.73468	16.1842
												DDIT3_1800	1.91042	4.12233		WARS1_23223	2.44835	3.86792		IER3_3214	4.65872	31.1041
												FOSL1_2463	1.90302	5.56832		ZNF165_26222	2.44523	17.4798		VEGFA_28053	4.65739	9.69718
												IKBKG_3291	1.89841	3.77802		GCLM_2615	2.36861	37.33		MYC_4394	4.65729	56.8572
												SUPV3L1_6897	1.88369	2.12608		VEGFA_12596	2.34953	2.58994		IFRD1_25521	4.62411	6.06186
												CTSL_1647	1.87577	3.4293		SESN2_18106	2.3178	6.88077		ZNF165_26222	4.48637	54.2557
												ALAS1_28273	1.86902	10.0059		RSL24D1_11903	2.28683	9.17367		ABHD4_90868	4.4296	8.50052
												BRIP1_16491	1.83256	2.31606		GCLM_25908	2.28417	29.8309		KIAA0355_3561	4.37551	11.5454
												BRCA1_26902	1.82576	2.31184		CTSL_1647	2.28231	6.22835		ADM_12873	4.33327	16.4062
												IFRD1_27344	1.81385	3.38879		FTH1_92999	2.25236	4.21341		KLF6_3626	4.3294	13.0555
												DNTTIP2_1936	1.80798	2.18293		MCOLN1_4080	2.24514	3.41578		ZFAND2A_21269	4.24687	13.3123
												RXYLT1_28701	1.80511	6.74662		TALDO1_6942	2.24292	7.56215		ADM_140	4.18877	37.363
												TALDO1_6942	1.80432	3.85086		NFKBIB_88520	2.23549	5.89838		DUSP1_24234	4.14954	17.0908
												CDT1_21099	1.7973	2.88232		DRAP1_1957	2.19973	2.70122		GABBR1_2553	4.11222	2.66739
												SERPINE2_27842	1.79437	5.59433		GNPDA1_28283	2.18977	13.4342		NMRAL2P_81337	4.11043	5.12162
												FTL_18281	1.78088	4.0888		CSNK2A2_1609	2.18688	8.28746		CCN1_24505	4.10668	27.6386
												CENPH_11358	1.75595	5.9232		MYC_4394	2.18124	13.9839		NPC1_4646	4.08812	11.7899
												NFKBIB_88520	1.7461	2.65315		SLC2A1_14159	2.18031	4.26383		ZNF165_7867	4.03443	21.1702
												CSNK2A2_1609	1.7398	3.90474		BHLHE40_689	2.16536	3.60647		EGFR_2063	3.98639	12.0503
												ZEB2_23804	1.73758	2.36546		SUPV3L1_6897	2.15441	3.27216		NFKBIZ_27582	3.96997	8.4968
												RXYLT1_7211	1.7342	6.77018		HERC5_11373	2.15302	8.34627		MAP1LC3B_15391	3.95997	50.2323
												DDIT3_16736	1.71529	3.61143		AXIN1_87624	2.1507	3.18165		HLA.B_2976	3.95899	15.2344
												SLC47A1_90244	1.71167	2.34322		SNAI2_24257	2.11951	13.2233		KDM5B_91418	3.92509	8.1158
												TIPIN_92391	1.70726	7.57096		RUNX1_20078	2.11322	3.10365		JUN_89022	3.90142	3.27477
												TTC4_26135	1.70568	2.22126		CCN1_24505	2.11277	7.02065		MAFG_20735	3.8863	4.90998
												MYC_4394	1.69799	6.15015		ADM_12873	2.08888	3.8373		SESN2_18106	3.87092	19.0703
												PNP_87491	1.69677	4.22879		ZNF165_7867	2.08451	5.25562		FTH1_92999	3.86366	12.383
												DTL_18569	1.6907	11.054		EIF5_91015	2.07031	5.95233		TESK1_28302	3.8614	15.168
												TUBB2A_14065	1.68593	4.78966		TESK1_28302	2.06395	3.93182		SUPV3L1_6897	3.84581	11.0072
												GADD45A_2569	1.67323	4.60528		ATP6V1F_92696	2.05731	6.41015		CSRNP1_22653	3.78862	13.7823
												SERPINE2_27841	1.66339	2.66235		FTH1_93388	2.05714	3.68701		ASNS_12040	3.75036	10.6919
												DUSP14_28218	1.6587	4.60402		MAP1LC3B_15391	2.04219	12.9082		CYP4B1_15139	3.74957	3.94917
												ETS1_27185	1.6382	2.18243		CREM_13826	2.01245	4.10151		CEBPB_10745	3.74651	9.34424
												EIF5_91015	1.63365	2.562		TNFRSF12A_17257	2.0049	3.69406		MCOLN1_4080	3.72752	9.79323
												PRKACB_5409	1.63184	3.41702		TTC4_26135	1.99894	3.93774		CARS1_14910	3.69419	22.2049
												MCM10_4071	1.63171	4.05643		CARS1_14910	1.99511	5.74874		SNAI2_24257	3.6145	40.4083
												ABCC2_22	1.62885	2.17133		CDT1_21099	1.98506	4.14756		RRAD_18361	3.61213	10.463
												MAPK12_25181	1.62879	2.64465		RXYLT1_7211	1.97413	10.7048		ARHGEF2_423	3.52268	17.8704
												GXYLT1_88908	1.62331	4.52431		FOSL1_2463	1.96476	6.29379		RUNX1_27815	3.50293	6.373
												CCN1_24505	1.59401	2.53917		SERPINE2_27841	1.95735	4.88275		AARS1_3	3.437	8.0133
												MCM7_4079	1.5931	10.8209		ETS1_27185	1.95507	4.25207		MALAT1_3940	3.42079	2.51621
												SNAI2_24257	1.59231	4.8061		IKBKG_3291	1.92511	4.11074		ETS1_27185	3.3975	15.6352
												DTL_28312	1.59113	3.822		SERPINE2_27842	1.92432	7.17719		TNFRSF10B_7241	3.38442	12.9581
												CTPS1_16302	1.58465	2.19759		PLRG1_24969	1.90933	2.63946		GPAT3_10783	3.37942	8.47656
												CARS1_14910	1.57002	2.31212		PINK1_14500	1.90888	2.47103		WARS1_23223	3.28015	7.23488
												TRIP13_13050	1.56976	2.31419		TUBB2A_14065	1.90545	7.56215		GDNF_24860	3.27355	3.71857
												CCNE2_1073	1.56648	4.62427		MAPK12_25181	1.90202	4.82344		AXIN1_87624	3.26052	8.23205
												GATA6_11986	1.55741	2.64318		PHGDH_5113	1.89708	3.04312		CTSL_1647	3.25675	13.6347
												E2F7_12550	1.55513	2.77292		CDK7_92744	1.88294	4.57497		PRNP_16868	3.25058	15.9812
												CHKA_14315	1.55345	2.80133		NHP2_10492	1.85863	2.86644		RELA_90947	3.23066	5.39966
												TRIM16L_16350	1.55302	3.51975		CDKN1A_1219	1.85451	2.0224		EXOSC5_27191	3.22637	4.52825
												PSMD12_93181	1.54032	6.55227		KLF6_3626	1.83785	2.11839		FTL_18281	3.21035	18.2899
												SSB_92786	1.52902	2.84092		RAE1_5712	1.83705	5.56145		AMDHD2_248	3.17926	3.04771
												CPSF4_1539	1.52611	2.36546		NPC1_4646	1.8309	2.06484		LY96_89839	3.16408	10.9259
												RAE1_5712	1.52358	2.51815		GADD45A_2569	1.8243	6.5048		KIAA0753_91736	3.10682	2.73548
												STXBP1_6866	1.52347	2.00661		HLA.B_2976	1.82394	2.74146		GNPDA1_28283	3.08059	29.0299
												TMEM65_21459	1.51864	5.12465		HSPA13_3134	1.80708	2.07405		ANO10_292	3.05315	7.95744
												ADM_140	1.51295	2.39614		BCAS2_92601	1.80374	9.6708		FOSL1_2463	3.02818	17.8688
												AEN_18198	1.50921	2.94346		SLC47A1_88432	1.80081	3.15687		HSPA9_18245	2.99938	3.111
												C1orf112_24242	1.50612	2.17777		HSF2_15018	1.79631	2.79013		NISCH_4596	2.9822	4.48475
												RFC3_5808	1.50129	4.70233		AEN_18198	1.78822	6.23917		STK10_6844	2.96948	3.82611
												NEIL3_28372	1.50076	3.4871		ALAS1_28273	1.78507	8.70194		DUSP1_1978	2.9202	20.8754
												IGFBP3_3270	1.49742	2.41915		SNAI2_6603	1.7649	4.25607		ATF4_92695	2.90833	4.66025
																FPGS_27241	1.76142	2.17164		SERPINE2_27842	2.90338	20.3542
																RPL17_93254	1.76128	2.81522		CSNK2A2_1609	2.8886	16.2308
																KIAA0753_91405	1.75008	2.43473		RPSA_6025	2.87758	5.92251
																ADM_140	1.74993	4.619		CDK7_92744	2.87418	13.5585
																IGFBP3_3270	1.74905	4.87642		POR_5283	2.87154	7.1036
																RXYLT1_28701	1.74202	6.07217		CBWD6_33970	2.86253	11.4178
																PPIE_5325	1.73764	4.41667		IKBKG_3291	2.84258	11.0977
																BBC3_25556	1.73668	4.4054		NMRAL2P_81338	2.8229	3.3197
																ARHGEF2_423	1.72301	3.08887		DNAJB9_18970	2.80716	5.60665
																CPSF4_1539	1.72068	4.09748		NISCH_4597	2.7933	3.97483
																CREBRF_19339	1.71917	2.98951		ACHE_13991	2.78745	2.68457
																MTERF3_12919	1.71072	2.13215		POR_23019	2.7853	9.51552
																CTSL_1645	1.70001	2.42747		CHKA_14315	2.75853	16.7513
																PSMD8_16404	1.69527	2.72286		ARRDC4_12510	2.74894	6.76434
																DUSP14_28218	1.69097	5.06374		CNOT4_1427	2.73363	9.92011
																NRCAM_13710	1.69021	2.28895		RPP40_27808	2.73005	4.48475
																ZBTB21_28391	1.68738	2.07205		PVR_16595	2.71762	17.8374
																ERO1B_15346	1.68496	2.81522		ATP1A2_14227	2.71411	3.55058
																SSB_92786	1.65616	4.19388		GCLM_2615	2.71396	51.297
																PNP_87491	1.65147	3.92554		GRB10_2771	2.70953	15.9214
																CBWD6_33970	1.64993	2.44584		DDR1_1804	2.70024	3.06515
																EIF1_10459	1.64831	3.43274		PINK1_14500	2.69559	6.19687
																CSK_89541	1.64426	2.04906		HSPA1B_3136	2.68936	8.34722
																BOD1_88638	1.64405	3.00843		SERPINE2_27841	2.68568	11.2653
																RBM34_28235	1.6418	3.80594		PPARD_88065	2.67464	3.19902
																DTL_18569	1.63685	9.6907		RSL24D1_11903	2.67345	13.5825
																PRNP_16868	1.63486	2.49672		NLRC5_25496	2.66947	3.73043
																SLC25A6_93015	1.63427	2.15553		RNF19B_24383	2.65133	7.09917
																SNRPA_6627	1.62815	2.17893		SMA5_29033	2.64981	2.51195
																EIF1_2074	1.6235	2.1527		TNFRSF10B_23818	2.61428	6.63454
																PHLDA3_18856	1.61717	2.01997		ABCC5_26	2.61037	2.08075
																NEIL3_28372	1.61383	5.01225		ATP6V1F_92696	2.60939	11.9495
																SRM_19860	1.60829	2.7851		PSAT1_10692	2.59522	3.66285
																NR1H2_4670	1.59713	2.94729		PPARG_28287	2.58442	6.50068
																CENPH_11358	1.58659	4.06367		PVR_5635	2.58062	3.93783
																NDUFV3_27573	1.58603	2.22743		KDM3A_3541	2.57812	2.92678
																GSTA4_88791	1.58317	2.89178		FKBP4_92326	2.56847	2.72655
																CTPS1_16302	1.58218	2.28895		GEMIN5_22827	2.55556	6.94444
																TEX10_87577	1.58167	3.21401		RUNX1_20078	2.53806	5.15529
																ZBTB41_11607	1.58059	2.70255		NFKBIB_88520	2.51347	8.15125
																CSK_90070	1.58011	3.37899		JUNB_3476	2.49032	2.71968
																TMEM65_21459	1.57555	6.17719		RFNG_5813	2.49008	5.35836
																CHIC2_1295	1.56509	2.33775		ANKRD10_277	2.48992	4.61487
																RUVBL1_6065	1.5617	3.26205		AEN_18198	2.48747	16.5086
																ZFAND1_22534	1.561	2.80118		NRCAM_13710	2.45918	7.23083
																HOMER1_22238	1.55876	3.61076		GCLM_25908	2.42789	35.1537
																TIPIN_92391	1.55569	5.164		KLHL24_20638	2.4252	5.457
																HSPB8_15039	1.55401	5.53575		ZDHHC16_23488	2.42222	3.66063
																TRIM16L_16350	1.54466	3.58174		TARBP1_6945	2.41017	3.69556
																BID_696	1.54091	2.04517		PLIN2_21957	2.4022	4.80528
																NEIL3_22846	1.538	2.13945		GADD45A_2569	2.37725	14.2462
																PSMD4_5530	1.53168	2.21768		ZEB2_23804	2.37298	6.4886
																PSMD12_93181	1.52924	6.47236		ERO1B_15346	2.36781	8.3385
																GAGE12C_22568	1.52919	2.02047		CBX4_16907	2.35674	15.2422
																IARS1_90192	1.52798	5.46647		TNFRSF12A_17257	2.35492	5.96733
																E2F7_12550	1.52793	2.63733		DNTTIP2_1936	2.34625	5.09041
																NCF2_12973	1.52513	2.04501		RAD50_91490	2.34487	5.54991
																NUP133_4773	1.52168	3.60409		PUS1_11654	2.33653	5.57509
																CNPY3_1433	1.52073	2.98642		FAH_2303	2.31983	4.17995
																FTH1_93387	1.51558	2.56338		EEF2_2042	2.31536	8.73037
																GATA6_11986	1.50499	2.28895		ARSG_16625	2.31516	2.54638
																MTERF3_4338	1.50077	2.73921		NRCAM_4705	2.3143	8.74613
																DTL_28312	1.49565	2.92943		MAPK14_4000	2.3097	2.28267
																				CTSL_1645	2.29741	6.33232
																				FPGS_27241	2.29459	5.00098
																				TRIB1_7336	2.29009	9.89009
																				SSB_92786	2.28579	12.0716
																				CHIC2_1295	2.28274	8.56069
																				HYOU1_3177	2.28195	8.48478
																				PI4KA_5128	2.26482	3.24142
																				HSPA13_3134	2.26216	4.24173
																				TAPBP_6944	2.25598	3.50023
																				HEXA_2929	2.24151	3.93571
																				BOD1_88638	2.23728	8.57376
																				KIAA0753_90944	2.22888	2.56585
																				RBM6_5774	2.22772	5.47252
																				STK25_6852	2.22401	3.17047
																				SNAI2_6603	2.21973	8.89121
																				FTH1_93388	2.21942	4.82464
																				NEAT1_81334	2.21277	4.04509
																				IARS1_88338	2.20923	12.8916
																				FPGS_2489	2.20922	3.12165
																				RBBP5_17589	2.20644	2.53802
																				SDHAP2_28189	2.20295	4.07275
																				SGK1_22771	2.19879	7.24811
																				DAAM1_13274	2.19151	4.33033
																				HSF1_20370	2.18748	8.00716
																				EIF1_2074	2.186	5.94385
																				TGFB2_25683	2.18278	16.9583
																				CBWD1_26970	2.17233	6.61076
																				LCN2_87640	2.1706	7.50239
																				IER2_3213	2.1685	2.50276
																				ZNF41_87376	2.16205	5.6389
																				NR1H2_4670	2.1582	8.50052
																				FTH1_93386	2.14798	5.54991
																				TTC4_26135	2.14642	5.08973
																				ETS1_2248	2.14153	8.36969
																				KIAA0753_91405	2.12924	4.7684
																				ABHD6_45	2.11857	2.85854
																				SLC38A1_14804	2.11475	15.5026
																				EIF1_10459	2.1144	8.17733
																				CSK_89541	2.10365	4.87881
																				PRKAB2_88087	2.10238	2.56511
																				ZBTB41_11607	2.10097	7.55704
																				GFPT1_88075	2.10003	2.80083
																				GNAI3_28256	2.09964	5.28981
																				IARS1_90192	2.09756	17.6437
																				DNAJA3_1895	2.08932	2.64402
																				PIK3C3_5143	2.0856	3.86187
																				B3GALT6_19453	2.07892	2.65086
																				SLC25A27_27869	2.0756	2.21722
																				FERMT2_23975	2.06943	4.94265
																				SAT1_92709	2.05336	4.92332
																				ATP6V1B2_17790	2.04781	3.93871
																				WDR12_24240	2.03137	3.37699
																				ABCC2_22	2.02688	5.11122
																				RAD50_91660	2.01819	7.31536
																				PMM2_5224	2.01787	2.36716
																				POLG2_5253	2.01143	4.02925
																				DRAP1_1957	2.00891	2.34543
																				NFKB2_4567	2.00564	3.57942
																				AMY2B_26823	2.00278	3.42489
																				OGA_21665	2.00257	6.67303
																				RRP8_6039	1.99268	3.91502
																				TP53BP2_90267	1.98663	4.94265
																				RELA_91590	1.9848	8.98073
																				DHDDS_1856	1.97794	2.50538
																				GATA6_11986	1.97777	6.90946
																				SRM_6753	1.97665	3.81821
																				PTX3_15463	1.97287	2.16034
																				NEAT1_81333	1.96904	2.50107
																				GTF2E2_2835	1.95837	3.30246
																				SEPHS2_15835	1.94115	7.90919
																				PLRG1_24969	1.93868	2.99875
																				BZW2_28613	1.9379	2.66584
																				RPL17_93254	1.93669	4.12177
																				EIF5_91015	1.93233	5.17544
																				FBXL12_2366	1.92369	2.51913
																				BBC3_25556	1.91588	6.49397
																				MICALL1_88739	1.91005	3.86572
																				NCOA3_4501	1.9064	4.10364
																				MAP1LC3A_21677	1.90464	4.78858
																				ECD_2021	1.88224	3.91194
																				COL4A1_1472	1.88202	2.22296
																				BCL2L11_26886	1.88159	2.05593
																				EIF3C_28624	1.88112	3.37685
																				MBTPS1_91344	1.88079	3.48662
																				GADD45B_28755	1.86813	2.40338
																				KAT6B_3489	1.86434	2.25346
																				VAMP2_7615	1.86257	4.13255
																				GTF2H2_18022	1.86251	3.66434
																				PHLDA1_12880	1.86165	3.54026
																				ATP11B_517	1.85234	2.42612
																				PIK3C2A_5139	1.85051	4.76824
																				KDM5B_91114	1.84972	4.44809
																				RAE1_5712	1.84836	5.93592
																				MAPK12_25181	1.84329	4.60473
																				FLNA_25912	1.84069	3.50603
																				NOP56_92456	1.83868	2.68457
																				CDK19_1201	1.83503	2.02468
																				TUBB2A_14065	1.83294	7.00755
																				GOLGA2_14861	1.8276	3.13475
																				BCAS2_92601	1.82429	10.4726
																				CLK2_21215	1.82341	2.42771
																				MAP2_26319	1.82216	2.96228
																				MED12_27498	1.81826	5.55021
																				MTERF3_12919	1.80898	2.82715
																				AFP_158	1.80884	3.05359
																				BBC3_640	1.80742	3.10376
																				TRIM16L_16350	1.8069	7.03815
																				SERPINE1_6253	1.79898	9.57308
																				TUT7_18116	1.79846	2.32715
																				BDNF_25560	1.79245	3.89917
																				GCLC_22866	1.7828	6.75231
																				FBXO32_28461	1.77465	2.38964
																				AATF_26432	1.76721	3.01187
																				ATF1_497	1.76721	2.9711
																				HERPUD1_2924	1.76447	6.92527
																				LGMN_3782	1.76447	2.54652
																				DDX10_93091	1.76351	3.81905
																				C16orf72_15264	1.76336	8.3385
																				MBD4_89473	1.75689	2.28418
																				PFKL_5083	1.75337	2.37833
																				NMT1_4614	1.75115	4.15206
																				REL_12463	1.74917	2.49913
																				IGFBP3_3270	1.74671	5.11337
																				TALDO1_6942	1.74249	3.83514
																				TEX10_87577	1.74227	5.02399
																				CSRP1_90001	1.74215	2.02492
																				FTH1_93387	1.74186	4.87654
																				RXYLT1_7211	1.74034	7.25723
																				TLK2_92858	1.73537	3.67689
																				DPM2_1947	1.72917	4.49627
																				CREM_13826	1.71783	2.6503
																				STX4_28330	1.7169	6.70027
																				STAT5B_6835	1.71663	3.45148
																				APOE_358	1.69248	2.78062
																				CLU_15548	1.68822	4.48475
																				LCP1_3761	1.68812	2.53409
																				RPL3_92444	1.68809	6.50239
																				DFFA_1850	1.68599	2.07907
																				KLF5_20609	1.68199	6.52258
																				EGR1_2068	1.67808	2.86705
																				SOX9_22075	1.67763	2.21775
																				ZBTB21_28391	1.67748	2.17904
																				HOMER1_22238	1.67607	5.14557
																				SGPP1_24607	1.6755	3.96757
																				USO1_7576	1.67513	3.64274
																				HSPB8_15039	1.66745	7.84926
																				MDM2_27497	1.66697	7.80109
																				SLC30A1_20617	1.66377	4.24305
																				ALAS1_28273	1.66292	6.99885
																				CSK_90070	1.6627	4.45275
																				GADD45B_2570	1.66209	2.90702
																				TXNDC5_17478	1.65922	8.57376
																				RXYLT1_28701	1.6564	5.28483
																				GNS_2725	1.65616	8.88734
																				LDLR_19353	1.64892	2.31328
																				TES_7031	1.64325	8.92861
																				ZNF587_22500	1.64181	2.00655
																				PPIE_5325	1.6417	3.76216
																				XBP1_7759	1.63899	2.54832
																				ARIH2_93085	1.63812	3.92388
																				VPS4B_88429	1.6356	3.40643
																				LOC102606465_3829	1.62302	3.65587
																				ACTA2_14836	1.62109	7.61332
																				MAST2_4033	1.61873	2.20466
																				MED1_4106	1.60882	2.06753
																				EPS15_14377	1.6075	5.34479
																				GPS1_93022	1.60677	3.69126
																				PRMT5_28286	1.59634	8.90684
																				BID_696	1.58593	2.53251
																				CBWD1_1009	1.57009	14.9474
																				FKBP4_92327	1.56307	2.29445
																				MED24_28263	1.56111	2.32529
																				PRNP_5442	1.55778	2.03506
																				HLA.A_2975	1.55752	2.82653
																				PSMD8_16404	1.55687	2.13669
																				BTG2_13191	1.55376	3.02749
																				NCF2_12973	1.54086	2.36526
																				UBE3B_88535	1.5379	2.1812
																				TXNL4B_7437	1.53658	3.05282
																				ZMYM2_28378	1.53033	2.28601
																				DYRK3_2006	1.52409	3.95923
																				CD44_1134	1.51933	7.4863
																				NUP133_4773	1.51838	3.76465
																				TIPARP_7116	1.51691	4.18199
																				UFM1_7522	1.50657	4.43519
																				SRM_19860	1.50367	2.26533
																				PSMD4_5530	1.50014	2.19144
																				ANXA7_312	1.49662	3.23807
																				PSMD12_93181	1.49494	6.11038

## Sheet: 12DCVG
2,9 µM 1,2-DCVG	Fold increase	-log(padj)		9,3 µM 1,2-DCVG	Fold increase	-log(padj)		29,8 µM 1,2-DCVG	Fold increase	-log(padj)		62,5 µM 1,2-DCVG	Fold increase	-log(padj)		125 µM 1,2-DCVG	Fold increase	-log(padj)		250 µM 1,2-DCVG	Fold increase	-log(padj)		500 µM 1,2-DCVG	Fold increase	-log(padj)
				HMOX1_3041	2.88003	2.09586		HMOX1_3041	5.4175	6.93018		RRM2_25733	28.0114	5.26138		HMOX1_3041	6.76601	6.64662		HMOX1_3041	8.30796	11.4911		RRM2_25733	18.4651	4.05475
				OSGIN1_4849	2.54014	2.40775		SLC7A11_14100	3.68292	6.17407		HMOX1_3041	8.60155	11.6877		SLC7A11_14100	4.00425	5.26011		OSGIN1_4849	4.27665	7.79887		HMOX1_3041	10.6262	14.4518
				SLC7A11_14100	2.40847	2.13443		OSGIN1_4849	3.29947	4.92792		UGT1A3_89951	6.95111	2.72492		KLHL21_3635	3.43346	5.72626		KLHL21_3635	4.10139	10.4596		CD55_28297	6.72055	4.83387
				AFP_158	2.34844	5.23296		KLHL21_3635	3.14014	6.40304		CBWD5_15051	6.86792	5.04233		RRAD_18361	3.35742	6.48112		SLC7A11_14100	3.99016	7.25691		CBWD5_15051	6.47781	4.76199
				SRXN1_88916	1.98332	8.75387		AFP_158	2.70318	8.55636		NRG1_27602	6.01729	3.39468		OSGIN1_4849	3.33244	3.68456		SRXN1_88916	3.58881	36.6659		UGT1A3_89951	5.76971	2.20163
				GCLM_2615	1.76037	14.3286		SRXN1_88916	2.66889	20.7394		CD55_28297	5.96324	4.25134		SRXN1_88916	3.18195	21.939		AFP_158	3.5855	15.1569		OSGIN1_4849	5.69778	11.3189
				CDT1_21099	1.74491	2.00035		RRAD_18361	2.53048	4.82683		GRIN2C_25162	5.68963	2.98872		SLC7A5_13711	3.0267	3.56542		RRP12_6035	3.52986	3.09233		KLHL21_3635	5.65363	16.1563
				GCLM_25908	1.72224	11.3203		SLC7A5_13711	2.32712	2.61036		OSGIN1_4849	5.68102	11.0791		AFP_158	2.77115	6.80928		RRAD_18361	3.48465	9.54598		RRP12_6035	5.31099	5.64492
				HERC5_11373	1.69975	3.00023		HERC5_11373	2.12153	7.72673		RAD54L_14089	5.58385	7.14812		GDF15_2621	2.55331	3.61913		GDF15_2621	2.92371	6.83621		SLC7A11_14100	4.8694	9.69927
				TP53I3_24981	1.60069	2.24865		GCLM_2615	2.05551	25.0815		RRP12_6035	5.38935	5.69891		SLC3A2_20164	2.5453	3.12858		SLC7A5_13711	2.91415	4.63643		SLC7A5_13711	4.71778	10.2658
				PNP_87491	1.58704	2.52645		GCLM_25908	2.05254	21.6579		NRG1_27598	4.91198	3.20251		GDF15_18329	2.49955	3.56181		PPP1R15A_14098	2.89622	4.53415		RAD54L_14089	4.59652	5.70976
				ALAS1_28273	1.57201	4.31032		ZBTB21_28391	2.03799	3.69749		MAFG_20735	4.81242	6.05351		GPAT3_10783	2.47053	3.10118		GDF15_18329	2.88171	6.85228		PPP1R15A_14098	4.58663	9.56913
				RXYLT1_28701	1.5475	2.80642		ZFAND2A_21269	1.99628	2.56533		NMRAL2P_81337	4.64625	5.5698		SQSTM1_6740	2.42961	4.09697		SLC3A2_20164	2.64422	4.91009		MAFF_27478	4.38072	5.88546
				PPIL1_5328	1.54634	2.34238		GPAT3_10783	1.97434	2.1536		AMER1_12473	4.63497	2.84752		PPP1R15A_14098	2.40171	2.06508		RAD54L_14089	2.58639	2.13309		NMRAL2P_81337	4.3562	5.12213
								BRCA1_26902	1.95867	2.76347		ANKRD20A17P_283	4.57453	3.25549		GCLM_2615	2.22591	23.1648		SQSTM1_6740	2.48768	6.15573		GRIN2C_25162	4.27267	2.08997
								SQSTM1_6740	1.93163	2.93119		KLHL21_3635	4.42082	11.3406		ZFAND2A_21269	2.2256	2.55337		GCLM_2615	2.48538	41.724		RRAD_18361	4.2552	13.0357
								GDF15_2621	1.90973	2.2322		PPP1R15A_14098	4.19235	8.2595		GCLM_25908	2.20625	19.7133		MAFF_27478	2.46779	2.10174		SLC3A2_20164	4.09596	10.6163
								GDF15_18329	1.83831	2.03551		ABCC5_26	4.14912	4.04949		HERC5_11373	2.20123	6.33239		ZFAND2A_21269	2.43616	4.62977		SRXN1_88916	4.00298	43.3612
								DTL_18569	1.81794	14.4202		TRPV1_28014	4.12091	3.12833		ZBTB21_28391	2.1348	3.17614		GCLM_25908	2.41804	34.0476		GDNF_24860	3.80368	4.32247
								ALAS1_28273	1.79976	8.55636		GDNF_24860	4.0971	4.82137		ZNF165_7867	2.0592	3.62533		GPAT3_10783	2.36577	3.88918		ANKRD20A17P_283	3.79111	2.48975
								RXYLT1_28701	1.76378	6.0137		ANKRD36B_290	4.09442	2.31913		CSNK2A2_1609	2.03735	4.92702		HERC5_11373	2.36047	10.528		ANKRD36B_290	3.78109	2.03585
								ZEB2_23804	1.75641	2.34604		UGT1A1_89949	3.99256	2.87527		TESK1_28302	2.02438	2.57909		CSNK2A2_1609	2.23221	8.89193		MAFF_28315	3.7802	3.40244
								RXYLT1_7211	1.71015	6.24511		IGHMBP2_91093	3.98635	4.19657		HSPA1A_3135	1.99141	2.12698		ZNF165_26222	2.17017	13.0437		MAFG_20735	3.7366	4.26917
								MCM10_4071	1.68546	4.46554		SLCO1B1_14765	3.86956	3.32087		ZNF165_26222	1.98488	7.24785		ZBTB21_28391	2.16406	4.68189		GPC1_2744	3.67611	2.65319
								EIF5_91015	1.66548	2.61013		SRXN1_88916	3.80612	39.8234		SLC47A1_88432	1.94512	3.05363		FOSL1_2463	2.10174	7.49825		GABBR1_2553	3.59642	2.02868
								SLC47A1_88432	1.65511	2.14033		GPC1_2744	3.63358	2.66544		RXYLT1_7211	1.92719	7.01276		MCOLN1_4080	2.06278	2.66343		NRG1_27598	3.56627	2.06695
								DUSP14_28218	1.64763	4.31061		FKBP4_92326	3.62507	4.55254		RAE1_5712	1.89561	4.40369		CD55_1141	2.04297	3.201		IGHMBP2_91093	3.48369	3.41843
								RAE1_5712	1.64238	3.39501		SLC3A2_20164	3.61679	8.62449		DUSP14_28218	1.81523	4.67706		KIAA0355_3561	2.02624	2.35107		GDF15_2621	3.47006	9.37684
								PNP_87491	1.62583	3.36455		SLC7A11_14100	3.57401	6.0666		PRKACB_5409	1.8148	3.66145		SLC47A1_88432	2.01681	4.81451		AFP_158	3.40017	13.8088
								PRKACB_5409	1.61416	3.08728		SLC7A5_13711	3.57138	6.59633		CTSL_1647	1.80625	2.10193		DNTTIP2_1936	2.01025	3.06521		ACHE_13991	3.35758	3.46864
								ZNF165_26222	1.60848	4.35089		MAFF_28315	3.56933	3.13779		AEN_18198	1.76534	4.28826		DNA2_16614	1.99836	2.12297		GDF15_18329	3.35719	9.15152
								FOSL1_2463	1.59001	2.64232		MALAT1_3940	3.51441	2.43944		DTL_18569	1.76483	9.51238		AXIN1_87624	1.99775	2.53558		NMRAL2P_81336	3.31981	4.31325
								GXYLT1_88908	1.58978	3.93087		PFKFB4_13625	3.5045	4.69101		FOSL1_2463	1.76478	2.9908		FTH1_92999	1.98275	2.8824		ABCC5_26	3.29569	2.86006
								EXO1_17006	1.58792	3.21977		AMDHD2_248	3.41553	3.17502		TALDO1_6942	1.75821	2.42949		CSRNP1_22653	1.97479	3.23687		KIAA0753_91736	3.24147	2.71715
								DTL_28312	1.58588	3.61357		CDK5R1_1209	3.40655	2.52818		CDC6_1177	1.73445	6.40219		GEMIN5_22827	1.95558	3.2036		UGT1A1_89949	3.16645	2.00063
								E2F8_17938	1.584	2.71529		RRAD_18361	3.3127	8.48991		MCM10_4071	1.7327	3.65635		CALU_944	1.95513	2.59539		FKBP4_92326	3.11465	3.55411
								TALDO1_6942	1.57643	2.09826		NOTCH1_89643	3.30996	4.28747		GADD45A_2569	1.73134	3.68456		DNAJB4_13682	1.92771	2.17675		ABHD4_90868	3.10904	4.58843
								HOMER1_22238	1.57244	3.53909		NMRAL2P_81336	3.30088	4.28485		RXYLT1_28701	1.72647	4.05013		ALAS1_28273	1.92583	11.0942		SLCO1B1_14765	3.00684	2.21234
								GADD45A_2569	1.57153	3.32231		MAFF_27478	3.27884	3.80233		ALAS1_28273	1.71258	5.23319		TIPIN_92391	1.92522	11.6684		PFKFB4_13625	2.99257	3.59428
								ZW10_88910	1.55652	2.82727		GEN1_12237	3.26812	3.41031		GNPDA1_28283	1.71116	4.29289		RXYLT1_28701	1.91152	8.23671		AMDHD2_248	2.93308	2.42396
								TIPIN_92391	1.55176	4.83327		MAPK14_4000	3.22904	4.01711		SERPINE2_27842	1.70929	3.29263		CTPS1_16302	1.8956	4.3497		STK10_6844	2.91989	3.43592
								E2F7_12550	1.54719	2.60087		AFP_158	3.18225	11.8262		FTL_18281	1.70491	2.39613		SLC2A1_14159	1.89022	2.77584		SQSTM1_6740	2.89819	8.58741
								UBR7_7515	1.54539	4.06045		KIAA0753_91736	3.13448	2.62223		TIPIN_92391	1.70283	5.37851		TALDO1_6942	1.88699	4.52221		NUDT5_4760	2.88719	3.39293
								CENPH_11358	1.54521	3.28113		NUDT5_4760	3.10503	3.8677		TRIM16L_16350	1.70163	3.66145		ZBTB41_11607	1.88482	5.08934		NOTCH1_89643	2.88502	3.3833
								CENPU_24681	1.53754	3.68948		PNKP_5229	3.08945	2.86037		PNP_87491	1.684	2.8679		TESK1_28302	1.88213	2.93298		KIAA0355_3561	2.82513	5.28918
								PSMD12_93181	1.53508	6.23942		ACHE_13991	3.05932	2.99713		BTG3_21791	1.66517	2.36234		REL_12463	1.88182	3.05164		RUNX1_27815	2.79388	3.97231
								IGFBP3_3270	1.53197	2.58259		STK10_6844	3.04984	3.73173		TUBB2A_14065	1.65556	3.11019		DTL_18569	1.87917	16.4025		FTH1_92999	2.77071	6.5801
								CSNK2A2_1609	1.52664	2.08523		KIAA0753_90944	3.00677	4.33828		MYC_4394	1.6499	3.83801		DDIT3_1800	1.86684	3.85205		MCOLN1_4080	2.76269	5.44938
								TRIM16L_16350	1.5244	3.03631		UGT1A1_82407	2.99195	2.29634		GXYLT1_88908	1.62956	3.22347		NCF2_12973	1.86258	4.27218		RELA_90947	2.71524	3.62928
								CDC6_1177	1.51686	4.8028		CDC45_26987	2.96609	4.48897		CPSF4_1539	1.62616	2.19034		MYC_4394	1.83837	8.24693		GEN1_12237	2.6951	2.39137
								NEIL3_28372	1.5156	3.56836		DFFB_1853	2.9245	3.24243		HOMER1_22238	1.59044	2.76919		TLCD3A_2328	1.83453	2.16223		MAPK14_4000	2.66517	2.82271
								CASP2_982	1.51427	2.08387		GDF15_2621	2.91641	6.75642		SSB_92786	1.56234	2.1975		CNOT4_1427	1.83344	3.26617		TESK1_28302	2.65546	7.42199
								MCM7_4079	1.50044	7.92798		ABHD4_90868	2.90341	4.0658		CENPH_11358	1.5588	2.50146		ZEB2_23804	1.8307	2.94183		NPC1_4646	2.5991	5.03315
												RELA_90947	2.89177	4.11082		UBR7_7515	1.55014	3.03282		RXYLT1_7211	1.81637	8.1283		DNA2_16614	2.54657	4.04089
												RBBP5_17589	2.88894	4.114		CCNE2_1073	1.54928	3.08681		IKBKG_3291	1.79873	3.17228		CSRNP1_22653	2.54397	6.30827
												MRE11_4256	2.84892	3.39416		USP14_7582	1.54554	6.48112		CDT1_21099	1.79451	2.9054		DFFB_1853	2.49988	2.35929
												PUS7_5632	2.84832	3.56498		PSMD12_93181	1.54044	4.6628		ZNF165_7867	1.79063	3.20502		CDC45_26987	2.49379	3.18439
												FTH1_92999	2.83253	6.75663		MCM7_4079	1.53983	6.57193		MTERF3_12919	1.78527	2.39725		NDRG1_21187	2.46957	2.0489
												KIAA0355_3561	2.82683	5.24966		TMEM65_21459	1.52558	3.74126		PNP_87491	1.78082	5.09619		PUS7_5632	2.45769	2.6246
												PITPNA_18835	2.80496	3.61709						DUSP14_28218	1.77563	6.06598		PINK1_14500	2.45695	4.71943
												RUNX1_27815	2.79416	3.98891						EIF5_91015	1.76737	3.49394		INSIG1_3385	2.44986	2.6981
												GDF15_18329	2.78432	6.38902						PSMD12_93181	1.7579	11.408		GEMIN5_22827	2.44457	5.86516
												PLCXD2_88874	2.75719	3.09759						NFKBIB_88520	1.75235	2.75663		RBBP5_17589	2.44331	2.93424
												AKT1_26821	2.70712	3.16913						TRIM16L_16350	1.74451	5.78127		KIAA0753_90944	2.43705	2.87586
												ANKRD10_277	2.67419	4.91642						CBWD6_33970	1.74254	2.8931		GCLM_25908	2.40988	33.7444
												PFAS_91084	2.65852	2.75132						GXYLT1_88908	1.73767	5.99056		NUP50_92429	2.40781	2.93424
												ASF1B_26041	2.65164	4.69716						FTL_18281	1.73359	3.71497		IKBKG_3291	2.39594	7.30418
												IER2_3213	2.56827	3.36258						TUBB2A_14065	1.73013	5.32761		PITPNA_18835	2.37255	2.53309
												UBA52_93233	2.56518	3.8261						RAE1_5712	1.72652	4.42821		AKT1_26821	2.3517	2.33032
												GEMIN5_22827	2.56369	6.43502						MCM10_4071	1.72373	5.09619		PLCXD2_88874	2.33983	2.18157
												ARSG_16625	2.55794	2.99752						SLC47A1_90244	1.71984	2.41647		FPGS_2489	2.32853	3.25886
												EGF_2055	2.55751	2.22074						USP14_7582	1.71197	14.0757		MRE11_4256	2.32597	2.2225
												AKT1_210	2.55554	3.98221						CENPH_11358	1.70565	5.32761		GCLM_2615	2.29998	34.7091
												CSRNP1_22653	2.54721	6.25562						GNPDA1_28283	1.70061	5.91496		TARBP1_6945	2.28185	3.03558
												MCOLN1_4080	2.54267	4.54891						SERPINE2_27841	1.69968	2.94183		TRIB3_7337	2.28028	4.25459
												COG7_89163	2.48543	2.53712						IFRD1_27344	1.69571	2.67811		CNOT4_1427	2.26617	6.14372
												ZEB2_23804	2.46763	6.75663						SNAI2_24257	1.67601	5.99056		HERC5_11373	2.26531	9.56298
												TARBP1_6945	2.46111	3.61974						CDK7_92744	1.67591	2.94183		KDM3A_3541	2.26229	2.03585
												FPGS_2489	2.45647	3.70257						CPSF4_1539	1.6684	3.55241		DDIT3_1800	2.24907	6.70528
												PINK1_14500	2.43391	4.62628						GSTA4_88791	1.6613	3.62761		VEGFA_12596	2.24397	2.32993
												MTERF3_12919	2.41459	5.69891						UBR7_7515	1.66007	5.90126		ZNF589_90940	2.23536	2.53068
												DNA2_16614	2.41349	3.60343						CSK_89541	1.65945	2.02984		IER2_3213	2.23148	2.43046
												BCL7B_670	2.41075	2.66301						SERPINE2_27842	1.65583	4.14119		CDT1_21099	2.21785	5.52959
												DNAJB4_13682	2.40981	4.0658						HSPB8_15039	1.65106	7.13039		BCL2L11_26886	2.21703	2.95284
												BCL2L11_26886	2.40085	3.58381						DDIT3_16736	1.64985	3.14143		ANKRD10_277	2.21122	3.22787
												NPC1_4646	2.38785	4.21029						IGFBP3_3270	1.64874	3.83287		NISCH_4597	2.20432	2.2198
												NUP50_92429	2.37977	2.88284						MCM3_4072	1.6479	2.39398		TLCD3A_2328	2.19711	3.78926
												SQSTM1_6740	2.3653	5.49658						CDC6_1177	1.6409	7.17573		CSNK2A2_1609	2.176	8.31031
												KDM3A_3541	2.35341	2.26584						CCP110_26981	1.63872	4.3136		ASF1B_26041	2.16973	2.99791
												POLR2H_13796	2.35328	2.85348						CENPU_24681	1.63023	5.07999		ZBTB21_28391	2.16401	4.69846
												PFAS_91593	2.34842	3.41493						BCAS2_92601	1.61527	6.21472		DNTTIP2_1936	2.15571	3.81858
												GCLM_25908	2.3228	30.8717						MRE11_25911	1.60828	3.51399		CTPS1_16302	2.13341	6.21404
												TCEAL4_28212	2.32261	2.00665						PRKACB_5409	1.60639	3.22086		ZNF165_26222	2.13013	12.3513
												TESK1_28302	2.31294	5.26138						TEX10_87577	1.59025	3.21349		MYC_4394	2.12738	12.8707
												TLCD3A_2328	2.31167	4.27864						MCM7_4079	1.55961	9.90661		AXIN1_87624	2.11109	3.06414
												CDT1_21099	2.31057	6.0739						GADD45A_2569	1.5575	3.38555		PUS1_11654	2.09202	3.96441
												NISCH_4596	2.30404	2.50893						MAPK12_25181	1.55683	2.20169		CTH_17043	2.08926	2.43878
												ANKRD30A_87792	2.29902	2.13646						BID_26898	1.55555	3.35448		SYNE2_6916	2.07632	2.90644
												B3GALT6_19453	2.2888	3.13779						NR1H2_4670	1.54466	2.47268		CSK_89541	2.06935	4.31829
												RPL26_92920	2.28419	2.7302						E2F8_17938	1.54303	2.59539		PFAS_91593	2.04853	2.41228
												EXOSC5_27191	2.27691	2.14702						ATP11C_19755	1.54216	2.15244		ZFAND2A_21269	2.04583	3.04617
												IKBKG_3291	2.27527	6.34967						E2F7_12550	1.54182	2.74633		UBA52_93233	2.02662	2.18516
												CD55_1141	2.27379	4.34523						EIF2S1_2085	1.53234	4.81191		DNAJB4_13682	2.02363	2.63111
												C2CD2_875	2.26896	2.16096						AEN_18198	1.53033	3.23582		RNF19B_24383	2.02084	3.45676
												KIAA0753_91631	2.24015	2.23056						PPIL1_5328	1.52774	2.86594		ADAM12_22778	2.01941	3.72666
												HECTD2_89136	2.23841	3.2496						IER3_3214	1.52679	2.04016		FOSL1_2463	2.01576	6.70685
												GCLM_2615	2.23157	32.1358						NEIL3_28372	1.51899	3.83287		FTL_18281	2.01216	6.14544
												PUS1_11654	2.23066	4.6535						CARS1_14910	1.51876	2.00415		ZEB2_23804	2.00854	4.04089
												CENPK_14270	2.22901	3.91742						HOMER1_22238	1.51625	3.14708		CBWD6_33970	2.00497	4.64373
												CNOT4_1427	2.22382	5.81317						ADM_140	1.51619	2.52756		ALAS1_28273	2.00374	12.5611
												LIG1_3795	2.19067	2.9372						C1orf112_24242	1.51499	2.26431		SLC47A1_90244	1.99536	4.05817
												ABCC2_26620	2.1859	2.97703						MAP1LC3B_15391	1.51258	4.11392		GPAT3_10783	1.99342	2.49222
												CLTB_1402	2.18126	2.72129						GABPB1_2555	1.51087	2.40444		DDIT3_16736	1.99281	6.18457
												ADAM12_22778	2.17691	4.54162						DTL_28312	1.50873	3.02507		ABCC2_26620	1.99242	2.29321
												DNTTIP2_1936	2.16922	3.90006						BTG3_21791	1.50805	2.21134		LIG1_3795	1.97876	2.21496
												DDIT3_1800	2.16263	5.97826						FAM72A_22322	1.50693	2.27326		ZBTB41_11607	1.96995	5.91045
												SLC47A1_90244	2.16193	5.0196						PRMT5_28286	1.50079	6.35793		SLC47A1_88432	1.96801	4.43619
												AXIN1_87624	2.15829	3.25468						NAA50_87612	1.49971	3.76834		SERPINE2_27841	1.96648	4.91868
												GFPT1_88075	2.15025	2.75757						ABCC4_26789	1.49821	2.16223		B3GALT6_19453	1.96229	2.09569
												NISCH_4597	2.14155	2.10078						ZWILCH_13665	1.49494	10.4231		AKT1_210	1.96131	2.09537
												PIK3R4_89325	2.13079	3.18322										NCF2_12973	1.95324	5.01445
												SERPINE2_27841	2.12343	6.0666										CDK19_1201	1.94977	2.23026
												RPAP3_5909	2.12052	2.58674										RXYLT1_28701	1.94592	8.78963
												ATF5_501	2.11417	2.13989										HECTD2_89136	1.94454	2.2225
												HERC5_11373	2.10806	7.65198										SLC2A1_14159	1.922	3.01418
												NCF2_12973	2.09991	6.12669										RAD50_91490	1.9193	3.03558
												ALAS1_28273	2.09904	14.0248										TNFRSF10B_7241	1.91259	3.40455
												EP300_2167	2.09891	2.24328										AEN_18198	1.91122	7.97165
												CSK_89541	2.09881	4.49405										CTSL_1645	1.91053	3.56352
												SLC47A1_88432	2.09552	5.20651										MTERF3_12919	1.90643	3.07594
												CTPS1_16302	2.09052	5.83608										DUSP14_28218	1.90434	7.77948
												XRCC1_7782	2.08926	2.04462										CDK4_1203	1.8895	2.68476
												AKAP8_195	2.08902	2.78812										FLRT2_20435	1.88676	2.99037
												MYC_4394	2.07944	11.8003										FBXL12_2366	1.88406	2.19105
												CDK4_1203	2.07596	3.54562										MCM3_4072	1.87896	3.93315
												UNKL_28040	2.07015	4.19607										TRIM16L_16350	1.8652	7.36353
												CBWD6_33970	2.06962	5.05362										TNFRSF10B_23818	1.8502	2.5522
												RXYLT1_28701	2.06316	10.1646										ABCC2_22	1.8328	3.48725
												GPAT3_10783	2.0626	2.75677										CPSF4_1539	1.82743	5.04179
												CALU_944	2.05558	3.12617										PARP14_15187	1.82592	2.29337
												MBD4_89473	2.0516	3.34534										CALU_944	1.82158	2.17596
												CDK19_1201	2.0344	2.56798										GXYLT1_88908	1.8161	7.06714
												ZBTB41_11607	2.02146	6.29477										ZNF41_87376	1.80901	3.22014
												SNX13_6653	2.01031	2.34487										SNAI2_24257	1.80543	7.9963
												CSRP1_90001	2.00894	2.87612										MCM10_4071	1.80211	6.05165
												MCM3_4072	2.00706	4.78135										PDCD6IP_17968	1.78454	2.2364
												IRF1_21247	2.0015	2.63053										CD55_1141	1.77393	2.17371
												C1orf112_24242	1.98926	6.35454										KIAA0753_91405	1.77189	2.62867
												SYNE2_6916	1.98558	2.62223										GNPDA1_28283	1.76986	6.90667
												LSS_14888	1.98284	2.15967										ZNF165_7867	1.76904	3.15162
												GSR_28346	1.97912	3.70069										RXYLT1_7211	1.76825	7.39498
												JPT2_3042	1.97651	2.27763										TIPIN_92391	1.75971	8.65742
												ZDHHC16_23488	1.96423	2.0483										TOMM34_7272	1.7572	2.28424
												MCM10_4071	1.94677	7.62728										IER3_3214	1.75417	3.7454
												RAD50_91490	1.94174	3.17519										ZW10_88910	1.75065	4.98704
												SPEN_6707	1.9386	2.22791										NFKB2_4567	1.74702	2.18328
												DUSP14_28218	1.93656	7.93626										IGFBP3_3270	1.74553	4.84809
												TXNL4B_7437	1.92298	6.3745										BID_696	1.74504	3.39293
												ABCC2_22	1.92234	4.06409										LGMN_3782	1.73835	2.25544
												CDK7_92744	1.92105	4.81743										TALDO1_6942	1.73402	3.46338
												TNFRSF10B_23818	1.91118	2.87772										STXBP1_6866	1.71905	3.52067
												SLC2A1_14159	1.90779	2.95946										UNKL_28040	1.71885	2.33913
												YWHAB_15704	1.90427	2.11717										C1orf112_24242	1.71217	3.93034
												RNF19B_24383	1.90191	2.9377										GNAI3_28256	1.70395	2.63347
												ARRDC4_12510	1.8967	2.57435										GSTA4_88791	1.70394	4.06817
												KIF14_3592	1.89667	2.02145										ATP6V1B2_17790	1.7029	2.05334
												PDCD6IP_17968	1.89299	2.74477										GATA6_11986	1.69939	4.05059
												CNPY2_90671	1.8764	3.70301										DTL_18569	1.69613	11.294
												CPSF4_1539	1.87341	5.41288										SERPINE2_27842	1.69443	4.59866
												ZBTB21_28391	1.87305	3.07694										GSR_28346	1.69372	2.22862
												GXYLT1_88908	1.8699	7.60669										AATF_26432	1.6915	2.3713
												TRIM16L_16350	1.84936	6.99169										MED1_4106	1.68979	2.26069
												GINS3_21786	1.84431	4.91309										CDK7_92744	1.6877	3.11881
												TNFRSF10B_7241	1.83578	3.02476										MAPK12_25181	1.68567	3.18648
												CCT7_92760	1.83522	3.1732										ASTN2_14623	1.68359	2.71328
												RPN1_5965	1.82976	2.38239										PPM1D_25317	1.68249	2.4496
												TRIB3_7337	1.82919	2.38239										CSK_90070	1.68207	4.33525
												GTF2H2C_19129	1.82062	3.52239										CCT7_92760	1.67916	2.30759
												BID_26898	1.8203	6.26367										USP14_7582	1.67412	12.9393
												FAM174A_2316	1.81635	3.06459										ETS1_27185	1.66872	2.49222
												CCT5_92875	1.81568	2.9372										HSPB8_15039	1.66214	7.3734
												PARP14_15187	1.80791	2.27031										CBWD1_26970	1.66093	2.67176
												TOMM34_7272	1.80475	2.557										DUSP1_24234	1.65591	2.07179
												FOSL1_2463	1.80259	4.69716										CARS1_14910	1.6453	2.96668
												CTSL_1645	1.79802	2.99752										NEIL3_28372	1.63933	5.47699
												MED1_4106	1.79203	2.81762										NOLC1_4626	1.6342	2.1968
												TIPIN_92391	1.78724	8.84071										NRCAM_13710	1.63036	2.03974
												MAPK3_28956	1.78711	2.57993										NFKBIB_88520	1.62473	2.15252
												NUP85_4781	1.77369	2.7732										BID_26898	1.6241	4.14668
												EIF1_2074	1.77362	3.03149										NMT1_4614	1.61738	2.94343
												LAP3_3740	1.76727	2.37835										CHKA_14315	1.61734	3.49715
												FAM72A_22322	1.76151	4.47023										TUBB2A_14065	1.61731	4.13602
												CBWD1_26970	1.74633	3.22991										GTF2H2C_19129	1.6172	2.27936
												ZNF165_26222	1.74543	6.21307										TXNL4B_7437	1.61084	3.44126
												CSNK2A2_1609	1.74432	4.04949										NR1H2_4670	1.61004	3.06752
												SNAI2_24257	1.74186	6.86118										E2F8_17938	1.60643	3.20075
												ZW10_88910	1.74101	4.86907										MYBL2_4391	1.59896	2.19967
												FTL_18281	1.73792	3.87145										NAA50_87612	1.59693	5.12369
												PPIL1_5328	1.73549	4.93093										BOD1_88638	1.59346	2.71396
												IER3_3214	1.73392	3.59329										CCP110_26981	1.58754	3.83229
												ATP6V1B2_17790	1.73254	2.22074										CNPY2_90671	1.58428	2.02464
												ZNF41_87376	1.72888	2.73107										IFRD1_27344	1.57914	2.1137
												ASTN2_14623	1.72792	3.00557										BBC3_25556	1.57063	2.96241
												GINS2_92716	1.72434	2.84821										STAT5B_6835	1.55946	2.21521
												UBE2T_7492	1.72006	2.10464										ATP11C_19755	1.55942	2.3738
												ISL1_11752	1.71574	2.62042										PSMD12_93181	1.55703	6.97573
												NFKBIB_88520	1.7111	2.63365										GPS1_93022	1.55323	2.93838
												E2F8_17938	1.71097	4.10269										CREBRF_19339	1.55144	2.03058
												DTL_18569	1.70913	11.2686										ADM_140	1.55077	2.89407
												BID_696	1.7039	3.13683										DTL_28312	1.53318	3.36122
												NOLC1_4626	1.69975	2.60102										CENPH_11358	1.53191	3.4472
												ZNF587_22500	1.69656	2.12033										EIF5_91015	1.52744	2.04486
												CARD8_91389	1.69476	2.65377										PRMT5_28286	1.5162	6.74234
												DAXX_1756	1.69376	2.64446										ABCC4_26789	1.50488	2.32401
												STXBP1_6866	1.68945	3.2969
												AATF_26432	1.68721	2.40907
												USP14_7582	1.6846	12.9707
												NEIL3_28372	1.68276	5.9506
												BBC3_25556	1.68089	3.89937
												SMNDC1_6595	1.68081	3.85392
												PSMD12_93181	1.68026	9.41635
												CENPH_11358	1.68002	5.04176
												ECD_2021	1.67836	2.50594
												AEN_18198	1.67776	4.85408
												DDIT3_16736	1.67528	3.42783
												GNPDA1_28283	1.66792	5.40855
												RNPS1_5895	1.66723	2.88157
												NAA50_87612	1.66533	6.0666
												NR1H2_4670	1.66511	3.52867
												NRCAM_13710	1.6609	2.2187
												FTH1_93386	1.65627	2.34352
												GABPB1_2555	1.65447	3.70301
												IGFBP3_3270	1.65305	3.931
												HSPB8_15039	1.65225	7.00184
												ACD_60	1.6438	2.39754
												STAT5B_6835	1.64154	2.76247
												BRMS1L_22068	1.64064	2.05185
												MAPK12_25181	1.63644	2.86403
												GPS1_93022	1.63299	3.64703
												CSK_90070	1.62998	3.8498
												CENPU_24681	1.62889	5.09914
												SERPINE2_27842	1.62263	3.86468
												CCP110_26981	1.62089	4.16988
												CASP2_982	1.61579	3.16944
												EIF2S1_2085	1.615	6.0852
												EBNA1BP2_2014	1.61276	7.13603
												RXYLT1_7211	1.61261	5.05362
												TALDO1_6942	1.61037	2.67185
												MYBL2_4391	1.60781	2.27239
												PNP_87491	1.60476	3.49809
												ABCC4_26789	1.60438	3.11413
												CHIC2_1295	1.60219	2.66694
												MAGEA6_13535	1.60165	2.11095
												EIF1_10459	1.60135	3.08136
												BOD1_88638	1.58177	2.63678
												BCAS2_92601	1.58157	5.67141
												RPP38_28323	1.57235	4.50209
												TYMS_21327	1.56962	2.27643
												JMJD6_3471	1.56556	3.23521
												RASSF1_28369	1.54857	2.52878
												MRE11_25911	1.54446	3.06857
												HSF1_20370	1.54133	2.36613
												GNB5_2709	1.53306	2.84752
												HDAC2_2900	1.52264	2.18826
												PRMT5_28286	1.52171	6.70583
												TUBB2A_14065	1.51699	3.15315
												SLC35A5_6470	1.51123	2.72671
												ATP6V0E1_23077	1.50729	2.14495
												RFC3_5808	1.50637	4.83924
												DPM2_1947	1.50001	2.38239

## Sheet: 22DCVC
62,5 µM 2,2-DCVC	Fold increase	-log(padj)		125 µM 2,2-DCVC	Fold increase	-log(padj)		250 µM 2,2-DCVC	Fold increase	-log(padj)		500 µM 2,2-DCVC	Fold increase	-log(padj)
ALAS1_28273	1.44432	1.35942		SRXN1_88916	1.87481	6.87333		AFP_158	3.43823	9.30116		RRM2_25733	52.4162	6.03946
GCLM_25908	1.38344	2.27865		GCLM_2615	1.6989	12.2556		GCLM_2615	2.29128	24.8106		UGT1A3_89951	26.0547	5.98594
GCLM_2615	1.37361	2.43977		ALAS1_28273	1.61554	4.49189		GDF15_2621	2.2613	2.20328		NRG1_27602	20.5895	7.25929
				GCLM_25908	1.60161	7.90445		SRXN1_88916	2.22167	8.94646		NRG1_27598	16.1607	7.3598
								FTL_18281	2.16763	4.44857		UGT1A1_89949	14.3652	7.79143
								AKR1C2_28246	2.16327	3.06363		CBWD5_15051	12.5145	6.83639
								H3C10_2957	2.13958	2.21554		GRIN2C_25162	12.0876	4.92743
								GCLM_25908	2.08611	16.4634		ANKRD20A17P_283	11.4944	6.41868
								H3C2_12576	2.06419	2.11482		AMER1_12473	11.3239	5.62391
								APOA1_87403	2.01641	2.44688		NMRAL2P_81337	10.6702	9.92554
								PHLDA3_18856	2.01421	2.31757		GSTM2_2823	9.98319	5.36829
								CHAC2_20593	1.99036	2.35868		SLCO1B1_14765	9.93237	7.2414
								NR1H2_4670	1.97738	3.5157		GDNF_24860	9.76576	9.46912
								TP53I3_24981	1.96565	3.5157		UGT1A1_82407	9.57183	7.134
								ATP6V1F_92696	1.95044	2.97015		RAD54L_14089	9.10746	9.00879
								GPX4_2768	1.93155	2.24387		CD55_28297	8.94193	5.25523
								SERTAD1_28385	1.90957	2.25874		MALAT1_3940	8.8557	5.60483
								APOE_358	1.89811	2.0411		ANKRD36B_290	8.71646	4.43114
								SKP1_92581	1.84448	2.96148		TRPV1_28014	8.55918	5.66643
								DUSP14_28218	1.8341	3.79359		NMRAL2P_81336	8.34862	9.97576
								GAGE12C_22568	1.78835	2.02355		GPC1_2744	8.34721	5.56617
								TALDO1_6942	1.78181	2.08879		RRP12_6035	8.12284	7.04513
								POLR2K_5263	1.73494	2.28329		OSGIN1_4849	7.94215	11.801
								GSTA4_88791	1.72188	2.16191		SMAD3_6562	7.55325	5.28387
								TXNDC9_7433	1.68917	2.21554		ABCC5_26	7.39864	6.26403
								TRIM16L_16350	1.65794	2.6456		MYO18A_91614	7.38731	4.79934
								EPHX1_17800	1.60192	2.42015		PNKP_5229	7.18353	6.56971
								ALDH3A1_90141	1.58189	3.01901		GABBR1_2553	7.15922	3.9671
								CBR1_1006	1.56695	2.73894		AMDHD2_248	7.10211	6.26403
								ALAS1_28273	1.56545	2.80323		NOTCH1_89643	7.05959	8.57258
								GNPDA1_28283	1.55626	2.19413		FKBP4_92326	6.89058	7.72225
								BAX_28222	1.53969	2.35868		MAFG_20735	6.81453	7.01568
												HMOX1_3041	6.41289	6.82022
												PLCXD2_88874	6.35052	7.7707
												ERBB2_90383	6.29131	5.29335
												RELA_90947	6.263	9.03976
												GEN1_12237	6.22133	6.28274
												CDK5R1_1209	6.09606	4.41001
												ACHE_13991	6.06045	6.20326
												ITPR2_87888	5.99699	4.90297
												AKT1_26821	5.88336	7.44952
												MAFF_28315	5.69156	4.88705
												COG7_89163	5.58301	6.73962
												TSKU_7371	5.53892	7.45618
												ABHD4_90868	5.53839	7.95167
												FTH1_92999	5.53646	13.8047
												CDC45_26987	5.49364	8.32453
												MT.ND6_4508	5.4502	4.27281
												GLI3_18854	5.40517	4.85756
												EGF_2055	5.28684	5.45463
												SLC3A2_20164	5.24965	10.6801
												PFAS_91084	5.22736	6.06124
												IGHMBP2_91093	5.19885	4.94689
												DFFB_1853	5.19626	6.07031
												RBBP5_17589	5.17818	7.49167
												KIAA0753_90944	5.13552	7.3337
												MYO18A_91368	5.12464	4.16538
												MAPK14_4000	5.0702	6.10152
												ARSG_16625	5.0504	7.00222
												CLTB_1402	4.97618	8.37833
												JADE2_20244	4.85521	6.50867
												DBF4_92332	4.83319	4.58864
												PFKFB4_13625	4.76822	5.94263
												LRP1_21937	4.75165	3.79578
												THRB_24158	4.69712	5.25501
												KIF14_3592	4.68243	8.37833
												AKT1_210	4.67483	8.16999
												SMA5_29033	4.65696	4.69064
												ASF1B_26041	4.6558	8.71559
												ABCC2_26620	4.62084	8.34722
												STK10_6844	4.59366	5.62293
												MTA1_4336	4.58187	5.97283
												MAMLD1_89512	4.57736	5.04424
												DENND2D_88489	4.54448	6.13307
												TFAP2A_7039	4.53513	5.29218
												SGK2_10628	4.49322	3.47936
												PUS7_5632	4.42202	5.66296
												ANKRD30A_87792	4.41391	5.35799
												GRB14_22206	4.39702	5.65063
												PITPNA_18835	4.37926	5.83888
												RUNX1_27815	4.37417	6.39692
												TARBP1_6945	4.3502	7.45845
												EP300_2167	4.30196	6.46917
												AKR1B10_19908	4.29954	19.0504
												PLEKHA7_11450	4.28263	3.80999
												MRE11_4256	4.27167	5.18971
												PFAS_91593	4.2626	7.39215
												SLC11A2_6335	4.21147	5.40611
												PPP1R15A_14098	4.19545	6.50806
												ZDHHC16_23488	4.17967	6.88715
												RTN2_90057	4.17322	4.01692
												LRRC41_3882	4.17232	5.91499
												FASN_11197	4.16677	4.83526
												ITGA11_22107	4.16487	3.39139
												FPGS_2489	4.16282	7.13513
												IER2_3213	4.1337	5.94263
												HECTD2_89136	4.13314	7.54075
												B3GALT6_19453	4.12934	7.02204
												CYP26B1_28361	4.10773	5.45136
												ANXA2_93121	4.10264	5.63933
												C2CD2_875	4.09848	5.09983
												GFPT1_88075	4.09805	6.96468
												SLCO2B1_6541	4.08884	2.6469
												CARD8_91623	4.07935	6.97951
												ANKRD10_277	4.06463	7.58202
												POLR2H_13796	4.0339	5.90788
												ABCC3_38	4.01168	4.70639
												UBA52_93233	3.98516	6.41158
												TNFRSF1B_14069	3.98066	4.23243
												BCL7B_670	3.94542	5.1588
												BCL3_17192	3.92334	3.22405
												SMAD3_27880	3.91753	6.29585
												MAFF_27478	3.917	4.21621
												GLDC_91385	3.90959	4.61904
												VEGFA_28053	3.90176	5.64605
												KHDC4_3570	3.90131	5.6523
												TST_17424	3.8912	4.02773
												MBTPS1_91604	3.8708	3.18486
												KDM3A_3541	3.86127	4.54521
												CDK19_1201	3.83988	6.96468
												RPL26_92920	3.8133	5.59844
												EXOSC5_27191	3.8091	4.6092
												NISCH_4596	3.8009	5.14274
												NUDT5_4760	3.7813	4.49984
												CIT_12219	3.74486	3.42051
												CX3CL1_17004	3.73907	4.59082
												GEMIN5_22827	3.71644	9.42216
												PTBP2_93377	3.70641	3.21846
												KIAA0355_3561	3.69544	6.62773
												KIAA0753_91631	3.67847	4.68714
												ATF5_501	3.67757	5.02888
												SRXN1_88916	3.67717	27.9307
												SPEN_6707	3.67574	6.49065
												SNX13_6653	3.66231	6.10495
												AKR7A2_29026	3.64916	5.55791
												PPARD_88065	3.64249	4.3524
												XRCC1_7782	3.63699	4.91769
												PLXDC2_22745	3.62693	3.52339
												LMNA_18368	3.61495	6.32884
												JUNB_3476	3.60906	4.07248
												GDF15_2621	3.59847	7.44725
												MTERF3_12919	3.5691	9.00293
												BCL2L11_26886	3.5385	5.93834
												TCEAL4_28212	3.53823	3.6456
												TNIP1_7262	3.49858	3.98736
												LIG1_3795	3.49205	5.90218
												ABCC3_26788	3.489	4.23804
												CDT1_21099	3.4807	10.0973
												ILK_3355	3.4666	4.60382
												SYNE2_6916	3.46047	6.50867
												ACTN1_19142	3.45744	4.79602
												ZNF589_90940	3.43073	4.96488
												LYNX1_27472	3.42084	3.80148
												SLC47A1_90244	3.41626	9.73763
												CDK4_1203	3.41487	7.46888
												PRKAB2_88087	3.3903	5.13951
												PRC1_14588	3.37423	4.15693
												CSRNP1_22653	3.37137	8.10943
												H1.4_14544	3.37127	7.3337
												YWHAB_15704	3.3702	5.68158
												FTH1_93386	3.36804	9.51765
												RAD9A_5709	3.36445	3.89181
												POR_5283	3.36334	6.76294
												GSR_28346	3.35453	8.57258
												TICAM1_89542	3.35088	4.34102
												PINK1_14500	3.34873	6.65642
												CENPK_14270	3.32898	6.76614
												IKBKG_3291	3.32809	10.1784
												KRT6A_13729	3.31184	4.92794
												DNA2_16614	3.30681	5.38522
												ADAM12_22778	3.29325	8.07931
												USP7_7602	3.28783	5.16198
												MCOLN1_4080	3.23311	5.86761
												CNOT4_1427	3.22894	9.42216
												BCL2L13_28316	3.19738	4.12122
												ARID5B_88738	3.19333	4.14757
												RPAP3_5909	3.16159	4.78517
												BCL2L1_21647	3.15607	5.525
												PPARG_28287	3.15563	6.83125
												NFATC3_4560	3.15494	5.83888
												IGF2R_3263	3.14918	2.93605
												KLHL21_3635	3.14569	5.41237
												ABCC2_22	3.14396	9.22709
												PRR7_5473	3.11008	3.45516
												HAVCR1_23335	3.09699	5.6505
												IRF1_21247	3.09153	5.41018
												EPHB6_20063	3.08845	5.97532
												CSRP1_90001	3.0862	5.79552
												MAPK3_28956	3.06772	7.0697
												ANO10_292	3.06735	5.95524
												LYPLA1_92639	3.06597	5.02387
												ID1_14943	3.05685	4.52042
												DHDDS_1856	3.05515	4.9346
												LSS_14888	3.05087	4.59389
												STK25_6852	3.05003	4.6442
												CSK_89541	3.04357	7.69607
												PUS1_11654	3.04095	7.00222
												CARMIL1_3881	3.02733	3.84931
												SERPINE2_27841	3.02648	9.89334
												ATP1A2_14227	3.02568	3.51746
												KCNQ3_3528	3.01775	2.79626
												EVL_2255	3.01278	4.91439
												NOL3_4625	3.01065	3.25576
												PTBP2_93378	3.0023	4.61814
												NPC1_4646	2.99239	5.36046
												SLC7A5_13711	2.98312	4.1264
												ECI1_22689	2.98306	5.02805
												ALDOA_232	2.96191	6.95842
												SLC7A11_14100	2.94796	3.73961
												PDCD6IP_17968	2.93562	5.97729
												MCM3_4072	2.91894	8.47586
												HDAC6_90749	2.90579	4.52024
												CES1_1259	2.90251	3.89696
												RPN1_5965	2.8984	5.63236
												PIK3R4_89325	2.89733	5.02888
												BCL2L2_665	2.88926	3.21746
												CDCA4_1183	2.87832	4.85192
												PTPRF_90356	2.87469	6.15559
												PI4KA_5128	2.86645	4.11668
												NPRL2_4660	2.86218	6.17996
												NMRAL2P_81338	2.85459	2.75985
												NIT1_4598	2.84317	5.61679
												C2CD5_880	2.84197	4.0454
												FHL2_2423	2.83984	3.38881
												ABHD6_45	2.83791	4.30463
												TLCD3A_2328	2.83739	5.39249
												CHMP4A_1304	2.83714	4.71601
												MAPT_11555	2.8294	3.72138
												AARS1_3	2.82119	4.37021
												COL5A1_1480	2.81187	2.78966
												COIL_92641	2.80959	6.73565
												PHKB_90811	2.80789	6.3976
												GDF15_18329	2.80607	5.28367
												ALAS1_28273	2.802	20.7746
												ANXA8L1_19389	2.79642	4.22349
												SATB1_6106	2.79293	3.68662
												NCAM1_23834	2.78024	4.15089
												EPHB6_27172	2.76969	6.33805
												CCT7_92760	2.76925	6.74991
												PVR_5635	2.75191	3.58479
												NFKBIZ_27582	2.74722	3.62864
												MAP7_3988	2.73913	4.04968
												JPT2_3042	2.73783	4.03947
												TESK1_28302	2.73556	6.18546
												FZD5_16718	2.735	3.6748
												G6PD_25228	2.72899	5.2508
												AXIN1_87624	2.72859	4.62662
												PITPNA_5157	2.72509	4.00309
												RNF19B_24383	2.7237	5.62797
												MED1_4106	2.72235	6.31017
												NLRC5_25496	2.72139	3.13711
												SCN9A_90433	2.72043	3.02761
												CNPY2_90671	2.7129	7.03718
												HERC6_2923	2.71256	3.38398
												CLK2_21215	2.71064	4.89728
												KIF2C_3603	2.70027	5.97532
												KDM5A_3544	2.69255	2.49296
												ZNF41_87376	2.68783	7.25929
												CDH2_25558	2.67773	3.87999
												C1orf112_24242	2.67749	9.84228
												UNKL_28040	2.66591	6.17996
												TAPBP_6944	2.66181	3.96215
												FPGS_27241	2.65728	5.17781
												CTSL_1645	2.65081	6.30686
												TBC1D9B_6969	2.6451	6.58392
												TNFRSF10B_23818	2.64273	5.09675
												TNFRSF21_7250	2.63051	5.82864
												ALDH2_225	2.62665	4.0762
												TM9SF3_7143	2.62588	3.21808
												CFL2_15015	2.62513	3.59503
												PIP4K2B_5156	2.62456	3.01965
												CCT5_92875	2.61764	5.88469
												ILK_28806	2.61434	4.87026
												EIF1_2074	2.60928	6.42822
												CHMP6_1311	2.60851	3.39766
												GNB1_33698	2.60833	5.87998
												DAXX_1756	2.5979	6.50806
												MBD4_89473	2.59274	4.76703
												CEBPB_10745	2.59143	3.83069
												CDCA3_19307	2.58858	4.49397
												PPP2R5A_5364	2.58734	3.84258
												FLRT2_20435	2.58569	5.42846
												ZBTB41_11607	2.58452	8.70845
												NISCH_4595	2.5774	3.24234
												GMPR2_89959	2.577	3.20331
												H2AX_2861	2.57518	6.62502
												LAP3_3740	2.56897	5.06079
												BCL2L13_664	2.56527	3.77581
												BSCL2_26904	2.55985	5.19979
												LRP10_3874	2.55599	6.07321
												TOMM34_7272	2.55562	5.05813
												PHKA1_28258	2.55184	2.99121
												EFNA1_14597	2.54705	2.68721
												CTPS1_16302	2.5417	7.22101
												ADGRE5_1154	2.53909	4.69687
												NUSAP1_4789	2.53466	5.06009
												AC132008.2_29034	2.51599	4.435
												PSIP1_92954	2.51559	3.2979
												VEGFA_12596	2.51552	2.65254
												ATP6V1B2_17790	2.51258	4.88705
												LAMP1_3730	2.51082	5.12446
												CARD8_91389	2.50923	6.20326
												XRCC5_7786	2.50913	3.27532
												TSEN2_7367	2.5079	6.24622
												ISL1_11752	2.50405	6.26403
												CDK6_1213	2.49682	6.10652
												AIFM2_14009	2.49565	7.47158
												TRIB3_7337	2.48504	4.33108
												EPB41L2_2175	2.48145	4.80289
												KAT6B_3489	2.4812	3.70114
												NISCH_4597	2.47674	2.56884
												CEP57_1257	2.46782	4.82702
												IGFBP2_21122	2.46773	2.41327
												LGMN_3782	2.4615	4.87026
												FBXL12_2366	2.45531	3.69078
												CBWD6_33970	2.45516	6.12586
												PMM2_5224	2.44803	3.01305
												TAPBP_26444	2.44125	4.77897
												TRIM16L_16350	2.43721	11.032
												NFE2L2_4564	2.43423	5.01011
												WDTC1_7722	2.43329	3.83431
												HEXA_2929	2.43121	3.71512
												RARA_5733	2.43098	3.93442
												FRS2_2492	2.42414	3.53344
												DUSP1_24234	2.4174	4.99763
												ASTN2_14623	2.4126	6.16019
												PRKAR1A_93374	2.40416	4.58171
												ELP1_3288	2.38807	5.02387
												GSK3A_2809	2.38761	4.04498
												CLSTN1_1400	2.38554	4.85651
												MAP2_26319	2.38271	4.63886
												BLNK_720	2.37833	4.1857
												SCYL3_6157	2.37554	3.69085
												CDC20_1157	2.37374	3.10477
												PPM1D_25317	2.37217	5.45136
												SYTL1_6923	2.36696	3.03295
												RFNG_5813	2.36058	3.80495
												KIF11_3588	2.35866	5.57922
												CDK7_92744	2.34968	6.4507
												FIS1_91005	2.34786	4.49608
												TWF2_7415	2.3474	4.42261
												CYCS_1692	2.34169	3.31717
												ATP2C1_533	2.34078	5.16667
												RASSF1_28369	2.33933	7.04824
												TNFRSF10B_7241	2.33057	4.77331
												GPS1_93022	2.32033	7.99327
												CLDN2_15999	2.32004	2.02666
												GCLM_25908	2.31351	22.1569
												CSK_90070	2.30625	8.48476
												NRCAM_13710	2.30404	4.80145
												FKBP14_2430	2.30302	3.96215
												EPS8L3_25915	2.29992	2.67682
												RNPS1_5895	2.29329	5.86507
												ATP11C_19755	2.29292	6.41868
												ASCC3_480	2.2903	4.39752
												DNTTIP2_1936	2.2847	3.7493
												RPS7_93041	2.28102	3.84329
												FBXO7_2377	2.27971	5.09076
												TGFBR2_7065	2.27847	2.59529
												DMRTA1_88918	2.27819	3.54176
												PARP14_15187	2.2705	3.58767
												SCN9A_89610	2.26739	2.13933
												MAGEA6_13535	2.25407	4.8766
												AEN_18198	2.24011	9.17248
												AMZ2_93172	2.23674	2.78982
												NMT1_4614	2.23404	6.50497
												RASSF1_5747	2.23329	4.84004
												CDH10_15582	2.23262	2.33637
												COPA_90442	2.22664	3.99884
												AP3M1_15244	2.22179	7.24861
												GTF2H2C_19129	2.21189	4.94689
												MYC_4394	2.20772	10.2205
												ARRDC4_12510	2.20211	3.33191
												TMEM185A_11192	2.19037	6.15519
												PHLDA2_25873	2.18782	2.7871
												KDM5B_91418	2.18446	2.19712
												BRMS1L_22068	2.17979	4.05834
												STAT5B_6835	2.17758	5.40749
												BRD3_10545	2.17646	2.37629
												RAD50_91490	2.17623	3.64912
												NUP50_92429	2.17316	2.06619
												CPSF4_1539	2.17077	6.53025
												SEMA4B_90463	2.16657	3.5195
												AFP_158	2.1656	4.25573
												EIF1_10459	2.16503	6.31613
												MYCBP2_90287	2.15991	2.50383
												TXNL4B_7437	2.15259	6.84723
												MED12_27498	2.1474	6.54973
												MYBL1_22509	2.14511	2.91601
												ZNF587_22500	2.14454	3.61389
												BID_696	2.14399	5.14222
												CHIC2_1295	2.1373	5.50595
												DCK_1776	2.13094	4.89926
												NRG1_27601	2.1308	6.58392
												TYMS_21327	2.1282	4.94926
												VPS72_7688	2.12272	4.83238
												PTPRF_89307	2.11855	4.57937
												ECD_2021	2.11545	4.20939
												ST7_6809	2.11259	8.32453
												FAM72A_22322	2.1119	6.14056
												GCLM_2615	2.11138	20.2866
												AKAP8_195	2.11126	2.49784
												SYTL1_25933	2.11034	3.59731
												ATP11B_517	2.11014	2.80831
												DHCR7_90281	2.10633	4.56781
												NOLC1_4626	2.10572	4.13045
												CHERP_1290	2.10198	4.13827
												SCN9A_90150	2.09428	2.89729
												PPOX_87531	2.09057	2.68518
												EGFR_2063	2.08985	2.79605
												CBWD1_26970	2.08866	4.61701
												UBE2T_7492	2.08529	3.19682
												MAPKAPK2_4012	2.08251	3.73011
												ATP6V0E1_23077	2.08147	5.23855
												ZEB2_23804	2.06294	3.67805
												ARID5B_89998	2.06285	3.95281
												ACADVL_20681	2.06197	2.43982
												MAT2A_93007	2.05991	3.68662
												AATF_26432	2.05729	3.74111
												CTTN_1650	2.04749	3.51264
												FTL_18281	2.04559	5.20006
												FOSL1_2463	2.04251	5.55388
												IER3_3214	2.03631	4.89823
												GXYLT1_88908	2.03567	7.55666
												SSR1_6784	2.03298	3.61428
												PFKL_5083	2.03272	3.18084
												RASSF5_11333	2.03083	2.65131
												H2BC7_93273	2.03079	3.14875
												GSTA4_88791	2.02929	5.80778
												HMMR_3040	2.02483	2.13948
												PCM1_87931	2.01991	5.31009
												NCF2_12973	2.01721	4.57744
												HSF1_20370	2.01666	4.91531
												SMNDC1_6595	2.01623	5.59688
												NUP85_4781	2.01193	3.46791
												NNT_4618	2.00333	2.1501
												RNF167_29012	2.00222	4.97306
												ADAM10_102	2.00148	3.15286
												DNAJB4_13682	1.99339	2.26435
												ATP5F1B_26124	1.99148	3.47316
												LIPA_3812	1.9914	2.94619
												BZW1_92394	1.98585	3.15847
												PPIL1_5328	1.97759	6.05237
												ABCC4_26789	1.9753	5.1513
												NCAPD2_4474	1.97329	4.01108
												XPC_7774	1.97196	2.53441
												CIAO2A_14110	1.96766	2.6124
												ZNF131_7863	1.96557	2.75413
												MICALL1_88739	1.96492	3.33295
												IGF1R_3254	1.95912	4.1379
												NRF1_22045	1.95477	3.0495
												MAP3K4_3982	1.94714	2.35922
												EEF2_2042	1.94658	4.26471
												NR1H2_4670	1.94297	4.86987
												TXNRD2_28293	1.94027	4.7626
												BCL2L11_26447	1.93212	2.67298
												MYBL2_4391	1.92906	3.62628
												CRK_1571	1.92543	2.07488
												BBC3_25556	1.92417	5.03133
												GALE_27250	1.91853	2.5357
												ABCC1_15868	1.91339	2.9896
												MCM10_4071	1.91227	5.83033
												PRKAG1_5413	1.91025	3.16583
												POR_23019	1.90903	3.03772
												RACGAP1_19398	1.90686	2.13174
												ATP5F1C_17193	1.90279	3.41694
												OPN3_91185	1.89913	3.23391
												ARHGEF12_420	1.89873	3.79087
												UGDH_7525	1.88932	10.7533
												MVP_89413	1.88489	2.91601
												ZW10_88910	1.88336	5.16198
												PAFAH1B3_28382	1.88222	4.58133
												TP53BP2_90267	1.88197	3.35815
												H2BC13_93142	1.87975	3.27529
												HSPB1_92509	1.87638	3.7493
												CALU_944	1.87608	2.13087
												ETNK1_26147	1.86468	2.53372
												CREB1_28364	1.86418	2.71365
												SORBS3_91669	1.85684	2.66339
												XPNPEP1_7775	1.8541	2.56321
												LCP1_3761	1.84981	2.78227
												FAM174A_2316	1.84945	2.79643
												ERBB2_90040	1.84591	3.16293
												AHCY_88959	1.84314	3.48128
												SOD3_17377	1.83926	2.5934
												ARHGEF2_423	1.83712	3.31048
												LDLR_19353	1.83135	2.67148
												TJP1_7119	1.82672	3.25426
												NOC3L_4620	1.82613	3.27771
												SHB_27848	1.82114	4.8913
												CAV2_15304	1.81899	2.48667
												GINS3_21786	1.80849	3.89696
												GABPB1_2555	1.80779	4.24452
												ALDH9A1_231	1.8036	2.97163
												NAA50_87612	1.80185	6.34899
												EIF2S1_2085	1.80073	7.0697
												RIPK1_24853	1.79989	3.86948
												NCAPG_4478	1.79865	2.76578
												PSME2_5535	1.79182	2.25555
												E2F8_17938	1.78845	4.02506
												FBXO5_10555	1.78245	3.02494
												SOX9_22075	1.78115	2.26387
												RNH1_5893	1.77974	3.56864
												BAX_28222	1.7797	6.08826
												SRM_6753	1.77904	2.28361
												BID_26898	1.77591	4.76703
												SNX7_6656	1.77307	2.73065
												IDE_3201	1.77244	4.20907
												MEX3B_24640	1.76838	2.28581
												LY96_89839	1.76606	2.21338
												NCBP2_89982	1.75786	2.18925
												TXLNA_7419	1.75462	7.00222
												DPM2_1947	1.74817	3.70682
												TIPIN_92391	1.74684	6.41573
												ALDH3A1_90141	1.74537	6.38038
												SUMF1_89708	1.73644	2.00679
												VAMP2_7615	1.7351	2.67426
												AXL_16141	1.73465	2.62646
												CREBRF_19339	1.73303	2.7162
												GATA6_11986	1.73079	3.61661
												PRDX2_92998	1.72806	4.14814
												DDIT3_1800	1.72105	2.62212
												TPBG_18104	1.71985	6.00912
												GMPR2_90439	1.71965	2.20385
												SLC25A4_6406	1.7172	3.50527
												LAMA3_3717	1.71099	2.39531
												CASP2_982	1.70744	3.33403
												RNF121_16240	1.70646	4.01877
												PRNP_16868	1.70605	2.62088
												CSNK1D_1599	1.70569	2.94772
												FLNA_25912	1.70529	2.22622
												PPIA_93162	1.70396	6.19207
												ABCB6_26787	1.70088	2.26044
												RXYLT1_28701	1.69891	4.51301
												KIF13A_22151	1.69656	2.87773
												FN1_27231	1.6928	2.22622
												B4GALT2_89714	1.68955	2.63885
												CCP110_26981	1.68699	4.08889
												DDX10_93091	1.68466	2.65627
												ABCG2_39	1.68421	2.23225
												SORBS3_90798	1.68149	3.7776
												ERBB2_88307	1.68129	2.82585
												LAGE3_3716	1.67857	2.10987
												RPA1_88472	1.67844	4.54654
												TIGAR_25932	1.67783	4.82569
												UBE3B_88535	1.67211	2.49993
												TMBIM6_7153	1.66862	2.82168
												NME1_27589	1.66703	4.43132
												MDM2_27497	1.66495	5.78193
												PHLDA1_12880	1.66318	2.00884
												ZMYM2_28378	1.66114	2.60275
												ZNF367_14143	1.65326	4.75252
												SNAI2_24257	1.65312	4.70146
												SLC47A1_88432	1.64927	2.04909
												RPP38_28323	1.64287	4.49984
												PVR_16595	1.64048	3.44139
												COG2_1441	1.63289	2.96975
												USP14_7582	1.62942	8.52242
												EPHX1_17800	1.62763	4.00309
												PRKACA_5404	1.62667	2.17377
												STXBP1_6866	1.62508	2.48096
												MED24_28263	1.62291	2.28656
												SERPINE2_27842	1.61524	3.24234
												EPHB2_2194	1.61478	2.02577
												NFKB1_4566	1.61413	3.51551
												COG4_28894	1.61115	2.57963
												PSIP1_92955	1.59854	2.3321
												CBR1_1006	1.59643	4.46744
												PIK3C2A_5139	1.59329	2.29262
												DUSP14_28218	1.58808	3.33597
												PRMT5_28286	1.58049	6.30759
												NEIL3_28372	1.57637	3.80495
												HSPB8_15039	1.57398	4.7626
												PSMB9_23343	1.57121	2.09491
												HDAC2_2900	1.56953	2.18862
												CRTAP_28374	1.56448	2.69327
												SCARA3_10615	1.56123	3.27771
												EBNA1BP2_2014	1.55285	4.99763
												PHKB_91676	1.55193	2.63457
												TXNDC5_17478	1.5444	4.84502
												BOD1_88638	1.53881	2.04711
												HERC5_11373	1.53541	2.27933
												F3_21670	1.52873	2.96104
												KNL1_20242	1.51803	2.53543
												SPRED2_6724	1.51685	2.71578
												ENOPH1_2156	1.51677	4.77331
												DCTD_1785	1.51277	6.97951
												DYRK3_2006	1.50982	3.05794
												MITF_17860	1.49569	2.16297

## Sheet: 22DCVG
2,9 µM 2,2-DCVG	Fold increase	-log(padj)		9,3 µM 2,2-DCVG	Fold increase	-log(padj)		29,8 µM 2,2-DCVG	Fold increase	-log(padj)		62,5 µM 2,2-DCVG	Fold increase	-log(padj)		125 µM 2,2-DCVG	Fold increase	-log(padj)		250 µM 2,2-DCVG	Fold increase	padj		500 µM 2,2-DCVG	Fold increase
MAFF_27478	2.87373	2.17905		NDRG1_21187	3.82793	2.08177		RRM2_25733	40.4457	6.63745		RRM2_25733	12.1384	2.21677		RRM2_25733	21.9312	4.28389		HMOX1_3041	3.11779	0.564077		RPS27L_6001	1.87786
TRIB3_7337	1.99639	2.19055		TRIB3_7337	2.27814	2.02449		CD55_28297	14.7472	9.43996		HMOX1_3041	3.14234	2.41121		NRG1_27602	7.46618	3.98944		NDRG1_21187	2.76579	0.427397		NDRG1_21187	1.77769
AMIGO2_19750	1.97929	4.5176		AMIGO2_19750	2.00543	2.87769		GRIN2C_25162	11.3604	5.86339		KCNQ3_3528	2.90742	2.21677		UGT1A3_89951	6.47445	2.5566		MAFF_27478	2.28812	0.206968		CD55_28297	1.75155
HMGA2_3022	1.90622	4.26353		HMGA2_3022	1.96296	2.87769		HMOX1_3041	10.2985	13.2496		NDRG1_21187	2.90451	2.03337		GRIN2C_25162	5.91836	3.07743		RPL15_93064	2.17897	0.458281		ARRDC4_12510	1.73315
FOSL1_2463	1.79516	3.84343		FOSL1_2463	1.91326	2.87769		UGT1A3_89951	10.1617	4.10539		MAFF_27478	2.76862	2.04352		NRG1_27598	5.74428	3.68561		GPAT3_10783	2.12702	0.564077		HMOX1_3041	1.62936
TNFAIP3_7232	1.74155	2.05253		SERPINE1_6253	1.83731	5.23382		NDRG1_21187	10.1435	12.591		PPP1R15A_14098	2.59325	2.68419		ANKRD20A17P_283	5.652	3.9589		GDF15_2621	2.10733	0.564077		NMRAL2P_81336	1.62339
EPHB2_2194	1.69192	2.00843						NRG1_27602	9.64992	5.53684		TRIB3_7337	2.27337	3.12794		CD55_28297	5.41305	3.68561		NMRAL2P_81336	2.07797	0.195691		BZW2_28613	1.59016
SERPINE1_6253	1.61705	4.95209						MAFF_27478	9.46409	13.2496		SLC3A2_20164	2.19167	2.38747		AMER1_12473	5.2647	3.23463		MAFF_28315	1.97623	0.0801883		MT2A_4334	1.58037
NPTX2_16969	1.57383	2.06952						MAFF_28315	8.35244	8.63373		AMIGO2_19750	2.06067	4.47296		GSTM2_2823	4.90974	3.15723		GDF15_18329	1.97414	0.484067		GPAT3_10783	1.53866
								AMER1_12473	8.064	5.37802		CD55_1141	2.03854	2.40001		SMAD3_6562	4.72115	3.73384		RRP12_6035	1.93801	0.0778912
								RRP12_6035	7.93365	8.59331		LCP1_3761	2.02767	3.11822		MALAT1_3940	4.69962	3.47489		MT2A_4334	1.82202	0.101569
								ANKRD20A17P_283	7.75941	5.95881		FTH1_92999	2.02673	2.34326		ITGA11_22107	4.56645	4.20805		ARRDC4_12510	1.81636	0.345516
								NRG1_27598	7.67336	5.3856		CSRNP1_22653	1.99263	2.50257		ERBB2_90383	4.30378	3.95804		SLC3A2_20164	1.80112	0.206968
								CBWD5_15051	7.34738	5.63		ARHGEF2_423	1.89905	3.12794		GDNF_24860	4.28744	4.67071		NDRG1_4510	1.74861	0.0810012
								GDNF_24860	7.20806	9.28869		EPHB6_27172	1.86351	2.2265		AMDHD2_248	4.25997	4.10587		GTF2A2_92810	1.73413	0.145157
								SMAD3_6562	7.18459	6.34515		MTERF3_12919	1.84095	2.02011		UGT1A1_89949	4.24473	3.07743		TRIB3_7337	1.6889	0.206968
								PPP1R15A_14098	6.47072	13.3002		AXL_16141	1.78946	2.41121		GPC1_2744	4.17233	3.15401		CYP1A1_10775	1.6841	0.101569
								MYO18A_91614	6.35277	5.2107		TNFAIP3_7232	1.76232	2.21677		FKBP4_92326	4.11498	4.90762		S100A16_15424	1.67911	0.0801883
								UGT1A1_89949	6.2267	5.12244		IER3_3214	1.7	2.44894		HMOX1_3041	4.09386	4.59589		RPL17_93255	1.66566	0.075834
								AMDHD2_248	6.0289	6.76514		NCF2_12973	1.68212	2.2265		CDK5R1_1209	4.05615	3.16096		KLF6_3626	1.65458	0.145157
								FKBP4_92326	5.84193	8.40242		SRXN1_88916	1.68158	4.05966		PNKP_5229	4.01225	3.9938		RPSA_6025	1.65286	0.118933
								MALAT1_3940	5.83707	4.88155		FOSL1_2463	1.62525	2.38747		NDRG1_21187	3.91153	4.26727		CD55_28297	1.63749	0
								NMRAL2P_81337	5.74553	7.27177		MYC_4394	1.55207	3.12794		RTN2_90057	3.81817	3.95804		TENT4A_89434	1.63096	0.101569
								PNKP_5229	5.55204	6.51298		AEN_18198	1.54943	2.62006		MYO18A_91614	3.79257	2.66348		CSTA_25241	1.62854	0.145157
								CDK5R1_1209	5.419	4.89933		SERPINE1_6253	1.49886	3.12794		NOTCH1_89643	3.6872	4.64378		RPL36A_27804	1.60627	0.0636945
								ANKRD36B_290	5.33677	3.48141						CBWD5_15051	3.67961	2.41605		RPL13A_28183	1.60417	0.101569
								SLC3A2_20164	5.12048	13.3002						RELA_90947	3.64954	5.26588		H2AC15_93271	1.59786	0.075834
								VEGFA_12596	5.11309	9.17412						RRP12_6035	3.6104	3.2656		GALE_27250	1.59601	0.145157
								EXOSC5_27191	5.07456	8.03316						ANXA2_93121	3.60474	5.14596		RPL27_5929	1.58696	0.0480537
								ABCC5_26	5.04141	5.42048						CLTB_1402	3.57029	6.05162		RPLP0_92410	1.58586	0.0548754
								INSIG1_3385	5.03105	8.47723						TRPV1_28014	3.53355	2.54142		KRT19_3690	1.57654	0.101569
								RAD54L_14089	5.02742	6.51298						NMRAL2P_81336	3.51821	4.43272		FOSL1_2463	1.57458	0.484067
								RTN2_90057	4.9738	6.09741						RAD54L_14089	3.50394	3.72899		EREG_21427	1.57223	0.0276377
								ERBB2_90383	4.95715	5.22642						PPP1R15A_14098	3.48357	5.49077		PRR7_5473	1.56105	0.0480537
								GPC1_2744	4.95009	4.26841						MAFF_27478	3.47803	3.97554		FSTL3_14058	1.55797	0.101569
								PLCXD2_88874	4.83545	7.37323						AKT1_26821	3.46703	4.48878		SLC2A1_14159	1.55606	0.141489
								NMRAL2P_81336	4.83064	7.42663						MT.ND6_4508	3.46034	2.82248		MRPL14_11352	1.55574	0.101569
								TNFRSF1B_14069	4.78011	6.55633						KCNQ3_3528	3.44913	3.82695		SLC47A1_88432	1.54807	0.206968
								GSTM2_2823	4.7329	3.35777						MAFF_28315	3.43942	2.95773		H3C10_2957	1.54678	0.141489
								IGHMBP2_91093	4.71334	5.48524						TSKU_7371	3.42791	4.63687		TNFAIP2_24912	1.53961	0.101569
								NOTCH1_89643	4.6964	7.19087						MAFG_20735	3.42492	3.62428		EPHB6_20063	1.53712	0.101569
								TRPV1_28014	4.6169	3.90525						SGK2_10628	3.40902	2.77903		NMRAL2P_81338	1.5341	0.0294593
								SLCO1B1_14765	4.56862	4.43318						ACHE_13991	3.36486	3.42155		NR1H2_4670	1.52906	0.391486
								GABBR1_2553	4.51618	3.09218						ABCC5_26	3.36066	2.97276		H3C2_12576	1.5285	0.141372
								KCNQ3_3528	4.46455	5.98647						CX3CL1_17004	3.34059	4.33894		CSK_89541	1.52469	0.145157
								ITGA11_22107	4.44781	4.62802						ARSG_16625	3.32339	4.49989		RPS27L_6001	1.52266	0
								DDR1_1804	4.43618	6.52774						SLCO1B1_14765	3.29395	2.63578		AMIGO2_19750	1.52075	0.306421
								PFAS_91084	4.4352	6.32216						FASN_11197	3.29287	3.94128		UBA52_93234	1.52041	0.0480537
								MYO18A_91368	4.41935	4.41851						LRP1_21937	3.28919	2.7009		H2AC19_2963	1.51992	0.075834
								EGFR_2063	4.41477	12.5897						JADE2_20244	3.28499	4.43272		RPS25_92607	1.51512	0.0753788
								RELA_90947	4.38599	7.83081						TST_17424	3.27483	3.56338		MFSD10_87399	1.51171	0.0480537
								STK10_6844	4.36233	6.59522						SLC3A2_20164	3.24075	6.19629		SPAG4_6691	1.50145	0.0993866
								MT.ND6_4508	4.35833	4.198						IER2_3213	3.23569	4.66453		OSGIN1_4849	1.4998	0.0480537
								RUNX1_27815	4.29033	7.87748						GLDC_91385	3.23399	3.95425		SPANXA2_6696	1.49491	0.0163769
								ANXA2_93121	4.23055	7.36764						BCL3_17192	3.21786	2.79387
								GEN1_12237	4.17369	5.14055						TNIP1_7262	3.18793	3.88611
								PFKFB4_13625	4.16222	6.23221						TNFRSF1B_14069	3.163	3.42155
								ARSG_16625	4.10249	6.82763						DFFB_1853	3.16214	3.58531
								ACHE_13991	4.10118	4.96995						GEN1_12237	3.10238	3.09692
								CIT_12219	4.0723	4.78693						MYO18A_91368	3.078	2.46355
								MAMLD1_89512	4.05746	5.4811						NMRAL2P_81337	3.07421	3.02607
								MAFG_20735	4.03382	5.04548						LMNA_18368	3.05599	5.30449
								BCL3_17192	4.0301	4.198						GLI3_18854	3.04236	2.64288
								LRP1_21937	3.99925	3.87945						FPGS_2489	3.00782	4.91672
								AKT1_26821	3.97903	6.0969						MTA1_4336	2.9891	3.7635
								NISCH_4596	3.96955	6.78019						PLCXD2_88874	2.98428	3.47361
								B3GALT6_19453	3.96346	8.41729						ITPR2_87888	2.95145	2.30116
								THRB_24158	3.92757	5.28534						OSGIN1_4849	2.94071	4.04099
								SLC7A5_13711	3.88854	7.58155						THRB_24158	2.93896	3.13165
								UGT1A1_82407	3.87914	3.69981						CIT_12219	2.92365	2.70778
								IER2_3213	3.87688	6.87622						MAMLD1_89512	2.92074	3.10308
								KLF6_3626	3.82657	9.85483						ACTN1_19142	2.91129	4.10587
								MTA1_4336	3.81391	5.96985						PLXDC2_22745	2.89285	2.86702
								KRT6A_13729	3.80896	7.50723						PFAS_91084	2.87635	3.12025
								KIAA0753_91736	3.75822	3.75058						KIF14_3592	2.87535	4.70219
								PUS7_5632	3.70997	5.68954						KRT6A_13729	2.86681	4.36642
								DBF4_92332	3.68893	4.08852						EXOSC5_27191	2.84227	3.31799
								GLI3_18854	3.68426	3.84235						JUNB_3476	2.84209	3.19847
								FPGS_2489	3.67315	7.65992						ILK_3355	2.83571	3.77324
								EPHB6_20063	3.65998	9.63503						SLC11A2_6335	2.83484	3.45785
								JADE2_20244	3.64155	5.78593						PITPNA_18835	2.82221	3.54007
								CDC45_26987	3.63918	6.4467						B3GALT6_19453	2.80247	4.45315
								PLEKHA7_11450	3.63731	3.87311						PRR7_5473	2.79293	3.2578
								CLTB_1402	3.63184	7.21383						GFPT1_88075	2.79188	4.45925
								MBTPS1_91604	3.62139	3.65867						SMAD3_27880	2.79143	4.28389
								SGK2_10628	3.59221	3.28848						COG7_89163	2.79004	3.10308
								ZDHHC16_23488	3.58453	7.07039						STK10_6844	2.77273	3.10308
								VEGFA_28053	3.57771	6.32216						LYNX1_27472	2.77024	3.09396
								TNIP1_7262	3.57559	5.14602						PUS7_5632	2.76489	3.2985
								IRAK2_16105	3.57369	6.14523						TFAP2A_7039	2.76341	2.99712
								ABHD4_90868	3.56969	5.93418						H1.4_14544	2.76133	5.78644
								MRE11_4256	3.55696	5.15046						CSRNP1_22653	2.74658	6.19629
								YWHAB_15704	3.52481	7.63088						ASF1B_26041	2.73499	4.59589
								KDM3A_3541	3.52241	4.98397						CSRP1_90001	2.73177	5.11213
								PTX3_15463	3.51873	6.85535						YWHAB_15704	2.72525	4.49989
								SLC11A2_6335	3.51296	5.34965						IGHMBP2_91093	2.68618	2.23534
								SMAD3_27880	3.5122	6.86737						RUNX1_27815	2.67605	3.55786
								FASN_11197	3.51118	4.86481						PLEKHA7_11450	2.67183	2.17596
								KDM5B_91418	3.51109	6.50909						BCL2L13_28316	2.6527	3.41623
								PITPNA_18835	3.49974	5.48484						TRIB3_7337	2.65203	5.22591
								GLDC_91385	3.49928	4.96995						ANXA8L1_19389	2.65113	4.28389
								RBBP5_17589	3.47926	5.82171						AKT1_210	2.64569	4.04099
								ANKRD30A_87792	3.44692	4.83853						PRC1_14588	2.64223	3.16096
								RPSA_6025	3.43595	7.49493						DBF4_92332	2.62741	2.17596
								OSGIN1_4849	3.43454	5.75176						MRE11_4256	2.61134	2.87529
								TST_17424	3.43124	4.26338						CDC45_26987	2.60407	3.4241
								COL5A1_1480	3.42555	4.77775						RBBP5_17589	2.5996	3.30058
								JUNB_3476	3.40542	4.71702						DDR1_1804	2.59879	2.68919
								TFAP2A_7039	3.40539	4.60186						CDK4_1203	2.59383	5.22591
								COG7_89163	3.39189	4.68394						WNT5A_24374	2.58473	2.11147
								LSS_14888	3.38072	6.69256						GDF15_2621	2.57872	4.80508
								KIAA0753_90944	3.37835	5.51993						IGFBP2_21122	2.5767	2.98623
								ILK_3355	3.37462	5.53176						LRRC41_3882	2.56161	3.21554
								ABCC3_38	3.36464	4.63318						DENND2D_88489	2.55261	3.02307
								ITPR2_87888	3.35049	3.08639						EPHB6_20063	2.54165	4.67327
								NPC1_4646	3.33609	7.92058						TICAM1_89542	2.54004	3.06707
								STK25_6852	3.3297	6.63551						FTH1_92999	2.53746	4.90374
								AARS1_3	3.32613	7.0731						KIAA0753_90944	2.52855	3.10308
								CSRNP1_22653	3.30595	9.97042						ECI1_22689	2.50829	4.14984
								KIF14_3592	3.30589	6.76841						CDC20_1157	2.50493	3.85594
								EP300_2167	3.30205	5.73801						COL5A1_1480	2.50237	2.59489
								PRC1_14588	3.2855	5.00486						EP300_2167	2.48606	3.22115
								MAPK14_4000	3.27918	4.41084						BCL7B_670	2.47306	2.80157
								SMA5_29033	3.25956	3.66046						NISCH_4596	2.47121	2.90841
								CYP4B1_15139	3.24596	3.22614						AKR7A2_29026	2.47042	3.36164
								DENND2D_88489	3.2443	4.96961						IGF2R_3263	2.45474	2.18358
								COL4A1_1472	3.23319	6.92567						SLC7A5_13711	2.45372	3.22513
								BCL7B_670	3.22725	4.87736						ATF5_501	2.4413	2.95412
								PLXDC2_22745	3.22313	3.74139						VEGFA_28053	2.41808	3.02307
								EPHB6_27172	3.18701	10.0875						MAPK14_4000	2.41605	2.37233
								FTH1_92999	3.18393	8.31979						CSK_89541	2.41253	5.49077
								LMNA_18368	3.17728	6.66357						SNX13_6653	2.38822	3.42664
								BCL2L13_28316	3.14312	5.02331						CYP26B1_28361	2.38141	2.63875
								TSKU_7371	3.13577	4.68394						IRF1_21247	2.38008	3.80803
								CX3CL1_17004	3.128	4.45905						STK25_6852	2.37608	3.351
								GFPT1_88075	3.1271	6.05539						KDM3A_3541	2.35688	2.29691
								NDRG1_4510	3.12157	4.06041						GDF15_18329	2.35582	4.26727
								NFKBIZ_27582	3.11393	5.55449						BCL2L1_21647	2.35403	3.71471
								DFFB_1853	3.10692	3.8879						ILK_28806	2.35147	4.39684
								ACTN1_19142	3.10088	5.11897						PFAS_91593	2.34722	3.3362
								UBA52_93233	3.09853	5.6607						ABCC3_38	2.34421	2.24905
								ATF5_501	3.0978	4.92904						EPHB6_27172	2.33717	4.9885
								MFSD10_87399	3.07618	4.95297						GEMIN5_22827	2.32911	4.70764
								TRIB3_7337	3.06573	7.79486						UBA52_93233	2.32881	3.08235
								ADAM12_22778	3.06467	9.2125						GRB14_22206	2.32282	2.37213
								NISCH_4597	3.05581	4.67579						ABHD4_90868	2.31325	2.60357
								RPL26_92920	3.05435	5.09775						FPGS_27241	2.30161	4.3508
								CEBPB_10745	3.00529	6.16776						CDT1_21099	2.286	5.22591
								GDF15_2621	3.00258	7.23056						EFNA1_14597	2.28532	2.48554
								POLR2H_13796	2.9946	4.8583						HDAC6_90749	2.28444	3.2578
								LYNX1_27472	2.98939	3.87945						POR_5283	2.2588	3.79326
								HLA.C_2979	2.98327	5.5536						ZDHHC16_23488	2.25761	2.90841
								PFAS_91593	2.98054	5.68815						PPARG_28287	2.25189	4.15196
								CDC20_1157	2.95856	5.78593						EIF1_2074	2.24837	5.20034
								EPS8L3_25915	2.9574	5.37802						CHMP6_1311	2.23858	2.85073
								ABCC3_26788	2.93482	4.10256						KLHL21_3635	2.22827	3.14434
								TPM1_28000	2.92127	2.40531						NFKBIZ_27582	2.22176	2.71838
								LRRC41_3882	2.88695	4.41084						COL4A1_1472	2.22002	3.16096
								GRB14_22206	2.88389	3.90179						ARRDC4_12510	2.21869	3.80665
								CHMP6_1311	2.88198	5.06877						ABCC3_26788	2.20823	2.17589
								TAPBP_6944	2.87226	5.63						MVP_89413	2.20785	4.70219
								BCL2L11_26886	2.86769	5.36624						EPS8L3_25915	2.20673	2.79401
								CYP26B1_28361	2.84087	4.00834						NPC1_4646	2.20651	3.42155
								TNFAIP2_24912	2.83987	6.58945						CEBPB_10745	2.20162	3.11652
								PPARD_88065	2.83981	3.65867						RPN1_5965	2.19149	3.72286
								PRKAB2_88087	2.83421	4.8694						PRKAB2_88087	2.19116	2.67724
								FAH_2303	2.8292	6.07256						CDH2_25558	2.18782	2.95773
								KHDC4_3570	2.82192	4.4127						KIF2C_3603	2.18645	4.36923
								CDK4_1203	2.81308	7.02118						ID1_14943	2.1838	2.73462
								CDCA4_1183	2.80824	5.72043						USP7_7602	2.17764	2.78443
								ASF1B_26041	2.80258	5.47655						LYPLA1_92639	2.17759	2.99306
								USP7_7602	2.78873	4.97749						ARID5B_88738	2.17619	2.32214
								AKT1_210	2.78432	4.97914						BCL2L11_26886	2.1745	2.84581
								LYPLA1_92639	2.78205	5.34701						CLDN2_15999	2.17283	2.00298
								KLHL21_3635	2.76438	5.34965						SPEN_6707	2.1725	2.98469
								ARID5B_88738	2.75662	4.08852						CCT7_92760	2.17176	4.62978
								BCL2L2_665	2.74898	3.67203						ADGRE5_1154	2.16473	3.77462
								GDF15_18329	2.74641	6.39762						ALDOA_232	2.16012	4.28389
								IRF1_21247	2.73757	5.55031						TESK1_28302	2.14689	4.15196
								FHL2_2423	2.73714	3.97373						AARS1_3	2.14222	2.90065
								CSRP1_90001	2.73707	5.96426						NISCH_4597	2.13623	2.13083
								POR_5283	2.71387	6.05284						TWF2_7415	2.13555	3.9938
								EGF_2055	2.70845	2.75919						RPL26_92920	2.13158	2.33691
								PRR7_5473	2.70141	3.38778						PTPRF_90356	2.12732	3.83767
								AXL_16141	2.7004	9.3834						GNB1_33698	2.12673	4.29443
								MCOLN1_4080	2.69965	5.3856						INSIG1_3385	2.12246	2.02213
								AXIN1_87624	2.68833	5.55449						LSS_14888	2.11597	2.58406
								ANKRD10_277	2.6879	5.23262						POLR2H_13796	2.11148	2.24126
								TARBP1_6945	2.68604	4.6228						H2AX_2861	2.10512	4.76019
								BCL2L1_21647	2.66862	5.26985						PTPRF_89307	2.10166	4.85797
								PUS1_11654	2.65887	6.98957						GALE_27250	2.09825	3.61283
								PTPRF_90356	2.64823	6.74517						LIG1_3795	2.09494	2.64158
								AKR7A2_29026	2.64712	4.24939						GAA_2549	2.08969	2.51117
								CSK_89541	2.62949	7.62603						RARA_5733	2.08059	3.15723
								ILK_28806	2.62685	6.14736						FTH1_93386	2.07809	4.37475
								XRCC1_7782	2.62531	3.68005						CCN2_17007	2.076	2.14923
								ANXA8L1_19389	2.61942	4.74435						FZD5_16718	2.06604	2.30823
								LIG1_3795	2.61404	4.616						HECTD2_89136	2.06464	2.67588
								ANO10_292	2.59724	5.6003						TAPBP_6944	2.06041	2.63784
								ATP6V1B2_17790	2.59635	6.51298						SYTL1_6923	2.05855	2.54142
								BHLHE40_689	2.5962	5.70581						KHDC4_3570	2.05302	2.11253
								ADGRE5_1154	2.57996	6.04315						AXL_16141	2.05294	4.61234
								CDK19_1201	2.56562	4.66976						SYTL1_25933	2.0498	3.75977
								PPARG_28287	2.56492	6.07256						ATP6V1B2_17790	2.0481	3.53984
								TNFAIP3_7232	2.5485	7.97465						EGFR_2063	2.04452	3.02638
								KIF2C_3603	2.54083	6.74293						TNFAIP2_24912	2.03165	3.00149
								SNX13_6653	2.51846	4.24433						KDM5B_91418	2.02819	2.10396
								NUP50_92429	2.51367	3.51321						CDCA3_19307	2.02522	3.02307
								GEMIN5_22827	2.51238	6.34296						KLF6_3626	2.0233	2.86702
								PTBP2_93377	2.50781	2.15455						TARBP1_6945	2.01695	2.28126
								CCT5_92875	2.50565	6.82994						CCDC85B_28333	2.01448	3.55275
								ID1_14943	2.49336	3.95991						TNFRSF21_7250	2.01177	3.69735
								HSPG2_3153	2.49014	2.6137						ANKRD10_277	2.00533	2.57965
								SDHAP2_28189	2.48833	5.26952						CCT5_92875	2.00243	3.73384
								PI4KA_5128	2.48581	3.99117						NIT1_4598	2.00225	3.10308
								CLDN2_15999	2.48414	2.92795						GSR_28346	2.00105	3.67517
								C2CD2_875	2.48231	2.90938						NR1H2_4670	1.99872	5.55579
								FZD5_16718	2.48018	3.78796						ADAM12_22778	1.99488	3.50929
								SPEN_6707	2.47644	4.32207						NFATC3_4560	1.99337	2.70736
								CCT7_92760	2.47428	6.94107						MAPK3_28956	1.9867	3.42155
								TNFRSF10B_7241	2.46947	6.69899						TGFBR2_7065	1.98417	2.14923
								PVR_5635	2.46693	3.63548						PI4KA_5128	1.97975	2.18358
								WNT5A_24374	2.46165	2.13393						CHMP4A_1304	1.97556	2.54982
								RAD9A_5709	2.44964	2.84545						ARHGEF2_423	1.97522	4.48927
								NLRC5_25496	2.44247	3.19088						CES1_1259	1.97347	2.02466
								IGF2R_3263	2.43869	2.40086						CSK_90070	1.96598	6.19629
								SCN9A_90433	2.4194	3.04682						AXIN1_87624	1.9647	2.57337
								JPT2_3042	2.41221	3.97961						CLSTN1_1400	1.96353	3.49634
								TICAM1_89542	2.40159	3.01453						RRAD_18361	1.96052	2.69047
								PMM2_5224	2.40148	3.63954						PDCD6IP_17968	1.95192	2.97263
								GNB1_33698	2.40087	6.2963						DAXX_1756	1.95041	3.93275
								EFNA1_14597	2.39382	3.01137						NCF2_12973	1.94779	4.5923
								DDIT3_1800	2.39287	7.65992						EIF1_10459	1.94773	5.23775
								TESK1_28302	2.39136	5.88367						CDK19_1201	1.94495	2.28499
								CDH2_25558	2.38956	3.92582						SORBS3_91514	1.93748	3.42411
								ZNF589_90940	2.38176	3.24203						ABHD6_45	1.93172	2.14474
								RPN1_5965	2.37349	4.9371						AMIGO2_19750	1.92521	4.59589
								CLK2_21215	2.37345	4.7806						IER3_3214	1.92427	4.63687
								RPS7_93041	2.36945	5.19436						FOSL1_2463	1.91731	5.09308
								SYTL1_6923	2.36757	3.80524						NOSIP_4639	1.91685	2.81499
								HDAC6_90749	2.36219	3.87945						LRP10_3874	1.91477	3.58834
								NOL3_4625	2.3593	2.64721						G6PD_25228	1.91106	2.79129
								PTPRF_89307	2.35111	7.19117						AKR1B10_19908	1.90736	4.53289
								LCP1_3761	2.31643	6.05106						MTERF3_12919	1.90484	3.07743
								FPGS_27241	2.30828	4.95882						SERPINE2_27841	1.90116	4.18125
								SOX9_22075	2.30501	5.47884						LAMP1_3730	1.90079	3.10308
								ACADVL_20681	2.30405	3.93413						HAVCR1_23335	1.9006	2.3705
								PRNP_16868	2.3035	7.36469						FLNA_25912	1.89846	3.46735
								SLC2A1_14159	2.30326	5.12545						PPP2R5A_5364	1.89779	2.17672
								NFATC3_4560	2.30236	4.16184						COIL_92641	1.89047	3.2656
								CARD8_91623	2.3009	3.4194						NUSAP1_4789	1.88807	2.97276
								GAA_2549	2.2957	3.38667						EVL_2255	1.87492	2.07012
								RARA_5733	2.2877	4.33922						EPHB2_2194	1.8748	3.80665
								MTERF3_12919	2.28302	5.2457						CNPY2_90671	1.87468	3.56338
								PHKA1_28258	2.2827	3.00005						OLFML2A_15337	1.87404	3.1014
								TGFBR2_7065	2.27839	3.26094						RASSF1_28369	1.87013	4.59151
								RNF19B_24383	2.27416	4.95959						H2BC7_93273	1.86598	2.8778
								KIAA0753_91631	2.27387	2.58124						SLC2A1_14159	1.86126	2.76038
								CLSTN1_1400	2.27333	5.48926						MYC_4394	1.85369	6.72899
								PIP4K2B_5156	2.27269	2.82204						EEF2_2042	1.84959	4.12732
								CHMP4A_1304	2.26737	3.86115						BZW1_92394	1.84825	2.97276
								TNFAIP3_17927	2.2656	3.92582						ATP5F1C_17193	1.84755	3.54502
								HLA.B_2976	2.26539	5.2457						PFN1_92527	1.84003	3.7635
								EPB41L2_2175	2.26283	4.95959						ANO10_292	1.82999	2.28126
								TNFRSF21_7250	2.25393	5.37802						MAGEA6_13535	1.82865	3.27463
								TOMM34_7272	2.25206	4.92646						B4GALT2_89714	1.82381	3.77788
								CES1_1259	2.24899	3.04268						IKBKG_3291	1.82162	3.37171
								NFIL3_4565	2.24313	2.81924						KIF11_3588	1.82104	3.37284
								TNFRSF10B_23818	2.241	4.64876						ATP6V0E1_23077	1.81862	4.09648
								SATB1_6106	2.23871	2.95669						SRXN1_88916	1.81183	6.19629
								KIAA0355_3561	2.22858	3.43602						MCM3_4072	1.80599	3.41292
								EIF1_2074	2.22855	5.93185						PIK3R4_89325	1.80327	2.03982
								GPAT3_10783	2.22587	3.62172						TNFAIP3_7232	1.79069	3.09865
								ARHGEF2_423	2.22164	6.74293						MAPKAPK2_4012	1.78742	2.82118
								CDT1_21099	2.21291	5.6833						AIFM2_14009	1.78708	3.80665
								KDM5A_3544	2.21061	2.12802						CDK7_92744	1.78683	3.70092
								PDCD6IP_17968	2.20789	4.40596						CLK2_21215	1.78391	2.14684
								DAXX_1756	2.20623	5.9145						ATP5F1B_26124	1.78032	2.90668
								IER3_3214	2.20527	7.39569						FIS1_91005	1.77785	2.57529
								AEN_18198	2.20462	11.1953						SORBS3_91669	1.7777	2.68735
								ABHD6_45	2.19924	3.23387						H2BC13_93142	1.77632	3.15093
								SORBS3_91669	2.19442	5.11897						PUS1_11654	1.77413	2.47727
								H1.4_14544	2.1906	4.33677						BSCL2_26904	1.76347	2.45002
								CDK7_92744	2.18182	6.92874						TAPBP_26444	1.75297	2.41605
								HECTD2_89136	2.18165	3.3381						IGF1R_3254	1.75254	3.3933
								NUSAP1_4789	2.17395	4.66976						MED1_4106	1.75163	2.62987
								NUDT5_4760	2.17217	2.11033						FN1_27231	1.75131	2.83512
								CALU_944	2.17132	3.87945						NFKBIB_88520	1.73963	2.79566
								TLCD3A_2328	2.1711	3.97373						NPRL2_4660	1.73749	2.26778
								CFL2_15015	2.1696	3.03866						PAFAH1B3_28382	1.73432	3.98944
								MVP_89413	2.16895	5.21523						NPTX2_16969	1.73017	3.95804
								PVR_16595	2.16779	9.63503						VPS72_7688	1.72859	3.11647
								CDCA3_19307	2.16155	3.88237						PRKAR1A_93374	1.72594	2.26778
								ATP1A2_14227	2.16068	2.28597						AEN_18198	1.72175	4.8788
								TNC_14940	2.14814	7.27367						ERBB2_90040	1.72063	2.91979
								CENPK_14270	2.14698	3.87457						DUSP1_24234	1.71534	2.41442
								AMIGO2_19750	2.14551	6.86857						CA9_14814	1.70946	2.0135
								ASCC3_480	2.142	4.76205						TBC1D9B_6969	1.70612	2.64773
								AKR1B10_19908	2.13759	6.85535						LCP1_3761	1.70457	2.48611
								ERBB2_90040	2.13469	5.76768						RNF167_29012	1.70297	3.52802
								NPRL2_4660	2.12707	4.32207						HSPB1_92509	1.69731	3.1247
								NCAM1_23834	2.12033	3.0171						SORBS3_90798	1.69562	4.33344
								MAP7_3988	2.11891	3.0098						GPS1_93022	1.67758	3.84656
								EVL_2255	2.11859	3.11269						SRPX_17263	1.67133	3.19847
								SERPINE2_27841	2.11782	6.17112						TXNL4B_7437	1.66963	3.80665
								NMT1_4614	2.11431	7.16059						NFE2L2_4564	1.66382	2.15662
								STUB1_6861	2.10863	3.35347						MAT2A_93007	1.66322	2.27292
								NCF2_12973	2.10783	6.35575						DDIT3_1800	1.65729	2.6539
								TENT4A_89434	2.10448	2.61507						SOX9_22075	1.65249	2.02629
								MAT2A_93007	2.10333	4.87331						NCAPD2_4474	1.65019	2.67221
								NFKB2_4567	2.10279	4.10658						ZEB2_23804	1.64896	2.13798
								CSK_90070	2.10112	8.68589						ASCC3_480	1.64893	2.066
								COIL_92641	2.0993	4.74549						AHCY_88959	1.64487	2.76937
								PINK1_14500	2.09778	3.54416						PRKAG1_5413	1.64439	2.28126
								CRK_1571	2.09713	3.23809						NRCAM_13710	1.64363	2.1719
								XRCC5_7786	2.09503	2.81924						MAPK12_25181	1.63969	2.89306
								CCN2_17007	2.08701	2.4134						MYBL2_4391	1.63609	2.47391
								NUP85_4781	2.08617	4.75911						CTPS1_16302	1.63548	2.69391
								FOSL1_2463	2.08284	7.29643						HSF1_20370	1.63168	2.97263
								ZEB2_23804	2.08145	4.67609						RNPS1_5895	1.6312	2.66237
								GMPR2_89959	2.07688	2.5663						FBXO7_2377	1.63007	2.32877
								SORBS3_90798	2.07529	8.68589						SCARA3_10615	1.62438	4.28389
								DHDDS_1856	2.07011	2.92135						SMNDC1_6595	1.62364	3.31472
								ECI1_22689	2.06823	3.10881						DHCR7_90281	1.61242	2.39036
								ABCC2_26620	2.06769	2.87032						TNC_14940	1.6092	2.86318
								PHLDA1_12880	2.06611	4.74435						RASSF1_5747	1.60503	2.14474
								GALE_27250	2.06334	3.84243						CTSL_1645	1.60076	2.02191
								MCM3_4072	2.06182	5.38863						FTL_18281	1.59862	2.83992
								THBS1_24188	2.05589	3.22819						MICALL1_88739	1.59783	2.00235
								C2CD5_880	2.05565	2.60977						PVR_16595	1.57744	3.38308
								VPS72_7688	2.04148	5.49115						IGFBP4_3271	1.57446	2.93858
								FLNA_25912	2.03857	4.65698						NMT1_4614	1.57373	2.66322
								STAT5B_6835	2.03734	5.75176						TYMS_21327	1.57328	2.31456
								LAMP1_3730	2.03725	4.11528						SHB_27848	1.57	3.34899
								CARMIL1_3881	2.03235	2.17896						RNH1_5893	1.55829	2.57364
								LAP3_3740	2.02956	3.85411						CAV1_20077	1.55281	4.08068
								CDK6_1213	2.02857	4.88707						VAMP2_7615	1.55276	2.06199
								RPAP3_5909	2.02539	2.56368						FAM72A_22322	1.55224	2.77337
								ZNF41_87376	2.02362	4.77518						BBC3_25556	1.54945	2.82248
								MAGEA6_13535	2.02275	4.77518						MDH2_20964	1.54164	3.20003
								CARS1_14910	2.02268	6.04315						PRDX2_92998	1.53759	3.09692
								ALDOA_232	2.01837	4.11619						CPSF4_1539	1.53486	2.62766
								DUSP1_24234	2.01657	4.20822						CAPN1_957	1.53008	2.27789
								FRS2_2492	2.01251	2.94285						AP3M1_15244	1.52881	2.76489
								NISCH_4595	2.00829	2.34532						TMEM185A_11192	1.52834	2.33691
								KRT19_3690	2.00752	2.60748						BID_696	1.52802	2.08322
								B4GALT2_89714	1.99889	5.41948						BID_26898	1.51835	3.07725
								TAPBP_26444	1.99833	3.84243						NME1_27589	1.50432	3.37981
								NIT1_4598	1.99756	3.3985						TPBG_18104	1.50432	4.06275
								EPHB2_2194	1.99344	4.97749						TXNRD2_28293	1.49958	2.26658
								IKBKG_3291	1.98585	4.74678						C1orf112_24242	1.4966	2.30939
								NRF1_22045	1.98524	3.97437
								SLK_6551	1.98397	3.07204
								RASSF1_5747	1.98061	4.51811
								CNOT4_1427	1.97713	4.54596
								RGS2_28241	1.97508	3.53464
								CYC1_27087	1.96294	2.96191
								SYNE2_6916	1.96259	2.80657
								SLC47A1_90244	1.95955	4.13715
								TBC1D9B_6969	1.95667	4.33751
								GADD45B_2570	1.95546	4.89681
								IGF1R_3254	1.9525	5.11897
								PRKAR1A_93374	1.94817	3.54043
								TWF2_7415	1.94334	3.57017
								AMZ2_93172	1.9426	2.4934
								MYCBP2_90287	1.94217	2.43859
								WDR3_10929	1.94046	2.13327
								HNRNPM_92434	1.93959	4.42932
								AHR_23752	1.93878	2.40643
								SORBS3_91514	1.93836	3.77365
								MYC_4394	1.93813	9.43477
								HSF1_20370	1.93742	5.53604
								ANXA2_93125	1.93672	3.51928
								SEMA4B_90463	1.9358	3.29794
								MED1_4106	1.93259	3.83018
								PPP2R5A_5364	1.93166	2.53079
								CTSL_1645	1.92905	3.99331
								GSR_28346	1.92854	3.72872
								PIK3R4_89325	1.92682	2.72012
								KIF11_3588	1.92548	4.38265
								KAT6B_3489	1.92478	2.59918
								XPNPEP1_7775	1.91639	3.51928
								TSEN2_7367	1.91093	4.19978
								RASSF1_28369	1.91019	5.5258
								FIS1_91005	1.9071	3.44391
								BZW1_92394	1.90529	3.5579
								HMMR_3040	1.90022	2.30054
								RNPS1_5895	1.89283	4.66978
								ALDH2_225	1.89062	2.48736
								HMGA2_3022	1.89052	5.26698
								SYTL1_25933	1.88947	3.39288
								MYBL2_4391	1.87647	4.18656
								AIFM2_14009	1.87543	4.91248
								AHCY_88959	1.86779	4.54577
								TNFRSF1B_28264	1.86201	2.68483
								RRAD_18361	1.86067	2.53852
								OLFML2A_15337	1.86031	3.33466
								EIF1_10459	1.85742	5.41948
								XPC_7774	1.85645	2.71801
								DDIT3_16736	1.85172	5.0953
								PTPRM_13744	1.84986	3.04406
								SRXN1_88916	1.84628	7.65992
								G6PD_25228	1.84604	2.80772
								WDTC1_7722	1.84589	2.44393
								POR_23019	1.84333	3.4215
								PHKB_90811	1.84271	3.22728
								C1orf112_24242	1.84063	5.26596
								PITPNA_5157	1.83045	2.06794
								ZNF587_22500	1.82941	3.00044
								PTBP2_93378	1.82811	2.00909
								GSK3A_2809	1.8279	2.66363
								RACGAP1_19398	1.82563	2.38941
								SCN9A_90150	1.81861	2.51021
								AC132008.2_29034	1.81834	2.61052
								ZW10_88910	1.81348	5.79219
								NFE2L2_4564	1.81068	3.11238
								CCDC85B_28333	1.80958	2.93954
								TP53BP2_90267	1.80673	3.74301
								SOCS2_6660	1.80633	2.31762
								MBD4_89473	1.80566	2.59918
								FBXO7_2377	1.80535	3.57017
								BBC3_25556	1.80335	5.23755
								LDLR_19353	1.80128	3.20632
								AKAP8_195	1.79725	2.07221
								MAPKAPK2_4012	1.79563	3.15712
								PFKL_5083	1.79529	2.77797
								MACF1_3927	1.78849	2.44393
								PSME2_5535	1.78755	2.82538
								ELP1_3288	1.7821	3.08442
								NR2F2_27597	1.78149	2.33537
								FAM72A_22322	1.779	4.90046
								NCAPD2_4474	1.77792	3.74139
								ARRDC4_12510	1.77407	2.31257
								TGFB1_27949	1.77398	2.42228
								CNPY2_90671	1.7708	3.36588
								CARD8_91389	1.76667	3.33097
								DNTTIP2_1936	1.76581	2.4563
								EEF2_2042	1.76236	4.0381
								CREB1_28364	1.75815	2.87542
								SHB_27848	1.75702	5.47884
								ATP5F1B_26124	1.75578	3.07475
								CTPS1_16302	1.74453	3.67034
								COPA_90442	1.74244	2.66115
								H2AX_2861	1.73844	3.2829
								CAV2_15304	1.73594	2.72596
								BRMS1L_22068	1.73486	2.78367
								RFNG_5813	1.72967	2.1204
								ATP11B_517	1.72928	2.06646
								DSP_21266	1.72928	3.41682
								CBWD6_33970	1.72361	3.20632
								ISL1_11752	1.72163	2.89505
								ARID5B_89998	1.72121	2.99411
								FTH1_93386	1.72055	2.95876
								SERPINE1_6253	1.71698	7.52166
								RAD50_91490	1.71422	2.42228
								LRP10_3874	1.71416	2.90844
								RPL3_92444	1.71297	6.50371
								PPM1D_25317	1.70188	2.86983
								IGFBP4_3271	1.699	4.24809
								MAPK3_28956	1.69432	2.41269
								SRM_6753	1.69253	2.45341
								MICALL1_88739	1.69134	2.70428
								SMNDC1_6595	1.68842	4.21104
								PLCB3_5183	1.68299	2.03831
								NRCAM_13710	1.68295	2.59823
								BOD1_88638	1.6821	3.62171
								BID_696	1.67686	3.23418
								AATF_26432	1.67653	2.62069
								GINS3_21786	1.67571	3.81375
								GABPB1_2555	1.67302	4.14782
								F3_21670	1.67229	5.2354
								ATP2C1_533	1.66326	2.65802
								RIPK1_24853	1.65693	3.65733
								TMEM185A_11192	1.65683	3.47164
								FERMT2_23975	1.65481	2.55526
								FN1_27231	1.65479	2.61052
								RPL26_92918	1.654	4.44006
								TXNL4B_7437	1.64982	4.09846
								RELA_91590	1.64975	4.76818
								BIRC3_11879	1.64658	3.131
								RNF167_29012	1.64601	3.49744
								PRKAG1_5413	1.63898	2.50179
								CHIC2_1295	1.63679	3.17079
								NUDCD3_4752	1.63191	2.61473
								CPSF4_1539	1.62373	3.55562
								CTTN_1650	1.62116	2.21843
								ASTN2_14623	1.62057	2.63227
								TYMS_21327	1.62036	2.86448
								CREBRF_19339	1.61917	2.69695
								ENOPH1_2156	1.61624	7.67322
								TMBIM6_7153	1.61203	3.15405
								TXNIP_28030	1.61183	2.14148
								NR1H2_4670	1.60845	3.35347
								TJP1_7119	1.6067	2.70505
								NOLC1_4626	1.60364	2.34939
								ECD_2021	1.60218	2.35407
								NFKB1_4566	1.59391	4.20684
								SCARA3_10615	1.5928	4.45905
								TXNDC5_17478	1.59217	6.84178
								ATP5F1C_17193	1.59199	2.45341
								DHCR7_90281	1.5893	2.50933
								GTF2H2C_19129	1.58912	2.44393
								ARHGEF12_420	1.58817	2.70001
								ZBTB41_11607	1.58812	3.08639
								ABCC4_26789	1.5862	3.24432
								COG4_28894	1.58115	3.02739
								TRAF3IP2_11425	1.57738	2.06281
								AP3M1_15244	1.57677	3.42479
								CTSL_1647	1.57603	2.15739
								CHKA_14315	1.57412	3.41496
								NCAPG_4478	1.57069	2.21899
								GMPR2_90439	1.56946	2.02156
								NPTX2_16969	1.56527	3.10732
								CASP1_26966	1.56435	2.29356
								BID_26898	1.56396	3.79345
								NCEH1_22738	1.55872	2.00291
								CSNK1D_1599	1.55508	2.67484
								DMTN_23208	1.55262	2.26292
								TENT5C_25075	1.55062	2.35613
								RNH1_5893	1.5483	2.73809
								CBWD1_26970	1.54799	2.30056
								NRG1_27601	1.54448	3.142
								GPS1_93022	1.544	3.18737
								DPM2_1947	1.53746	2.93452
								ACD_60	1.53284	2.02472
								TRIM16L_16350	1.53156	3.74139
								NAA50_87612	1.52614	4.50091
								ATP6V0E1_23077	1.52483	2.52937
								DEPDC1_16570	1.52418	2.29567
								ABCC2_22	1.52107	2.02123
								SERPINE2_27842	1.51892	3.19438
								MAL2_23815	1.5155	3.53519
								PPIL1_5328	1.51065	3.09451
								TACC3_15729	1.50487	4.29494
								PPIA_93162	1.4991	4.82381
								TXLNA_7419	1.4989	4.97914
								TPBG_18104	1.49734	4.44034
