# Supplementary material for: Transcriptomic-based evaluation of trichloroethylene glutathione and cysteine conjugates demonstrate phenotype-dependent stress responses in a panel of human in vitro models
Source: Arch Toxicol. 2022 Dec 28;97(2):523–45. doi: 10.1007/s00204-022-03436-6 (PMC9859926; doi:10.1007/s00204-022-03436-6)
Supplement: Supplementary file 13 — Supplementary file13 (DEGs RPTEC/TERT1) (XLSX 153 KB) [file 204_2022_3436_MOESM13_ESM.xlsx]

## Sheet: SI
Transcriptomic-based evaluation of trichloroethylene glutathione and cysteine conjugates demonstrates phenotype-dependent stress responses in a panel of human in vitro models.
Liliana Capinha1*, Yaran Zhang1,2, Anna-Katharina Holzer3, Anna-Katharina Ückert3, Melinda Zana4, Giada Carta1, Cormac Murphy1, Jenna Baldovini1, Zahra Mazidi5, Johannes Grillari5, Andras Dinnyes4,6, Bob van der Water7, Marcel Leist3, Jan N. M. Commandeur1 and Paul Jennings1
Affiliations
1 Division of Molecular and Computational Toxicology, Amsterdam Institute for Molecules, Medicines and Systems, Vrije Universiteit Amsterdam, De Boelelaan 1108, 1081 HZ Amsterdam, The Netherlands
2 Genomics of Neurodegenerative Diseases and Aging, Human Genetics, Vrije Universiteit Amsterdam, Amsterdam UMC location VUmc, Amsterdam, The Netherlands
3In Vitro Toxicology and Biomedicine, Dept Inaugurated by the Doerenkamp-Zbinden Foundation, University of Konstanz, 78457 Konstanz, Germany
4 BioTalentum Ltd, Godollo, 2100, Hungary
5 Evercyte GmbH, Vienna, Austria; Institute of Molecular Biotechnology, Department of Biotechnology, BOKU - University of Natural Resource and Life science (BOKU), Vienna, Austria.
6Hungarian University of Agriculture and Life Sciences, Institute of Physiology and Animal Nutrition, Department of Physiology and Animal Health, Gödöllő, 2100 Hungary
7Division of Drug Discovery and Safety, Leiden Academic Centre for Drug Research (LACDR), Leiden University, Leiden, The Netherlands.
*Corresponding author
Liliana Capinha, l.santoscapinha@vu.nl

## Sheet: 12DCVC
2,91 µM 1,2-DCVC	Fold increase	-log(padj)		9,3 µM 1,2-DCVC	Fold increase	-log(padj)		29,8 µM 1,2-DCVC	Fold increase	-log(padj)		62,5 µM 1,2-DCVC	Fold increase	-log(padj)
UGT1A6_91513	4.14764	13.0311		UGT1A8_28230	7.65472	26.4934		NMRAL2P_81336	20.3906	15.6475		NMRAL2P_81336	24.5465	18.3176
UGT1A8_28230	3.79848	9.34775		UGT1A6_91513	7.133	29.2525		HMOX1_3041	18.4407	104.782		HMOX1_3041	23.424	123.236
UGT1A10_28864	3.44336	19.9245		UGT1A10_28864	6.04417	46.7032		UGT1A6_91513	10.481	43.3974		TXNRD1_7440	21.1027	21.6351
UGT1A6_91234	3.15329	6.91721		UGT1A6_91234	5.91533	20.6189		UGT1A8_28230	9.07883	31.6435		OSGIN1_4849	13.6338	30.2405
NQO1_4668	2.94493	8.21112		HMOX1_3041	5.63432	35.1694		OSGIN1_4849	9.00687	20.4771		LINC00520_81326	11.783	10.5312
TRIM16L_16350	2.0673	5.91364		TXNRD1_7440	5.31723	5.33252		UGT1A10_28864	8.65851	68.703		GADD45A_2569	11.3737	41.7435
HMOX1_3041	2.03529	4.09691		NQO1_4668	4.63104	21.7534		NQO1_4668	8.19267	44.2181		AREG_19834	11.2478	18.2706
NQO1_26473	1.9367	4.78516		NMRAL2P_81336	4.46152	2.70845		UGT1A6_91234	7.35988	26.4428		CTH_17043	9.93238	54.7685
GCLM_2615	1.57647	3.76352		NQO1_26473	3.49595	22.9476		TRIM16L_16350	7.08143	65.1187		UGT1A6_91513	8.73367	36.4518
GCLM_25908	1.57458	3.42008		TRIM16L_16350	3.17661	20.571		NQO1_26473	6.38361	52.7619		NQO1_4668	8.40166	45.4667
				AKR1C3_26820	2.96471	2.21448		TXNRD1_7440	5.2241	5.60752		UGT1A10_28864	7.91371	62.9892
				AKR1C3_203	2.93642	2.18486		FTL_18281	4.87553	15.9092		AREG_385	7.85881	18.5999
				G6PD_2548	2.65375	5.40826		GCLM_2615	4.74071	67.7755		UGT1A8_28230	7.81097	27.4786
				TALDO1_6942	2.62408	8.5454		GCLM_25908	4.47739	56.8918		DDIT3_16736	7.7156	29.3671
				GCLM_2615	2.5269	22.7207		FOSL1_2463	3.69262	12.3516		GDF15_18329	7.56396	16.0349
				GCLC_22866	2.37106	9.71127		TALDO1_6942	3.51218	15.6475		UGT1A6_91234	7.03386	25.5653
				FOSL1_2463	2.32328	4.18777		SRXN1_88916	3.50285	11.8591		DDIT3_1800	7.03119	20.1529
				AKR1B1_197	2.29488	2.45474		G6PD_25228	3.50205	12.9082		SRXN1_88916	7.02019	32.3488
				GCLM_25908	2.25903	15.7347		AKR1C3_26820	3.44271	3.559		NQO1_26473	6.70658	55.6684
				FTL_18281	2.20665	2.98603		G6PD_2548	3.33919	9.26264		CXCL8_14324	6.63631	11.8
				F3_2289	2.03129	4.03654		EPHX1_17800	3.21757	21.9399		TRIM16L_16350	6.62015	60.2015
				SQSTM1_6740	2.00081	3.67262		MLLT11_4193	3.00012	11.7538		SESN2_18106	6.60375	16.9274
				ADM_12873	1.98194	2.74431		AKR1C3_203	2.96609	2.68644		FOSL1_2463	6.53666	27.906
				SRXN1_88916	1.95032	2.37593		KLHL21_3635	2.87225	3.62269		TNFAIP3_17927	6.45785	16.4951
				SRM_19860	1.90399	2.09936		GCLC_22866	2.63413	12.6524		AKR1C3_203	6.34611	9.11917
				EPHX1_17800	1.86142	5.10281		SQSTM1_6740	2.62095	8.55725		IFRD1_27344	6.25361	30.8476
				SSB_92786	1.76736	2.21448		FTH1_93388	2.57213	2.29432		JUN_89022	6.25258	4.93844
				MDM2_23384	1.67404	2.67628		GDF15_18329	2.49489	2.8044		TNFAIP3_7232	6.20147	17.4322
				ADM_140	1.61877	2.12423		F3_2289	2.47461	7.7638		GDF15_2621	6.13883	11.9537
								MYC_4394	2.45098	11.7061		PPP1R15A_14098	6.04447	9.47605
								F3_21670	2.42156	13.7081		ZFAND2A_21269	6.04172	9.37903
								AKR1B1_197	2.37352	3.2436		GCLM_25908	6.01414	82.2469
								SLC3A2_20164	2.34478	2.07858		GCLM_2615	6.01033	91.0434
								MAP2_26319	2.32746	3.43052		SQSTM1_6740	5.7941	31.6697
								ADM_12873	2.32091	5.09818		LCP1_3761	5.64877	12.4137
								MAP2_3965	2.3193	4.15487		ATF4_92695	5.58276	10.9189
								SNAI2_6603	2.2652	5.12984		DNAJB9_18970	5.39573	12.3946
								EXOSC4_2269	2.22168	2.93666		MTHFD2_92375	5.35379	22.7109
								GADD45A_2569	2.21499	3.68846		F3_2289	5.35202	29.1392
								ADM_140	2.13907	6.9171		GCLC_22866	5.33516	42.1821
								IFRD2_3246	2.13632	2.3568		ASNS_12040	5.28599	27.9233
								SNAI2_24257	2.11187	7.14337		AKR1C3_26820	5.23092	7.30045
								GPAT3_10783	2.08059	3.58499		MYC_4394	4.96507	39.9691
								IKBKG_3291	2.04937	2.20355		EIF2S2_2088	4.95447	4.24555
								ATP6V1F_92696	2.02643	3.61953		CCN2_17007	4.73813	10.3813
								FTH1_93387	2.02204	3.94419		SLC7A5_13711	4.7379	14.5873
								LAMB3_3722	2.00568	2.2066		FTL_18281	4.59927	15.2933
								SRM_19860	1.99157	2.82268		TRIB3_7337	4.47124	9.31446
								UCHL1_7516	1.97723	2.45064		MAP2_3965	4.36297	15.646
								NME1_28197	1.95543	2.57994		SNAI2_6603	4.33717	19.4594
								NRCAM_4705	1.93425	5.33642		CCNG2_20708	4.31536	4.84586
								DUSP14_28218	1.91435	5.05644		F3_21670	4.24548	38.6999
								MAP1B_12472	1.90409	2.06943		RPL8_92914	4.17191	4.84586
								MRPL14_11352	1.89113	2.19794		CANX_21472	4.16244	3.81904
								SLC7A5_13711	1.88442	2.02937		ADM_12873	4.1476	16.7706
								SDC1_6160	1.86591	2.75862		MAP2_26319	3.97544	10.5742
								NME1_4611	1.86553	2.083		CCN1_24505	3.96261	20.1493
								KEAP1_3547	1.85352	4.1751		DUSP1_24234	3.95966	8.36292
								POR_23019	1.83755	2.58712		TAGLN_19364	3.88353	8.73561
								ATIC_507	1.83455	4.534		LAMB3_3722	3.87677	10.4003
								GNPDA1_28283	1.81126	7.54476		SNHG8_6618	3.82097	7.50749
								CTSD_1642	1.8072	2.27514		SLC3A2_20164	3.77802	5.94473
								EEF2_2042	1.78988	2.95789		MAFF_27478	3.73562	8.54119
								TUBB2A_14065	1.78511	3.9861		ADM_140	3.62369	23.504
								SERPINE2_27842	1.77769	3.41096		DDX3Y_27101	3.56239	3.59192
								SLC25A6_93015	1.76114	2.50743		SMIM15_22626	3.55902	3.23972
								CTSL_1647	1.75314	2.07858		SNAI2_24257	3.53543	22.637
								ITPKC_16864	1.73727	3.50524		IARS1_90192	3.47437	27.0064
								SSB_92786	1.72525	2.38173		TALDO1_6942	3.4563	15.7998
								ASNS_12040	1.65047	2.06943		KRT17_3687	3.45076	5.7079
								EIF5_91015	1.63048	2.9511		HSPA9_18245	3.40435	3.73165
								PSMD8_16404	1.60486	2.51444		MAFF_28315	3.3807	4.51363
								POLE3_14273	1.59082	2.41048		ZNF165_26222	3.37697	24.7813
								RAE1_5712	1.58598	3.1021		EIF5_91015	3.33837	21.7536
								MDM2_23384	1.57299	2.39708		IGF2BP2_3259	3.31293	3.68482
								TXNRD2_28293	1.54116	2.02673		DUSP1_1978	3.30753	11.0144
								IARS1_90192	1.53402	2.57281		MDM2_27496	3.17991	8.34192
								UBQLN2_7511	1.52377	2.20451		MAP1B_12472	3.1631	7.96231
								ACTA2_14836	1.5177	2.06943		DUSP14_28218	3.1187	18.2294
								IARS1_88338	1.5065	2.30607		MLLT11_4193	3.10397	13.1182
								CBR1_1006	1.50497	2.93174		SRSF9_92568	3.06369	2.37483
												XBP1_7759	3.06343	5.79471
												TOMM20_11983	3.0559	2.53186
												EPHX1_17800	3.00827	19.7198
												PLAU_5178	2.99016	6.44503
												CEBPB_10745	2.98573	4.16119
												KLHL21_3635	2.98128	4.42997
												IFRD2_3246	2.96372	5.90176
												TNFRSF12A_17257	2.93103	7.11149
												ITPKC_16864	2.91868	16.1974
												CSF2_88827	2.88275	2.03216
												YWHAZ_92953	2.81732	2.7966
												G6PD_2548	2.80361	7.00367
												PRELID3B_6554	2.77742	5.77754
												DUSP11_1981	2.74479	3.44056
												ZNF165_7867	2.67056	11.3118
												PSMD14_5527	2.6597	4.00892
												NRCAM_13710	2.5948	6.68174
												PLRG1_24969	2.58918	3.55874
												G6PD_25228	2.57785	7.63419
												H1.0_22378	2.5675	3.37475
												KHDRBS3_28184	2.55015	15.7534
												NOP56_92455	2.5314	3.30807
												POR_23019	2.52229	7.32029
												GPAT3_10783	2.49578	6.66342
												ARF4_93005	2.49307	2.49741
												CLK1_27025	2.48048	2.32651
												HSPA8_92551	2.46777	4.82409
												EXOSC8_92627	2.44016	3.28317
												WARS1_23223	2.4161	4.20927
												EDEM1_2027	2.41195	4.07285
												ARHGEF2_423	2.38914	5.41851
												RABGGTB_92775	2.38656	18.2596
												IARS1_88338	2.3781	12.2211
												POLB_28436	2.37757	2.21568
												BLOC1S2_28331	2.3614	2.13348
												FGF2_2405	2.33394	12.2754
												SERPINE2_27841	2.33247	2.00124
												CARS1_14910	2.32827	10.6405
												CREM_13826	2.32505	3.78998
												EIF3A_14222	2.32383	3.78615
												PSMA1_93332	2.31923	3.34751
												PRDX1_5393	2.30732	2.16271
												MDM2_23384	2.30041	9.56433
												PYGL_5647	2.2929	2.5587
												BBC3_25556	2.27642	4.07285
												PSMD4_5530	2.26101	4.57564
												GABARAPL1_2552	2.25962	2.13154
												NRCAM_4705	2.25094	9.02866
												PWP1_90942	2.24431	2.96228
												NCOA3_4501	2.23711	5.11278
												ISG20_11135	2.22817	5.9498
												PSMA1_16796	2.22427	3.46149
												SERPINE2_27842	2.2175	7.45339
												CLDN1_15316	2.21434	9.95001
												ASCC3_26864	2.20893	4.73771
												EIF3D_14221	2.20785	3.85206
												HYOU1_3177	2.207	4.27654
												TTC4_26135	2.20301	2.96981
												RNMT_5894	2.19792	3.72762
												CREBRF_19339	2.19029	10.5742
												RALA_5719	2.1819	2.2938
												PVR_16595	2.17654	4.98363
												CMSS1_22063	2.17291	3.07562
												VEGFA_12596	2.1696	3.33064
												BOD1_89988	2.16875	2.16841
												ZFAND1_22534	2.16427	7.0182
												LOC102606465_3829	2.14309	3.04123
												HSPA8_93358	2.13612	2.68842
												ATP6V0B_562	2.1266	3.3184
												CASP8_989	2.12043	2.45689
												SLC30A1_20617	2.11394	4.90644
												NCBP2_87351	2.09683	3.33647
												ME2_4100	2.09538	3.39231
												GRB10_2771	2.07739	5.07452
												RPL7L1_16386	2.06457	2.1467
												ATG3_504	2.06323	2.22025
												DSG2_1967	2.06055	3.92159
												SLC35B1_6471	2.0599	2.68553
												KTN1_3708	2.05717	2.2663
												MICALL1_88739	2.0505	2.77774
												KEAP1_3547	2.03444	6.37785
												SDC1_6160	2.03358	4.18387
												SRP72_28388	2.0291	2.96228
												INPP1_29011	2.01975	2.28762
												ACBD3_59	2.01563	3.55874
												SEMA3C_23082	2.00153	2.31292
												S100A16_15424	1.99385	2.03873
												HDAC9_27304	1.9931	4.1064
												EIF3C_28624	1.98808	2.58222
												S100A14_22505	1.97723	5.99513
												DRAP1_1957	1.97223	2.10934
												DCUN1D4_1795	1.94458	3.23857
												CHUK_1342	1.93819	2.73206
												HSPA5_14023	1.93522	6.04775
												SLC25A6_93015	1.9347	4.02119
												SPOPL_12140	1.93026	4.20448
												CTSD_1642	1.92936	3.32736
												HSPD1_93359	1.9277	2.04503
												LRRFIP2_14725	1.92769	2.57688
												ERO1B_15346	1.92758	3.687
												GADD45B_2570	1.92495	3.55094
												KLHL24_20638	1.92376	3.15854
												SNRPA_6627	1.92047	3.46508
												SRM_19860	1.91857	2.95566
												RSL24D1_11903	1.91673	2.68928
												TNFRSF10B_7241	1.91033	2.78313
												PUS1_11654	1.90624	2.16034
												BCL2L13_18967	1.89787	3.22904
												MAP1LC3B_15391	1.89731	8.876
												LUZP6_19140	1.89598	2.48142
												TNFRSF21_7250	1.89497	4.4358
												CLTC_1405	1.89143	3.14803
												TRAF3IP2_11425	1.88326	4.29961
												EEF2_2042	1.8817	4.06839
												SHC1_6301	1.87714	3.33064
												SEPHS2_15835	1.87328	4.01364
												RNF19B_24383	1.87328	2.55261
												CSRP1_89341	1.86626	2.06557
												FLNA_25912	1.85853	2.28911
												MTFR1_4345	1.85294	4.52075
												ETS1_2248	1.84967	6.78481
												BCL2L13_26891	1.84955	4.19822
												ARPP19_466	1.84333	2.29039
												PSMA1_93333	1.84099	4.2641
												AIFM2_14009	1.84005	2.88907
												ETF1_25817	1.82999	4.2668
												RPL3_92444	1.82531	3.58091
												NHP2_10492	1.81778	2.5021
												NRG1_27601	1.81528	3.89511
												UGDH_7525	1.81172	4.55892
												ME1_16747	1.81114	2.30313
												STX4_28330	1.80418	5.21628
												RAB21_5663	1.80302	3.88773
												RPS5_6011	1.80156	2.72063
												ARIH1_21030	1.78791	2.13381
												FKBP4_92327	1.7865	3.32831
												PRKCD_5426	1.78352	3.54451
												EIF1_10459	1.78207	2.25814
												ATIC_507	1.7618	4.43079
												KRT7_3703	1.75857	2.15793
												RPSA_6025	1.75001	2.13018
												GNAI1_2696	1.74261	2.11609
												RAE1_5712	1.74235	5.2696
												KLF6_3626	1.74194	6.05566
												ANXA7_312	1.73891	4.57564
												KLF5_20609	1.73586	7.85201
												GNAI3_28256	1.73294	2.15149
												CTSL_1647	1.73242	2.38875
												ACTA2_14836	1.73099	4.25813
												APTX_12622	1.72991	7.73536
												VAMP2_7615	1.70978	3.25989
												SH3GLB1_16515	1.70855	2.12785
												TNFRSF10B_23818	1.70456	2.01158
												GNPDA1_28283	1.69703	6.37785
												TIPARP_7116	1.69453	8.56603
												SSB_92786	1.68881	2.61411
												VPS4B_88429	1.68422	2.16187
												NAA20_91190	1.68165	2.88369
												UBQLN2_7511	1.67449	3.95223
												ATP6V1F_92696	1.67342	2.23127
												TEX10_87577	1.6694	2.88031
												IL18_22992	1.66379	2.64655
												BACE2_618	1.66265	2.97855
												ANXA1_24071	1.65769	2.6835
												TUBB2A_14065	1.6547	3.39156
												CHST11_28342	1.6536	3.62528
												HERPUD1_2924	1.64521	3.87654
												YWHAZ_92951	1.62563	2.04327
												TERF2IP_92977	1.6244	4.47793
												IPO5_3401	1.62224	2.31292
												GATA6_11986	1.61661	2.99954
												MAPK12_25181	1.61481	2.89784
												MET_4125	1.59874	2.31376
												PSMD8_16404	1.59593	2.92903
												FTH1_93387	1.59591	2.03672
												TES_7031	1.57817	7.63306
												KIAA0100_3554	1.57788	2.07398
												CLIC4_93018	1.57422	2.38833
												MCUR1_4086	1.56031	2.21693
												EIF4G1_27165	1.5364	2.43504
												TOR1A_7283	1.52879	2.29512
												CBWD1_1009	1.52214	5.44298
												VDAC2_92962	1.51243	2.05765
												PCCB_89989	1.50385	2.09168
												BCL2L13_26889	1.49961	2.78848
												EPS15_14377	1.4957	2.31608

## Sheet: 12DCVG
2,91 µM 1,2-DCVG	Fold increase	-log(padj)		9,3 µM 1,2-DCVG	Fold increase	-log(padj)		29,8 µM 1,2-DCVG	Fold increase	-log(padj)		62,5 µM 1,2-DCVG	Fold increase	-log(padj)		125 µM 1,2-DCVG	Fold increase	-log(padj)
UGT1A8_28230	4.03255	10.8986		NMRAL2P_81336	9.15547	7.42294		HMOX1_3041	17.1345	99.5122		NMRAL2P_81336	23.1255	17.5521		HSPA6_21239	83.4814	23.101
UGT1A6_91513	3.92754	12.2672		HMOX1_3041	7.0317	45.1837		NMRAL2P_81336	12.7677	10.7703		HMOX1_3041	19.8246	110.45		HSPA6_3141	41.2193	4.01433
UGT1A6_91234	3.15506	7.18024		UGT1A6_91513	5.92135	23.4712		UGT1A8_28230	8.37209	29.3315		OSGIN1_4849	11.9938	27.3973		HMOX1_3041	37.4184	163.647
UGT1A10_28864	2.93875	14.7476		UGT1A8_28230	5.55626	18.25		UGT1A6_91513	7.97044	33.2868		TXNRD1_7440	10.483	12.5772		TNFAIP3_7232	36.9697	70.593
NQO1_4668	2.45683	5.44465		UGT1A10_28864	5.18546	38.7299		NQO1_4668	7.82217	42.77		NQO1_4668	9.80988	54.8887		GADD45A_2569	33.219	88.62
FOSL1_2463	2.13226	2.89189		NQO1_4668	4.94075	23.6278		TXNRD1_7440	7.3901	8.54589		UGT1A8_28230	8.15892	29.0112		TNFAIP3_17927	32.0719	59.5311
NQO1_26473	2.12182	7.03218		UGT1A6_91234	4.39006	13.6835		UGT1A10_28864	7.23905	57.8075		UGT1A6_91513	8.02143	34.018		OSGIN1_4849	22.9029	44.6361
TRIM16L_16350	2.08118	6.56465		NQO1_26473	4.19015	30.4662		NQO1_26473	7.10343	59.0963		TRIM16L_16350	7.94681	75.4101		GDF15_18329	22.1438	38.4158
HMOX1_3041	1.99331	4.12057		OSGIN1_4849	4.11316	7.18878		OSGIN1_4849	6.81075	15.18		CTH_17043	7.84983	44.1812		KRT17_3687	21.063	38.4403
SQSTM1_6740	1.81174	2.11633		TRIM16L_16350	3.62372	25.7988		UGT1A6_91234	6.69294	23.8699		GADD45A_2569	7.56314	28.6753		PPP1R15A_14098	17.7161	24.8389
TALDO1_6942	1.7851	2.1025		G6PD_2548	2.80372	6.17185		TRIM16L_16350	5.42769	47.8992		NQO1_26473	7.38401	61.8596		ADM_12873	17.1286	70.8149
GCLM_2615	1.70261	6.19404		GCLM_25908	2.52487	20.6962		GCLM_25908	4.54757	58.1534		UGT1A10_28864	7.20715	57.819		CCN2_17007	17.1226	35.8785
GCLM_25908	1.59169	3.99945		GCLM_2615	2.48009	21.7104		GCLM_2615	4.54042	64.042		AREG_385	6.78377	15.8744		GDF15_2621	16.5288	29.2754
				FOSL1_2463	2.47216	4.9839		LINC00520_81326	4.4164	3.13725		UGT1A6_91234	6.52499	23.6166		ADM_140	15.8248	121.929
				G6PD_25228	2.36421	5.23059		AKR1C3_26820	4.30997	4.98504		FOSL1_2463	6.00137	25.5488		CTH_17043	15.7755	81.0073
				FTL_18281	2.16125	2.7342		TALDO1_6942	3.90226	18.6032		AREG_19834	5.9277	9.62511		LCP1_3761	15.7077	32.7124
				GCLC_22866	2.13611	7.05957		FOSL1_2463	3.88359	13.5477		GCLM_2615	5.76103	87.3978		FOSL1_2463	15.5754	62.2759
				SQSTM1_6740	2.06123	4.03828		SRXN1_88916	3.79174	13.8261		SRXN1_88916	5.6927	25.7953		TXNRD1_7440	14.2439	16.656
				TALDO1_6942	2.03528	4.01743		FTL_18281	3.61066	10.1242		GCLM_25908	5.66255	76.9431		NMRAL2P_81336	12.8765	11.6279
				SRXN1_88916	2.01593	2.62444		AKR1C3_203	3.54681	3.60856		F3_2289	5.64546	30.9714		DDIT3_16736	12.4838	45.5714
				EPHX1_17800	1.68815	3.21193		SQSTM1_6740	3.51802	15.3451		GDF15_18329	5.60516	11.4149		MYC_4394	11.8998	97.3191
								GCLC_22866	3.25073	19.7757		DDIT3_16736	5.30708	19.29		AREG_385	11.7402	27.1143
								MLLT11_4193	3.12436	12.9294		GCLC_22866	5.07545	40.2435		TAGLN_19364	11.6417	30.9911
								GADD45A_2569	2.87959	6.90371		FTL_18281	4.93995	16.6765		DDIT3_1800	11.1622	31.4931
								F3_2289	2.87581	10.7691		IFRD1_27344	4.8727	22.8293		SRXN1_88916	11.0353	50.8902
								G6PD_25228	2.71346	7.88128		F3_21670	4.78441	45.4507		CXCL8_14324	10.7298	18.9695
								KLHL21_3635	2.70471	3.08655		LINC00520_81326	4.77256	4.05975		LINC00520_81326	10.2187	9.56454
								G6PD_2548	2.67296	5.83006		DDIT3_1800	4.77254	12.71		TRIB3_7337	9.76231	22.1271
								ADM_12873	2.48674	6.05369		MTHFD2_92375	4.51234	18.0641		FTL_18281	9.58629	34.6701
								AKR1B1_197	2.40173	3.19717		CXCL8_14324	4.50142	7.27698		GCLM_2615	9.28484	142.893
								MAP2_26319	2.336	3.32334		GDF15_2621	4.45904	7.89668		AREG_19834	9.26358	15.7514
								GPAT3_10783	2.31965	5.0608		MYC_4394	4.36614	33.7199		GCLM_25908	8.98236	124.459
								F3_21670	2.28657	11.8807		MAP2_3965	4.28316	15.4736		F3_21670	8.9129	89.9323
								MAP2_3965	2.28634	3.96543		ASNS_12040	4.27442	21.0458		DUSP1_1978	8.8612	38.6071
								SNAI2_24257	2.23912	8.44202		SNAI2_6603	4.17816	18.5902		DNAJB9_18970	8.72522	21.2642
								EPHX1_17800	2.23814	9.78711		SESN2_18106	4.1444	9.29036		F3_2289	8.53739	48.4439
								SNAI2_6603	2.21529	4.78353		MAP2_26319	4.08897	10.9135		DUSP1_24234	8.49242	20.7487
								ADM_140	2.17352	7.42399		SLC7A5_13711	3.96099	11.2057		MTHFD2_92375	8.48695	37.5986
								UCHL1_7516	2.1657	3.08415		SQSTM1_6740	3.68535	17.0791		MAFF_27478	8.27978	22.6487
								SRM_19860	2.04138	3.01373		TALDO1_6942	3.60841	16.8215		NQO1_4668	8.21448	44.3584
								MYC_4394	2.02526	6.9076		TRIB3_7337	3.59118	6.6202		MAP2_26319	7.97947	24.8066
								PSMA1_16796	1.99669	2.09117		SNAI2_24257	3.48645	22.157		SLC3A2_20164	7.81997	14.6306
								POR_23019	1.98564	3.3592		PPP1R15A_14098	3.45428	4.35199		KLHL21_3635	7.70178	16.8555
								MDM2_23384	1.89501	4.95547		G6PD_2548	3.43364	10.5646		SESN2_18106	7.6814	20.1958
								CHAC2_20593	1.89208	2.34877		TNFAIP3_7232	3.43242	7.69274		IFRD1_27344	7.24094	36.5699
								DUSP14_28218	1.88667	4.78297		TNFAIP3_17927	3.39823	6.82593		ASNS_12040	7.1854	39.8387
								IFRD1_27344	1.88511	2.93784		LCP1_3761	3.2972	5.67024		SQSTM1_6740	7.03067	39.6539
								NME1_28197	1.87384	2.15538		KLHL21_3635	3.28741	5.26313		GADD45B_2570	6.99284	33.7159
								EIF5_91015	1.84017	4.75094		MLLT11_4193	3.14789	13.7248		TRIM16L_16350	6.86375	62.6751
								TUBB2A_14065	1.80713	4.1474		DUSP1_1978	3.04615	9.44947		CSF2_88827	6.76859	6.80683
								CTH_17043	1.77855	2.382		SLC3A2_20164	3.02861	4.0302		MAFF_28315	6.71921	11.3655
								UGDH_7525	1.7432	3.34816		G6PD_25228	3.00478	10.1868		ZNF165_7867	6.66226	44.3957
								NRCAM_4705	1.74316	3.57669		AKR1C3_26820	2.94061	2.99949		DUSP14_28218	6.65045	53.9679
								PAICS_92694	1.70939	2.51599		ATF4_92695	2.91083	4.04863		NQO1_26473	6.44778	53.6916
								SERPINE2_27842	1.68688	2.6562		EPHX1_17800	2.85974	18.0363		CEBPB_10745	6.42427	12.3077
								ITPKC_16864	1.67309	2.94017		MAFF_27478	2.84711	5.21057		SNAI2_6603	6.34707	32.0387
								MTERF3_4338	1.66773	2.86778		LAMB3_3722	2.79246	5.79372		ITPKC_16864	6.34416	52.3908
								PSMD8_16404	1.66744	2.9008		IARS1_88338	2.75111	16.6503		ZNF165_26222	6.32485	58.3588
								PSMA1_93333	1.65191	2.37447		CCN2_17007	2.74056	4.19682		SLC7A5_13711	6.19874	20.4532
								ALAS1_28273	1.63567	4.9777		DNAJB9_18970	2.7347	4.18217		CCN1_24505	6.16808	36.7051
								KHDRBS3_28184	1.59916	3.27644		ZNF165_7867	2.72097	11.7412		GCLC_22866	6.14743	50.3978
								CBR1_1006	1.5991	3.84713		DUSP1_24234	2.67805	4.15291		HSPA1A_3135	5.92307	13.0717
								IARS1_90192	1.59204	3.01373		ZNF165_26222	2.65005	15.6664		UGT1A8_28230	5.90913	20.3257
								RAE1_5712	1.55578	2.81286		IARS1_90192	2.64419	16.2125		UGT1A6_91513	5.80069	23.2119
								GNPDA1_28283	1.52463	3.43596		HSPA9_18245	2.637	2.26243		HSPA1B_3136	5.6414	25.1736
								MRPL37_12369	1.52416	2.14344		CARS1_14910	2.62669	14.2077		MAP1B_12472	5.57253	18.5001
								ZNF165_26222	1.50992	2.25613		ADM_12873	2.62585	7.45375		ZFAND2A_21269	5.40347	8.47152
												AKR1C3_203	2.62155	2.4006		SNAI2_24257	5.25905	40.0667
												MAP1B_12472	2.61684	5.41447		UGT1A10_28864	5.19605	39.4991
												EIF5_91015	2.61265	13.6051		MAP2_3965	5.02431	19.2061
												CEBPB_10745	2.59448	3.06292		LAMB3_3722	5.01149	15.2423
												NRCAM_4705	2.56639	12.2032		HSPA9_18245	4.76931	6.29179
												MDM2_23384	2.53255	11.8483		UGT1A6_91234	4.76416	16.3108
												ADM_140	2.49143	11.4689		IARS1_90192	4.42956	39.3529
												SERPINE2_27842	2.4668	9.53209		MAFG_20735	4.41134	5.21661
												POR_23019	2.44327	6.92275		IARS1_88338	4.30306	35.8204
												KHDRBS3_28184	2.43739	14.1349		ETS1_27185	4.26112	18.7781
												IFRD2_3246	2.42494	3.88891		HSPA5_14023	4.19279	29.6196
												SNHG8_6618	2.42424	3.19716		ETS1_2248	4.18226	38.4626
												MAFF_28315	2.36736	2.19006		EDN1_2029	4.13822	31.4779
												GPAT3_10783	2.33399	5.88758		CREBRF_19339	4.04479	35.3741
												PLAU_5178	2.31261	3.68264		XBP1_7759	4.03829	9.42017
												PSMD14_5527	2.29232	2.79392		POR_23019	3.94467	17.2594
												DUSP14_28218	2.27349	9.28024		TALDO1_6942	3.93595	19.6426
												AKR1B1_197	2.23495	3.13496		ACTA2_14836	3.91425	28.3943
												ARHGEF2_423	2.23072	4.50731		CARS1_14910	3.83015	28.4005
												NRCAM_13710	2.21968	4.53649		KLF6_3626	3.79968	37.457
												WDR43_7707	2.20805	2.48123		SERPINE2_27842	3.73953	21.2507
												MDM2_27496	2.20762	3.8027		MLLT11_4193	3.71335	18.1531
												HSP90AB1_3128	2.13245	4.57641		EGR1_2068	3.623	11.1455
												ITPKC_16864	2.12265	7.76851		AARS1_3	3.52252	5.93766
												SSB_92786	2.038	4.79857		ATF4_92695	3.48012	5.83473
												GRB10_2771	2.01484	4.64093		SNHG8_6618	3.3757	6.4074
												FTH1_93387	2.0035	4.19598		RNF19B_24383	3.35269	9.67185
												CLDN1_15316	1.99592	7.40453		PVR_5635	3.33737	9.0541
												CCN1_24505	1.99529	4.71106		GRB10_2771	3.30716	14.4481
												WARS1_23223	1.97954	2.45751		CLK1_27025	3.28935	4.11544
												CREM_13826	1.97734	2.42002		IGHMBP2_91093	3.27992	4.74737
												EIF3A_14222	1.97224	2.38152		NRCAM_4705	3.26525	19.8541
												GTF2E2_2835	1.9668	2.7378		NRCAM_13710	3.17768	10.1182
												ZFAND1_22534	1.96622	5.33311		BBC3_25556	3.17725	8.41008
												RABGGTB_92775	1.96588	10.8133		GBP1_19263	3.14115	12.9986
												PSMA1_16796	1.96527	2.41627		WDR43_7707	3.12038	5.45853
												XBP1_7759	1.96454	2.03282		SGK1_22771	3.10031	14.0375
												EEF2_2042	1.96005	4.44161		FOXO3_2481	3.0772	18.422
												TAGLN_19364	1.95929	2.02474		MDM2_27496	3.06372	8.00516
												PRELID3B_6554	1.95333	2.41814		PVR_16595	3.06229	10.7088
												S100A14_22505	1.93865	5.56086		ARHGEF2_423	3.04467	9.19281
												UCHL1_7516	1.93712	2.62954		DNAJB1_92726	3.02571	9.80185
												PSMD4_5530	1.91872	2.89707		MDM2_23384	3.01917	17.3393
												GNPDA1_28283	1.89325	9.33168		FGF2_2405	3.01291	21.3288
												RNF19B_24383	1.88106	2.49105		INSIG1_3385	3.00424	8.93999
												SDC1_6160	1.87604	3.23558		EPHX1_17800	2.99677	19.8142
												SRM_19860	1.85792	2.66135		TNFRSF10B_7241	2.99158	8.25703
												PRNP_5442	1.85434	2.1277		HSP90AB1_3128	2.97009	10.04
												IPO5_3401	1.81955	3.53572		CLDN1_15316	2.96391	19.1622
												DSG2_1967	1.81509	2.60962		CITED2_88260	2.93797	5.9012
												NCOA3_4501	1.81291	2.75295		NCOA3_4501	2.91914	9.46651
												CTSL_1647	1.81236	2.8667		TNFRSF10B_23818	2.91353	8.04373
												SEPHS2_15835	1.8013	3.45504		G6PD_2548	2.90943	7.70059
												ACBD3_59	1.79957	2.45244		PSMD14_5527	2.85158	4.76777
												ANXA1_24071	1.79129	3.40519		NRG1_27601	2.84677	12.964
												DCUN1D4_1795	1.77405	2.3928		IFRD2_3246	2.84412	5.57918
												ATIC_507	1.76836	4.46599		WARS1_23223	2.82165	6.02505
												ARIH2_93085	1.76165	3.21024		RABGGTB_92775	2.81332	26.3639
												FGF2_2405	1.74708	5.13866		GNPDA1_28283	2.79572	25.2946
												ETF1_25817	1.73769	3.51209		EGFR_2063	2.79267	5.80203
												SLC30A1_20617	1.7302	2.57173		TESK1_28302	2.78251	4.7121
												UGDH_7525	1.72945	3.76939		NEAT1_81335	2.77165	3.24169
												UTP14A_7606	1.72376	2.04466		TNFRSF12A_17257	2.75125	6.50357
												AIFM2_14009	1.71282	2.16081		TIPARP_7116	2.74504	33.6842
												TRAF3IP2_11425	1.71177	3.14014		HYOU1_3177	2.73829	7.22478
												ATP6V1F_92696	1.7117	2.32212		ACBD3_59	2.73437	7.61678
												RRP1B_6038	1.69067	2.07316		HERPUD1_2924	2.70173	16.0538
												TUBB2A_14065	1.68384	3.67603		ERO1B_15346	2.68829	9.00049
												SHC1_6301	1.6821	2.23625		TUBB2A_14065	2.68605	14.0195
												NRG1_27601	1.68022	2.9679		KHDRBS3_28184	2.68308	17.7903
												EIF3D_2093	1.67607	3.97198		PSMA1_16796	2.68217	5.45427
												KEAP1_3547	1.67303	3.3578		CSRNP1_22653	2.66639	4.12533
												SLC25A6_93015	1.67011	2.34841		FTH1_92999	2.63194	3.32034
												SPOPL_12140	1.67003	2.50786		FTH1_93388	2.63052	2.99873
												EIF4G1_27165	1.65857	3.28122		CTSL_1647	2.61574	7.87764
												TNFRSF21_7250	1.65536	2.68912		RAE1_5712	2.59053	16.8851
												RAE1_5712	1.6364	4.22363		SERTAD1_28385	2.58565	7.66173
												RAB21_5663	1.63268	2.62159		NFKBIB_88520	2.57995	8.36199
												KLF5_20609	1.63078	6.0726		UCHL1_7516	2.57113	5.71199
												SLC38A1_14804	1.62937	6.6202		PSMD4_5530	2.56629	6.34048
												TIPARP_7116	1.62883	7.40453		HSPA8_93357	2.53704	8.00637
												CBWD1_1009	1.62667	7.27611		S100A14_22505	2.53672	11.5919
												ACTA2_14836	1.62642	3.32658		PEG10_18691	2.53395	5.89361
												MTFR1_4345	1.6211	2.74794		G6PD_25228	2.53387	7.5995
												CAMSAP2_955	1.62097	3.51327		PLRG1_24969	2.51676	3.473
												USO1_7576	1.61687	3.70148		FLNA_25912	2.51124	5.13161
												HSPA5_14023	1.61096	3.08271		EGF_2055	2.509	2.04764
												APTX_12622	1.60727	5.87476		RNMT_5894	2.50717	5.27767
												PSMD8_16404	1.60496	2.90491		AIFM2_14009	2.4972	6.63292
												MTERF3_4338	1.6004	2.88453		POR_5283	2.48746	4.02801
												CREBRF_19339	1.59715	3.67328		PRNP_5442	2.47652	4.86019
												STX4_28330	1.59533	3.26245		AKR1C3_26820	2.46178	2.27864
												CSNK2A2_1609	1.58703	3.61		NEAT1_81334	2.45945	5.73093
												CLIC4_93018	1.56159	2.21914		RSL24D1_11903	2.45711	5.25013
												ETS1_2248	1.55856	3.46584		LRRFIP2_14725	2.45664	5.02978
												HSPD1_93360	1.55354	4.04155		TEX10_87577	2.45518	9.2643
												MAP1LC3B_15391	1.54677	4.01697		MAP1LC3B_15391	2.45251	17.8875
												ANXA7_312	1.54368	2.77478		EEF2_2042	2.451	8.39044
												FOXO3_2481	1.5416	2.56931		FERMT2_23975	2.4214	3.30614
												PPIE_5325	1.53827	3.27541		KLF5_20609	2.41989	20.9071
												HERPUD1_2924	1.53649	2.82486		FTH1_93387	2.41365	7.20355
												TERF2IP_92977	1.52528	3.35187		UGDH_7525	2.38439	10.0011
												UBQLN2_7511	1.52078	2.61137		TTC4_26135	2.38292	3.72003
												DUSP4_27145	1.5147	3.87178		VEGFA_12596	2.38073	4.31705
												BCL2L13_26889	1.51345	3.07537		SERPINE2_27841	2.37965	2.20004
												ALAS1_28273	1.51115	3.89115		GOLGA2_14861	2.37888	8.94083
												POLE3_14273	1.50962	2.24064		ARIH1_21030	2.35725	4.81192
												PPP2CA_5356	1.50616	3.77511		BLOC1S2_28331	2.35102	2.22872
																KEAP1_3547	2.34329	9.53913
																IPO5_3401	2.34237	7.45796
																HSPA8_92551	2.33375	4.42974
																PLAU_5178	2.33253	4.03901
																ABHD4_90868	2.32585	3.57489
																ZNF274_7885	2.31808	5.22862
																HSPA8_93358	2.31583	3.41943
																SOX9_22075	2.31443	5.58597
																MICALL1_88739	2.3044	3.88705
																DUSP11_1981	2.29989	2.48278
																SRM_19860	2.29935	5.01425
																RALA_5719	2.27409	2.6641
																PRELID3B_6554	2.2666	3.87999
																HDAC9_27304	2.24787	5.85844
																PSMD8_16404	2.22137	8.73708
																NFKB2_4567	2.2206	5.06927
																CLIC4_93018	2.22028	7.51904
																SELENOS_7660	2.21544	3.76981
																HSPA8_92550	2.20112	9.10491
																SHC1_6301	2.1986	5.39237
																HSPA8_92548	2.17742	9.74258
																BRIP1_16491	2.16217	5.2373
																PUS1_11654	2.15588	3.17109
																IKBKG_3291	2.14123	3.08869
																HLA.A_2975	2.14083	6.1211
																PSMA1_93332	2.13977	2.88264
																ARRDC4_12510	2.13404	6.10265
																RAB21_5663	2.13391	6.61728
																EIF5_91015	2.13217	8.54394
																ATP6V1F_92696	2.12477	4.86884
																TES_7031	2.12453	21.6036
																EIF1_10459	2.10655	3.83822
																SRP72_28388	2.10435	3.40865
																PHF5A_92446	2.09734	2.83745
																HSF1_20370	2.09533	4.70264
																ST3GAL1_16088	2.08761	3.41869
																SSB_92786	2.08529	5.31469
																NEAT1_81333	2.08009	2.62191
																KAT6B_3489	2.0734	3.15419
																CREM_13826	2.06885	2.93399
																CMSS1_22063	2.06711	2.81549
																SLC25A6_93015	2.05005	4.92891
																ANXA1_24071	2.04809	5.4899
																TERF2IP_92977	2.04253	10.0332
																IL23A_14962	2.04036	3.54962
																KLHL24_20638	2.03969	3.86902
																RELA_91590	2.03654	6.0621
																PAFAH1B1_4903	2.03355	12.2198
																ME1_16747	2.03194	3.39261
																HLA.B_2976	2.03036	5.13954
																EIF3A_14222	2.02641	2.8112
																PRNP_16868	2.01415	5.19856
																ARIH2_93085	2.01264	5.02099
																MTFR1_4345	2.01241	6.00831
																EXOSC8_92627	2.00881	2.13917
																USP14_7582	2.00697	5.63352
																CEBPZ_1245	2.00555	13.2287
																DAAM1_13274	2.0045	3.94621
																ISG20_11135	2.00308	4.62461
																PPP2CA_5356	1.99905	11.2561
																DRAP1_1957	1.99764	2.28278
																GTF2E2_2835	1.99427	3.01844
																HSPD1_93359	1.99368	2.36278
																EIF3D_2093	1.99359	7.35294
																CBX4_16907	1.9864	7.10239
																SLC38A1_14804	1.98626	13.7188
																CSNK2A2_1609	1.97476	8.10685
																CHMP2B_1301	1.97051	3.99758
																RPSA_6025	1.96102	3.18842
																USO1_7576	1.95981	7.49592
																CALR_943	1.95436	3.0204
																PRMT5_28286	1.95285	16.8425
																BCAT1_25914	1.95233	3.84953
																HSP90AA1_3127	1.94771	3.46142
																CBWD1_1009	1.94557	14.1307
																KIAA0355_3561	1.9438	2.48304
																HDAC9_27305	1.93043	4.86272
																PRSS8_18105	1.92951	2.41654
																CNOT4_1427	1.92897	3.80545
																FKBP4_92327	1.92892	4.39968
																NRF1_22045	1.92417	2.97853
																TNFRSF21_7250	1.92087	4.81232
																ARFIP2_405	1.9133	4.59589
																ANO10_292	1.90982	3.83363
																SLC30A1_20617	1.90778	3.83363
																TJP1_7119	1.90715	5.31282
																NMT1_4614	1.90601	4.412
																VPS4B_88429	1.90554	3.41761
																ETF1_25817	1.9032	5.02263
																SLC35B1_6471	1.88657	2.18543
																RPS2_5983	1.88482	3.09224
																RPS5_6011	1.88339	3.2739
																TRAF3IP2_11425	1.8793	4.36269
																SEPHS2_15835	1.87908	4.19402
																CAMSAP2_955	1.87542	6.14643
																SLC2A1_14159	1.875	4.13552
																APTX_12622	1.86994	10.3549
																EIF4G1_27165	1.86402	5.24032
																STX4_28330	1.84674	5.80695
																AXIN1_87624	1.84483	4.0487
																ICE1_21898	1.84475	2.45483
																ATIC_507	1.84458	5.34527
																JMJD6_3471	1.84388	9.12468
																SEL1L_11119	1.84084	3.0739
																HSPD1_93360	1.83586	8.1092
																EXOSC4_2269	1.83533	2.06154
																CSRP1_89341	1.83486	2.06679
																BDNF_25560	1.83308	7.52825
																DNM1L_1927	1.83274	6.37652
																TLK2_92858	1.82769	3.49425
																PSMB6_12772	1.82014	2.12154
																DDX10_93091	1.81732	4.82256
																PHLDB2_27678	1.81553	5.35582
																SH3GLB1_16515	1.81548	2.73674
																BAG3_629	1.81314	2.5059
																MCOLN1_4080	1.80696	2.72422
																ME2_4100	1.80632	2.27437
																PPIE_5325	1.80435	6.30701
																SPOPL_12140	1.7916	3.45215
																YME1L1_7799	1.78904	3.50121
																LUZP6_19140	1.78738	2.14436
																PSMA1_93333	1.78709	4.0268
																DCUN1D4_1795	1.77907	2.49514
																MRPL14_11352	1.77861	2.26961
																CCNC_28233	1.77366	2.25566
																UBQLN2_7511	1.77313	5.02195
																HSPD1_92839	1.76923	3.48046
																BOD1_88638	1.76912	3.48699
																NOC3L_4620	1.75888	2.42288
																PRKCD_5426	1.75595	3.45333
																PUF60_5625	1.75149	2.37401
																ANXA7_312	1.74741	4.827
																UTP14A_7606	1.74599	2.21366
																CHIC2_1295	1.74581	2.39825
																CHUK_1342	1.74277	2.01138
																KAT6A_3486	1.7406	4.51446
																DDX3Y_29022	1.74035	2.12457
																DSG2_1967	1.73007	2.38002
																YWHAZ_92951	1.72726	2.68127
																CBWD1_26970	1.72511	5.88998
																ZFAND1_22534	1.72053	3.52479
																TRAF3IP2_28407	1.71169	2.13846
																ABCF1_35	1.70927	2.68603
																GATA6_11986	1.70812	3.83822
																AXL_16141	1.7077	2.52317
																ACD_60	1.69992	2.33797
																SUZ12_6905	1.69866	6.45583
																CFLAR_1269	1.69533	3.92441
																CHMP4C_11853	1.69212	2.65109
																PSMD12_93181	1.67948	3.41943
																BAX_28222	1.66782	5.10653
																PTPRK_5618	1.6676	2.18705
																UFM1_7522	1.66748	8.30041
																CHKA_14315	1.66746	2.23022
																PIK3C3_5143	1.66681	2.31489
																RSU1_6052	1.66455	3.63066
																IQGAP1_3404	1.66362	13.3436
																RNH1_5893	1.65818	2.08225
																PSEN1_5495	1.65522	3.41703
																BCL2L13_26891	1.65178	2.88585
																C16orf72_15264	1.65072	5.14039
																ASCC3_26864	1.6479	2.00785
																NR1H2_4670	1.63989	2.84928
																HSP90B1_92975	1.62921	2.73674
																GOT1_2737	1.62532	5.13484
																OXSR1_4880	1.61795	2.13968
																MRPL37_12369	1.61553	3.51265
																ZNF131_7863	1.61158	2.20739
																TRIM13_7340	1.60273	2.78811
																CBWD6_33970	1.59674	3.12883
																PIK3C2A_5139	1.59307	4.37605
																OGA_21665	1.58881	3.70933
																SRSF7_26369	1.56749	2.38498
																HOMER1_22238	1.55365	2.20613
																CXCL3_90881	1.55291	2.71986
																PGM3_5099	1.55278	3.60884
																TP53BP2_90409	1.55187	3.44981
																BACE2_618	1.54984	2.32421
																RPL3_92444	1.54803	2.04621
																BCAS2_92601	1.53531	2.92071
																EPS15_14377	1.53395	2.71895
																ALAS1_28273	1.52742	4.35343
																STXBP1_6866	1.52592	2.1675
																MMADHC_10852	1.51345	4.56478
																VAMP2_7615	1.51186	2.03157
																MET_25913	1.50853	2.6412
																RBM6_5774	1.50662	3.79897
																NAA50_90273	1.503	4.5674
																TXNDC5_17478	1.50288	3.89261
																POLE3_14273	1.49954	2.27481

## Sheet: 22DCVC
29,8 µM 2,2-DCVC	Fold increase	-log(padj)		62,5 µM 2,2-DCVC	Fold increase	-log(padj)		125 µM 2,2-DCVC	Fold increase	-log(padj)		250 µM 2,2-DCVC	Fold increase	-log(padj)		500 µM 2,2-DCVC	Fold increase	-log(padj)
UGT1A6_91513	2.7427	4.93172		NMRAL2P_81336	6.27412	4.48025		UGT1A6_91513	8.88626	37.3237		UGT1A6_91513	14.2322	56.4297		UGT1A6_91513	19.9206	73.2549
UGT1A10_28864	2.52343	9.76134		UGT1A6_91513	5.34884	20.143		UGT1A10_28864	8.08658	64.5113		UGT1A10_28864	11.8762	91.4798		UGT1A6_91234	16.4852	54.3072
UGT1A8_28230	2.49527	2.89773		UGT1A10_28864	4.39368	30.4077		HMOX1_3041	7.79134	50.9355		UGT1A8_28230	9.94831	34.5846		HMOX1_3041	15.8724	94.4001
HMOX1_3041	1.8608	2.32677		HMOX1_3041	4.39148	24.9835		UGT1A6_91234	7.41764	26.6404		UGT1A6_91234	9.43068	33.9654		UGT1A10_28864	15.761	114.71
				UGT1A8_28230	3.77403	9.64303		UGT1A8_28230	7.36486	25.6569		HMOX1_3041	7.73621	50.4221		NMRAL2P_81336	8.89857	7.42946
				UGT1A6_91234	3.23716	7.70542		NMRAL2P_81336	4.99484	3.18471		NMRAL2P_81336	7.41122	5.82847		NQO1_4668	8.57607	47.6576
				OSGIN1_4849	2.6461	2.59265		NQO1_4668	4.087	18.0802		NQO1_4668	6.22125	32.6919		TXNRD1_7440	7.88431	8.93181
				NQO1_4668	2.605	6.31342		NQO1_26473	3.59799	24.3393		NQO1_26473	5.69712	46.1221		AKR1C2_28246	6.31031	3.76819
				FTL_18281	2.30759	3.2434		TRIM16L_16350	3.16571	20.637		TRIM16L_16350	4.74659	39.7515		AKR1C3_26820	6.23628	8.18111
				WNT7B_16545	2.17808	2.69091		GCLM_2615	2.47794	21.9232		TXNRD1_7440	4.31432	3.898		AKR1C3_203	6.14272	7.97469
				NQO1_26473	2.16886	7.65103		G6PD_2548	2.38467	3.97373		CXCL8_14324	3.83949	4.94059		SLC7A11_14100	5.9136	5.73049
				SLC7A5_13711	2.09006	2.26352		FTL_18281	2.18885	2.78789		OSGIN1_4849	3.24876	4.59477		TRIM16L_16350	5.65654	50.8697
				FOSL1_2463	2.04397	2.59265		GCLM_25908	2.13405	13.5198		GCLM_2615	3.04444	33.7324		FOLR1_25183	4.76626	3.30554
				GPAT3_10783	2.01677	2.69091		GCLC_22866	2.08324	6.62139		AKR1C3_26820	2.89805	2.25763		S100A4_6083	3.87244	4.42136
				TRIM16L_16350	1.99943	5.61378		FOSL1_2463	2.02198	2.52057		PLAU_5178	2.73444	4.49136		GCLM_2615	3.76733	49.1209
				POR_23019	1.96279	2.69091		GPAT3_10783	1.97501	2.62586		FTL_18281	2.69677	5.33439		AKR1B1_13228	3.7252	4.03433
				GCLM_2615	1.89512	9.55005		EPHX1_17800	1.89298	5.4707		MLLT11_4193	2.69357	9.11033		ABCC2_22	3.34777	2.10307
				G6PD_25228	1.86343	2.27625		G6PD_25228	1.87881	2.27679		FOSL1_2463	2.65587	6.0633		GCLM_25908	3.2498	34.7447
				IER3_3214	1.7863	3.01558						GCLM_25908	2.59932	22.153		PSMD9_28288	3.21407	2.0719
				KEAP1_3547	1.68812	2.38716						EPHX1_17800	2.57309	13.7075		AKR1B1_197	3.18211	5.93181
				GCLM_25908	1.64265	4.75052						AKR1B1_197	2.43719	3.06854		PROCR_24511	3.11806	2.66002
				EPHX1_17800	1.59907	2.38716						G6PD_25228	2.41616	5.63106		TALDO1_6942	3.09905	12.3893
												SRXN1_88916	2.35615	4.63683		G6PD_2548	2.95393	7.21824
												G6PD_2548	2.33404	3.79721		FTH1_93000	2.94134	2.74006
												TAGLN_19364	2.20248	2.15156		CRABP2_10904	2.90673	5.43297
												SDC1_6160	2.1396	3.898		EPHX1_17800	2.7858	16.618
												TALDO1_6942	2.06864	4.38713		FOSL1_2463	2.73705	6.77728
												THBS1_24188	2.06235	2.15156		AREG_19834	2.72586	2.56863
												SLC7A5_13711	2.05961	2.36094		CXCL8_14324	2.70777	2.69962
												IL23A_14962	2.03903	2.65977		CDA_11848	2.68104	2.08644
												MYC_4394	1.99018	6.14257		FTL_18281	2.6699	5.451
												SHC1_6301	1.81625	2.26448		GCLC_22866	2.54897	11.8153
												GCLC_22866	1.78964	3.6995		IGFBP1_3266	2.49932	2.74533
												KRT7_10561	1.72743	2.59776		G6PD_25228	2.45837	6.13018
												PTPRF_89307	1.70657	2.16792		CCND3_91346	2.42612	2.61563
												SULT1A1_27920	1.68461	2.10404		KRT15_19413	2.26241	4.11634
												EIF4G1_27165	1.6629	2.60622		CCND1_1062	2.18988	2.81483
												KLF6_3626	1.57479	3.17765		S100A14_22505	2.11705	6.55752
												UBQLN2_7511	1.54642	2.15156		MAP2_3965	2.0908	3.04249
												FGF2_2405	1.54191	2.42182		ADGRL4_28345	2.05897	3.20012
																CSRP1_89341	2.03413	2.15037
																F3_2289	2.00005	4.16622
																SQSTM1_6740	1.98696	3.94266
																LAMB3_3722	1.98343	2.1222
																H1.2_2950	1.9583	2.14978
																C1QBP_92528	1.93971	2.43337
																GADD45A_2569	1.89801	2.24913
																SDC1_6160	1.85346	2.62366
																GPAT3_10783	1.84187	2.39018
																MFAP5_91292	1.81138	2.18545
																CTH_17043	1.79173	2.47258
																CBR1_1006	1.73344	5.44733
																MYC_4394	1.68025	3.4013
																PAICS_92694	1.66479	2.27007
																IL18_22992	1.64124	2.03873
																UBQLN2_7511	1.61856	2.92555
																PFKP_20061	1.60328	2.24913
																PSMD8_16404	1.58607	2.32652
																DUSP14_28218	1.58318	2.32268
																MDM2_23384	1.55346	2.21174
																NRCAM_4705	1.54717	2.15037
																COMT_20113	1.5364	3.09313
																CLDN1_15316	1.49278	2.08644

## Sheet: 22DCVG
62,5 µM 2,2-DCVC	Fold increase	-log(padj)		125 µM 2,2-DCVC	Fold increase	-log(padj)		250 µM 2,2-DCVC	Fold increase	-log(padj)		500 µM 2,2-DCVC	Fold increase	-log(padj)
UGT1A6_91513	3.32573	8.92578		UGT1A6_91513	6.73921	26.9985		UGT1A6_91513	11.4231	47.0749		HMOX1_3041	17.3779	100.706
UGT1A8_28230	3.08755	6.29936		HMOX1_3041	6.11021	38.3372		HMOX1_3041	11.358	72.2446		UGT1A8_28230	15.733	51.1871
HMOX1_3041	2.80723	10.8321		UGT1A8_28230	5.50827	17.5451		UGT1A8_28230	10.7513	37.1057		UGT1A6_91513	15.1489	59.9355
UGT1A10_28864	2.67623	11.7723		UGT1A10_28864	4.94166	36.1298		UGT1A10_28864	9.11446	72.2748		UGT1A6_91234	12.6099	44.0645
UGT1A6_91234	2.3883	3.18813		UGT1A6_91234	4.49296	13.794		UGT1A6_91234	7.95158	28.645		UGT1A10_28864	12.3616	95.2048
NQO1_4668	2.03475	2.40523		NQO1_4668	2.42796	4.94212		NQO1_4668	5.05362	24.7055		NMRAL2P_81336	8.14334	6.57187
NQO1_26473	1.65439	2.07399		NQO1_26473	2.24174	8.31384		NQO1_26473	4.20623	30.8411		NQO1_4668	6.30057	34.0044
				TRIM16L_16350	2.16407	7.3163		TRIM16L_16350	3.13866	19.9271		NQO1_26473	5.99678	49.2676
				MLLT11_4193	1.87541	2.40212		FTL_18281	2.67212	5.07225		TXNRD1_7440	4.63087	4.28316
				GCLM_2615	1.79769	7.7166		MLLT11_4193	2.57642	8.1322		TRIM16L_16350	4.2412	34.4962
				GCLM_25908	1.57906	3.65745		G6PD_2548	2.47084	4.29239		AKR1C3_26820	3.4609	3.0341
								GCLM_2615	2.27351	17.4575		MLLT11_4193	3.41071	15.3979
								GCLM_25908	2.19136	14.3907		AKR1C3_203	3.21175	2.55949
								G6PD_25228	2.13123	3.68161		GCLM_2615	3.0983	35.1688
								FOSL1_2463	1.97525	2.23286		G6PD_2548	3.03427	7.60033
								GCLC_22866	1.96348	5.15901		GCLM_25908	2.86161	27.3585
								EPHX1_17800	1.93313	5.73648		FTL_18281	2.67486	5.23136
								TALDO1_6942	1.89212	2.95424		KRT17_3687	2.58032	2.35627
								SQSTM1_6740	1.89083	2.84524		GCLC_22866	2.3742	9.84771
								FTH1_93387	1.86701	2.3655		TALDO1_6942	2.27014	5.81531
								CLDN1_15316	1.61669	2.49067		AKR1B1_197	2.25394	2.28472
								COMT_20113	1.57799	3.05881		G6PD_25228	2.20252	4.2644
								NTN4_11596	1.51684	3.57746		FOSL1_2463	1.96692	2.35627
												EPHX1_17800	1.94945	6.1343
												S100A14_22505	1.92977	4.59346
												F3_2289	1.82268	2.57647
												SQSTM1_6740	1.81344	2.45439
												COMT_20113	1.48347	2.18005
