# Supplementary material for: Transcriptomic-based evaluation of trichloroethylene glutathione and cysteine conjugates demonstrate phenotype-dependent stress responses in a panel of human in vitro models
Source: Arch Toxicol. 2022 Dec 28;97(2):523–45. doi: 10.1007/s00204-022-03436-6 (PMC9859926; doi:10.1007/s00204-022-03436-6)
Supplement: Supplementary file 14 — Supplementary file14 (DEGs LUHMES) (XLSX 30 KB) [file 204_2022_3436_MOESM14_ESM.xlsx]

## Sheet: SI
Transcriptomic-based evaluation of trichloroethylene glutathione and cysteine conjugates demonstrates phenotype-dependent stress responses in a panel of human in vitro models.
Liliana Capinha1*, Yaran Zhang1,2, Anna-Katharina Holzer3, Anna-Katharina Ückert3, Melinda Zana4, Giada Carta1, Cormac Murphy1, Jenna Baldovini1, Zahra Mazidi5, Johannes Grillari5, Andras Dinnyes4,6, Bob van der Water7, Marcel Leist3, Jan N. M. Commandeur1 and Paul Jennings1
Affiliations
1 Division of Molecular and Computational Toxicology, Amsterdam Institute for Molecules, Medicines and Systems, Vrije Universiteit Amsterdam, De Boelelaan 1108, 1081 HZ Amsterdam, The Netherlands
2 Genomics of Neurodegenerative Diseases and Aging, Human Genetics, Vrije Universiteit Amsterdam, Amsterdam UMC location VUmc, Amsterdam, The Netherlands
3In Vitro Toxicology and Biomedicine, Dept Inaugurated by the Doerenkamp-Zbinden Foundation, University of Konstanz, 78457 Konstanz, Germany
4 BioTalentum Ltd, Godollo, 2100, Hungary
5 Evercyte GmbH, Vienna, Austria; Institute of Molecular Biotechnology, Department of Biotechnology, BOKU - University of Natural Resource and Life science (BOKU), Vienna, Austria.
6Hungarian University of Agriculture and Life Sciences, Institute of Physiology and Animal Nutrition, Department of Physiology and Animal Health, Gödöllő, 2100 Hungary
7Division of Drug Discovery and Safety, Leiden Academic Centre for Drug Research (LACDR), Leiden University, Leiden, The Netherlands.
*Corresponding author
Liliana Capinha, l.santoscapinha@vu.nl

## Sheet: 12DCVC
9,3 µM 1,2-DCVC	Fold increase	-log(padj)		29,8 µM 1,2-DCVC	Fold increase	-log(padj)		62,5 µM 1,2-DCVC	Fold increase	-log(padj)
GDF15_18329	6.98824	2.63984		GDF15_18329	6.908	2.63984		CEBPB_10745	112.007	16.062
NQO1_4668	5.06815	14.1655		NQO1_4668	6.81149	14.1655		TRIB3_7337	69.8006	66.2644
NQO1_26473	4.5259	28.8314		NQO1_26473	5.45563	28.8314		SLC7A5_13711	40.142	57.4802
ME1_16747	2.89884	19.8618		ME1_16747	3.82282	19.8618		ATF5_501	29.4383	31.6596
TNFRSF10B_7241	2.81219	2.98692		FAT1_2356	2.89657	2.98692		HMOX1_3041	22.1979	78.4237
TNFRSF10B_23818	2.24782	3.48629		TNFRSF10B_7241	2.85941	3.48629		DDIT3_16736	16.6352	42.02
				HMOX1_3041	2.28433	3.69699		NQO1_4668	14.6425	30.6216
				TNFRSF10B_23818	2.21833	2.94181		DDIT3_1800	13.331	25.4935
				FTL_18281	2.04908	6.07611		ME1_16747	13.1253	82.0535
				GCLM_25908	2.03761	6.47094		NQO1_26473	12.3531	66.8697
				TRIM16L_16350	2.02852	3.98548		GDF15_2621	11.9707	17.0931
				GCLM_2615	2.00874	3.07869		GDF15_18329	10.7534	5.24565
				ALAS1_28273	1.65517	3.94292		PHGDH_5113	9.72829	18.6478
								SLC3A2_20164	8.83734	11.3116
								FTH1_92999	8.39728	26.0888
								VEGFA_28053	8.15329	30.9393
								GCLM_25908	8.13946	75.3325
								ASNS_12040	7.78836	13.5528
								TRIM16L_16350	6.31703	40.0301
								ASS1_10887	6.15242	10.4802
								GCLM_2615	6.05161	30.9508
								PSAT1_10692	5.8863	17.567
								MTHFD2_92375	5.49115	60.3279
								FAT1_2356	5.29617	10.2596
								CTH_17043	5.24138	13.5935
								CBX4_16907	4.93978	6.95861
								ARHGAP9_90906	4.64319	8.69897
								ARHGAP9_91370	4.3814	11.9355
								TNFRSF10B_23818	4.14227	13.0287
								FTL_18281	4.05857	29.6108
								TSC22D3_7366	3.93894	6.73049
								LRP1_21937	3.54293	2.55378
								AARS1_3	3.51432	7.51004
								TNFRSF10B_7241	3.50559	6.17198
								DUSP4_27145	3.37488	5.25104
								CARS1_14910	3.32996	5.51286
								SOX9_22075	3.31564	3.19097
								IARS1_90192	3.27063	12.0904
								CRIM1_10788	3.2378	4.00877
								HERPUD1_2924	3.22673	10.7986
								IARS1_88338	3.18346	7.54212
								WARS1_23223	3.15908	4.7167
								IFRD1_25521	3.15091	2.45704
								MAFG_20735	3.12251	2.81308
								ASCC3_480	3.00422	7.55129
								TXNRD1_7440	3.00131	3.08802
								DUSP14_28218	2.98331	8.38934
								BBC3_25556	2.80713	4.21896
								ATF4_92695	2.76551	4.51286
								FTH1_93387	2.53206	2.08415
								NFE2L2_4564	2.48255	2.27202
								PPP1R15A_14098	2.47972	2.10804
								IFRD1_27344	2.38613	3.09087
								SEPHS2_15835	2.35354	2.13914
								GSR_28346	2.3478	3.12063
								SLC7A7_91364	2.28841	5.64397
								ARSG_16625	2.24399	3.62079
								EIF1_10459	2.24243	8.61618
								PRKAB2_88087	2.23907	2.22638
								GOT1_2737	2.17049	6.22768
								PRR5_5472	2.15867	9.87615
								MITF_17860	2.12859	2.36232
								GSR_21104	2.10856	2.37566
								NR3C1_4689	2.08864	2.72562
								EIF1_2074	2.06793	2.62182
								TXNDC5_17478	1.99866	4.25885
								CDK6_1213	1.99137	3.28945
								TWF2_7415	1.96298	2.77267
								ALAS1_28273	1.89909	8.01954
								HK1_2971	1.89287	8.51145
								LRP10_3874	1.87473	3.16977
								DUSP22_1986	1.84154	3.48309
								SLC38A1_14804	1.83031	2.87892
								BAX_28222	1.76996	4.80134
								CD58_1144	1.71793	2.13914
								TP53BP2_90267	1.68192	4.5391
								CNOT4_1427	1.65401	5.51286
								ARHGEF2_423	1.62546	2.29052
								CRTAP_28374	1.61453	5.24489
								ALDOA_232	1.58208	3.55216
								RXYLT1_28701	1.55962	2.36427
								RRM2B_13340	1.54776	2.29249

## Sheet: 12DCVG
62,5 µM 1,2-DCVG	FoldChange	-log(padj)		125 µM 1,2-DCVG	FoldChange	-log(padj)
	No effects > 1.5x				No effects > 1.5x

## Sheet: 22DCVC
62,5 µM 2,2-DCVC	FoldChange	-log(padj)		125 µM 2,2-DCVC	FoldChange	-log(padj)
ME1_16747	2.056	3.06262		NQO1_26473	3.39791	13.5
NQO1_26473	2.00454	2.65145		NQO1_4668	3.89173	5.47
				ME1_16747	2.14383	4.42

## Sheet: 22DCVG
62,5 µM 2,2-DCVG	FoldChange	-log(padj)		125 µM 2,2-DCVG	log2FoldChange	padj
FZD1_2533	7.07071	4.60554			No effects > 1.5x
ELAVL3_25701	5.78072	4.24879
ANK1_90058	7.96741	4.04362
MYCBP2_90287	4.00213	2.81738
HDAC6_91641	4.61309	2.78783
PTPRF_89307	4.0959	2.69629
ARID5B_88738	4.21354	2.61535
PRKAB2_88087	2.63402	2.55232
SCRN1_6155	2.43454	2.41454
KIF5C_3612	2.80754	2.31557
MNAT1_4225	2.5546	2.28344
MAPK14_4000	2.46524	2.12071
ZEB2_23804	2.50604	2.12071
RAB6C_19175	2.16133	2.05587
ATIC_507	3.25213	2.00658
