# Supplementary material for: Transcriptomic-based evaluation of trichloroethylene glutathione and cysteine conjugates demonstrate phenotype-dependent stress responses in a panel of human in vitro models
Source: Arch Toxicol. 2022 Dec 28;97(2):523–45. doi: 10.1007/s00204-022-03436-6 (PMC9859926; doi:10.1007/s00204-022-03436-6)
Supplement: Supplementary file 15 — Supplementary file15 (DEGs UKN5) (XLSX 18 KB) [file 204_2022_3436_MOESM15_ESM.xlsx]

## Sheet: SI
Transcriptomic-based evaluation of trichloroethylene glutathione and cysteine conjugates demonstrates phenotype-dependent stress responses in a panel of human in vitro models.
Liliana Capinha1*, Yaran Zhang1,2, Anna-Katharina Holzer3, Anna-Katharina Ückert3, Melinda Zana4, Giada Carta1, Cormac Murphy1, Jenna Baldovini1, Zahra Mazidi5, Johannes Grillari5, Andras Dinnyes4,6, Bob van der Water7, Marcel Leist3, Jan N. M. Commandeur1 and Paul Jennings1
Affiliations
1 Division of Molecular and Computational Toxicology, Amsterdam Institute for Molecules, Medicines and Systems, Vrije Universiteit Amsterdam, De Boelelaan 1108, 1081 HZ Amsterdam, The Netherlands
2 Genomics of Neurodegenerative Diseases and Aging, Human Genetics, Vrije Universiteit Amsterdam, Amsterdam UMC location VUmc, Amsterdam, The Netherlands
3In Vitro Toxicology and Biomedicine, Dept Inaugurated by the Doerenkamp-Zbinden Foundation, University of Konstanz, 78457 Konstanz, Germany
4 BioTalentum Ltd, Godollo, 2100, Hungary
5 Evercyte GmbH, Vienna, Austria; Institute of Molecular Biotechnology, Department of Biotechnology, BOKU - University of Natural Resource and Life science (BOKU), Vienna, Austria.
6Hungarian University of Agriculture and Life Sciences, Institute of Physiology and Animal Nutrition, Department of Physiology and Animal Health, Gödöllő, 2100 Hungary
7Division of Drug Discovery and Safety, Leiden Academic Centre for Drug Research (LACDR), Leiden University, Leiden, The Netherlands.
*Corresponding author
Liliana Capinha, l.santoscapinha@vu.nl

## Sheet: 12DCVC
	62,5 µM 12DCVC				125 µM 12DCVC
	Fold increase	padj			Fold increase	padj
NQO1_26473	2.2932	4.93979		TRIB3_7337	4.08624	15.8667
NQO1_4668	2.24618	4.63381		NQO1_26473	3.79056	16.5553
HMOX1_3041	2.04011	4.93979		NQO1_4668	3.43705	14.3035
CCNG1_1079	1.94309	3.20505		ME1_16747	3.19299	12.5947
DUSP3_1987	1.93087	2.20515		HMOX1_3041	2.93276	15.5244
RXYLT1_28701	1.87771	2.10973		CHAC1_1279	2.50525	3.97902
PAFAH1B1_4903	0.678131	2.73549		DDIT3_1800	2.2772	21.0137
				GCLM_25908	2.17041	4.2715
				ASNS_12040	2.1483	3.13614
				ATF5_501	2.0448	3.03283
				FTL_18281	1.75633	5.01086
				MTHFD2_92375	1.71864	9.72358
				AARS1_3	1.54523	2.87379
				IARS1_88338	1.43652	3.7859

## Sheet: 22DCVC
	125 µM 22DCVC
	Fold increase	padj
	No effects > 1,5x
