# Supplementary material for: Transcriptomic-based evaluation of trichloroethylene glutathione and cysteine conjugates demonstrate phenotype-dependent stress responses in a panel of human in vitro models
Source: Arch Toxicol. 2022 Dec 28;97(2):523–45. doi: 10.1007/s00204-022-03436-6 (PMC9859926; doi:10.1007/s00204-022-03436-6)
Supplement: Supplementary file 16 — Supplementary file16 (DEGs BCC42) (XLSX 69 KB) [file 204_2022_3436_MOESM16_ESM.xlsx]

## Sheet: SI
Transcriptomic-based evaluation of trichloroethylene glutathione and cysteine conjugates demonstrates phenotype-dependent stress responses in a panel of human in vitro models.
Liliana Capinha1*, Yaran Zhang1,2, Anna-Katharina Holzer3, Anna-Katharina Ückert3, Melinda Zana4, Giada Carta1, Cormac Murphy1, Jenna Baldovini1, Zahra Mazidi5, Johannes Grillari5, Andras Dinnyes4,6, Bob van der Water7, Marcel Leist3, Jan N. M. Commandeur1 and Paul Jennings1
Affiliations
1 Division of Molecular and Computational Toxicology, Amsterdam Institute for Molecules, Medicines and Systems, Vrije Universiteit Amsterdam, De Boelelaan 1108, 1081 HZ Amsterdam, The Netherlands
2 Genomics of Neurodegenerative Diseases and Aging, Human Genetics, Vrije Universiteit Amsterdam, Amsterdam UMC location VUmc, Amsterdam, The Netherlands
3In Vitro Toxicology and Biomedicine, Dept Inaugurated by the Doerenkamp-Zbinden Foundation, University of Konstanz, 78457 Konstanz, Germany
4 BioTalentum Ltd, Godollo, 2100, Hungary
5 Evercyte GmbH, Vienna, Austria; Institute of Molecular Biotechnology, Department of Biotechnology, BOKU - University of Natural Resource and Life science (BOKU), Vienna, Austria.
6Hungarian University of Agriculture and Life Sciences, Institute of Physiology and Animal Nutrition, Department of Physiology and Animal Health, Gödöllő, 2100 Hungary
7Division of Drug Discovery and Safety, Leiden Academic Centre for Drug Research (LACDR), Leiden University, Leiden, The Netherlands.
*Corresponding author
Liliana Capinha, l.santoscapinha@vu.nl

## Sheet: 12DCVC
9,3 µM 1,2-DCVC	Fold increase	-log(padj)		29,8 µM 1,2-DCVC	Fold increase	-log(padj)		62,5 µM 1,2-DCVC	Fold increase	-log(padj)		125 µM 1,2-DCVC	Fold increase	-log(padj)
TRIM16L_16350	2.61053	5.14311		CYP2C19_22478	38.3202	13.0686		HMOX1_3041	35.2188	84.2113		HMOX1_3041	118.073	153.383
				OSGIN1_4849	17.2751	16.2985		NMRAL2P_81336	32.7399	11.1688		OSGIN1_4849	67.3426	39.0746
				NMRAL2P_81336	17.0063	6.64138		OSGIN1_4849	29.8726	24.7748		NMRAL2P_81336	49.7377	14.5469
				SRXN1_88916	6.75719	32.8794		SRXN1_88916	20.8391	99.3647		SRXN1_88916	44.958	160.867
				HMOX1_3041	5.92378	18.5402		GDF15_2621	16.3544	18.6809		GDF15_2621	35.0883	31.2619
				VEGFA_12596	5.3299	5.28191		TRIB3_7337	10.3251	27.4092		GDF15_18329	13.9433	8.91704
				CHAC1_1279	5.15743	8.26305		GDF15_18329	8.87845	5.67622		GCLM_25908	12.721	93.2256
				TRIM16L_16350	5.02276	29.7429		MMP1_4206	8.71048	4.34263		FOSL1_2463	12.6666	15.9066
				MTHFD2_92375	4.06952	12.2108		TRIM16L_16350	8.09895	53.4397		GCLM_2615	12.2444	63.1775
				FTH1_92999	4.02694	3.9882		VEGFA_12596	7.43962	8.49577		SQSTM1_6740	10.9799	16.5075
				VEGFA_28053	3.93358	4.79841		CHAC1_1279	7.3145	13.8496		TXNRD1_7440	10.4256	9.94492
				SLC3A2_20164	3.7622	3.26831		SERPINE1_6253	6.55807	6.05989		SLC7A11_14100	10.0881	26.1266
				CEBPB_10745	3.45524	4.88953		CTH_17043	6.18671	17.0702		TRIB3_7337	9.91106	26.6617
				DDIT3_1800	3.31924	6.32794		GCLM_25908	6.13218	46.3598		TRIM16L_16350	9.77904	64.3723
				ABCB6_26787	3.19388	5.43647		GCLM_2615	6.10744	31.9111		MDM2_27497	9.66585	15.9779
				GDF15_2621	3.16894	2.25752		DDIT3_16736	5.76136	27.1253		HSPA1B_3136	9.27051	8.79518
				TRIB3_7337	3.1463	5.58392		CRYAB_17511	5.7104	2.7942		GADD45A_2569	9.03541	20.0422
				SLC7A5_13711	3.11907	12.3386		GADD45A_2569	5.66638	11.868		FTH1_92999	8.64814	11.5554
				SLC7A11_14100	3.03112	4.15134		SLC7A11_14100	5.56516	13.2665		CTH_17043	7.83049	22.8039
				NQO1_4668	3.01837	7.09278		SLC7A5_13711	5.49983	30.4851		PPP1R15A_14098	7.80118	6.66479
				AARS1_3	2.97766	2.54316		FTH1_92999	5.41725	6.60098		MYC_4394	7.72047	39.8798
				GCLM_2615	2.91182	9.9119		FOSL1_2463	5.32791	6.16479		MAFF_27478	7.60666	12.7951
				MAFF_27478	2.83091	2.36433		CRYAB_1582	5.31955	2.83751		NEAT1_81335	7.40011	4.0913
				ATF5_501	2.75726	2.13301		MDM2_27497	5.13361	7.66844		DDIT3_16736	6.953	33.7266
				THBS1_24188	2.69777	2.49581		MTHFD2_92375	4.92982	16.4802		DDIT3_1800	6.88627	18.806
				DDIT3_16736	2.67016	7.34016		SQSTM1_6740	4.88725	6.62843		FTL_18281	6.83656	27.3082
				GOT1_2737	2.63543	7.35705		DDIT3_1800	4.77573	11.868		VEGFA_12596	6.24126	7.37377
				GCLM_25908	2.60673	11.5847		VEGFA_28053	4.58796	6.51462		NAMPT_92506	6.20163	6.82881
				NQO1_26473	2.50905	2.25752		NQO1_4668	4.42602	15.6898		NEAT1_81333	6.08232	5.45034
				CARS1_14910	2.49744	7.02529		MYC_4394	4.33987	19.7461		SPP1_6720	6.03232	16.1807
				ASNS_12040	2.47535	4.57752		COL12A1_1461	4.29277	2.07943		CHAC1_1279	5.99928	11.4107
				BBC3_25556	2.40896	2.79794		TXNRD1_7440	4.26717	3.37864		NEAT1_81334	5.84374	6.82969
				GSR_28346	2.27099	2.69278		CEBPB_10745	4.22336	7.33804		MMP1_4206	5.73782	3.06786
				ABHD4_90868	2.25152	2.03679		ASNS_12040	4.0343	12.5845		CREM_27058	5.52602	18.372
				ARHGEF2_423	2.17025	2.76835		SLC3A2_20164	3.91763	3.95387		SLC7A5_13711	5.299	29.3737
				GRB10_2771	1.94912	2.87168		FTL_18281	3.87261	12.8749		DNTTIP2_1936	5.26854	15.1537
				MYC_4394	1.94576	3.0142		MAFF_27478	3.867	5.0909		INSIG1_3385	5.26751	2.60953
				CRK_1571	1.93111	2.93083		IER3_3214	3.83797	6.12176		MDM2_27496	5.25495	12.0132
				FTL_18281	1.93009	2.25752		SESN2_18106	3.75835	6.56494		MAFG_20735	5.17494	3.32817
				G6PD_25228	1.90201	4.53405		CREM_27058	3.62703	9.44726		MTHFD2_92375	5.155	17.7821
				IARS1_88338	1.82852	3.59552		IRF1_21247	3.50192	7.14919		CEBPB_10745	5.14809	10.0767
				IARS1_90192	1.80634	4.57752		NQO1_26473	3.47485	5.0909		TNFRSF10B_7241	5.10121	9.32546
				ABCC1_15868	1.60561	2.17039		THBS1_24188	3.40488	4.75999		SESN2_18106	4.89308	10.2841
								TES_7031	3.26838	2.72588		GOT1_2737	4.81447	23.698
								CARS1_14910	3.24962	12.9852		FKBP4_92325	4.79151	5.51281
								SPP1_6720	3.09493	5.86209		SLC3A2_20164	4.72557	5.63105
								GOT1_2737	3.07414	11.2638		CTSL_1647	4.66284	6.16871
								CTSL_1647	3.04751	2.7881		TNFRSF10B_23818	4.52135	17.3786
								TNFRSF10B_23818	3.03877	8.87121		THBS1_24188	4.44554	7.84098
								MDM2_27496	2.93527	4.56304		NQO1_4668	4.38767	15.9682
								IARS1_90192	2.9238	18.6809		GCLC_22866	4.38615	9.1493
								LY96_89839	2.89432	2.28504		SERPINE2_27842	4.36466	30.1942
								SEPHS2_15835	2.86485	3.76436		C1S_20607	4.29742	3.91182
								GSR_28346	2.85762	5.309		RPL13A_28183	4.25959	2.82827
								ABCB6_26787	2.81075	4.71253		LY96_89839	4.20745	4.86329
								HERPUD1_2924	2.79987	4.66001		NFIL3_4565	4.20738	4.07982
								BBC3_25556	2.76375	4.50403		ASNS_12040	4.16936	13.5651
								TNFRSF10B_7241	2.76032	3.14933		ZFAND2A_21269	4.11267	5.24944
								IARS1_88338	2.75476	12.4815		CRYAB_1582	4.09684	2.26861
								TNFRSF12A_17257	2.7109	5.80558		MT2A_4334	4.0172	2.92035
								GSR_21104	2.69609	3.71996		DNAJB4_13682	3.89211	3.25297
								UNKL_28040	2.68822	3.86956		SERPINE2_27841	3.86119	6.69148
								ARHGEF2_423	2.63644	5.28129		AIFM2_14009	3.78125	8.53005
								P4HA2_4889	2.61359	4.1463		VEGFA_28053	3.74849	5.21058
								AIFM2_14009	2.58444	3.80259		GSR_28346	3.71777	9.04543
								XBP1_7759	2.56434	2.06008		MDM2_23384	3.59487	6.7752
								FTH1_93388	2.55157	2.71622		GSR_21104	3.57169	6.81371
								FTH1_93387	2.55079	5.51733		FTH1_93387	3.5397	10.8826
								G6PD_2548	2.53919	3.19733		SEPHS2_15835	3.52936	6.03667
								PHGDH_5113	2.53008	2.92711		ABCB6_26787	3.51378	7.86066
								RSL24D1_11903	2.51032	9.84473		IER3_3214	3.5088	5.67642
								FGF2_2405	2.44592	10.0595		ABCC1_15868	3.44447	22.7174
								SERPINE2_27842	2.43217	10.2174		FOS_2461	3.43022	7.35611
								G6PD_25228	2.42288	9.8831		ABHD4_90868	3.41574	6.28187
								SAT1_92709	2.31783	2.81387		HSPA9_18245	3.38561	2.20411
								CCN2_17007	2.31045	3.1283		IARS1_90192	3.37903	24.7688
								PPM1D_25317	2.25301	2.18806		NPC1_4646	3.37723	2.35397
								PVR_16595	2.25028	2.56017		SERPINE1_6253	3.32736	2.62185
								ABHD4_90868	2.2424	2.37301		GLUL_19900	3.29097	9.78518
								RRM2B_13340	2.24172	6.35743		CARS1_14910	3.25687	13.4339
								EPHX1_17800	2.1826	3.64553		AARS1_3	3.25498	3.84624
								EGR1_2068	2.05937	2.50073		IARS1_88338	3.23446	17.3967
								GSTP1_2826	2.04411	3.56667		XBP1_7759	3.18693	3.65319
								BOD1_88638	1.97556	2.44209		G6PD_2548	3.13769	5.45254
								BDNF_25560	1.95547	2.88613		BAG3_629	3.10309	4.00428
								SERTAD1_28385	1.92829	3.37864		NFKBIZ_27582	3.09717	3.19417
								RPL3_92444	1.91041	3.16164		UNKL_28040	3.08006	5.67429
								EIF1_10459	1.897	3.65167		BBC3_25556	3.06243	5.96831
								BCL2L13_664	1.83439	2.27772		NQO1_26473	3.0361	4.35496
								SLC38A1_14804	1.82707	3.07448		H2AC6_93104	2.97809	8.06544
								RELA_91590	1.77931	3.31272		CBWD3_28181	2.97632	3.24188
								HSF1_20370	1.75187	2.24347		DNAJB1_92726	2.92458	4.28478
								GRB10_2771	1.7324	2.24347		FDPS_92913	2.90698	2.13328
								ABCC1_15868	1.71994	3.64553		LHX2_11628	2.86685	2.28915
								DUSP14_28218	1.67907	3.05588		ATF5_501	2.77658	2.86916
								EPS15_14377	1.66685	3.37864		GADD45B_2570	2.73558	3.09262
								SSB_92786	1.65556	2.66637		FGF2_2405	2.70382	13.0005
								PHKG2_90506	1.6554	2.18406		NRG1_27601	2.69832	3.92078
								ATP6V1F_92696	1.6357	2.29066		KITLG_12641	2.67499	2.36193
								SEL1L_11119	1.61395	2.0518		EGR1_2068	2.65967	5.24577
								APTX_12622	1.57606	4.47889		DYRK3_2006	2.65294	9.88464
								AATF_26432	1.56352	2.16736		SAT1_92709	2.6214	4.16947
								BAX_28222	1.52912	2.2082		RBM34_5768	2.58701	3.1952
												CTSL_1645	2.58447	9.6232
												RRM2B_13340	2.57944	9.47783
												RSL24D1_11903	2.57692	10.811
												FTH1_93388	2.54257	3.04179
												KLHL24_20638	2.54177	8.47092
												HLA.B_2976	2.54062	3.94138
												JUNB_3476	2.52963	3.74819
												ERO1B_15346	2.52674	6.27855
												G6PD_25228	2.50914	11.0807
												POR_23019	2.45748	6.26351
												HSPA5_14023	2.44473	7.44602
												SLC30A1_20617	2.44407	2.6704
												TNFRSF12A_17257	2.43864	4.9538
												APTX_12622	2.40669	20.0422
												HSP90AA1_3127	2.39014	5.18551
												ATIC_507	2.35021	4.71274
												HERPUD1_2924	2.33954	3.45581
												CREBRF_19339	2.33717	4.78351
												RPSA_6025	2.32122	3.62755
												LYAR_12352	2.32057	2.56269
												TTC4_26135	2.31363	3.40814
												AEN_18198	2.30643	3.05151
												FKBP4_92327	2.2956	2.24043
												ELAVL3_25701	2.27913	2.54682
												ARHGEF2_423	2.25347	3.98234
												FTH1_93386	2.23413	2.4087
												MYO10_27545	2.17877	2.67743
												AXIN1_87624	2.1744	3.16618
												BCL2L13_664	2.16227	4.25643
												PPM1D_25317	2.1508	2.22615
												KIAA0355_3561	2.14722	3.49834
												SLC2A3_6444	2.14455	3.20937
												OPN3_91185	2.14412	5.42344
												ATP6V1F_92696	2.14178	6.34035
												PNP_87491	2.11435	2.23342
												EIF5_91015	2.10977	2.9812
												ACD_60	2.10555	3.83035
												EIF1_2074	2.08035	2.22294
												WDR12_24240	2.07068	3.39636
												PGM3_5099	2.05438	4.07982
												BDNF_25560	2.05336	3.76112
												IRF1_21247	2.02076	2.35217
												REL_12463	2.01952	3.06533
												NRCAM_4705	2.00563	5.54418
												CSRNP1_22653	1.9888	2.9812
												EIF1_10459	1.97355	4.53541
												MTFR1_4345	1.97291	3.53372
												SLC38A1_14804	1.9666	4.31551
												HYOU1_3177	1.94681	2.86198
												CBWD1_26970	1.94659	3.93247
												KEAP1_3547	1.93747	3.65319
												BTG3_21791	1.93666	2.24043
												POR_5283	1.93096	2.47628
												GSTP1_2826	1.9179	3.27955
												SEL1L_11119	1.91205	4.37703
												AATF_26432	1.90786	5.27288
												KLF6_3626	1.89619	2.68107
												NFE2L2_4564	1.89446	2.33404
												SERTAD1_28385	1.89391	3.57214
												HSP90AB1_3128	1.87539	3.55887
												PIK3C2A_5139	1.87526	4.23009
												HSF1_20370	1.8686	3.21004
												NOP58_19568	1.85284	2.26861
												NRF1_22045	1.84833	2.51929
												TMED7_27963	1.84524	2.82441
												SSB_92786	1.83459	4.37557
												CSNK2A2_1609	1.83185	6.06207
												EPHX1_17800	1.81569	2.34349
												ORC4_4831	1.81352	2.00697
												SLC6A8_27878	1.80541	3.22033
												GRB10_2771	1.80284	2.97153
												ACBD3_59	1.78249	3.76567
												NCR3LG1_25497	1.78005	2.40883
												BCL2L13_26891	1.77488	5.44518
												RELA_91590	1.77473	3.69666
												PIK3C3_5143	1.76453	4.00704
												RAB27A_5667	1.73235	2.20929
												ARIH2_93085	1.72623	3.19441
												TXNDC9_7433	1.69025	2.03972
												EPS15_14377	1.68715	3.94138
												ZDHHC6_7833	1.67919	4.35496
												HSPD1_93360	1.67873	3.06671
												IPO5_3401	1.67247	2.4445
												BIRC2_703	1.67149	3.01288
												GOLGA2_14861	1.62894	2.2716
												IDH3A_15224	1.62857	2.8294
												OGA_21665	1.61996	3.75659
												SNX11_90971	1.61563	2.58373
												PSMG1_5544	1.61138	2.0573
												TUT7_18116	1.58522	2.21107
												NFKB1_4566	1.57367	2.97736
												MRPL58_3192	1.52803	2.03338
												RABGGTB_92775	1.50909	2.84294
												NR3C1_4689	1.49915	2.12638
												CBWD1_1009	1.49882	4.49989
														3.7401
														3.31194
														3.28023
														3.20822
														2.54001
														2.13735

## Sheet: 12DCVG
	250 µM 1,2-DCVG	Fold increase	-log(padj)		500 µM 1,2-DCVG	Fold increase	-log(padj)
	SNHG14_28405	3.12788	2.88039		HMOX1_3041	3.07298	3.85706
	MSI2_14200	2.67147	2.32667		TRIM16L_16350	2.63319	5.86551
	ZNF286B_91502	2.52503	2.3039		NQO1_4668	2.36874	2.16903
	TRIM16L_16350	2.39599	4.25567		GCLM_25908	2.24789	4.54847
	SRXN1_88916	2.08732	2.18585		GCLM_2615	2.15839	2.24548
	SRSF10_24587	2.05626	2.88039		SRXN1_88916	2.13699	2.154
	PIK3C3_5143	1.91956	2.52233

## Sheet: 22DCVC
250 µM 2,2-DCVC	Fold increase	-log(padj)		500 µM 2,2-DCVC	Fold increase	-log(padj)
HMOX1_3041	4.55959	12.758		MT1G_92669	24.7743	5.00688
SRXN1_88916	3.23313	10.8729		HMOX1_3041	10.2505	33.9691
TRIM16L_16350	2.89615	11.7499		MT1E_4328	6.57484	1.37696
NQO1_4668	2.59825	5.0005		OSGIN1_4849	6.10464	5.49317
GCLM_2615	2.37532	5.84358		MT1M_28215	6.0172	1.36349
FTL_18281	2.22245	3.23039		NQO1_4668	4.81014	17.5304
GCLM_25908	2.18075	6.98342		SRXN1_88916	4.74161	22.4469
FTH1_93387	2.02887	2.06392		NQO1_26473	4.42391	6.77381
G6PD_25228	1.74691	2.74493		TRIM16L_16350	4.2547	23.9937
				MT1X_4333	4.19796	1.21766
				SLC7A11_14100	4.15495	8.25706
				TXNRD1_7440	4.08806	2.19266
				GCLM_25908	3.62721	22.2839
				GCLM_2615	3.53675	14.4901
				FTL_18281	3.15114	8.37516
				G6PD_2548	2.92841	3.54981
				SQSTM1_6740	2.90114	1.78873
				G6PD_25228	2.50152	10.0303
				THBS1_24188	2.42929	1.36349
				FTH1_93387	2.38105	3.81434
				GSR_21104	2.35897	1.72906
				FTH1_93388	2.29366	1.05443
				ABCB6_26787	2.22372	1.72906
				EPHX1_17800	2.18755	2.75456
				SLC7A5_13711	1.9416	3.14112

## Sheet: 22DCVG
No effects in fold increase > 1,5x
